# Supplementary material for: Prospective de novo drug design with deep interactome learning
Source: Nat Commun. 2024 Apr 22;15:3408. doi: 10.1038/s41467-024-47613-w (PMC11035696; doi:10.1038/s41467-024-47613-w)
Supplement: Supplementary file 3 — Source Data [file 41467_2024_47613_MOESM3_ESM.zip]

Archive with 74 entries (73 files):
- Supplementary_Data/
- __MACOSX/._Supplementary_Data
- Supplementary_Data/Figure_S3.csv
- __MACOSX/Supplementary_Data/._Figure_S3.csv
- Supplementary_Data/Figure_S4_S5.csv
- __MACOSX/Supplementary_Data/._Figure_S4_S5.csv
- Supplementary_Data/Figure_S2_USRCAT.csv
- __MACOSX/Supplementary_Data/._Figure_S2_USRCAT.csv
- Supplementary_Data/Figure_2_molecular_wight.csv
- __MACOSX/Supplementary_Data/._Figure_2_molecular_wight.csv
- Supplementary_Data/Figure_S1.csv
- __MACOSX/Supplementary_Data/._Figure_S1.csv
- Supplementary_Data/Figure_S10_S12_ligand_selfies.csv
- __MACOSX/Supplementary_Data/._Figure_S10_S12_ligand_selfies.csv
- Supplementary_Data/Figure_S9_structure_selfies.csv
- __MACOSX/Supplementary_Data/._Figure_S9_structure_selfies.csv
- Supplementary_Data/Figure_3_scatter.csv
- __MACOSX/Supplementary_Data/._Figure_3_scatter.csv
- Supplementary_Data/Figure_S6.csv
- __MACOSX/Supplementary_Data/._Figure_S6.csv
- Supplementary_Data/Figure_S2_CARS.csv
- __MACOSX/Supplementary_Data/._Figure_S2_CARS.csv
- Supplementary_Data/Figure_S10_S12_structure_smiles.csv
- __MACOSX/Supplementary_Data/._Figure_S10_S12_structure_smiles.csv
- Supplementary_Data/Figure_2_ROT.csv
- __MACOSX/Supplementary_Data/._Figure_2_ROT.csv
- Supplementary_Data/Figure_5_ITC_heat_rate.csv
- __MACOSX/Supplementary_Data/._Figure_5_ITC_heat_rate.csv
- Supplementary_Data/Figure_S2_ECFP.csv
- __MACOSX/Supplementary_Data/._Figure_S2_ECFP.csv
- Supplementary_Data/Figure_2_HBA.csv
- __MACOSX/Supplementary_Data/._Figure_2_HBA.csv
- Supplementary_Data/Figure_5_PPARd_cmpd1.csv
- __MACOSX/Supplementary_Data/._Figure_5_PPARd_cmpd1.csv
- Supplementary_Data/Figure_2_HBD.csv
- __MACOSX/Supplementary_Data/._Figure_2_HBD.csv
- Supplementary_Data/Figure_S13_PPARd.csv
- __MACOSX/Supplementary_Data/._Figure_S13_PPARd.csv
- Supplementary_Data/Figure_5_PPARg_cmpd2.csv
- __MACOSX/Supplementary_Data/._Figure_5_PPARg_cmpd2.csv
- Supplementary_Data/Figure_5_PPARg_cmpd3.csv
- __MACOSX/Supplementary_Data/._Figure_5_PPARg_cmpd3.csv
- Supplementary_Data/Figure_6.pdb
- __MACOSX/Supplementary_Data/._Figure_6.pdb
- Supplementary_Data/Figure_S9_ligand_smiles.csv
- __MACOSX/Supplementary_Data/._Figure_S9_ligand_smiles.csv
- Supplementary_Data/Figure_S13_PPARg.csv
- __MACOSX/Supplementary_Data/._Figure_S13_PPARg.csv
- Supplementary_Data/Figure_5_PPARg_cmpd1.csv
- __MACOSX/Supplementary_Data/._Figure_5_PPARg_cmpd1.csv
- Supplementary_Data/Figure_S10_S12_ligand_smiles.csv
- __MACOSX/Supplementary_Data/._Figure_S10_S12_ligand_smiles.csv
- Supplementary_Data/Figure_5_PPARa_cmpd3.csv
- __MACOSX/Supplementary_Data/._Figure_5_PPARa_cmpd3.csv
- Supplementary_Data/Figure_5_PPARa_cmpd2.csv
- __MACOSX/Supplementary_Data/._Figure_5_PPARa_cmpd2.csv
- Supplementary_Data/Figure_S13_PPARa.csv
- __MACOSX/Supplementary_Data/._Figure_S13_PPARa.csv
- Supplementary_Data/Figure_S9_ligand_selfies.csv
- __MACOSX/Supplementary_Data/._Figure_S9_ligand_selfies.csv
- Supplementary_Data/Figure_5_selectivity.csv
- __MACOSX/Supplementary_Data/._Figure_5_selectivity.csv
- Supplementary_Data/Figure_5_PPARa_cmpd1.csv
- __MACOSX/Supplementary_Data/._Figure_5_PPARa_cmpd1.csv
- Supplementary_Data/Figure_S10_S12_structure_selfies.csv
- __MACOSX/Supplementary_Data/._Figure_S10_S12_structure_selfies.csv
- Supplementary_Data/Figure_S9_structure_smiles.csv
- __MACOSX/Supplementary_Data/._Figure_S9_structure_smiles.csv
- Supplementary_Data/Figure_2_MolLogP.csv
- __MACOSX/Supplementary_Data/._Figure_2_MolLogP.csv
- Supplementary_Data/Figure_5_ITC_model.csv
- __MACOSX/Supplementary_Data/._Figure_5_ITC_model.csv
- Supplementary_Data/Figure_2_TPSA.csv
- __MACOSX/Supplementary_Data/._Figure_2_TPSA.csv
