# Supplementary material for: Prospective de novo drug design with deep interactome learning
Source: Nat Commun. 2024 Apr 22;15:3408. doi: 10.1038/s41467-024-47613-w (PMC11035696; doi:10.1038/s41467-024-47613-w)
Supplement: Supplementary file 3 — Source Data [file 41467_2024_47613_MOESM3_ESM.zip › Supplementary_Data/Figure_S3.csv]

PI3K-δ_USRCAT_num_train_data	PI3K-δ_USRCAT_maes	PI3K-δ_USRCAT_stds	PI3K-δ_CATS_num_train_data	PI3K-δ_CATS_maes	PI3K-δ_CATS_stds	PI3K-δ_ECFP_num_train_data	PI3K-δ_ECFP_maes	PI3K-δ_ECFP_stds	PI3K-δ_MAD	BRAF_USRCAT_num_train_data	BRAF_USRCAT_maes	BRAF_USRCAT_stds	BRAF_CATS_num_train_data	BRAF_CATS_maes	BRAF_CATS_stds	BRAF_ECFP_num_train_data	BRAF_ECFP_maes	BRAF_ECFP_stds	BRAF_MAD	JAK1_USRCAT_num_train_data	JAK1_USRCAT_maes	JAK1_USRCAT_stds	JAK1_CATS_num_train_data	JAK1_CATS_maes	JAK1_CATS_stds	JAK1_ECFP_num_train_data	JAK1_ECFP_maes	JAK1_ECFP_stds	JAK1_MAD	PI3K-γ_USRCAT_num_train_data	PI3K-γ_USRCAT_maes	PI3K-γ_USRCAT_stds	PI3K-γ_CATS_num_train_data	PI3K-γ_CATS_maes	PI3K-γ_CATS_stds	PI3K-γ_ECFP_num_train_data	PI3K-γ_ECFP_maes	PI3K-γ_ECFP_stds	PI3K-γ_MAD	BTK_USRCAT_num_train_data	BTK_USRCAT_maes	BTK_USRCAT_stds	BTK_CATS_num_train_data	BTK_CATS_maes	BTK_CATS_stds	BTK_ECFP_num_train_data	BTK_ECFP_maes	BTK_ECFP_stds	BTK_MAD
1	4.9141652870487595	0.21027932261935778	1	5.590028007391683	0.20199111050397872	1	5.478550502589311	0.08357147111373274	1.2981420347288242	1	4.875044175072803	0.17361768962560853	1	5.804577532269172	0.181820467973658	1	5.608878533567106	0.11647857837968752	1.536151141037051	1	5.989173878920278	0.17194403603763012	1	6.571402577553617	0.1960270019137926	1	6.227834701910838	0.13694863166043134	1.5080232252106123	1	4.359398481149112	0.19759549516631275	1	5.164209041939119	0.19231308862410593	1	4.7398971068800995	0.09201131482924799	1.1258767269596748	1	4.861674057133993	0.16829988222784598	1	5.7854997007451505	0.16115192912361706	1	5.641523515625442	0.08463497799212653	1.8302627887561975
2	3.019806272048041	0.13264271565862654	2	4.879571682644777	0.19846039041239547	2	4.790975358026652	0.05898400427268406	1.2981420347288242	2	3.2418224078640954	0.14656257234232997	2	4.85006116128501	0.18167390263428	2	4.446999496970947	0.09850111297483415	1.536151141037051	2	3.921735151103976	0.1096543430510623	2	5.725877659486871	0.09667059999014638	2	5.102754917068033	0.1436319881777024	1.5080232252106123	2	2.8313736817075155	0.10603336325493594	2	4.195629104375418	0.1949606327913705	2	3.902608276205757	0.11387058265895654	1.1258767269596748	2	3.660498025785718	0.16282328813575012	2	4.87419387583341	0.152713315750143	2	4.78475575957555	0.04652096719940469	1.8302627887561975
7	1.750750117471472	0.08838794781753179	7	2.906108743330591	0.09903981844446691	7	2.7099204565685917	0.08068378823331743	1.2981420347288242	7	1.9575600015858918	0.07530844008111319	7	3.0597168238332477	0.08908677528529962	7	2.649967530036529	0.07309529940863904	1.536151141037051	8	2.0990644104277303	0.0802041284023041	8	3.349862543270232	0.11102677910414986	8	2.411907885210261	0.07070075220592667	1.5080232252106123	7	1.7517461785834503	0.051560638982530584	7	2.601119987687201	0.07564767239086577	7	2.278833578085805	0.094663666619678	1.1258767269596748	7	2.154690047888576	0.08123845774753136	7	3.0718544028776593	0.08724041915458955	7	2.973786184296361	0.10970604693759273	1.8302627887561975
19	1.2114624540474102	0.0538746112662454	19	2.0413098835696273	0.07043484048294267	19	1.7430368037789552	0.03629433145862758	1.2981420347288242	19	1.237830955759694	0.0297457943250496	19	1.8538166507675882	0.0656007610963504	19	1.5104196082032018	0.04357204622956081	1.536151141037051	22	1.5292758240183741	0.06799145207641473	22	2.1521479002106494	0.06149725765614755	22	1.4382589751732273	0.021964176281311337	1.5080232252106123	19	1.1488250727204032	0.03063351805404552	19	1.7233452933500963	0.03800849696130811	19	1.3863776222153856	0.04024906954331394	1.1258767269596748	19	1.4605098031945636	0.03738776277886959	19	2.194673369321513	0.08017949627561802	19	2.227867074876019	0.05220131660214996	1.8302627887561975
52	1.0367224997378992	0.009590282325803938	52	1.5415352986311093	0.02096420690185596	52	1.2475700312926459	0.021415496033343882	1.2981420347288242	52	1.1368279180922178	0.02253665844365242	52	1.4506868151472716	0.030707670325025936	52	1.1941605687922157	0.024437264464387584	1.536151141037051	64	1.2899525639146838	0.017635711272864524	64	1.3632935731491922	0.010332968434402292	64	1.0530664810724644	0.01475397592492564	1.5080232252106123	51	0.9625692797409953	0.006958779861976605	51	1.3353755960017806	0.02243222181417048	51	1.0942236052972683	0.016120840869524974	1.1258767269596748	53	1.2678417545076957	0.026682498177832772	53	1.4766847272346437	0.02358156411566308	53	1.4852436929701904	0.03435686884245473	1.8302627887561975
140	0.9584048067636715	0.009802627301484495	140	1.1860829112756033	0.01532870263789866	140	0.9743865896285833	0.015642260081724924	1.2981420347288242	140	1.0417388773971137	0.015103310815951832	140	1.120926789705217	0.013506878533199934	140	0.8755415966481295	0.009879092337490916	1.536151141037051	181	1.2060064374374975	0.012712120290617983	181	1.0554213757776787	0.011234294883696578	181	0.8339140910689886	0.01123105150708466	1.5080232252106123	136	0.8844342331031747	0.006525220391149547	136	1.080083778447618	0.008874112119721349	136	0.8966367314477246	0.009242142330844565	1.1258767269596748	144	1.1823228893898738	0.009047907594592668	144	1.2183599678738424	0.028015314266644983	144	1.105178840802097	0.016522581577431618	1.8302627887561975
376	0.9217014867440149	0.007208339772683537	376	0.9448057541795032	0.007073479903897594	376	0.7650557498808002	0.005368093419745257	1.2981420347288242	379	0.9556088133100529	0.007192482415445973	379	0.873806080589557	0.007330474224041759	379	0.6794436025112642	0.0029366015652085367	1.536151141037051	514	1.1136796485393412	0.009421983749521337	514	0.8522981760440682	0.006821512520280753	514	0.6701727535926787	0.004199735157776552	1.5080232252106123	366	0.841131062175025	0.005163746503853358	366	0.8963284905804152	0.0064911545210169135	366	0.7224273491443489	0.00593655060159257	1.1258767269596748	389	1.1132561976514759	0.004493011057909238	389	1.022683146652493	0.0113700776040129	389	0.858796568176474	0.007181478299795099	1.8302627887561975
1012	0.8667933525052645	0.0013266495949126478	1012	0.7805417830432206	0.005632508937330319	1012	0.645549721998497	0.0029844906769418574	1.2981420347288242	1019	0.8916494250995832	0.0006571955698442422	1019	0.7485806829963497	0.0050509640754785885	1019	0.5308483121706309	0.0034940515132427285	1.536151141037051	1454	1.0343315128088166	0.0019787369534710955	1454	0.6978804353300777	0.003929339312608645	1454	0.5688530568127184	0.0032072975720509097	1.5080232252106123	979	0.8255905867540794	0.0007049040953251297	979	0.7454484313648961	0.005527016827378751	979	0.575150748905827	0.0039424771083807035	1.1258767269596748	1053	1.1028769169275807	0.001509416234174761	1053	0.8585246677330127	0.006940208173717386	1053	0.7111741751496686	0.0042708336542616986	1.8302627887561975
2719	0.8663324357370282	3.3823377653532536e-15	2719	0.6605793622644607	7.546494385096277e-05	2719	0.5408363972299215	8.834277308381568e-05	1.2981420347288242	2743	0.8893115432787317	1.918277770246827e-15	2743	0.5969957717924999	1.1475583069258923e-09	2743	0.4314490382208098	4.867047533280288e-11	1.536151141037051	4117	1.028400026903219	4.4954025670121325e-15	4117	0.5867782763295715	2.1687180715234997e-05	4117	0.48482736751877126	4.9206595081855614e-05	1.5080232252106123	2619	0.8245320749737667	1.1502467776418093e-15	2619	0.6322817476549503	3.4046970978787244e-10	2619	0.4911009974170539	6.310695769105988e-11	1.1258767269596748	2846	1.1025865760431999	3.323852731036721e-15	2846	0.704022837496179	3.7057213284458104e-10	2846	0.6217529121551498	4.4356799510225536e-11	1.8302627887561975
[truncated: 130 more columns]
