# Supplementary material for: Prospective de novo drug design with deep interactome learning
Source: Nat Commun. 2024 Apr 22;15:3408. doi: 10.1038/s41467-024-47613-w (PMC11035696; doi:10.1038/s41467-024-47613-w)
Supplement: Supplementary file 3 — Source Data [file 41467_2024_47613_MOESM3_ESM.zip › Supplementary_Data/Figure_S4_S5.csv]

mae_XGB_minus_krr	mae_GradientBoosting_minus_krr
0.18572111883089504	0.08287534255314655
0.2815876446897764	0.01933719222699981
-0.09371054574914917	-0.2633753925143507
0.10425437829774709	0.014498690501655753
0.15216097144437013	0.08346814448945727
0.016992237246577557	-0.04147571453612245
0.09288575507316987	0.017517283338893463
0.23701572166053575	0.0316259691330939
0.10260966999119059	-0.02440819646879966
-0.08902713865109846	-0.13787399590566862
0.08605056254968269	-0.0036160323992275867
-0.0806442793467137	-0.07245692572758922
0.2381818581803135	0.14415941125467996
-0.0845103300204868	-0.1693698861019356
0.034195194771178494	-0.11400985032762478
0.27324601200890164	0.13891494135119564
0.08359564792233681	-0.007539184778950603
0.0916414572953238	0.10922386917777749
0.2455954985245199	0.12935093595945957
0.142727999383863	0.16179998449467253
-0.06767885340942165	-0.08140581885056292
0.07827097260418747	0.020747128929038405
-0.19342813927378713	-0.26161589451850437
0.11573471771195976	0.043405312683355124
0.06259693984777037	-0.007893850751132803
0.09810820244143348	0.04420504946695236
0.16795754285037745	0.08734545157181461
0.2680525324385765	0.03525630251699219
0.058979092478340656	-0.027622110601492333
0.03748064201295631	0.048047073904236404
0.07495160238790377	-0.014316907848913818
6.879167493645255e-06	-0.0939334901324449
-0.020117256787829274	-0.09391417591131901
0.0660040759582835	0.06200122878779446
-0.10944130645210431	-0.21093278986231317
-0.07203259321674549	0.01944732969752594
-0.044532273707230285	-0.08591577605237832
-0.011637255056073936	-0.04795234417896488
0.20947952934559538	0.07775113972062803
0.06642706909717466	0.06651098986843562
-0.06441340061836853	-0.11802071254533042
0.07338860128171909	0.01066852646255162
-0.07426698444616886	-0.12145382915887848
0.011640027616622306	-0.06272099276287257
0.136484791639301	0.11600324216806762
0.1736514130710935	0.06517614470053551
-0.19014751974570057	-0.16781881476100383
0.13150608071185066	0.1354461120196776
0.20338227132295938	0.09359625908109648
-0.07148037496808596	-0.05330827038624292
0.17049627836721692	0.09058060142435409
-0.010527385175705173	-0.05713971626708714
0.06263044783955407	0.06654870114602535
0.0659884887357095	0.08185450307353703
0.08316680162562995	0.00914504732724497
0.03724031981733478	-0.0446592838646388
-0.019133395459348446	-0.08344149909220522
-0.0700834239365235	-0.06894501381655732
0.21720858826696932	0.13531463280346323
0.0900622142091218	0.04191094954719815
-0.06260078157228577	-0.06898320152822013
0.15624790756912887	-0.030491347972865457
0.11488811465805215	0.03069069626763543
0.45332533214255877	0.29621523898551216
0.0840481983644078	0.025528850239626255
-0.07082234612178023	-0.05889746997689488
-0.03387410889736542	-0.04101231324625565
0.010945750741476412	0.011900268159958816
0.10954976411625561	0.08649796251937725
0.001135047550514079	-0.1325708815662685
0.017503553633649638	-0.0387796361306707
-0.02122033643524679	-0.043824295850336925
-0.0503283537034202	-0.05324665695677755
0.07893207500890664	-0.030097483931151414
0.04854960729793423	-0.05918784809573513
0.13849591152458918	0.12018198605756036
-0.011904592035710815	-0.11729863250773637
0.09253980648905669	0.03592456993530879
0.09671507514465577	0.05543561787671236
0.0108044474940735	-0.08363268560046488
0.06410570512285096	-0.05602274464021928
0.09322333357646773	0.007909338897405527
0.11042575461939985	-0.021795675772070644
-0.002019006919595112	-0.06585883583464225
-0.40473095501047973	-0.3565583367399525
-0.05135546037163309	-0.08252380414983648
0.027970141523881442	-0.1322819496631591
-0.028874753016803978	-0.026998140054110664
0.10878471177489979	-0.012410795541977437
0.16695976418288466	0.15980221529899247
0.10977009050797792	0.09415271175231421
-0.04345477539674247	-0.07744072622133485
0.017637575041735964	-0.019627855473949907
-0.015562980805442467	-0.03429081789181507
0.09414522871533137	0.014344517543380286
0.1016298717672568	0.09947436781090724
0.09953573813546801	0.040668074735991544
-0.2591117130473703	-0.2600649573829985
0.23312167325601785	0.02378330452746691
0.04767299252514068	0.010339210719411573
0.058766798760271466	-0.13922677964898256
0.03589528419795762	-0.06594496900193436
-0.300396502901919	-0.27849426899890367
-0.08799281416065691	-0.1086020324972257
0.06914550255653401	-0.013736265264142677
-0.06742550293200839	-0.04576534925914777
0.057149434734120375	0.0804722792252559
0.07469872182653814	0.06110846548562243
0.18884168523056222	0.1006380064073713
0.03416067222529706	0.03673031630343482
-0.15284868199810664	-0.15764144249116285
0.0723868257886886	0.0824101548709485
-0.08306999763524725	-0.11379437335118081
0.10988029650202125	0.03804868921305837
0.019973923655005	-0.03657339147234151
0.1785675973255923	0.18013560225187403
-0.04905173712929861	-0.05580490732208693
-0.05739246127461006	-0.13461971049856603
0.00545484494995041	-0.18610878919466212
-0.15561913020173196	-0.15935579070093026
0.36360603093868726	0.08901507006104481
0.17321911569138204	0.0795375739056704
0.18143933935601086	-0.002509319145629907
0.11103394476928102	0.1053266668115021
0.13413750545686087	0.03061545121429221
0.06713760049838724	0.07581208506241999
0.10183486273220366	0.06922160167660263
0.03487465158695413	0.08472209725810731
0.13796360039405614	0.06838355253472411
0.04773808101056998	0.005152011497721598
0.10959027726670234	0.06974571840372079
0.05996044129884259	0.0312254641484202
0.4414772138560977	-0.0009932733422672868
0.08625959073276857	0.03455363916015919
0.1737949895918467	0.12362692735503622
0.09952641341610052	0.02862211356774691
-0.11170654312228803	-0.11492799516749999
-0.03259990873462465	-0.00342140816992903
0.12639189394211547	0.03297134272705393
0.07922638749426414	-0.009162758609505994
0.06495976785012098	0.016022461429245127
0.00927575134715436	-0.007654054602271032
-0.24322038367839321	-0.23767856536247473
0.07599142578527329	0.006601340423619151
0.08117713374786684	0.0008117254664492535
0.18744754003156505	0.11532817045997579
0.12784459856095576	0.10708950451378818
0.1649418214443369	0.12820165179798682
0.005263302006219606	-0.023072523772990183
0.11141237693168748	0.10062743575775834
0.10396296730356536	0.032296897852552076
-0.33652690586739675	-0.32572916241356764
0.028317835209482223	-0.036687018247731795
-0.14495654045118508	-0.1565421741785703
0.0845501418216274	0.07746332132142547
0.289082816933124	0.32229621368054784
-0.09000866523221582	-0.09559705401134591
0.15081173992579777	-0.019322540681554146
-0.07623223250779176	0.014863444115434499
0.13145395459101372	0.09159481765623212
0.02929033020177102	0.026058087066773983
-0.05800088583135954	-0.16393401639796468
0.20791468086268156	0.13177694354354758
-0.07096353306967945	-0.08662573384054784
0.1687631068209181	0.024887365112991833
-0.0012283158684569528	-0.009204533859921926
0.02348984109805785	-0.017304459636662606
0.12891445570510696	0.04391907256623928
0.18595440961230025	0.056057788399794584
-0.018238728779231328	-0.09874762115426416
0.020062891097888835	0.04182211577301098
0.12052446059704525	0.09742450251243095
0.23364450801544523	0.13942432624812362
0.13876937826634023	0.0222817298383452
-0.0134662637346048	-0.10944294030937435
-0.005082334972242197	-0.04998294833396466
0.1026177561107845	0.06113859793497345
0.14243538123130384	0.11115460692467449
0.041055877634429194	-0.016401378932979993
0.0047849998063462795	-0.04776327317641438
0.09259759929393507	0.0188180810316112
-0.08965507957385155	-0.1401383315851839
0.22488414452860972	0.11688095224919914
0.11966720077581294	0.09883664164624917
0.16503927679961083	0.027286639062406137
0.09827895018590704	0.05471144265228978
0.2285474060527357	0.1991223072411703
0.11715350238264433	0.05386272893996713
0.08497743477480313	0.10519225482646821
0.05867153021652771	-0.07049730679581134
-0.1699326640561022	-0.19817953321671122
0.038254919227793505	-0.02008636781743811
0.1006856565519133	-0.03519137453729826
0.08376491174667994	0.07274456918491118
-0.001762278620926594	-0.07922593981726012
0.08291540745561699	-0.051610873072963415
0.015412555414533124	0.00596755302648988
0.07508284178606206	0.07037285538957516
-0.15173294374574242	-0.22227073400838748
-0.18194653434836294	-0.17140139291597922
0.18520848868724193	0.025176380382797903
0.2506147019502012	0.1724990488766357
0.15706389362468343	0.05250504974997805
0.12597413802361002	0.08980257047097961
-0.02677504219494381	0.05199015531108542
-0.2708186575851295	-0.2642537747333803
0.05806135462536466	0.006279142637087731
0.2551335790183443	0.18460176032746312
0.04207047654007662	-0.043418357373413596
0.1296924012863262	0.01015904951537161
0.07193439038714733	0.03748655920607735
0.012255925997169348	-0.007955097860297633
0.03262620126452531	-0.037950798701384736
0.016789232683708133	-0.03472182362453646
0.2530731167328767	-0.010716462080605671
-0.06072946025225878	-0.1102399920641488
-0.26634902331715476	-0.3682842199945001
0.13472713447299167	0.07956669420053009
-0.07008382611299913	-0.09191438818529818
0.0474881799009107	-0.008047758476242728
0.014709790622401853	-0.008440295946775922
0.08207504889283179	0.05509496425281668
0.06906466109295017	0.021659512666467484
0.24117032909825853	0.15363716418919193
-0.06678768966921778	-0.0658186317078886
0.012314163984424975	-0.029602247657225522
0.017948749493305605	-0.11369491587451941
0.12251463214623437	0.0013903434827289285
0.027495479546996826	0.019916980163832365
0.10746939580588633	0.12343409986980902
0.17958583308712928	0.08664233826947465
0.14500939521770628	0.06148357857937514
0.10841755759341809	0.03398738531037504
0.2533751262166062	0.06829856917551513
-0.011524784193422621	-0.03782230290166233
0.12121650164299558	0.03123716355456052
-0.18521283320166834	-0.19284031411817448
0.06676918337970306	0.023100321727777262
0.11920899683091879	-0.02314560891849493
-0.06296892627082651	-0.16052137454188153
-0.232676134619459	-0.2232984398405719
0.16693684968184408	0.1217009028234951
0.02697547753434354	0.026567201242998884
0.024415818425367553	-0.10476316035828992
0.012276429693624025	-0.018578665777354897
0.06774967870481974	0.037055090294989435
0.12257533163074319	0.1363375981464784
0.021988830582934882	0.025807917035266525
0.08135572219950266	0.04934640669656415
0.05611413487280603	0.004967035345176729
0.10415930179348831	0.008925860779677497
0.04992088317915366	0.021657241161777918
-0.07706943434545493	-0.15066404278028844
0.08553087462633024	0.05724489962484158
-0.04234529788459884	-0.12171935216639584
-0.03394072496480327	-0.022769456316217962
-0.07677093130683327	-0.09443604834360397
0.11758605150700807	0.06663592255851392
0.16859282556398303	0.15920937979993843
0.05710074683781974	-0.08307063078181731
0.09655391016116377	0.04109128032169912
-0.09645879146414926	-0.07157206464692945
0.06305938122054933	-0.07392900351836201
0.10508629834429883	0.11917390438217035
-0.012131114970789558	-0.1835662639189501
0.11955866378834035	-0.006923604820629481
-0.031763695492239896	-0.027113555195305672
0.13573103499095096	0.12049400490517415
0.05943085564953926	0.04875752387561194
0.15403926116520938	0.0869902190047468
0.13384524337489856	0.08291644776187612
-0.27601924196036987	-0.27699795327923316
0.20222004475975863	-0.0063010190427446044
-0.022067366063291627	0.026711608033399226
-0.03501889493086663	-0.06271093523121934
-0.013556809383151736	-0.1152419128167097
0.1331317990659427	0.091848003626747
-0.0376983187558636	-0.08829087732696411
0.1455628061345462	0.06559346957958323
0.0892218953907582	0.05027808603334183
0.12069827342926742	0.03826407954163946
-0.036614747416183646	-0.1673282155857848
0.2178111725283548	0.004761497939460679
0.15339958732579417	0.20763190445383906
0.056907560890063436	-0.11277648003763197
0.18227864152544904	0.0053288915554943195
0.06462460532165337	-0.01562500830628699
0.040600862011643035	-0.04039832781879027
0.058117176929381786	0.013478525790163537
0.08093232515414717	0.008108463029868063
0.019379229348117977	-0.01992979462119293
0.21632400286374182	0.14794241452760165
0.17678141266762348	-0.013033094847219706
-0.017611594223939042	-0.007279292229830481
-0.1771469887557325	-0.1771470088598088
-0.23430374014079752	-0.22691628190473356
0.1847806665754918	0.14151845179920047
-0.10728746940623624	-0.2467082666775251
-0.060178444102853335	-0.0660089055348701
-0.03783529312171707	0.032236775399319684
0.0009601328400929976	-0.06333567847454219
0.05794765077501063	-0.16889164139782475
0.04009849307348734	0.17735040206447894
0.09870396468104592	0.06381667952989223
-0.057929376400712385	-0.1259963506535794
0.29334432433097024	0.22428438515353744
0.004618889520319525	-0.08446438157679004
0.12537812591801578	-0.005059069239242819
-0.018565536972668495	-0.06518434719539834
0.07562738430000226	0.058367779766605565
0.05089412044470454	0.022059517032487708
-0.17853571345350042	-0.17120859613645634
0.09753082122801493	-0.040300496482883696
-0.02241514550299023	-0.1061051253175877
0.15799953160107505	0.06856005837687901
0.08016657293156004	0.05417777557117831
0.11480267035512748	-0.02218944166958925
0.3193510451942375	0.0829134258822648
0.11204207072525751	0.022523488262160274
0.04842911284128343	0.02874209192847149
0.15724955124697626	0.0014770341405199172
0.0947135995077587	0.10408534041074924
-0.11280280075086968	-0.10444445840481037
0.3114297484958579	0.23884674230757164
0.1674689506948801	0.11920381557704329
-0.020553523132886553	-0.05388008249472748
0.3707686053347681	0.14265149740399385
0.16771545949999966	0.021919716630134145
-0.07867733665957649	-0.09562026990909783
0.056245826680098365	0.028328342320475763
0.04016923996141608	0.016299958599498232
0.02138767289900323	-0.024610207977751264
0.16747022472858986	0.06166287792303016
0.06852054274252517	0.07150587907758899
-0.0011477702887698893	-0.0034098873941220686
-0.008531747587083638	-0.05851520029582402
0.20826304699407427	0.10319977122421342
0.07300270689058824	0.013087035709256789
0.2264474253780221	0.07958217608185192
0.11800599439099735	0.1132379883829766
0.17806489834880795	0.10210002288479175
0.07928247862757265	0.01649403573474717
0.04935640033581301	-0.0141747992535326
-0.028253787397916508	-0.058754243055602506
0.11411791469685928	0.05034110137469061
0.163240717532125	0.07622458642278562
0.12818830009669535	0.0708963488526071
0.07151844406043484	0.08488231349472197
0.09955208520927677	-0.09002794665710934
0.06259255456221635	-0.02310403381851328
0.20336083849556208	0.15024006567645976
0.01756216216066897	0.0692432379833553
0.01422855322419686	-0.0826955822949127
0.22670423241793936	0.13827817945123755
-0.041931651500925815	-0.0180084326252844
0.060190705834177405	-0.021049073246124372
0.04490498257770009	0.04701458577708312
-0.023253672753092924	-0.029508147927784167
0.26674010850631846	0.09365325555210613
0.2416217037702154	0.12025229005306837
0.04196190628416696	-0.007086795406690438
0.13188728700107533	0.012389765250702678
0.07166038671688474	-0.01727310078066896
0.22501702259043388	0.15137619168937244
0.0009752817151305049	-0.05164253022255161
0.059634561689765164	-0.026074986840614378
0.0501113777081737	-0.03162551093363902
-0.05063162037588598	-0.07678493705914635
0.06999852153662833	-0.04325132147291566
0.06460355067141632	0.036824762406375555
0.16862126308548908	0.06773983461948163
0.11986116945775793	0.020571618719304685
0.02484314274097832	-0.025551364961273193
0.2528274446546902	0.14688573424789275
0.016627064427543026	-0.08407308481724585
0.09494854873665082	0.054230082173896466
0.20136359299822248	0.06103938959535116
0.09250600913438356	0.042945234327814885
0.026366302443433243	-0.05955625418828625
0.032408317771369044	-0.07202850981400805
0.04818847851972341	-0.026641862868232336
0.10340125065650174	0.03480349123769866
0.09031446107113772	0.0312980752915164
0.09586280587345697	0.0283583490737227
0.0035876955436898172	-0.018072177145557478
-0.1407597413638859	-0.06732623833147688
0.08924028378282767	0.010064677111524034
0.13038910217087096	0.08595858472773577
0.06237044060718466	0.0422513760624838
0.14873113581919717	0.11450893040704102
0.12598546271155198	0.10557221608134293
0.13273827044881947	0.03345338675763532
0.02211295428783444	-0.08104760216031515
0.07981959291010737	0.03018930073356646
-0.05387444320114265	-0.11393927342828547
0.06397143492795332	0.019260200032921726
0.11829754189735753	0.11415741656699674
0.21199924708931628	0.11824996884922401
-0.1885193633702853	-0.15982693814786791
-0.010560450377211705	-0.053781668109855185
0.18859506313311136	0.17441156408753722
0.03830602095792057	-0.028606588782563946
0.03411920735075291	-0.03567905288370987
0.44682947172955845	0.33826744159297895
0.10675592058132943	0.07765641640205889
0.009062437232445819	0.018135985439135083
0.09209659229507083	0.012501073457024225
0.13951091574904173	-0.019278309206950284
0.3781198516780263	0.10480517947772339
0.13200916584473293	0.046314467114191016
0.04991417865389425	0.005871644060488568
0.11592821483485699	-0.016436815125915383
0.1348743672012339	0.05326624904968358
0.16353779184293515	0.09193297847381399
0.1489234374175239	-0.050886796526048106
0.24886221190524105	0.19342345014518347
0.31698013824723825	0.13157537707314892
0.09832116098680077	0.1364096798084602
0.17461936278524165	0.12201029375688505
0.22967698471448084	0.13174475778714356
-0.27893846910542636	-0.278938619277383
-0.018061271073985752	-0.022129428174411103
0.17235907542601347	0.08061787552162669
-0.2959938581589692	-0.32984858703858105
0.326851892702395	0.1687666080265492
0.17191004522054443	0.027171268317281005
-0.18285253131805235	-0.1680874683050158
0.015107577203652689	0.01804688310599123
0.16592567207708997	0.08707938860184761
0.05710419723948745	-0.10057762531123116
0.22908781814071555	0.2008436277265051
0.03890877326194697	-0.04711922008529679
0.027677765750073163	0.0053049146802091884
0.08929833483122135	0.04081369687250491
0.023965254978522643	-0.10674831631896453
-0.21377388677091358	-0.21265250228393937
-0.028898544069822257	-0.020282327468079786
0.1485490977678799	0.028304714045204404
0.05695504171297572	0.03179404771511152
0.28567759387560804	0.21646262869024352
0.03930103560873244	-0.03128820619498385
0.13586064167852718	0.024798498804860958
0.07098528723391456	0.06905239371808358
0.053007788015600465	-0.07261004511785252
0.1927999635408036	0.17649365071323803
0.2359750634937453	0.10729511346099063
0.1039096140892044	0.0010356418255726973
0.09400880217688834	0.07707481085937717
-0.07620196898502771	-0.07174131963339223
-0.0011287590405966164	-0.014504410920693989
0.042309301700256874	0.01103336087299256
0.03710879483479124	0.024712869680957816
0.1347038312303417	0.0739665931363157
-0.21371368097180116	-0.21210951016756535
0.1188822094030334	0.1251391252915418
0.051786550588546865	-0.01059421692466278
-0.12940098070229558	-0.13064798015190285
0.026007872049993663	0.10175284920237126
0.12921487439723367	0.09354513355183691
0.020398610533089057	-0.009408464381321258
0.09224433421917633	0.049326923245642695
-0.21251817183185917	-0.21084489777241722
-0.00975875890230149	0.002191240617689161
0.07166887287312318	0.05438443364824219
-0.23392328311851465	-0.23425742007638323
0.23846706007262053	0.06656979559514098
0.03422479676908763	-0.06501393321300136
0.04998238286107004	-0.026117413618703345
0.22151146596657634	0.09053826393792619
-0.07488226595314107	-0.10038231109571213
0.2950713171221447	0.15301776688091534
0.07729052860869978	0.05035273255077144
0.11349127118372948	0.0725026171795552
0.061027455045605195	0.05511735154424313
0.021886565211740816	-0.06953156082919665
0.13880417556774105	0.11068913486174414
0.00794426765451084	0.006998694086492008
0.09605011288279319	0.02204506331836975
0.10993283949154986	0.047628674062448306
0.03271538129868168	0.011377155277052409
0.19692078722591133	0.07384440512895185
0.022059462328525625	-0.013689794294896696
-0.14019073352967792	-0.13374795566519926
0.17264945165492185	0.08870270996701002
-0.0767301652529725	-0.006923809780406964
-0.2920406390980136	-0.2928146861555997
0.059472434439969524	0.03051555278684337
0.36699423216328636	0.20271804242366281
0.27889601206033354	0.18764512103418673
0.07523486413442121	0.02527559036664595
-0.036490835345287576	-0.05730233575563698
0.008734210987015989	-0.02606136641818313
0.007288790460463712	-0.05689543568183025
0.20788899088142077	0.1460919116064927
-0.004159325947656445	-0.015922802650039092
-0.007953379320340515	-0.06057335917953549
0.1484685191993551	0.10415820380425489
-0.1369310842905149	-0.09215762868400337
-0.034709751322488935	-0.11583167088522489
0.21216867655852711	0.17075130181216946
0.04674634455048898	0.026369133556402913
0.1073876734041127	0.06414749306738876
0.07874439102768305	0.17653066911376247
0.25810765313063155	0.10641048731522562
-0.04072490073779167	-0.16299112628119306
0.05997512350890466	0.02598573093165646
0.03757884113822896	-0.07715106967913588
0.03676687338033674	0.022009150650392606
0.026682781858599625	-0.02552203453664942
0.14204310745735627	0.09049348035491656
0.35781588140615606	0.16317835762239274
0.3134786301474114	0.09962086582362606
-0.020495014917632837	-0.09084019307616753
0.06475678164216825	0.024126061615503014
0.13733055496665436	0.10639172019778464
0.10713455946933625	0.025641795660431788
-0.027540782091842186	-0.08333809005733672
0.19009228761830038	0.08884781180094475
0.039000048716483215	0.0360520146051681
-0.0008490866385525431	-0.07691498530248131
0.08038574190336845	0.032460540828326445
-0.09937023912719267	-0.11219529890626154
0.08731031353534568	0.09558683286956815
0.1739138817723046	0.05616764754648795
-0.023046599070123408	-0.07753891627860965
-0.06008534217695932	-0.08270833094390928
-0.04085545049531525	-0.03237186137943421
0.11285642041574584	0.040179537184667824
0.15864476678137712	0.1272954732823472
0.19150630306434957	0.16303295255235717
0.10376395399463167	0.005899993943641935
0.029225392846224163	-0.020687231510743975
0.03574326471625938	-0.005402036625692053
0.12626681276802543	0.12798410843982477
0.04398561432344039	0.0689549071812624
-0.07029757160190561	-0.035770925629343586
-0.22767036088333203	-0.22080924951400643
-0.2659103088631348	-0.266822521590817
0.06588735839234428	0.04005674926816838
0.1569918901727697	0.1789999342659806
0.07906458875445876	0.11618922476992655
0.11257090255528202	0.031311414003976745
0.25844091416596937	0.1507368191369226
0.09892643628922193	0.07803658953365034
0.19128588791580864	0.11370673142329984
0.11815745191676263	0.07579676494878096
0.05121329079771675	-0.01151322537426519
0.059027831800538166	-0.03273107524979335
0.037403597893246876	0.05479472871233493
-0.20712313959531087	-0.20712313959531087
0.007248192381501317	-0.07423616267900979
0.1382620383297427	0.12172553076055681
0.1459163963596256	0.09270925605308789
-0.2974534852898355	-0.29819166287143184
0.10513225932865189	-0.1020358686476911
0.07349335648511712	-0.04970999177144464
0.10355804475364538	0.025352285238559702
0.0949361707452604	-0.09840121339028596
-0.13841313593673094	-0.1435946468178262
0.16574740662449883	0.04779422037237058
0.08724459805515339	0.08127822466748369
0.1573982086197866	0.11235450561935911
0.2036287060264127	0.15925279476100018
0.017529605213239485	-0.050812142819409656
0.17126940971296567	0.1053660137809499
-0.011745912884738474	-0.11031476263472606
0.08767734134479055	0.10330036917795093
-0.06917704818801546	-0.09802919490857337
0.0364668557486274	0.07458569375935331
-0.02386919371555074	-0.08571747211973002
0.03416240591538566	-0.1453992169772067
0.3253140428093821	0.3775330420411837
0.015556767397361948	-0.008719672478660678
0.05660119997556945	-0.000917032520916794
-0.028687729238421222	-0.09018116969467849
0.11649645334555825	0.11106546108504378
-0.05053661681156674	-0.05722541793301067
0.03959035375527109	0.04169571675064643
0.12016469395762253	0.03953272577026323
0.1131921552410522	0.10519239310161765
-0.032100755038192874	-0.025178699186923836
0.11870736380358249	-0.04394940511984935
-0.03072842380263119	-0.09927245261459872
-0.06214528389813345	-0.21171012400676276
0.021051147954291638	-0.0077400848099079544
-0.0077137244676539485	0.060767937353817025
0.007487415480213255	-0.060473408051995636
0.06874691879755881	0.04711944180980662
0.24704326378701724	0.11224255862481813
-0.16670063300249338	-0.14111620109274048
0.0014051159725143036	-0.032977863422233744
-0.03809417167682949	-0.06638285497695193
0.05722301467367752	-0.04771381211482384
0.14580801922769349	0.08164912258878854
0.1062165750003834	0.0429001012995357
0.18803989661257825	0.11282997933536776
0.15054568624067655	0.043932300344585284
0.05824377432026623	0.01563972421182014
0.15638722725764576	0.05431205370377079
0.19096792755927916	0.12016151748746307
0.12331066110554212	0.015697651134082502
-0.06259075948132692	-0.11380261166526678
0.14075321597063883	0.13987164271635788
0.01796093650050634	-0.08095918458310203
0.08443385179151475	-0.004764730548670215
0.03083021476690595	-0.06584619098427202
-0.05962567812777936	-0.11442499567787112
0.21717043383118206	0.08321063063337131
-0.128268253343858	-0.09127377482007712
0.1201177838380948	-0.01316253061282413
-0.25148628108089555	-0.22911945005970474
0.0593893308485397	0.11729731513038089
0.16527627340537931	-0.04268711607832165
0.1513057812919465	0.033943996223970485
-0.214150347173876	-0.15187501389693164
-0.07298504047793897	-0.1394317457497698
0.1403662289049199	0.04172923862816119
0.027780685923411874	0.12522784569605194
0.056550473206880114	-0.015364465698109453
0.09210335496192867	-0.025984845282313596
0.17636206057268194	0.18163445259213423
0.12135757520916857	-0.009306107292670673
0.11591848526721105	0.025126899196908692
0.12730380224607413	0.07627150386432119
0.0990357043801397	0.11066797231788589
-0.06922735744351	-0.1595749606881136
-0.000778542181411046	-0.10331289922600873
-0.29074889944769006	-0.29074889944769006
0.002798788598650903	-0.06512206536258003
0.11388113069336903	-0.10300728248210933
0.06223847811194089	0.07036333214877771
-0.11356386358503279	-0.14255862436575306
-0.027450996767895475	-0.06658586162248742
0.02621790000428731	-0.06058496219630402
0.1922214049803581	0.12114516133432862
0.06764621158231499	-0.04652163533022613
0.14149078530087056	0.006787807545932223
0.08603213684055488	0.049001684462451234
-0.040921245743980594	-0.010753969452958367
-0.35253897054727307	-0.30627697344094384
-0.004330810735580726	0.03149242694468124
0.14372346261162072	0.13254051735786687
0.22790009628943864	0.14713058378853305
0.09685063296138402	0.01300599411220299
0.12688858073111065	0.12763656420257163
0.1978255310864272	0.10349208933947318
-0.09745981398508641	-0.0955940459327993
-0.3298597298986097	-0.33310400168766185
0.05599283552374956	-0.025916473715045574
0.06210688573557377	0.02371720762056495
0.13154595727237794	0.09108408276050184
-0.013097545826048385	-0.04895747359223457
0.020509308368724943	0.021998887031634162
0.12057294248685824	0.03353060444644296
0.06757842066146824	0.036140064795831095
0.25930686583031626	0.10736866905878972
0.014944956958149513	0.029829225124927305
0.1806403981988115	0.08554030510809374
0.09698081879322268	0.020031960409540528
0.12231850398742794	0.16330841060123213
0.049224355421521815	-0.046867915600751986
0.08175465160363038	0.012353244215238646
-0.07740333117274018	-0.16297926149759784
0.22210664679828085	0.003598750916819493
0.20833874657737517	0.07610139020429807
0.05398660360185992	-0.00963764779621934
0.3632612705329017	0.15302904742671564
0.21792662204308944	0.09112510772159066
0.007626956973636023	-0.04202767836884613
0.11813590987463551	0.04947861273882104
-0.28160390816196634	-0.28160390816196634
0.09529146842690739	0.0137072420938682
-0.011374349754953383	-0.018286056827646113
-0.03449027677562705	-0.08864598781064059
0.045750417807288946	0.004282068626715652
-0.001271464273220002	-0.11764796713913372
0.14274572373312	-0.04924690051518571
0.12010156281151152	-0.15682178943674285
0.1998496362904928	0.15740009924761378
0.0026062448435605345	-0.1274404398570086
0.12650093383492078	0.133312056448033
0.05062818613044179	-0.018018823245009252
0.22033477957636827	0.18204861309843456
-0.0991153044033114	-0.027874062154086943
-0.05391991855846756	-0.09700415449027988
0.07743530178059088	0.051891837639901794
-0.027159450275497377	-0.058908830946356794
-0.1604581464482358	-0.16349763676522405
-0.2838065657277026	-0.2838065657277026
0.04220439372252344	-0.023394485866973347
0.019352061758803107	-0.021668260811990248
0.05423417473590142	-0.009564934882815845
0.169317511666918	0.11346771146010592
0.05714039609237831	0.028692895858591194
0.18058324389651093	0.20818912887595298
0.04980323984707358	0.029484627414411047
-0.27241800207931555	-0.24758534497267173
-0.09494283929243807	-0.13532323591207773
-0.013767144692392208	-0.036765955121897814
0.23573803784507352	0.1171076825382813
0.06282361811719606	0.0005510135731009447
0.10582240170841761	0.07354090054876039
-0.046361051518297	-0.04311143199456108
0.09628634906239586	0.20446205060375355
0.10329430999507905	-0.06548209449809694
0.18343831250425036	0.14173758312138995
0.03462910745593217	-0.021342857445563856
0.006339849426877042	-0.036358027745565735
0.0633401127288779	0.013595479963163404
0.14223578974237683	0.0811910855644995
0.15068449244386906	0.10862145540982482
-0.08877422551474085	-0.09952716983359433
0.20361415804617233	0.18261307837407648
0.04098276515365118	-0.08521580556853858
-0.292924415572735	-0.24426172168679017
-0.21928405032539505	-0.25426037696602377
0.1247720520177023	0.12393125016161238
0.17031928534042795	-0.04055994357044812
-0.0023188989288626116	-0.09079481740417183
0.1275497248444874	0.09124152226491361
0.21823658822884207	0.03883386105788594
-0.06047960307691869	-0.1654081324260891
0.06065456880494646	0.002767976677682582
-0.008088756738261593	-0.08789047816616175
-0.15981518617348178	-0.17545810924846017
-0.16175840061950353	-0.06611857249234343
-0.2838065657277026	-0.2838065657277026
0.04545093154108648	0.025380114859273606
0.06563253890607812	0.05313186117092883
0.19736883987288156	0.09230692765953008
0.13901003739637752	0.11478441948441698
-0.1482810909753635	-0.15806505884940925
0.04182687168363791	0.060277180788447626
-0.09051949232533324	-0.11991998208510571
0.024429226757964995	-0.12710919564368917
0.19665763801778513	0.11582344183917515
0.12772796172517564	-0.017248883601167386
0.020373615480104246	0.022221177493111532
0.17674916762388188	0.15096367849666098
0.10355827249252225	0.06467592689127899
0.0916744035340703	0.01979697538713382
0.13154726283458285	0.05288585413965452
0.05031418306099722	0.013969839739916279
0.3379951532440463	0.2964788261364747
0.0314197919890592	-0.0168812963949323
0.17661886130255078	0.125224942150579
0.0587651462783188	-0.04277546550953337
0.07146730331860068	0.08935330893884302
-0.011666214930557028	-0.043934164917730834
0.1911942165651509	0.13555585062601194
-0.07715725095914555	-0.1314128869293374
0.07172187062674384	0.024598783188405526
0.13128487567241698	0.1246630451117332
0.08950115674374548	0.03558669634538103
-0.10236061598655699	0.023440829197363677
-0.12721496102910207	-0.07503487232231248
0.1973843557957783	0.008792511677519488
-0.0018619426863635269	-0.05174636074200517
0.027576614855895576	-0.07472923756663541
0.030617660771864508	-0.037302730453977695
0.07200458143134458	0.07364422776241863
-0.10276814450792768	-0.0856084366432148
0.1979281027081634	0.0009409106471655604
-0.13986764160435514	-0.098420514557089
0.022178585389736716	0.056358371453545275
0.010606671089666009	-0.05334947378069688
0.06737396371549864	0.06822747198525003
0.15618605398987506	0.038169643922926766
0.04278662709642733	0.06985764442807652
0.03429846942247011	-0.00814245008210901
0.16345911625083076	0.056171664873587934
0.025103290390522948	-0.07296461460045556
0.17006536012514956	0.13824050020108863
0.11856754849516127	0.020680583197760005
-0.26305129621845225	-0.24091808910618534
0.225871541295814	0.13898791806212296
0.014070400376217762	-0.03609058952413691
0.09160837008554812	0.10691592801319205
0.20135612771899136	0.11855520368076533
-0.005323714673596602	0.0005519429766016604
0.18817441347015662	0.12973450964665323
0.17346243740591272	0.06634263638901416
0.08408540327329428	-0.12675623733578223
0.01897302492656261	-0.017342860641885227
0.13895984527162308	0.016494415838989918
0.1624201232226079	0.0005275026652328818
0.03891461025262066	-0.06501627814155603
0.2187566483289084	0.09171725184260549
-0.08161710941949962	-0.12581065818398263
0.2056903927859034	0.04203756008626025
0.07808118949204823	0.0081109338448907
0.2556339084209031	0.046671667095574076
0.17537285411056291	0.0921282746873211
0.0899755946952086	0.07949666667984218
-0.02631361107429664	-0.0639733820627108
0.10286037446092333	0.051096142812058876
0.3828376420783659	0.16710476170321975
-0.28636555432453265	-0.2648025770289015
0.23812454925833976	0.19371022112115094
0.11558084592497253	0.09614326790842387
0.14157071999415916	0.11692344009064326
0.16343311787391845	0.08813964924033424
-0.13956455466145137	-0.1439686732155367
-0.0005039260863948514	-0.04761536496425123
0.03951211694511492	0.0509577433783624
-0.05566883235098796	0.00799618569122923
-0.06541498371860505	-0.11397175078717914
0.09822062015348498	0.04590219539856211
0.1427837591731121	0.05549646690642557
0.0750095019300634	0.09886234914933767
0.049405290898862475	-0.0558236549098563
0.17133576518167665	0.08058557607053385
0.1959550114707953	-0.12751195170571916
0.1388377935020515	0.04526318132358498
0.04877941642540895	-0.00920399993687021
0.21548712842132434	0.14160385805337383
-0.08173525565217082	-0.10932499119372946
0.18064339687647524	0.05287870399846217
0.10411499309168887	0.017974371155767555
0.05328385839635019	-0.007201930002392443
-0.024934272849651884	-0.03190165432767256
0.0606505313790785	0.004468199669894535
0.047200523434485664	-0.09728387951015094
0.05770466934930529	-0.002609664827615321
-0.1446098744554607	-0.13973589660640617
0.25252525188815766	0.19242881702720938
0.018344666002201526	-0.10364974186720127
0.086247878740152	0.03269073733010719
0.1132384552616359	0.03019505224502339
-0.012885723352995426	-0.0418757805541059
0.020837796775101947	0.020251303787328034
0.023214495723223927	-0.034464656103198266
-0.06618228400467913	-0.09848058169470314
0.29131492355718014	0.22088831638752693
0.19421026065758262	0.10557958235408926
0.05941257327562155	0.038145568089873017
-0.1292257756871107	-0.16352774465569642
0.22018481456819416	0.1330674198692472
0.09075803353619671	0.03831269058060194
0.22569273275867485	0.19616430877566626
0.13704450829434495	0.08891991585849318
0.2580267357195951	0.22219661275208413
0.09953048387476537	0.02360504485244902
0.013115788103039927	0.029000789940460625
0.19529779766364863	0.13207500041226827
-0.043941359536500746	-0.10911952155429533
0.18546414805641964	0.08455508203588935
0.0971152977614339	-0.011965462928926085
0.05366704801034905	0.06053320344526325
-0.06460581396818121	-0.009110003774124187
0.28853442846157684	0.178455069664455
0.03643773136312767	-0.003308362494385819
0.2569430701271539	0.18582634740383364
0.18157348757634706	-0.05370490961140428
0.13185903738849658	0.10557536335612205
0.09024181499033657	0.059306091691162965
0.28026290080022576	0.10074337421947854
-0.16798894323745073	-0.18737686325516267
-0.020246223690467524	-0.08039596839820112
0.18414770061986618	0.01759846493644135
0.018706084044549876	-0.11957565909241596
0.053430079384731655	0.013901085158779303
0.1593742473678842	0.07335057894574704
-0.3162230678120072	-0.3164377052762609
0.06256063659993094	-0.01325135107789599
0.09203068593486763	0.038327068192709146
-0.19465632055552964	-0.2502970774946923
0.030422309929617142	-0.026596332901867803
0.0809729829583965	-0.05918018788873036
-0.23941726562695725	-0.23941726562695725
0.05782686958857253	-0.017473140498787898
-0.05463318861389427	-0.05518596501841366
-0.09882773480397022	-0.19704012799939208
0.07187811017229684	-0.017572202689808192
0.11881255247695943	0.03171606608742439
0.014739166725050823	-0.10580551084492451
-0.2743481637158133	-0.2638946504766038
0.2751504317811687	0.27065216062837527
0.24983452167503395	0.22952604462834114
-0.04964460316036884	-0.06924833519500123
-0.22212101684443222	-0.20946947266314353
0.06719330889925745	0.009286924584199663
0.15379113665641264	0.06927935703059096
0.17554577847348385	0.08173433180618328
0.06544248890010673	0.05110319699293053
0.17874333196534375	0.12568263499959453
0.026012273382957862	-0.03517329626204113
0.15918461125173922	0.14181748815499629
0.018220064800504032	-0.04024552031059675
0.11221596378135978	0.052058625811738035
-0.024437417485747848	-0.018140643219690777
-0.0020583407830781497	-0.004834150374394497
0.17668638235778078	0.02366004006658473
0.06795505940081348	-0.006906067264005056
0.15513496448838127	0.010260803995239653
0.1003697074317128	-0.011958967366126783
0.17721380075256787	0.10385051208337337
0.13111440405285457	0.10521422835264616
-0.02249553807883381	-0.04952045084467466
0.015237613379347703	-0.034188495199810154
-0.031448039796044186	-0.07702920464383683
0.09516147942379871	0.09724758259416322
-0.2291411620685423	-0.2312229476254738
0.3560893915469954	0.09515976799622688
0.1728010536571578	0.10408490662031267
-0.001113658751732971	0.030440919810389655
0.14657953149890124	0.07735281845527131
0.014530599124636279	-0.017549289772424703
-0.19721297067580557	-0.09105531248277365
0.13320342935194496	0.1279842179140751
0.04193473961933325	-0.012987666926396302
0.09716653130391029	0.033374765565731046
0.22890098688408567	0.13527020631607078
0.10351371889338484	0.058542233658947784
0.12208707902121763	0.07547068972005955
0.0010409693939690268	0.06550582383435866
0.12401127788730254	0.1114080023040604
0.010851812328144916	-0.09838430018452826
0.18407849774302054	0.11138158717658808
0.2468317642997071	0.06575024696365783
0.08428662009692367	0.05533897854385639
0.13565929633775609	-0.037746229294014055
-0.08509832943699014	-0.13338715815357088
0.04762607092262261	-0.014327389052644968
0.042637023512795746	0.005391566516976587
0.06662854285775899	-0.009383890400517625
-0.028828471547436618	-0.0719773247761391
0.16627545533469235	0.135916803389171
0.11972890295249428	0.03465099919778514
0.16796538187664756	0.08610875846618521
0.05498276980322225	0.005144124260260008
0.184561998432197	0.08782331026093837
0.06434498391191945	0.02684400833502143
0.10658183393492981	0.019886132211771546
-0.058637801416004554	-0.08647623456089226
0.1267279489673866	0.049914272598210574
-0.056723380806656176	-0.279437256181342
0.12373758638271379	0.052632327602651324
0.10439762902747107	0.11157919201508526
0.11253185914703023	0.08424032926629055
0.1688008230073278	0.029089275415581484
-0.08160926587867834	-0.14838593704350472
0.024456733582559287	-0.24715501805423679
0.09180206977113992	-0.05753904466645421
0.0970775454162413	-0.04354588666729481
0.05684112254305784	-0.0074616933992776024
-0.0001075545573794301	-0.06371438429749698
-0.27334276874259716	-0.28294255545688723
-0.07958201809841314	-0.04550562281736048
0.15353483965278386	0.15690635750195464
0.16216486497867832	0.053847559000877676
-0.035087123414474786	-0.034951058232723986
0.1297217035374295	-0.01835564433934367
-0.24330232972977373	-0.2303085345845849
0.1161557039819121	0.08246267521584005
0.11219065299402942	0.009895947232394176
-0.01975872223726971	-0.038989580065950324
0.08158474189691534	0.08677144795802832
0.07538272945234914	0.07386348220436612
-0.20898778230078724	-0.20040280489140105
0.1235486149125492	0.05980808497104384
0.12934338759201675	0.09831599624032422
0.15829099578354022	0.16064711100029327
0.03466500106650561	-0.028012580898920947
-0.05334927866525696	-0.17206032633806106
0.3528212519982362	0.18180143598906862
0.07700719764083847	0.0167460568336934
0.058931663719373084	-0.07532833525449434
0.00974398425843187	-0.03440242054664305
0.0330633475764921	-0.0021393429874165815
0.08356988488711525	0.08667046315680715
0.12488115746915157	0.07520353205015096
0.011401781003073708	-0.07937477383792163
-0.1898843800359843	-0.1806174974836437
0.3241821936408752	0.1387726273343024
-0.002487582668928956	-0.06408232123898516
0.051063357657781916	0.03255451225538153
0.10833371817576276	0.025971106282261514
0.17654420187611342	-0.025782505772705577
0.10205438727187799	0.03234625884774445
-0.040629463697682056	-0.07673263195388669
0.06998510400434765	-0.031291053347811126
0.20923883984323421	-0.05495540390260667
-0.052140281756218654	-0.06968223299316412
0.02240402828843946	-0.06261921185850328
0.12911125406105456	0.08405298443162007
0.0768997715645533	0.05409937836267431
0.19009808095951974	0.11848432427512945
0.1295151266646709	0.0020164165590663696
0.038699390415196266	-0.018824683637760298
0.09000700023464325	0.06639029509788041
-0.07032110181633605	-0.08159300014337972
0.16989160281838966	0.07604305366506547
0.09680728150016427	0.038718002964359455
-0.07786983681360093	-0.08733235074423201
-0.08316462115851048	-0.12433158133453595
-0.08801923358245076	-0.09013033888769265
0.18347622880077918	0.1112665327115917
0.11706469445727219	0.00989400484957803
0.10453629938039688	-0.008696568024758156
0.23972733812423896	0.09803585463069764
0.1952915278424069	0.11466488592005453
0.10700544925226729	-0.12460957671297568
0.18157521269700022	0.11254127994838353
0.14243548431049957	0.060853895214148745
0.1045042829370374	0.10326753197249083
0.2775054906444273	0.2114354913963007
0.14024515401549664	0.1181084540786781
0.053032868067038774	-0.0743479423643768
-0.15407027244020022	-0.2036863101624138
0.098407781784275	0.05690617384009822
-0.12540210492453013	-0.14238723380297952
-0.02002815310556927	-0.08858927942119565
0.11482202615208043	-0.02414342825937993
0.08263539299302425	-0.1519303460493946
0.02268840643345582	-0.0006558059365244784
0.15856199930706866	0.04567672099250358
0.1453249856863174	0.020179873840414975
0.0758462818167136	0.05819239235501861
0.0016516279316806104	-0.21629809466821226
0.0726482770682525	0.05155264913110391
-0.006697016746097129	-0.04313327264009914
0.06307317007160601	-0.010593237839708558
0.10141669873780168	0.03533405792855704
0.33171961796368454	0.1367938229578658
0.06134034408348987	0.017196742177220614
0.014671332544637317	-0.08916994885159035
0.1457998818523063	-0.20783081784212343
-0.004393013539834789	-0.13088023665530113
0.12272087162219536	0.05040769261695749
-0.05580536492235552	-0.08703495671939585
0.13675574375167066	0.03995440197579869
0.05407328826077962	0.03059197469404884
-0.14840573708286411	-0.14643639963969926
-0.06557171959324515	-0.09660238585696135
0.1095602989226847	0.05118168947319457
0.04480667690340323	-0.011220459624622647
0.11396206580624502	-0.007589389549449432
0.058603218449204686	-0.05898656708459138
0.0014836063089295193	-0.0691917507912409
0.012524792440712529	-0.014086040675678368
0.07642519912932144	0.02087972818887518
0.026514590247042558	0.004594879632766391
0.163385675634229	0.02868852635007091
0.17936441402134895	0.04551203314212038
0.03728424375601391	-0.0453804504650035
0.23773520396398218	0.09270258873734805
0.18446859160336293	0.0346014272508014
0.03348093680876196	0.030258282566499983
0.25378903865725555	0.08430342151365267
0.07650791952935077	0.036629151108064306
0.17227152469005624	0.11635624434254666
0.18034676112854486	0.14857594398435425
0.09446928649542663	-0.10547821576648098
-0.1861078876236628	-0.1853674565821038
-0.23929655078778	-0.24251898917227144
0.009812596193531253	-0.013115516425345697
0.2025779372099371	0.12400398003576629
0.18691603354455588	0.14642631360420255
0.048239215713386185	-0.044167956279271725
0.02410265727015426	-0.04782971565220029
0.0924263632541904	0.06043086113743157
-0.12713772053487704	-0.14943363117311292
0.031113205556601464	-0.11391617494689654
0.10094717931231179	0.03852364661624025
0.07931231305227626	0.02995932710446314
0.17455914712077514	0.14558521405949532
0.3906039447552909	0.19190414849315796
-0.2514753092208987	-0.17913634916110782
0.011973703680967285	-0.019463662723491315
0.038733062020758435	0.002394010533413149
0.12239268680018844	0.02631194156289579
0.0059473646018211035	0.033895217239318876
0.24119806192733317	0.07594107555752572
0.09232534487804744	0.08654148154757957
-0.057036345062718374	0.0027385671443017068
0.1695013270067764	0.043643359138627214
0.03548408076594367	0.07217016706781454
0.14627673444224099	0.02589741788387423
0.060565124338892606	0.022183060207050853
0.25562574590575415	0.15151289361324405
0.2325378156176955	0.14633396062387727
-0.04493277858460454	-0.06890673395206126
-0.28781385897236117	-0.295121710676759
0.02679613400255465	0.04860210765717121
0.15603475844466208	0.06332662226568697
0.10122606111389176	0.08623403045606237
0.19412557008709252	0.04836742837666019
0.2793317869812382	-0.15119572545463178
0.10624396835668615	0.032070644218072375
-0.22114751242556843	-0.1903483188944541
0.005638856756501165	-0.06168750459931582
0.12217236508292906	0.1628910428558621
0.06130874290767263	-0.013666843422275199
-0.21805415410338114	-0.12323123967659437
0.06094567827779085	0.03996114095421144
0.22850245377146616	0.1385306857643387
0.14766886907122168	0.055292328779371125
0.08044136626243392	0.11112954078175052
-0.02465692021378496	-0.13656677072144963
-0.004679944783941514	-0.06550398816907033
0.16152145422129166	0.09957357224895697
0.018462938473225443	0.054258898034915404
0.14796782932627617	0.12995652872767416
0.024468970373536347	0.03725366899682758
0.1913458013374213	0.12879170600326262
0.24456986127818647	0.17253121367295032
0.1375851133873519	0.07600979496983873
0.14965245764769997	0.12264625805916263
0.0841482605054441	0.08558846519043206
0.06810954615331366	-0.03782943058272703
0.041725459689986866	0.01854334317379769
-0.16412529595334874	-0.1315827985289365
0.14437635057654952	0.09169819500962584
0.18735323591148634	0.08164883894616859
-0.017670926342462145	-0.01372566628941696
-0.045963438330582584	-0.20622479335459232
0.19382072334881378	0.22118834342188204
-0.04537390023203136	-0.1112359235125836
0.12281267177910382	0.1239946237848325
0.22141591292404467	0.16694703932340677
0.1396262173389765	0.04940630431832915
0.146624441639705	0.11860724425809244
-0.011459907517380907	-0.02859712623531996
0.2009104455168334	0.07692356641603909
0.16555735306712926	0.015674466704919676
0.0648108998138971	-0.06336065673307345
-0.026620815904658868	-0.04841024960091045
-0.04443836720137989	-0.07314273952492634
0.12924309510360288	-0.042300181366161316
0.10969186629824479	0.04005226349368207
0.15665689883335843	0.06844472012678104
0.18069554875492827	0.06307224042815956
0.05048823273463943	0.04030053520189969
-0.07215086387307679	-0.17226464552348303
0.13079233284666059	0.09597539591200899
0.11610614216084253	0.0741915543018738
-0.018135101446065338	-0.2323426995573734
-0.09466422276181807	-0.16596971199797528
0.12915710362900357	0.0567913300609435
-0.10612301924792444	-0.13757078167485615
0.09709448174519497	0.06390934087598366
-0.11361779269534444	-0.12144176441719046
0.07740591030305732	0.022030809104763405
-0.08459491797178137	-0.05601786830432981
0.03204403255548449	-0.03899695020847094
0.04190669549341397	-0.042699946812204126
0.14594447060051285	0.11903214136834006
-0.1332751328163626	-0.11289884267653227
-0.032641233813115456	-0.08253055097183237
0.05998259842225567	0.09143380868185669
0.17703779467423764	0.10167449531649819
0.05521949344211785	0.02114126942027733
0.08651715908370472	0.042248878557842096
-0.03488883807215476	0.004512500339735159
0.12193726838746266	0.04794250948230516
0.05227974185173623	0.025385967706505252
0.10534177480661966	0.06666977037084254
-0.06943934581647018	-0.06121705622174725
-0.1990369036599508	-0.17975041236968176
0.22187779798769258	0.1495017504536751
