# Supplementary material for: Prospective de novo drug design with deep interactome learning
Source: Nat Commun. 2024 Apr 22;15:3408. doi: 10.1038/s41467-024-47613-w (PMC11035696; doi:10.1038/s41467-024-47613-w)
Supplement: Supplementary file 3 — Source Data [file 41467_2024_47613_MOESM3_ESM.zip › Supplementary_Data/Figure_S2_USRCAT.csv]

MAE_USRCAT
1.0422105703617903
0.8556701147481066
0.792031538626988
1.0078838764070093
0.516103512651738
0.8782706874856077
0.7217710871431684
0.7394010271960128
0.7606198533713309
0.7295185887988701
0.6238696635632317
0.5585368922316364
0.7599841041078653
0.47881426874432326
0.7321344650917504
0.39384151269153983
0.601455164583891
1.1201361872388607
0.6503770357671608
0.46211046711541115
0.20276893374167337
1.2703719554446509
0.9284692593484241
0.7859686033049063
0.7842483414804169
1.2040529203170025
0.6980259858803352
0.742407515270982
0.7009212967312066
0.8300967120225573
0.7924606266191616
0.7166647946560849
0.3213118292624376
0.9513924911406413
1.046311039762532
0.6953907126720237
0.23842594628389974
0.5030114152303007
0.5256105592424878
0.9409523760039402
1.1151754822680968
0.9433504347816951
0.8862981150657744
0.8470034012185593
0.2645127711779011
0.6411869524770044
0.994542320956463
0.826729433983604
1.0352173476026003
0.3730809249009434
0.43493007542018713
0.6607737322915551
0.8893115432787317
1.0440456137857832
0.6114749130371963
0.1774641864090268
0.9623287801861269
0.6047588552953552
0.7144865842360462
0.9262140487303709
0.9447272501282555
0.8891966048902532
0.2670542032717961
0.7201520490231044
0.6293404369435041
0.42625441360026317
1.0232743289664417
0.800021403555027
0.766986496743943
0.5514001408971776
0.5434888290509858
0.9277040388718273
0.8275213917156107
0.8766243359712164
0.9326647513108052
0.8730439863916125
0.8837207546251655
0.4228674213533227
0.9331616992181047
0.6067033625167852
0.7264138323713404
0.8927532141207724
0.8012350620899799
1.0307813489671789
0.9800778988817438
0.6377241885431533
0.42884608808336777
1.185179558908644
0.8379048663548032
0.5201850805525535
0.9738852536747364
0.8001495936293423
0.5548961105240846
0.4471837957331052
0.5679882235039692
1.0288212909589418
0.7160437879253949
0.5513227555297585
0.7404869047103926
0.9698722491987016
0.5286707869963168
0.20893257498694387
0.7811797877860422
1.0602853006796866
1.0144548302070462
0.6855027386512633
0.5822867281217795
0.5548860620567015
0.789564453332814
0.9288237462363245
0.8490306904663111
0.8321143226092674
1.109818013797598
0.5612933660775211
1.1394936439971572
0.545679062418239
0.7924522787376442
0.7006672843357828
0.8074382565988005
0.8559037104035315
0.8276132946387493
0.7698175688182191
0.6661378079830045
0.1779907787127613
0.4977479226017668
0.8804923789069343
0.36714025500437064
0.5299050326754754
1.0751344061592694
0.7745371213115011
0.8009151966606158
0.8912493550501971
1.0037130352665418
1.181083264227106
0.28252493644140836
0.9700743154652736
0.931136277915299
0.6378125169149702
0.728805112999777
1.0625404642784184
1.0501398880837116
0.9301731989546361
0.38138624909355034
1.0066425903888998
0.43421688765435834
0.9006840624643189
0.9746342248020291
0.9715169348201587
0.9286571021516398
0.8505903996675158
0.7649462643345137
0.6919133882997792
0.6788089949655136
1.0211792508594573
0.5013534089337003
0.8400165287982974
0.7542362715175209
0.8954761121457396
0.4338897916988656
0.4817902816823678
1.0821432329023621
1.0021304825654782
0.5369820089463795
0.8429229179191371
1.0725666570415584
0.969029558856015
0.4980964927162937
0.8187288673659762
0.9638972313746326
1.1684650736799813
0.6586116625182037
0.6327337330387776
0.7879084281472523
0.9552655053629924
0.7857021554018311
0.8612655559237499
0.34335045748442033
1.1925153420007413
0.2595086104055043
0.6812294131978623
0.8274031059796219
0.8337378137205969
0.32852108232933686
0.8564411280376334
0.7024705529993442
1.1041392666480088
0.5528739551322943
0.810848655424287
0.5082308654736857
0.5129652434458009
0.665994653170713
1.0116302114394868
1.0870297901694335
0.7046807665993572
0.6755065879745722
1.1198239113360704
0.7019901811382186
0.9200766017075368
0.5613476175570369
0.9692085530825107
0.5797939001222423
0.8780657008932012
0.7689658830277875
0.7984647389215438
0.6944039569352333
0.7994145396801444
0.555859800447678
0.5712289546288691
0.2922131645989193
0.7962374433244466
0.890410242024046
0.9572737721698366
0.92334515695265
1.011111192240128
0.599389350878746
0.891507713943481
0.8308263463153562
1.4211368138677867
0.9846605995774687
0.761265055059332
0.524654917103533
0.8888792644665703
0.7462643382768199
1.1587264096005843
0.98794615885695
0.5500243459864489
1.1294414159826505
0.39663961507034207
0.8492162518524549
0.888166441997571
1.064331501502685
0.8591380466042766
0.6038215540092594
0.9002245555232264
0.4350055654359374
1.079346232571765
0.41693393807571866
0.40819587209823893
0.9136828361700446
0.5779790106806244
1.0084442948812766
1.1421860734857883
0.8990534241251803
1.0023161549945767
0.9302452109640903
0.2683411728187191
0.6841790067552365
1.0769996514609583
1.0509218504849664
1.0964086423063581
0.8862232997057526
0.9353864518953003
0.6661515128962404
0.9610960733466051
1.0623458285091913
0.8003629161753592
0.8436807515443538
0.8680210618377113
0.1997157046857086
0.940223258897302
0.6633936010050354
0.7000511861407926
1.1007554549763534
0.3006825708430111
0.47162378701641794
0.9728858922795697
1.1150468427771745
0.7635910879208149
0.16811298231748456
1.1649771033554235
0.3251958238687733
0.9152941122523576
0.9332618672099666
0.9860576165756306
0.7516105003085576
0.7660751020447233
0.7087058764277657
0.8527434906142372
0.6660817594420277
0.8194034525002225
0.4156740541261539
0.6838329011763457
1.145072705175954
0.7835589055532937
0.826669445428711
0.6021924684959808
0.915013432934044
0.6885610866146203
0.771323849628389
0.9891376632147171
1.060992870603993
0.24169745887380384
0.8874623575697955
0.8551901524463599
0.8451880723054203
0.8675587590161344
1.0750835142546127
0.9000743212768636
0.5715280956884727
0.7792670103250958
1.2533267273048003
0.3202231685307867
0.47337452003532626
0.737784149346049
1.0815444796171418
0.7466963780230369
1.052647594849086
0.4123526193244225
1.150651957180015
0.5904679933131175
0.8339685477482941
1.276066536802686
0.38917556226370087
0.4083750415387003
1.1673801689427015
1.0035581441640002
0.7125536996220695
0.8261004626115639
1.227915652824746
0.9189378986069858
0.6482195085841966
1.0239889948511183
0.7546586406603343
1.0896948946001512
1.1304322321115383
0.5400870261088457
0.8245320749737667
0.9969211762448935
0.36599113638684766
0.4373731158812032
0.8876752534328876
1.0227151677057111
0.7258584206846153
0.9049319649621411
0.5501872030731542
1.034710239155285
0.5570789892452765
1.0887066113707342
0.8732354199031374
1.0657577808962877
1.1722389860459586
0.4191059755349983
0.7967978024396002
0.20765519749522068
0.940542374857732
0.9918037237299988
0.8376659209308459
1.0304256722824645
0.23314689477839115
0.7312279341278254
0.9027421309817305
0.7785050740629587
0.8605645335236979
0.8427644959491234
1.0901715476105032
0.21330953404803782
1.063175458008839
0.515221162345664
1.0785734482208522
0.6925469279176804
1.0661995984485881
0.7569208643411198
1.0125678196178352
0.7964034110918516
0.7989997386014999
0.8437413510131458
0.8434729589901186
0.6231191640688246
0.7363096826452159
0.9188688315757041
0.43972272637499155
0.6750407415385998
0.6879589366177509
0.8235114386797671
0.8743805330770726
0.8245285476370711
0.9028071408703596
0.918422854199253
0.9831349441509533
0.9064576055504332
0.8344991225755433
1.059908047721455
0.6523874376230054
0.7696737382473027
0.8583632140142063
1.0913032332587478
0.26156423386224453
0.8816301722905928
0.5588175773575922
0.5737923801091321
1.0825081616666263
0.7443098266018121
1.0141592607857688
0.8593810286694239
1.0408488801956068
0.9772493912125888
1.0461073930106788
0.7572151631713926
0.632095656296702
0.7564622119340326
0.9837137291393778
0.9312862386916265
0.7250650672198453
0.9807249409591033
0.791389057292684
1.139854328824171
0.8389599761587707
0.8560665839657748
0.6367502600008553
0.714299543740487
0.9714536527618955
0.7288799709151695
0.6637417520650646
0.8640400887569673
0.9514337858618138
0.837259167342513
0.7224567097354295
0.3717792057485358
1.241500360738557
0.966111311383839
0.9535154231629945
0.580915459896943
1.0213160014753835
0.7095222038470006
0.5720452126990614
0.4670353242744181
0.7891836102447016
0.3795200988164208
0.8665086888964464
0.6777040393866187
0.7346189496080071
0.7501679404967879
0.4062306879212577
0.8371427016311527
1.0825973457653522
1.1561902435315485
0.8178986886384753
0.8843317600158056
0.9931150440893204
1.0025386523059663
0.4061544126967278
0.9190380132107038
0.7632475709328268
0.718169188358861
0.9033275159656167
0.9912470124996438
0.8042672629158834
0.6917535291148307
0.7841863153418136
0.8933284563150596
0.5887630989234223
0.8341165695295196
0.40230782267596527
0.8209626413228908
0.7564418712041788
0.6767783045477206
0.8586933746507401
1.0804571255686137
0.9317781209234616
0.9881659415969366
1.028997676204736
1.1715003287333503
0.8979030511026291
0.6819233969666645
1.4264091107303094
0.8333235971668026
0.6929907249343211
0.9207450716690513
1.0543640686199387
0.9443391737029818
0.7768106688505656
0.7278495735432085
0.6272489240193964
0.18992462420128642
0.44453569653514907
0.2989387463664942
1.1430296170719967
0.8336867265214192
0.28591518562971746
0.7285447655158486
0.8450602658332789
0.965889087816629
0.7821186152908233
0.8857690558685629
0.7009509876212292
0.6762117004397373
0.8542704450697298
0.6453645574412967
0.9116893644890123
1.712437729230126
0.8506616261705642
0.7275512336770976
1.0045428865584376
1.0649890419137902
1.1628997753903465
0.8267691305465027
0.6507726923783622
1.0792618166637502
0.5624360528168841
0.5908352135911125
1.1533536978519314
0.9299947508109676
0.8034987078021507
1.0042305546065546
0.9022987761404128
0.7710315441762967
0.18596714470494854
0.8896365171563492
0.8812354097028112
1.1727410778597473
0.5590834022191783
0.6837401263159527
1.2126722853933904
0.75205376704413
1.103491622307053
0.7597025502132417
0.5018606824635623
1.0302171290845556
0.9352521045535085
0.5435402766978827
0.5489591021346095
0.7379733231445468
0.28243570309510047
0.6065566783608877
0.7229764140807556
0.7357404422289175
0.7125594027917401
0.6210409487317505
0.983021995619384
0.4886875717772556
0.7369578807700403
0.19407780906390765
0.9427308170836495
0.7514016236365857
0.8362873679206544
0.9202693122704518
1.0887398639520085
1.836019978148617
1.16467857563409
0.8931177587364652
0.9573705840144093
0.7703222281246411
1.0908584228158025
0.7202381298827447
0.8039005550922674
0.8255756886415666
1.1025865760431999
1.0537978700911357
0.8977888124660172
0.3373079468439858
0.8064866650389352
0.5443632355873178
0.8352151047153272
0.7214091327601135
0.8830343434812269
0.6542126196788958
0.49225750182051
0.9247401450226788
0.705850515245624
0.7158882779135204
0.7061423617538954
0.8267721415486238
0.3884150576568456
0.9069959366279138
0.27083662389798946
0.8645116582482905
0.813777076533156
1.151866370511381
0.49576794718494754
1.0078983146725584
1.0133454040698227
0.8312795450371053
1.0588741013454563
0.953952911843549
0.9113232565502505
0.9591739389327157
1.1442079646140872
0.6214991744032243
0.9546238979567334
0.50705810306396
0.6872935357829129
0.7382165911324096
0.8851628310727815
1.0954571134544366
0.9540362881671497
1.0493150136980556
0.4581006672390572
0.5926680795194731
0.935802154180767
0.3253238757223279
0.9576142358082326
0.5675559813926386
1.1117974357273146
0.7949098746354595
0.7574752372730225
1.1346505854576228
0.9705553319140314
0.6385801582676124
0.6768529774330758
0.5972443056565728
0.9495721103951839
0.7996881938542151
1.0698824852474895
1.0394851468468378
0.8669698000923212
0.8221212069810975
1.1236745480733719
0.9681658179846508
1.0295228747938876
0.9829999412922458
0.9692860025194765
0.892724407260703
0.8034470142218086
0.7157977796094708
0.9977094238540205
0.9752472807782526
0.7820031932227511
1.1529885382914014
0.6041857019647299
0.9276457869153594
0.5477160273079984
0.6684558478789356
0.5257606019564844
0.6975207276115067
0.8941666676906624
0.9289282239919622
1.1030115094351098
0.7568840615160151
0.3300031784802976
1.0521648903657306
0.7591512930408902
1.0288606429255622
0.8147419612609343
0.7810848812711297
0.22076644573120302
0.5680533977073867
0.22164125434493087
0.8903541922872682
0.9118293468257581
0.7244562540065145
0.6336733285373881
0.43711891021086835
0.6309680902175451
0.3697207901599979
0.42461953494230065
0.8467854175634895
0.866291650008131
0.2198415064023373
0.5804974931769076
0.18247470775000801
0.6776592402874064
0.2662553759702738
0.8087495508479785
0.48348242169092187
1.0626259452718911
1.0705587704611461
1.2127601783104776
0.7694824696540046
0.6884996773763155
0.4601917271118615
1.0226256106351017
0.34332625336218436
0.7599530372501773
0.6737689618763891
0.9720040128011916
0.7428544381173705
0.8330054650942442
1.0208991600463337
0.7700729418407348
0.44691639930116533
0.9393735976030188
0.6422729821394654
0.7996196949972336
0.9056059508882777
0.8244332470341789
0.3629210194957166
1.2864383460018953
0.7699450006324331
1.294754601001286
0.5470617686855995
1.0507396106399964
0.34399948052170043
0.8122188803271326
0.7097903153852718
0.8715577066425009
0.669925085945561
0.8285539341180419
0.9938145048747721
0.5915835519981744
0.5312672023390844
0.8026881228919335
0.9782092647115797
0.24368788417404721
0.6001262303536097
0.316097905561887
0.9576565336415088
0.22612200970033677
0.9486852999159179
0.8483997832086704
1.0131562291381866
0.5173779538053893
1.3365253895704579
0.7036711734142909
0.5139111952270635
0.8340957116285843
1.1937374707718054
0.9353112491985547
0.7352000167822061
0.9700229960233473
0.9942778855188601
0.718714544357372
0.9199946128134344
0.1407645448088589
0.943664258576742
1.05208147693962
0.8526131835091096
0.9795080663774774
0.34747226807705306
0.7740614309307471
0.6711939516155618
1.1386873160488982
0.9388495664663397
0.6251283665337319
0.6764409691985027
0.9848421796407824
0.3011227711270329
0.8552100101403173
0.6507121326090998
0.888639608555664
0.688654659669151
0.8731387124507524
0.7761352732343422
0.2160667304344564
0.9090455431445609
0.3726700457739238
0.493842729388345
0.22966534947279738
0.13793268869385464
0.7074959928228044
0.6325281227944485
0.19002488491196795
1.1213350006207794
0.8677792830910788
0.32710250810250335
1.111632560827886
0.7581666778373809
1.0589191333792145
0.9856686896650512
0.9429119205497865
0.8097213957681113
0.9057782986476214
0.6586294363973835
0.6186340619278695
0.8218309272399736
0.5794027791850198
0.9858673403119615
0.7606514329511306
0.8731930348308682
0.9605890175612464
0.9869385552898793
0.373927702642734
0.5233814656133481
1.129119032603049
0.5056991340799184
0.9977255929001225
0.46409100544552084
1.0310716844153167
0.6920504920608448
0.5380891896040472
0.7849648586821567
1.0942176196596098
1.057928170237624
0.7321806796873025
0.8273014156266326
0.8943459241803249
0.9205506495636346
0.8953114692036632
0.5397754798283168
0.20269302181254933
0.7942199361417744
0.609812946259267
0.9130245694153312
0.8788481063481305
0.839568094201792
0.973118863748042
0.48057201572778546
1.004805411339719
0.6181820298162021
0.9739532789584372
0.9131216006763093
0.679197871344167
0.999902957178241
0.7607195523022019
0.7803331370108826
0.7262555007276588
0.8066197524394866
0.17338332000311643
1.016631906563898
1.0599954716640183
0.8967990288114972
0.902886342162064
0.49786005065296113
0.5833625660600606
0.9476902041997896
0.6155360455909953
0.8179367151212122
0.2273399499801136
0.7857248229905658
0.41007540015712174
0.5654704255930426
0.536881706014192
0.7783803174847589
0.9742454471630133
0.9070213926304179
0.8855753933282935
0.850509484729024
1.0749101298847727
0.7332201880162479
0.9163199878893202
0.7447087569561541
1.1071592735329758
0.2315687057515871
0.9868997368550609
0.965527519652191
0.669149176975817
0.6126393290558276
0.8457935141714021
0.749113158117541
0.5949240743493095
0.9151058222349899
0.9016909141479108
0.7778624018421679
0.803389279263395
0.7080386069124982
0.7794947153740491
0.4402767648766791
0.7967115215901843
0.5761907241236113
1.1217475594224324
1.0296447039540537
0.6999450340331718
0.9326311738606057
0.7119857592693843
0.6365929377084784
0.7445032742951815
0.8071742487604
0.8634056234478734
0.7773317994889538
0.9837831381585105
0.2222506141202698
0.6766988703215473
0.906713388198568
0.9327363086849205
0.8197502682710471
0.3448865238987241
0.961992678331209
0.5575840436956973
0.387622944365874
0.9549501596890814
0.8953082831050135
1.0113855739960647
0.5976684842562033
0.8843014010058834
0.21184816186119243
1.4114468518493912
1.0225118500039825
0.8697886183935706
0.2774166347304289
1.0108520186889738
0.3737989865078192
0.7229059665002506
0.9375802943784114
0.8903170880549804
0.8437195276425445
0.6004277815452095
0.2239232293674363
0.9291363808067749
0.7061929864627997
0.532005559913174
0.49717503285683656
0.5061167267902877
0.9518341269404569
0.6498305960570052
0.9505973977267098
0.9231701161184429
1.1722653922979747
0.4646568902377549
0.9638846251131794
0.4747194386836705
0.968269397094194
1.1855690067784679
1.0047268810243501
1.0779520291080744
0.9564952556065359
1.0346286918066103
0.23813854192737588
1.015481172535131
0.8780136909359237
0.9375735779325817
0.8408451183828806
0.9500425372487644
1.1900508668998044
0.9070029850768698
1.0242160245306917
0.9466721995459364
0.5768277736860613
0.8063352897334806
1.044045521004036
0.9308470763971831
0.8369794584524651
0.8821188074763278
0.8819672517790919
0.8067520865069193
1.1371707754282236
1.4229350249061186
0.9425895529968613
1.1569480674916774
0.5875259146449208
0.8252147037481923
0.22049282286662958
1.0174231958901672
0.8971277491992978
1.1350808813262527
0.6829364827142838
0.6816648133743681
0.9939693580657692
0.8804354356600061
0.9395043356202699
0.6447118829661618
0.7387499239365337
0.921228151546579
0.6853577222492
0.9853708088092707
0.8502960102782333
0.8072467245297122
1.1800168829480158
0.8819725771399082
0.34744592224483695
0.8287554178704148
0.9132508882843441
0.6836564689404858
0.8683678796534151
0.7830828923853994
0.9301085959722684
1.2262573956300726
1.2513173808831624
0.5618460499294131
1.179651513615112
0.6210228517703279
0.9648293042253169
0.9288083746764908
0.7579317281810081
1.0850525843746552
0.6946524139579134
0.542812726930807
1.134553245320403
1.119320857341421
1.0104612525393848
1.0098736853716603
0.9580838051726476
0.897905497017376
0.5696430887325915
0.7250400165363422
0.5682784753925578
0.6256550568958589
0.9397410491558832
1.1832958628152022
0.8176563164957174
0.9788953737223245
0.44095807301957735
0.9672369895136151
0.9376246846348399
0.8228034028480936
0.8100055573576344
0.28305562837691806
0.8694725735417835
0.3959091018127709
0.2807917981740603
0.8919478619771016
1.094540240602097
0.7556806550177859
0.8233700451900869
0.8915137602952145
0.6593050757744816
0.6382871626193303
0.5435556519705198
0.8946614729663807
0.6420583862944184
0.7982891288679025
1.2915222385677403
0.9445619729934179
0.9016345885752252
1.025240977969662
0.9323022830565503
0.90493115894683
0.6016525285587988
0.3089158508619815
1.0286463333254539
0.186779587730489
0.8139594959064522
0.5761663932641795
1.034430899972012
0.9367194080191942
0.8734959285440478
0.40855277410362634
0.779836591213921
0.7580453411049164
0.4561684079559507
0.6881469451491837
0.18594209551861474
1.049068197583365
0.7788742448704296
0.9070142822908889
0.48383776037485376
0.5501642234385532
0.48869999446094037
1.3449010385836335
0.9705168350441319
0.9502669323280115
0.6804557799865961
0.8335754836299344
0.8035111134730724
0.6421511236573894
0.936739741975026
0.8621111223382112
0.9274072113609785
0.9221048381327955
0.5898739531164029
1.0797803662638958
0.916973982177758
0.7790769292624444
0.8676450657623164
0.7067638230051276
0.6472177979538266
0.9553479560287628
1.015520983908258
0.8140270086135539
1.3311965480138894
0.4778536576183451
1.1217680150985578
0.7432701869639969
1.500644167940407
0.7902469591760395
0.7770707049621189
0.8690437881766091
0.4806393131375645
0.8206603384786423
0.616545729809121
1.0104394539177652
0.9358217455461825
1.014782268408752
0.5104358470742264
0.3422018696920257
1.093126834741621
0.6693051343998684
0.8602162775461135
0.926838240906491
0.7203578875134778
0.8859270650843536
1.0722532285422075
0.569625795964545
0.7956193875303966
1.2990265751192964
0.8743688322799882
0.7209546046739141
0.24149625659225654
0.5037945176435684
0.8565069132868321
0.7693848975304378
0.9297682667694065
0.8666186291787025
1.1286529585590395
0.8211071326935985
0.6500285078645366
0.8845306066109522
0.9844728819660513
0.4962110555342333
1.0360625653031819
0.38149580409389183
1.1065843789216845
0.6739508517444219
1.2151960602856189
0.33717121422753127
0.8699232977972867
0.8906953652241052
0.6277482080845441
0.7656101170607642
0.8112100606186898
0.7560928679411746
1.0128919974376882
0.6418771848605926
0.7783350641922052
0.813497493660283
1.0209008107038424
0.811566085761488
0.8946049975667141
0.861741272091281
1.09270043038055
0.5669990211884203
0.8743843276931308
0.28437074329383166
0.9014605388110468
0.3101477399867001
0.7506085779411152
1.1143491907479164
0.9198943730452912
0.3254286631215162
0.8761894164167702
0.7148018378499147
1.071553719618221
0.6768432615138753
0.6539720931324775
0.7792575945428777
0.9277429671602164
0.8391714027555436
0.7117725416760444
0.8550758510843673
1.1735982453081348
0.9619773731395757
0.7404689781726896
0.8978503947793284
0.5986707735885621
0.7589754182915522
0.5748355480592785
0.5539805701241163
0.7839649607091623
0.5993979317915588
0.8278655421899996
0.8552525091577484
1.0769996543667368
0.5234584472401995
0.28184092951499123
1.2577989737329465
0.8889742698434409
1.2946089521349105
0.6762041050600276
0.7444032099950839
0.5728053018446275
0.7300164710588032
0.4188825202997421
0.6980716831781215
0.7803739590648172
0.9591789614593292
0.1407645448088589
0.9561762949193623
0.6799432819459067
1.0641235026383238
0.9850087650665417
0.8663324357370282
0.8684290347111094
0.48713900981789127
0.725121997802895
0.9256336603511478
0.7620068715551931
0.4603659907932031
0.9811890984932553
0.48355032900290834
1.0370927275387218
1.3088737483833885
0.9116541802958196
0.989154148363333
0.7774465398917167
0.4662834890803639
0.9220691919785098
0.4958031700055421
0.844491814329702
0.6571581309164969
0.6901009671651656
0.8808194969942047
0.9535283097544923
0.4971696257623101
0.6661313776764202
0.9945285619066814
0.518162740761134
0.5112865842960292
0.8648490650622114
1.0217055322460005
0.8401276752701534
0.8171604285563466
0.9972575073036444
0.843473495232057
0.7450352961816448
0.8559889421015147
1.028400026903219
0.7129237386196167
0.8890171874188031
1.0192489230342197
1.1096933015907942
1.0467712875239705
1.0929517438665837
0.4470615890461077
0.588637252452274
0.6787109994551856
0.831053384175035
0.8203113799298638
0.8974800040328594
0.9182738288379791
0.8488441570099692
1.0923391324794633
0.5153879493393861
1.1580077644395959
0.7290494647552374
0.9249577242421767
0.9606240759361008
1.0165386289938332
1.172656456455082
0.8687063190706674
0.22224124450244326
0.31619466016781533
0.27356764544023265
0.16436456756357462
1.2696560531662462
0.774381622786026
0.7080755034225937
1.1093267218933665
0.7635950840039
0.5233524266602803
0.8776513112727848
0.8546609439910385
0.4005663797166335
0.9329171919773322
0.20311765622972736
0.5487693549503349
0.7734485156799298
0.5125767955688356
0.8675382211393368
0.9142746380124048
0.8141064464219319
0.7037246212842941
0.9293205164228926
0.5934157465343548
0.8975205712705796
0.6149343873034573
0.9148974636513936
0.412110953906699
1.4666757793202818
0.8609230278014912
1.0864950965832982
0.6704116905282254
1.4422722389880378
1.0056802800071307
1.02898578910867
0.883001864068213
0.9281819149624349
0.8990443300401957
0.5199503074396961
0.9619851870849526
1.0459070335880114
0.19178491972961662
0.5861800403046701
1.0015280348091438
0.2702945513818091
0.9793764976190384
1.0159833223337036
0.537951792524372
0.9073522221769617
0.5962394133800721
0.7716775322532161
1.075081450476828
