# Supplementary material for: Prospective de novo drug design with deep interactome learning
Source: Nat Commun. 2024 Apr 22;15:3408. doi: 10.1038/s41467-024-47613-w (PMC11035696; doi:10.1038/s41467-024-47613-w)
Supplement: Supplementary file 3 — Source Data [file 41467_2024_47613_MOESM3_ESM.zip › Supplementary_Data/Figure_2_molecular_wight.csv]

	True_Value	Prediction:
0	414.05304849147797	405.0260130520005
1	414.05304849147797	403.0712136560005
2	414.05304849147797	403.07121365600045
3	414.05304849147797	407.0416631160005
4	414.05304849147797	409.0276345920005
5	414.05304849147797	424.09153450000053
6	414.05304849147797	403.0712136560005
7	414.05304849147797	403.0370564040004
8	407.1281450986862	395.18450628000073
9	407.1281450986862	405.11471246800056
10	407.1281450986862	409.1437843400006
11	407.1281450986862	393.1147124680006
12	407.1281450986862	411.1140437720005
13	407.1281450986862	395.18450628000073
14	407.1281450986862	387.15829153200065
15	407.1281450986862	396.11214986400046
16	589.9081087112427	585.1329988080006
17	589.9081087112427	577.8806862400002
18	589.9081087112427	556.9036741800003
19	589.9081087112427	582.235242200001
20	589.9081087112427	580.9521751840003
21	589.9081087112427	578.1054041560008
22	589.9081087112427	574.8942523680003
23	589.9081087112427	587.1102171680004
24	589.9081087112427	565.0726268080005
25	589.9081087112427	564.8975527680004
26	424.19981718063354	409.1889229640007
27	424.19981718063354	423.16818752000063
28	424.19981718063354	422.2317908200008
29	424.19981718063354	410.18417193200077
30	424.19981718063354	410.1841719320007
31	424.19981718063354	422.1841719320007
32	424.19981718063354	413.1838375840007
33	424.19981718063354	422.18417193200065
34	424.19981718063354	414.16785317200066
35	424.19981718063354	410.1841719320007
36	439.2120522260666	435.16818752000063
37	439.2120522260666	421.15253745600063
38	439.2120522260666	434.10895630400046
39	439.2120522260666	423.1594344040007
40	439.2120522260666	439.10428552400055
41	439.2120522260666	427.1453439000006
42	439.2120522260666	416.13722174000054
43	439.2120522260666	426.1591000560006
44	439.2120522260666	422.1300281840006
45	439.2120522260666	433.12494071600054
46	473.1813830137253	485.1813929720007
47	473.1813830137253	464.1390515800007
48	473.1813830137253	460.2249741240009
49	473.1813830137253	466.2023205320009
50	473.1813830137253	467.11112049200057
51	473.1813830137253	461.13938592800065
52	473.1813830137253	467.1863361200008
53	473.1813830137253	475.19704303600076
54	473.1813830137253	467.2096584080008
55	473.1813830137253	463.2158866600008
56	539.9112951755524	527.1820616680006
57	539.9112951755524	529.9693378600002
58	539.9112951755524	520.9480683480002
59	539.9112951755524	542.0025464440005
60	539.9112951755524	529.9881814840003
61	539.9112951755524	530.1430914040008
62	539.9112951755524	536.1193046320006
63	539.9112951755524	521.0133976800004
64	527.2433686256409	518.0770273080004
65	527.2433686256409	517.1813127200007
66	527.2433686256409	527.1126617800006
67	527.2433686256409	522.1790865520006
68	527.2433686256409	540.0135994880003
69	527.2433686256409	522.1402564320006
70	527.2433686256409	523.0589426880003
71	370.15288412570953	366.1579571840007
72	370.15288412570953	353.1263227080005
73	370.15288412570953	361.15253745600063
74	370.15288412570953	360.12090298000055
75	370.15288412570953	365.1838375840007
76	370.15288412570953	357.1688562160007
77	370.15288412570953	367.14197277200054
78	370.15288412570953	353.0933083280005
79	370.15288412570953	370.1528718040006
80	545.1216977834702	537.2239264800007
81	545.1216977834702	531.1536540000006
82	545.1216977834702	534.228535280001
83	545.1216977834702	535.2192577880008
84	545.1216977834702	531.2245951760008
85	545.1216977834702	544.2128852160009
86	545.1216977834702	536.1213508280005
87	545.1216977834702	547.2082764160008
88	545.1216977834702	541.1512357160005
89	545.1216977834702	530.1164076800004
90	406.19263231754303	399.20457302800077
91	406.19263231754303	405.1763075920007
92	406.19263231754303	404.267507632001
93	406.19263231754303	393.251523220001
94	406.19263231754303	402.2518575680009
95	406.19263231754303	399.20457302800077
96	406.19263231754303	397.23991298000095
97	406.19263231754303	399.20457302800077
98	406.19263231754303	410.22392856800093
99	406.19263231754303	399.2045730280008
100	543.2521992921829	543.2521919160009
101	543.2521992921829	528.2412928840008
102	543.2521992921829	544.2362075040008
103	543.2521992921829	535.2158866600008
104	543.2521992921829	525.1819194360007
105	543.2521992921829	535.2271200400007
106	543.2521992921829	531.2521919160008
107	543.2521992921829	544.2362075040007
108	543.2521992921829	537.1819194360007
109	543.2521992921829	522.2089472000008
110	570.1477009057999	556.1973773840007
111	570.1477009057999	558.288243076001
112	570.1477009057999	561.1374774720005
113	570.1477009057999	540.2024627640008
114	570.1477009057999	556.1973773840008
115	570.1477009057999	570.2130274480007
116	570.1477009057999	564.2412928840008
117	570.1477009057999	570.1476981160007
118	570.1477009057999	562.2443275760008
119	570.1477009057999	564.2412928840009
120	408.14495623111725	392.17001976400064
121	408.14495623111725	406.1248191600006
122	408.14495623111725	394.10597553600047
123	408.14495623111725	408.22016351600075
124	408.14495623111725	400.07095538400034
125	408.14495623111725	408.2201635160008
126	408.14495623111725	398.16059795200056
127	408.14495623111725	392.1311896440005
128	408.14495623111725	412.19509164000067
129	340.1674634218216	334.09718676800054
130	340.1674634218216	334.09718676800054
131	340.1674634218216	334.09718676800054
132	340.1674634218216	326.15180918400057
133	340.1674634218216	348.1128368320006
134	340.1674634218216	334.13805094000054
135	340.1674634218216	334.09718676800054
136	340.1674634218216	334.09718676800054
137	340.1674634218216	340.1674592480006
138	340.1674634218216	342.23072820000084
139	521.2712121009827	529.282823348001
140	521.2712121009827	509.2678419800009
141	521.2712121009827	517.2264513440008
142	521.2712121009827	511.2358731560009
143	521.2712121009827	516.2988077600011
144	521.2712121009827	499.23587315600093
145	521.2712121009827	507.1812507400008
146	521.2712121009827	515.2307877760009
147	521.2712121009827	523.2471065360008
148	521.2712121009827	507.288577424001
149	404.1735899448395	405.2052417240008
150	404.1735899448395	401.1296938360007
151	404.1735899448395	403.235873156001
152	404.1735899448395	405.15762283600066
153	404.1735899448395	406.18925731200073
154	404.1735899448395	404.08830111200047
155	404.1735899448395	404.08830111200047
156	404.1735899448395	394.18925731200073
157	404.1735899448395	407.17327290000077
158	404.1735899448395	398.1729385520007
159	510.2518677711487	505.1534639720007
160	510.2518677711487	513.2126931000007
161	510.2518677711487	508.2249741240008
162	510.2518677711487	496.2362075040009
163	510.2518677711487	498.17847178000085
164	510.2518677711487	508.2128852160009
165	510.2518677711487	514.2267856920008
166	510.2518677711487	501.1763075920006
167	510.2518677711487	515.1919576560007
168	510.2518677711487	506.24685244000096
169	542.241678237915	527.1710799800007
170	542.241678237915	531.262087904001
171	542.241678237915	521.277737968001
172	542.241678237915	531.1868722760007
173	542.241678237915	538.2930536840012
174	542.241678237915	538.2467721880009
175	542.241678237915	529.2464378400009
176	542.241678237915	531.1482363600009
177	542.241678237915	531.262087904001
178	542.241678237915	536.2311221240009
179	254.05791133642197	247.030314148
180	254.05791133642197	247.030314148
181	254.05791133642197	265.0851265920003
182	254.05791133642197	257.10519334
183	254.05791133642197	247.030314148
184	254.05791133642197	241.073893212
185	254.05791133642197	239.095771528
186	254.05791133642197	251.039399524
187	254.05791133642197	241.073893212
188	254.05791133642197	244.109944372
189	435.1140481233597	422.1100416880006
190	435.1140481233597	424.15537034000073
191	435.1140481233597	452.267507632001
192	435.1140481233597	430.18925731200073
193	435.1140481233597	441.1410074680007
194	435.1140481233597	437.0908637160004
195	435.1140481233597	437.0908637160005
196	435.1140481233597	425.16607934400076
197	435.1140481233597	424.1189848320006
198	435.1140481233597	426.1710204040008
199	538.1516003608704	534.3093724440012
200	538.1516003608704	529.2576712200009
201	538.1516003608704	539.2341589040009
202	538.1516003608704	513.2515232200009
203	538.1516003608704	523.2028587760008
204	538.1516003608704	516.265793380001
205	538.1516003608704	531.262087904001
206	538.1516003608704	523.239244284001
207	538.1516003608704	524.2344932520009
208	538.1516003608704	543.2090870280008
209	518.1276273727417	512.1559064960006
210	518.1276273727417	523.0630495240007
211	518.1276273727417	514.1062272280006
212	518.1276273727417	505.17122221200077
213	518.1276273727417	507.2045730280008
214	518.1276273727417	528.1718929960008
215	518.1276273727417	500.14059286800057
216	518.1276273727417	499.1994876480008
217	518.1276273727417	509.16051529600077
218	518.1276273727417	520.1279774960005
219	494.2126774787903	476.1269148760007
220	494.2126774787903	498.1124076840005
221	494.2126774787903	485.16607934400076
222	494.2126774787903	490.15379832000076
223	494.2126774787903	485.1694504720008
224	494.2126774787903	486.03271339200035
225	494.2126774787903	479.13781390800074
226	494.2126774787903	480.11620796000074
227	494.2126774787903	467.267173284001
228	494.2126774787903	490.1537983200007
229	385.16780972480774	379.2147437880008
230	385.16780972480774	385.20532197600073
231	385.16780972480774	373.16779359600065
232	385.16780972480774	379.2147437880008
233	385.16780972480774	379.13952816000045
234	385.16780972480774	384.1240702120005
235	385.16780972480774	375.1746905440006
236	385.16780972480774	379.21474378800076
237	385.16780972480774	380.11792221200056
238	385.16780972480774	380.1235437480005
239	474.21546459198	461.2314564720009
240	474.21546459198	459.20457302800077
241	474.21546459198	475.19948764800074
242	474.21546459198	470.16084964400073
243	474.21546459198	459.20457302800077
244	474.21546459198	471.2057159000008
245	474.21546459198	464.1835032360008
246	474.21546459198	467.2307877760009
247	474.21546459198	452.26750763200107
248	474.21546459198	463.19296278800084
249	415.15319406986237	410.1841719320007
250	415.15319406986237	413.1142338000006
251	415.15319406986237	409.0829336720005
252	415.15319406986237	396.0391624920003
253	415.15319406986237	412.15354050000064
254	415.15319406986237	415.2008250400008
255	415.15319406986237	404.1306968800006
256	415.15319406986237	413.13755608800045
257	468.1339770555496	463.16065752800057
258	468.1339770555496	471.2045730280008
259	468.1339770555496	453.25152322000093
260	468.1339770555496	445.1700793400007
261	468.1339770555496	463.1606575280006
262	468.1339770555496	470.22055744000085
263	468.1339770555496	461.18139297200065
264	468.1339770555496	465.19515121600074
265	468.1339770555496	450.18425218400074
266	468.1339770555496	460.18858861600074
267	533.1672042608261	513.243912976001
268	533.1672042608261	525.262756600001
269	533.1672042608261	526.1527129360006
270	533.1672042608261	532.2937223800011
271	533.1672042608261	520.1764997080007
272	533.1672042608261	523.1618004000006
273	533.1672042608261	513.1165997960005
274	533.1672042608261	540.1872066240007
275	589.2828094959259	583.3297735400013
276	589.2828094959259	576.1571296200007
277	589.2828094959259	586.212216520001
278	589.2828094959259	587.2671732840012
279	589.2828094959259	583.1828722800008
280	589.2828094959259	601.2076077200009
281	589.2828094959259	585.1529853040007
282	589.2828094959259	575.248329660001
283	589.2828094959259	570.1420862720006
284	589.2828094959259	584.244185344001
285	507.2079426050186	493.28282334800105
286	507.2079426050186	504.1351090720007
287	507.2079426050186	505.1922940920008
288	507.2079426050186	493.19229409200085
289	507.2079426050186	509.18720871200077
290	507.2079426050186	497.1672222160009
291	507.2079426050186	505.1922940920008
292	507.2079426050186	505.1712222120007
293	507.2079426050186	493.19229409200085
294	507.2079426050186	485.2202230920008
295	327.2409528493881	334.27326170800103
296	327.2409528493881	322.23687620000084
297	327.2409528493881	335.25727729600095
298	327.2409528493881	323.2329192720909
299	327.2409528493881	335.257277296001
300	327.2409528493881	336.2412928840009
301	327.2409528493881	308.2576116440009
302	327.2409528493881	308.2576116440009
303	327.2409528493881	308.2576116440009
304	643.3409774303436	631.3410069200013
305	643.3409774303436	631.2700657440012
306	643.3409774303436	644.3250225080011
307	643.3409774303436	645.2901944720011
308	643.3409774303436	637.3127414840011
309	643.3409774303436	630.286050156001
310	643.3409774303436	641.4192572400015
311	643.3409774303436	625.2651225960011
312	465.13768196105957	466.20386182000095
313	465.13768196105957	452.16488946800087
314	465.13768196105957	481.20352747200087
315	465.13768196105957	464.2311221240009
316	465.13768196105957	450.20423868000074
317	465.13768196105957	464.2311221240008
318	465.13768196105957	453.2151377120008
319	465.13768196105957	464.2311221240009
320	576.2770366668701	561.3202714760012
321	576.2770366668701	567.262087904001
322	576.2770366668701	567.2766924120012
323	576.2770366668701	573.2726525880012
324	576.2770366668701	573.2450558480009
325	576.2770366668701	579.2733212840011
326	576.2770366668701	571.1681832880009
327	576.2770366668701	561.2185088400009
328	576.2770366668701	578.2183645200009
329	506.1175048351288	506.1174930640006
330	506.1175048351288	502.13381182400065
331	506.1175048351288	504.1018430000006
332	506.1175048351288	488.0880847560005
333	506.1175048351288	503.17419941600076
334	506.1175048351288	502.1149682000005
335	506.1175048351288	495.23220542000087
336	506.1175048351288	491.0989837880005
337	506.1175048351288	499.12182740800046
338	506.1175048351288	504.1582150040007
339	476.05573058128357	481.0169049120004
340	476.05573058128357	471.0768027360005
341	476.05573058128357	471.14640652000065
342	476.05573058128357	468.09912198000046
343	476.05573058128357	480.0991219800005
344	476.05573058128357	465.0994563280005
345	476.05573058128357	475.0604839760005
346	476.05573058128357	471.2249082919108
347	476.05573058128357	475.08494913600043
348	531.2182980775833	524.1029056200005
349	531.2182980775833	524.1783732560007
350	531.2182980775833	528.9888619600002
351	531.2182980775833	525.2263710920007
352	531.2182980775833	529.1404485480007
353	531.2182980775833	523.0059418120004
354	531.2182980775833	509.10637154800065
355	531.2182980775833	518.1311710560005
356	531.2182980775833	516.0580414520005
357	449.23145592212677	448.1998219960008
358	449.23145592212677	448.1885886160008
359	449.23145592212677	440.21988874400085
360	449.23145592212677	448.1998219960007
361	449.23145592212677	442.2355388080009
362	449.23145592212677	440.21988874400085
363	449.23145592212677	436.19982199600076
364	449.23145592212677	449.1838375840007
365	449.23145592212677	434.14961626400077
366	449.23145592212677	436.1697449920007
367	397.10961401462555	398.10333476800054
368	397.10961401462555	388.1423071200005
369	397.10961401462555	395.1368873920005
370	397.10961401462555	384.1009164840005
371	397.10961401462555	393.16885621600073
372	397.10961401462555	390.1691905640007
373	397.10961401462555	385.1437843400006
374	397.10961401462555	404.13722174000054
375	397.10961401462555	391.05481464400054
376	397.10961401462555	386.0824092960005
377	550.158087015152	548.1191004200008
378	550.158087015152	553.1534639720006
379	550.158087015152	543.0894197440006
380	550.158087015152	559.1251985360007
381	550.158087015152	554.1374795600007
382	550.158087015152	546.1687796880008
383	550.158087015152	532.1895151320009
384	550.158087015152	540.2157298800008
385	550.158087015152	560.1092141240006
386	550.158087015152	548.1280577480006
387	472.2514694929123	462.18741941600075
388	472.2514694929123	472.25146364400086
389	472.2514694929123	472.25146364400086
390	472.2514694929123	478.2231982080008
391	472.2514694929123	472.25146364400086
392	472.2514694929123	479.182376808001
393	472.2514694929123	472.25146364400086
394	472.2514694929123	472.25146364400086
395	472.2514694929123	472.25146364400086
396	502.11741507053375	501.0822483400004
397	502.11741507053375	502.0399467760004
398	502.11741507053375	495.1239754120006
399	502.11741507053375	501.1333972240007
400	502.11741507053375	499.1606575280006
401	502.11741507053375	495.11274203200054
402	502.11741507053375	483.16574290800065
403	502.11741507053375	496.16436300400073
404	502.11741507053375	498.1766419400006
405	468.2511979341507	463.14871502800077
406	468.2511979341507	458.2104669320008
407	468.2511979341507	447.20457302800077
408	468.2511979341507	450.1534660600008
409	468.2511979341507	453.2086128520009
410	468.2511979341507	453.2991421080011
411	468.2511979341507	459.1924841200008
412	468.2511979341507	454.2177805680009
413	468.2511979341507	475.23924428400096
414	512.3050510883331	497.30422748800106
415	512.3050510883331	505.31920885600124
416	512.3050510883331	493.2019861840009
417	512.3050510883331	499.272258664001
418	512.3050510883331	507.2176362480009
419	512.3050510883331	526.2443275760008
420	512.3050510883331	509.25660860000096
421	502.156246304512	491.1499506120007
422	502.156246304512	488.2311221240009
423	502.156246304512	495.2158064080008
424	502.156246304512	487.2358731560009
425	502.156246304512	487.24710653600096
426	502.156246304512	487.24710653600096
427	502.156246304512	500.2311221240009
428	502.156246304512	485.14500746400057
429	502.156246304512	491.23078777600085
430	532.1998047828674	530.1332529040006
431	532.1998047828674	523.1662693720008
432	532.1998047828674	513.1333972240006
433	532.1998047828674	533.1562408440006
434	532.1998047828674	522.263090948001
435	532.1998047828674	512.1615183400007
436	532.1998047828674	519.1882096680007
437	532.1998047828674	531.1361121160006
438	532.1998047828674	545.1562408440006
439	421.1889058351517	415.1186504840006
440	421.1889058351517	414.13463489600065
441	421.1889058351517	407.17327290000065
442	421.1889058351517	410.1641854360007
443	421.1889058351517	427.1707480360007
444	421.1889058351517	414.20423868000074
445	421.1889058351517	415.11865048400057
446	421.1889058351517	421.15009284400054
447	421.1889058351517	415.11865048400057
448	421.1889058351517	415.11865048400057
449	497.1813762187958	489.0413266800004
450	497.1813762187958	482.11412193600046
451	497.1813762187958	490.20232053200084
452	497.1813762187958	479.1166845400005
453	497.1813762187958	488.06158554400054
454	497.1813762187958	495.1115991600005
455	497.1813762187958	498.11464840000065
456	497.1813762187958	507.11159916000054
457	497.1813762187958	490.1504271920005
458	497.1813762187958	479.12882124400056
459	511.2358832359314	493.1656006760007
460	511.2358832359314	503.2108012800008
461	511.2358832359314	504.18158508800076
462	511.2358832359314	502.23553880800097
463	511.2358832359314	491.14995061200074
464	511.2358832359314	513.1718289280008
465	511.2358832359314	506.1860017720008
466	511.2358832359314	511.23587315600093
467	482.0945692062378	480.07891912800056
468	482.0945692062378	459.15380040800085
469	482.0945692062378	465.1221638440006
470	482.0945692062378	468.0854439880004
471	482.0945692062378	468.0789191280005
472	482.0945692062378	465.12216384400057
473	482.0945692062378	473.1427570560008
474	482.0945692062378	475.1584071200009
475	482.0945692062378	465.0801568000006
476	456.2287497520447	462.14427919200057
477	456.2287497520447	452.19631476400076
478	456.2287497520447	468.1912293840007
479	456.2287497520447	448.10530684000054
480	456.2287497520447	450.1442791920005
481	456.2287497520447	448.10530684000054
482	456.2287497520447	458.1881946920007
483	456.2287497520447	451.1759136680007
484	456.2287497520447	457.20417910400073
485	573.2627439498901	557.2213659640008
486	573.2627439498901	564.2235921320009
487	573.2627439498901	567.3097067920011
488	573.2627439498901	566.1795344000008
489	573.2627439498901	571.2181724040008
490	573.2627439498901	568.2185067520008
491	573.2627439498901	563.1931005280007
492	573.2627439498901	579.1635499880008
493	573.2627439498901	565.2707344400012
494	573.2627439498901	559.2282629120009
495	437.1061849594116	436.10978550400046
496	437.1061849594116	437.16026360400065
497	437.1061849594116	437.16026360400053
498	437.1061849594116	449.11939943200053
499	437.1061849594116	429.99713415200046
500	437.1061849594116	434.0896567760005
501	437.1061849594116	437.16026360400065
502	437.1061849594116	426.1555125720006
503	437.1061849594116	436.10978550400046
504	586.1636942625046	579.1094062400007
505	586.1636942625046	571.2237842480009
506	586.1636942625046	584.226484592001
507	586.1636942625046	591.2113152840011
508	586.1636942625046	583.265791292001
509	586.1636942625046	577.2188411000008
510	586.1636942625046	584.2311221240009
511	586.1636942625046	574.1360975680008
512	586.1636942625046	590.2028566880008
513	586.1636942625046	593.0765340920005
514	432.1507668495178	435.16574290800065
515	432.1507668495178	435.1946770400007
516	432.1507668495178	429.1940083440007
517	432.1507668495178	413.09086371600046
518	432.1507668495178	432.1507636280007
519	432.1507668495178	432.1507636280006
520	432.1507668495178	427.0986639880005
521	432.1507668495178	429.1973794720009
522	432.1507668495178	423.2409585360009
523	432.1507668495178	432.11193350800056
524	512.1947383880615	496.27259301200104
525	512.1947383880615	517.2100523320007
526	512.1947383880615	506.16199251600074
527	512.1947383880615	498.1790865520007
528	512.1947383880615	504.1508211160006
529	512.1947383880615	519.1351731400007
530	512.1947383880615	503.1668055280007
531	512.1947383880615	498.2267054400009
532	512.1947383880615	505.1404485480007
533	492.2624260187149	497.18720871200077
534	492.2624260187149	482.2217003120008
535	492.2624260187149	490.2467721880009
536	492.2624260187149	490.24677218800093
537	492.2624260187149	483.1715586480007
538	492.2624260187149	483.219177536001
539	492.2624260187149	483.2079441560009
540	492.2624260187149	487.17616536000077
541	508.1068420410156	507.0375264040003
542	508.1068420410156	504.1319200040006
543	508.1068420410156	500.13814825600065
544	508.1068420410156	494.00702510800033
545	508.1068420410156	508.11340864000044
546	508.1068420410156	491.03776129200054
547	508.1068420410156	492.0522257120004
548	508.1068420410156	453.1374774720005
549	508.1068420410156	491.9868963800004
550	508.1068420410156	497.04645985600047
551	401.1297011375427	413.12969383600057
552	401.1297011375427	388.15220310800066
553	401.1297011375427	395.17327290000065
554	401.1297011375427	401.12969383600057
555	401.1297011375427	401.1296938360007
556	401.1297011375427	387.11404377200057
557	401.1297011375427	388.1522031080006
558	401.1297011375427	399.1140437720005
559	401.1297011375427	401.12969383600057
560	401.1297011375427	401.12969383600057
561	520.1401251554489	509.04666375200054
562	520.1401251554489	517.1712222120007
563	520.1401251554489	512.1947366160008
564	520.1401251554489	514.1870643920008
565	520.1401251554489	524.0905771640006
566	520.1401251554489	525.1399220840004
567	520.1401251554489	510.1790865520007
568	520.1401251554489	512.2311221240009
569	520.1401251554489	510.1016205160006
570	475.1994800567627	467.23078777600085
571	475.1994800567627	474.2154720600008
572	475.1994800567627	455.27840666400107
573	475.1994800567627	473.2202230920008
574	475.1994800567627	459.2045730280008
575	475.1994800567627	459.20457302800077
576	475.1994800567627	474.2154720600008
577	475.1994800567627	463.19948764800085
578	475.1994800567627	457.1889229640007
579	475.1994800567627	473.1605152960007
580	403.1532156467438	394.1528718040006
581	403.1532156467438	396.1209029800005
582	403.1532156467438	403.1532061520006
583	403.1532156467438	402.1691905640006
584	403.1532156467438	387.0873503560005
585	403.1532156467438	404.0597557040005
586	403.1532156467438	409.0983937080005
587	403.1532156467438	393.1576228360006
588	403.1532156467438	396.1143781200006
589	403.1532156467438	393.15762283600066
590	391.1496013402939	386.1242124440004
591	391.1496013402939	391.07830566400054
592	391.1496013402939	386.1242124440005
593	391.1496013402939	383.1764401320007
594	391.1496013402939	385.1401968560005
595	391.1496013402939	392.0959470080004
596	391.1496013402939	378.1247389080006
597	391.1496013402939	391.15837178400056
598	391.1496013402939	374.1242124440005
599	519.132730960846	521.2235942200009
600	519.132730960846	514.1715565600007
601	519.132730960846	508.15651321200073
602	519.132730960846	512.1060372000006
603	519.132730960846	512.1769783760008
604	519.132730960846	486.1766419400007
605	519.132730960846	520.237350376001
606	519.132730960846	507.1327285280006
607	525.1012879610062	533.1872087120009
608	525.1012879610062	521.1683650880009
609	525.1012879610062	504.2082785040009
610	525.1012879610062	530.0890051440006
611	525.1012879610062	502.1216872640008
612	525.1012879610062	514.1185556840006
613	525.1012879610062	509.13083670800063
614	525.1012879610062	535.2028587760009
615	525.1012879610062	506.1487129400007
616	525.1012879610062	512.1769783760008
617	357.1147155761719	356.1736072480007
618	357.1147155761719	355.18959166000076
619	357.1147155761719	341.1030004200005
620	357.1147155761719	345.1576228360006
621	357.1147155761719	355.10314265200043
622	357.1147155761719	342.1579571840006
623	357.1147155761719	351.15829153200065
624	357.1147155761719	339.1470581520006
625	357.1147155761719	363.15829153200065
626	566.059695482254	560.1032866600007
627	566.059695482254	564.9780574160005
628	566.059695482254	558.9919578920005
629	566.059695482254	564.1225152560006
630	566.059695482254	570.2278483120008
631	566.059695482254	583.0716521840005
632	566.059695482254	568.1812657160008
633	566.059695482254	570.0279288000005
634	566.059695482254	559.9894351160004
635	486.1790841817856	484.21105537600084
636	486.1790841817856	474.2267054400009
637	486.1790841817856	483.1351731400006
638	486.1790841817856	475.16310214000066
639	486.1790841817856	477.1812324680006
640	486.1790841817856	470.18417193200077
641	486.1790841817856	483.1351731400006
642	486.1790841817856	480.22603674400085
643	486.1790841817856	469.1404485480007
644	423.2045668363571	420.16852186800065
645	423.2045668363571	413.1638510880006
646	423.2045668363571	409.18892296400077
647	423.2045668363571	429.1343005480007
648	423.2045668363571	413.1393859280007
649	423.2045668363571	430.18925731200073
650	423.2045668363571	409.18892296400077
651	423.2045668363571	420.20490737600073
652	423.2045668363571	414.20423868000086
653	423.2045668363571	428.21988874400085
654	489.26274955272675	488.1559064960006
655	489.26274955272675	473.2202230920008
656	489.26274955272675	475.1606575280007
657	489.26274955272675	489.2151377120008
658	489.26274955272675	477.26275660000096
659	489.26274955272675	480.1759732440007
660	489.26274955272675	488.1747501200007
661	489.26274955272675	473.2202230920008
662	489.26274955272675	488.17475012000074
663	496.1910706758499	496.0859704520006
664	496.1910706758499	467.17327290000065
665	496.1910706758499	484.1246063680005
666	496.1910706758499	498.13911356000057
667	496.1910706758499	495.11404377200057
668	496.1910706758499	486.06617398400056
669	496.1910706758499	473.1660793440007
670	496.1910706758499	503.12027202400054
671	496.1910706758499	487.1298838640006
672	512.2674924135208	501.28790872800107
673	512.2674924135208	515.2283431640009
674	512.2674924135208	513.2879087280011
675	512.2674924135208	499.3198775520012
676	512.2674924135208	510.25185756800096
677	512.2674924135208	530.2392421960009
678	512.2674924135208	487.24466192400087
679	512.2674924135208	515.2671732840009
680	512.2674924135208	495.18125074000085
681	512.2674924135208	511.2170295320008
682	436.1610007286072	442.12502305600054
683	436.1610007286072	419.17327290000065
684	436.1610007286072	420.16852186800065
685	436.1610007286072	419.17327290000065
686	436.1610007286072	424.14567824800065
687	436.1610007286072	437.1638510880007
688	436.1610007286072	437.1638510880006
689	436.1610007286072	425.1506193080007
690	436.1610007286072	415.1895916600007
691	436.1610007286072	426.1346348960007
692	371.06498181819916	361.1790269760006
693	371.06498181819916	370.1351135640006
694	371.06498181819916	374.1397202760007
695	371.06498181819916	380.1558490080006
696	371.06498181819916	361.12488322800056
697	371.06498181819916	379.1563733840007
698	371.06498181819916	363.1304427840006
699	371.06498181819916	374.1397202760007
700	371.06498181819916	364.2150781360008
701	405.1940006017685	399.1237358640006
702	405.1940006017685	390.1467238040006
703	405.1940006017685	400.10775145200057
704	405.1940006017685	418.17802393200066
705	405.1940006017685	411.1237358640006
706	405.1940006017685	385.10808580000054
707	405.1940006017685	396.2300595040009
708	405.1940006017685	393.19400834400074
709	405.1940006017685	405.19400834400074
710	466.2694960832596	461.3305224880012
711	466.2694960832596	462.31339520400115
712	466.2694960832596	476.32904526800115
713	466.2694960832596	467.37632980800134
714	466.2694960832596	467.3763298080014
715	466.2694960832596	454.3446953320012
716	466.2694960832596	462.31339520400115
717	466.2694960832596	440.29021514800104
718	553.1923043727875	545.2577514720009
719	553.1923043727875	543.1691140360007
720	553.1923043727875	561.1529853040007
721	553.1923043727875	551.1919576560007
722	553.1923043727875	548.1424227080007
723	553.1923043727875	547.218114916001
724	553.1923043727875	529.1898494800008
725	553.1923043727875	540.1694483840007
726	553.1923043727875	542.2280088160009
727	566.1972409486771	556.2725930120009
728	566.1972409486771	560.303893140001
729	566.1972409486771	548.3151265200012
730	566.1972409486771	560.2441853440009
731	566.1972409486771	551.2220346600009
732	566.1972409486771	565.2132195640008
733	566.1972409486771	555.1480421560007
734	566.1972409486771	568.2173638800009
735	566.1972409486771	548.2286775120008
736	559.1373372077942	537.1529853040007
737	559.1373372077942	560.1922920040008
738	559.1373372077942	547.1373352400008
739	559.1373372077942	548.1269626720007
740	559.1373372077942	545.1483785920007
741	559.1373372077942	545.1483785920007
742	559.1373372077942	557.2908011880012
743	559.1373372077942	558.1687796880008
744	559.1373372077942	556.1509013680006
745	549.2263555526733	557.2525858400008
746	549.2263555526733	538.1385421800006
747	549.2263555526733	533.1872087120008
748	549.2263555526733	536.2322649960008
749	549.2263555526733	547.1817868960007
750	549.2263555526733	539.2420211560009
751	549.2263555526733	537.1410649560005
752	549.2263555526733	533.0507705880007
753	549.2263555526733	517.1824555920006
754	565.0419026613235	554.1678085720006
755	565.0419026613235	554.1376959160006
756	565.0419026613235	546.1514898120006
757	565.0419026613235	572.1671398760006
758	565.0419026613235	568.0850671280004
759	565.0419026613235	551.1405105280006
760	565.0419026613235	558.0984889360004
761	565.0419026613235	556.0915919880005
762	497.22358882427216	483.16911403600085
763	497.22358882427216	495.12710699200073
764	497.22358882427216	480.17035170800074
765	497.22358882427216	488.26750763200107
766	497.22358882427216	491.1719711600007
767	497.22358882427216	487.2358731560009
768	497.22358882427216	484.2016518360009
769	497.22358882427216	492.1860637520007
770	583.2159382104874	579.2984734120012
771	583.2159382104874	590.2392421960009
772	583.2159382104874	589.2188411000006
773	583.2159382104874	564.3464266480013
774	583.2159382104874	583.254557912001
775	583.2159382104874	575.2283431640008
776	583.2159382104874	579.2232577840009
777	583.2159382104874	582.2705423240011
778	583.2159382104874	590.2392421960009
779	583.2159382104874	581.1959974800009
780	373.1889194250107	381.15762283600066
781	373.1889194250107	366.1579571840006
782	373.1889194250107	364.14230712000057
783	373.1889194250107	381.2052417240007
784	373.1889194250107	374.1641854360007
785	373.1889194250107	367.14197277200054
786	373.1889194250107	381.15762283600066
787	373.1889194250107	366.15795718400057
788	373.1889194250107	368.16237386800066
789	373.1889194250107	378.1579571840006
790	495.12710213661194	490.15470164400074
791	495.12710213661194	474.1842521840008
792	495.12710213661194	479.21302953600093
793	495.12710213661194	491.15665753200074
794	495.12710213661194	491.2130295360009
795	495.12710213661194	483.1879576600008
796	495.12710213661194	490.1813950600008
797	495.12710213661194	495.1980481680009
798	495.12710213661194	482.22055744000085
799	459.16574358940125	455.1155991560005
800	459.16574358940125	444.0531290360005
801	459.16574358940125	449.12502096800057
802	459.16574358940125	445.15009284400054
803	459.16574358940125	445.15009284400054
804	459.16574358940125	453.0954704280005
805	459.16574358940125	453.11431405200057
806	459.16574358940125	449.1250209680005
807	459.16574358940125	453.11431405200057
808	459.16574358940125	437.1201704760008
809	512.1947383880615	511.1397798520006
810	512.1947383880615	502.2025244280009
811	512.1947383880615	497.15082320400063
812	512.1947383880615	512.1981077440008
813	512.1947383880615	497.19507096400076
814	512.1947383880615	495.16933039200063
815	512.1947383880615	512.1714143280007
816	512.1947383880615	491.1944022680007
817	512.1947383880615	504.15843136000063
818	570.2882277965546	562.2631712000009
819	570.2882277965546	558.3358619640012
820	570.2882277965546	553.2729273600011
821	570.2882277965546	564.3351932680013
822	570.2882277965546	556.272593012001
823	570.2882277965546	574.2267856920009
824	570.2882277965546	559.3198775520011
825	570.2882277965546	562.263171200001
826	570.2882277965546	559.2446619240009
827	503.17196667194366	499.1550359920007
828	503.17196667194366	498.23187107200084
829	503.17196667194366	505.2253084720008
830	503.17196667194366	503.1719711600006
831	503.17196667194366	510.288243076001
832	503.17196667194366	493.272927360001
833	503.17196667194366	485.25660860000096
834	503.17196667194366	497.20023659600076
835	503.17196667194366	492.2412928840008
836	503.17196667194366	502.22564282000087
837	443.18450927734375	436.1885886160007
838	443.18450927734375	430.18925731200073
839	443.18450927734375	446.22055744000085
840	443.18450927734375	428.1736072480007
841	443.18450927734375	431.17327290000065
842	443.18450927734375	436.23620750400096
843	443.18450927734375	437.1450074640006
844	580.0415939092636	577.3052901080011
845	580.0415939092636	563.1126617800005
846	580.0415939092636	579.1019548640006
847	580.0415939092636	558.9870981880003
848	580.0415939092636	572.1671398760006
849	580.0415939092636	566.1179392760007
850	580.0415939092636	580.1401142000007
851	580.0415939092636	575.1555721480006
852	580.0415939092636	575.2420211560009
853	420.20827174186707	412.2362075040009
854	420.20827174186707	413.2202230920009
855	420.20827174186707	414.25185756800096
856	420.20827174186707	420.2082785040009
857	420.20827174186707	413.2202230920008
858	420.20827174186707	413.2202230920008
859	420.20827174186707	384.2412928840008
860	420.20827174186707	413.2202230920009
861	420.20827174186707	413.2202230920008
862	420.20827174186707	413.2202230920008
863	510.2154725790024	504.2148033640009
864	510.2154725790024	509.2314564720009
865	510.2154725790024	510.18653792800075
866	510.2154725790024	513.2151377120008
867	510.2154725790024	491.2031910360008
868	510.2154725790024	500.1646596120006
869	510.2154725790024	506.2416868080009
870	510.2154725790024	512.1835032360008
871	510.2154725790024	504.26242225200093
872	427.1406650543213	421.1689364680006
873	427.1406650543213	421.16893646800065
874	427.1406650543213	421.16893646800065
875	427.1406650543213	421.16893646800065
876	427.1406650543213	421.1689364680006
877	427.1406650543213	421.15009284400054
878	427.1406650543213	421.1689364680006
879	427.1406650543213	421.16893646800065
880	427.1406650543213	410.1397202760007
881	427.1406650543213	413.1250209680005
882	518.2416850328445	498.2154720600008
883	518.2416850328445	504.1718929960008
884	518.2416850328445	505.1712222120006
885	518.2416850328445	514.2467721880009
886	518.2416850328445	509.1461503360006
887	518.2416850328445	517.1712222120007
888	518.2416850328445	498.2154720600008
889	518.2416850328445	517.1900658360007
890	518.2416850328445	506.1608496440008
891	493.20761024951935	492.2511888720009
892	493.20761024951935	482.2205574400009
893	493.20761024951935	475.2358731560009
894	493.20761024951935	491.1919576560008
895	493.20761024951935	487.23587315600093
896	493.20761024951935	477.25152322000093
897	493.20761024951935	491.1919576560008
898	493.20761024951935	477.17630759200074
899	493.20761024951935	485.2202230920008
900	493.20761024951935	491.19195765600074
901	523.122022151947	503.18881638400086
902	523.122022151947	528.251188872001
903	523.122022151947	523.2370160280009
904	523.122022151947	518.1675565640006
905	523.122022151947	510.25185756800096
906	523.122022151947	520.1509013680005
907	523.122022151947	523.0994350320007
908	523.122022151947	513.1763075920006
909	523.122022151947	530.1527931880006
910	492.16851115226746	486.14025643200057
911	492.16851115226746	480.1685218680006
912	492.16851115226746	499.1242720200005
913	492.16851115226746	484.1302182120006
914	492.16851115226746	476.23112212400093
915	492.16851115226746	477.2052417240008
916	492.16851115226746	487.1806440240007
917	492.16851115226746	474.25185756800096
918	492.16851115226746	484.19982199600076
919	424.1456788778305	426.1137094240006
920	424.1456788778305	416.11389945200057
921	424.1456788778305	428.1835032360007
922	424.1456788778305	417.1046219600005
923	424.1456788778305	411.1140437720005
924	424.1456788778305	420.16852186800065
925	424.1456788778305	413.0933083280005
926	424.1456788778305	411.1140437720005
927	424.1456788778305	408.1685218680006
928	424.1456788778305	414.16785317200066
929	586.1636942625046	576.1364340040008
930	586.1636942625046	574.2113131960009
931	586.1636942625046	578.1862413200008
932	586.1636942625046	575.2817777920011
933	586.1636942625046	558.255228696001
934	586.1636942625046	570.1755344040009
935	586.1636942625046	568.1621347480007
936	586.1636942625046	574.0884786800005
937	586.1636942625046	573.1796787200008
938	586.1636942625046	586.211313196001
939	451.17836236953735	441.20524172400076
940	451.17836236953735	441.20524172400076
941	451.17836236953735	448.0456256320006
942	451.17836236953735	458.22055744000085
943	451.17836236953735	443.2096584080008
944	451.17836236953735	439.1783582800007
945	451.17836236953735	443.0958068640006
946	451.17836236953735	430.22564282000087
947	451.17836236953735	449.21146997600084
948	570.1477009057999	565.1687776000007
949	570.1477009057999	558.288243076001
950	570.1477009057999	570.1476981160007
951	570.1477009057999	570.1476981160007
952	570.1477009057999	550.2023205320008
953	570.1477009057999	558.288243076001
954	570.1477009057999	570.2130274480007
955	570.1477009057999	558.288243076001
956	570.1477009057999	556.1973773840007
957	570.1477009057999	578.2336206600011
958	403.1451439857483	405.13519172800045
959	403.1451439857483	405.1464251080005
960	403.1451439857483	404.1179222120006
961	403.1451439857483	387.14461354000053
962	403.1451439857483	393.13519172800056
963	403.1451439857483	400.1286291280005
964	403.1451439857483	401.16026360400053
965	403.1451439857483	400.13986250800053
966	403.1451439857483	396.13485738000054
967	533.2599920034409	534.2882430760011
968	533.2599920034409	530.2039420720009
969	533.2599920034409	535.1440421600007
970	533.2599920034409	513.2758198200011
971	533.2599920034409	518.260314076001
972	533.2599920034409	530.2239285680009
973	533.2599920034409	531.289720296001
974	533.2599920034409	528.3351932680011
975	533.2599920034409	531.0811981240007
976	533.2599920034409	517.2616939800009
977	433.2253158092499	419.2096584080008
978	433.2253158092499	427.15503599200076
979	433.2253158092499	419.2096584080008
980	433.2253158092499	438.1710204040008
981	433.2253158092499	433.22530847200085
982	433.2253158092499	432.1936739960007
983	433.2253158092499	418.1780239320007
984	433.2253158092499	417.1940083440008
985	433.2253158092499	426.24062418800094
986	433.2253158092499	433.22530847200085
987	545.1216977834702	531.1812507400008
988	545.1216977834702	536.1213508280006
989	545.1216977834702	518.1817273200006
990	545.1216977834702	532.2128852160009
991	545.1216977834702	533.1073202160005
992	545.1216977834702	541.1988546040008
993	545.1216977834702	536.2441853440009
994	545.1216977834702	551.1919576560008
995	545.1216977834702	529.1512357160005
996	439.1395163536072	433.10808580000054
997	439.1395163536072	421.16779359600065
998	439.1395163536072	436.06892133200034
999	439.1395163536072	434.07434314800054
1000	439.1395163536072	433.16779359600065
1001	439.1395163536072	435.09722450800064
1002	439.1395163536072	429.11317118000056
1003	439.1395163536072	430.0850500640005
1004	439.1395163536072	436.21507813600084
1005	489.1609811782837	475.1606575280006
1006	489.1609811782837	481.15123571600054
1007	489.1609811782837	481.15123571600066
1008	489.1609811782837	488.1446731160006
1009	489.1609811782837	470.1729385520007
1010	489.1609811782837	475.2358731560009
1011	489.1609811782837	473.2202230920008
1012	489.1609811782837	484.1421482520006
1013	489.1609811782837	474.17664194000065
1014	478.11742186546326	467.10142840000054
1015	478.11742186546326	477.16099396400074
1016	478.11742186546326	462.1613283120007
1017	478.11742186546326	486.1790865520007
1018	478.11742186546326	461.1296938360007
1019	478.11742186546326	465.1609939640007
1020	478.11742186546326	474.20423868000086
1021	478.11742186546326	482.1067058960007
1022	478.11742186546326	479.12027202400054
1023	478.11742186546326	464.10603720000074
1024	557.1483635902405	548.2232598720009
1025	557.1483635902405	547.1640286560007
1026	557.1483635902405	551.1766440280007
1027	557.1483635902405	534.2076098080008
1028	557.1483635902405	541.1534639720007
1029	557.1483635902405	556.1643630040006
1030	557.1483635902405	552.1793443720007
1031	557.1483635902405	559.2868631720012
1032	557.1483635902405	561.1432932120008
1033	557.1483635902405	556.1643630040007
1034	429.157634973526	427.18959166000076
1035	429.157634973526	406.1416384240005
1036	429.157634973526	419.13444278000054
1037	429.157634973526	423.20457302800077
1038	429.157634973526	429.1576228360006
1039	429.157634973526	428.1736072480007
1040	429.157634973526	421.1889229640007
1041	429.157634973526	428.1736072480007
1042	429.157634973526	405.19400834400074
1043	429.157634973526	429.1576228360006
1044	438.1790977716446	424.1634364880006
1045	438.1790977716446	437.10862195600043
1046	438.1790977716446	438.1038709240005
1047	438.1790977716446	419.15935415200073
1048	438.1790977716446	438.1038709240005
1049	438.1790977716446	426.12494280400057
1050	438.1790977716446	418.0931640080005
1051	438.1790977716446	438.1790865520007
1052	438.1790977716446	442.0931640080006
1053	508.140110373497	491.1555721480006
1054	508.140110373497	509.1119930840006
1055	508.140110373497	499.20063052000086
1056	508.140110373497	499.2107210280008
1057	508.140110373497	503.24202115600093
1058	508.140110373497	479.1555721480006
1059	508.140110373497	498.19662843600076
1060	508.140110373497	506.1720830240008
1061	508.140110373497	504.22603674400085
1062	298.9251843094826	294.13682781600056
1063	298.9251843094826	300.0822673800003
1064	298.9251843094826	306.98440528000026
1065	298.9251843094826	288.0822673800003
1066	298.9251843094826	294.1368278160005
1067	298.9251843094826	296.1637112600006
1068	298.9251843094826	295.1320767840005
1069	298.9251843094826	299.0957715280004
1070	298.9251843094826	295.1320767840005
1071	298.9251843094826	296.0860153680004
1072	548.1310820579529	527.1919576560007
1073	548.1310820579529	545.1847641000008
1074	548.1310820579529	527.1766440280009
1075	548.1310820579529	544.2072733720008
1076	548.1310820579529	543.1282498640007
1077	548.1310820579529	541.1876212240006
1078	548.1310820579529	551.1686353680008
1079	548.1310820579529	534.2141703200008
1080	548.1310820579529	551.1919576560006
1081	402.2154849767685	400.19927341609076
1082	402.2154849767685	402.2154720600008
1083	402.2154849767685	389.2202230920008
1084	402.2154849767685	402.2154720600008
1085	402.2154849767685	392.1835032360008
1086	402.2154849767685	402.21547206000093
1087	402.2154849767685	399.16818752000063
1088	402.2154849767685	391.1994876480008
1089	402.2154849767685	377.18383758400074
1090	402.2154849767685	390.1678531720007
1091	448.03183257579803	446.1565751920007
1092	448.03183257579803	455.1092906520005
1093	448.03183257579803	441.1576228360006
1094	448.03183257579803	437.17394159600065
1095	448.03183257579803	442.1362564360007
1096	448.03183257579803	432.0933062400003
1097	448.03183257579803	433.1249407160005
1098	448.03183257579803	441.11471246800056
1099	448.03183257579803	442.1252750640005
1100	439.1395163536072	430.0971867680005
1101	439.1395163536072	429.11317118000056
1102	439.1395163536072	438.1289655640006
1103	439.1395163536072	435.1037493680005
1104	439.1395163536072	442.2144094400008
1105	439.1395163536072	445.16779359600065
1106	439.1395163536072	434.0743431480005
1107	439.1395163536072	438.12896556400057
1108	474.23302590847015	463.2158866600008
1109	474.23302590847015	465.19400834400074
1110	474.23302590847015	459.1845865320007
1111	474.23302590847015	471.1657429080006
1112	474.23302590847015	457.0847635120005
1113	474.23302590847015	471.1004135760006
1114	474.23302590847015	463.2259771680008
1115	474.23302590847015	471.1004135760006
1116	474.23302590847015	459.2409585360009
1117	474.23302590847015	459.1657429080006
1118	506.27806544303894	503.2307877760008
1119	506.27806544303894	502.17492768800076
1120	506.27806544303894	509.28110909600116
1121	506.27806544303894	486.16469944000085
1122	506.27806544303894	496.20727337200077
1123	506.27806544303894	505.20760772000074
1124	506.27806544303894	500.1803495040009
1125	506.27806544303894	496.20319312400085
1126	506.27806544303894	485.2202230920008
1127	575.2671700716019	575.267173284001
1128	575.2671700716019	567.2232577840008
1129	575.2671700716019	593.238907848001
1130	575.2671700716019	571.3297735400013
1131	575.2671700716019	581.238907848001
1132	575.2671700716019	556.243658880001
1133	575.2671700716019	593.2389078480008
1134	575.2671700716019	567.2232577840008
1135	575.2671700716019	560.248664008001
1136	575.2671700716019	579.2232577840009
1137	437.1297091245651	424.1456782480007
1138	437.1297091245651	425.2314564720009
1139	437.1297091245651	434.1111845600006
1140	437.1297091245651	433.07507142000054
1141	437.1297091245651	437.1296938360007
1142	437.1297091245651	419.1002855280005
1143	437.1297091245651	439.1453439000007
1144	437.1297091245651	422.13002818400065
1145	428.12282621860504	424.1344448680006
1146	428.12282621860504	412.1344448680007
1147	428.12282621860504	427.1453439000006
1148	428.12282621860504	426.1137094240006
1149	428.12282621860504	422.14126156400073
1150	428.12282621860504	415.0912001520005
1151	428.12282621860504	411.1504292800007
1152	428.12282621860504	417.1068502160007
1153	491.21303737163544	477.1973794720009
1154	491.21303737163544	481.28282334800105
1155	491.21303737163544	495.1271069920008
1156	491.21303737163544	492.1218294960006
1157	491.21303737163544	485.1472357200007
1158	491.21303737163544	491.1566575320007
1159	491.21303737163544	473.1672222160007
1160	491.21303737163544	471.15042928000076
1161	491.21303737163544	495.1271069920008
1162	553.1380206346512	545.1427570560007
1163	553.1380206346512	553.2253084720008
1164	553.1380206346512	534.0304754440004
1165	553.1380206346512	536.0726247200004
1166	553.1380206346512	545.1061773440005
1167	553.1380206346512	554.9496104920001
1168	553.1380206346512	559.1895916600008
1169	553.1380206346512	556.0568324240005
1170	553.1380206346512	547.0176679560004
1171	430.1780092716217	433.1500928440006
1172	430.1780092716217	424.1497584960007
1173	430.1780092716217	424.1441369600007
1174	430.1780092716217	433.1656006760007
1175	430.1780092716217	431.1820616680007
1176	430.1780092716217	425.16607934400076
1177	430.1780092716217	424.1686021200007
1178	430.1780092716217	414.1234015160007
1179	430.1780092716217	418.17802393200066
1180	430.1780092716217	432.1703517080008
1181	476.22639894485474	476.22639176800084
1182	476.22639894485474	476.2263917680008
1183	476.22639894485474	466.21196482800076
1184	476.22639894485474	480.1636326440006
1185	476.22639894485474	476.2263917680008
1186	476.22639894485474	472.27014840000095
1187	476.22639894485474	464.2075481440008
1188	476.22639894485474	470.27334196000095
1189	476.22639894485474	477.19156373200065
1190	476.22639894485474	464.2075481440007
1191	501.17630302906036	491.21080128000085
1192	501.17630302906036	489.25152322000093
1193	501.17630302906036	499.2082764160008
1194	501.17630302906036	495.2045730280007
1195	501.17630302906036	489.25152322000093
1196	501.17630302906036	494.22055744000085
1197	501.17630302906036	489.251523220001
1198	501.17630302906036	488.19229200400065
1199	501.17630302906036	501.1763075920007
1200	501.17630302906036	501.17630759200074
1201	265.1102876663208	265.0914350960003
1202	265.1102876663208	255.125928784
1203	265.1102876663208	256.10994437200003
1204	265.1102876663208	260.0848724960001
1205	265.1102876663208	280.1387196360005
1206	265.1102876663208	274.1106130680004
1207	265.1102876663208	256.10994437200003
1208	265.1102876663208	265.1102787200003
1209	265.1102876663208	253.11027872
1210	265.1102876663208	253.11027872
1211	426.07825994491577	417.1187927160005
1212	426.07825994491577	431.1344427800005
1213	426.07825994491577	430.1351135640006
1214	426.07825994491577	435.1582915320006
1215	426.07825994491577	413.0852421800005
1216	426.07825994491577	431.1191291520006
1217	426.07825994491577	424.06484108400053
1218	426.07825994491577	412.1497584960007
1219	426.07825994491577	413.10970734000057
1220	492.1696746349335	478.21038668000085
1221	492.1696746349335	466.1562429320006
1222	492.1696746349335	486.2253680480009
1223	492.1696746349335	464.1559064960007
1224	492.1696746349335	482.23045342800094
1225	492.1696746349335	487.2107210280009
1226	492.1696746349335	478.21038668000085
1227	492.1696746349335	482.15115755200065
1228	492.1696746349335	479.1555721480006
1229	408.16851675510406	413.1375560880005
1230	408.16851675510406	404.1183781160005
1231	408.16851675510406	405.1688562160007
1232	408.16851675510406	421.12494071600054
1233	408.16851675510406	408.16852186800065
1234	408.16851675510406	394.1528718040006
1235	408.16851675510406	405.1688562160007
1236	408.16851675510406	397.1325509600005
1237	408.16851675510406	403.16310214000066
1238	475.1994800567627	459.20457302800077
1239	475.1994800567627	480.17189299600074
1240	475.1994800567627	479.1555721480006
1241	475.1994800567627	475.19948764800074
1242	475.1994800567627	487.1994876480008
1243	475.1994800567627	473.2202230920008
1244	475.1994800567627	473.2314564720009
1245	475.1994800567627	458.16084964400073
1246	475.1994800567627	461.2202230920008
1247	438.1458657979965	424.1189848320006
1248	438.1458657979965	430.1528718040006
1249	438.1458657979965	432.1485353720006
1250	438.1458657979965	440.1138994520006
1251	438.1458657979965	440.18484062800064
1252	438.1458657979965	416.18484062800076
1253	438.1458657979965	435.1293574000005
1254	438.1458657979965	430.19040018400074
1255	438.1458657979965	430.20049069200076
1256	438.1458657979965	429.1688562160006
1257	563.1766581535339	549.1432932120006
1258	563.1766581535339	558.1777848120006
1259	563.1766581535339	558.1323941800007
1260	563.1766581535339	537.1165997960006
1261	563.1766581535339	549.2185088400008
1262	563.1766581535339	550.1329206440007
1263	563.1766581535339	566.2028566880008
1264	563.1766581535339	558.1777848120007
1265	432.20490515232086	433.16560067600074
1266	432.20490515232086	433.1656006760008
1267	432.20490515232086	437.2202230920008
1268	432.20490515232086	429.1343005480006
1269	432.20490515232086	412.2249741240009
1270	432.20490515232086	425.16385108800074
1271	432.20490515232086	424.22497412400094
1272	432.20490515232086	421.1889229640007
1273	432.20490515232086	419.2096584080008
1274	432.20490515232086	429.1343005480006
1275	586.1636942625046	570.2341568160009
1276	586.1636942625046	575.1953287840008
1277	586.1636942625046	582.253000440001
1278	586.1636942625046	579.2344911640009
1279	586.1636942625046	578.1345421840008
1280	586.1636942625046	584.1745912520008
1281	586.1636942625046	575.267173284001
1282	586.1636942625046	575.0736274480007
1283	393.1940221786499	379.17835828000074
1284	393.1940221786499	385.2253084720008
1285	393.1940221786499	393.19400834400074
1286	393.1940221786499	373.22530847200085
1287	393.1940221786499	380.19875937600074
1288	393.1940221786499	379.1783582800007
1289	393.1940221786499	379.1783582800007
1290	393.1940221786499	380.16237386800066
1291	393.1940221786499	379.17835828000074
1292	393.1940221786499	379.17835828000074
1293	459.1574537754059	454.1528718040006
1294	459.1574537754059	446.11456814800056
1295	459.1574537754059	456.15215850800064
1296	459.1574537754059	452.19473661600074
1297	459.1574537754059	440.1736072480007
1298	459.1574537754059	461.19507096400076
1299	459.1574537754059	459.1405907800006
1300	459.1574537754059	456.16852186800065
1301	459.1574537754059	446.18417193200077
1302	437.1813750267029	422.20057094400073
1303	437.1813750267029	423.16574290800065
1304	437.1813750267029	437.1813929720007
1305	437.1813750267029	437.25660860000096
1306	437.1813750267029	431.2096584080008
1307	437.1813750267029	431.2096584080008
1308	437.1813750267029	427.23587315600093
1309	437.1813750267029	417.1706860560007
1310	437.1813750267029	428.19114913200076
1311	437.1813750267029	437.1813929720007
1312	410.10782420635223	395.1191291520006
1313	410.10782420635223	406.1328853080005
1314	410.10782420635223	398.16418543600065
1315	410.10782420635223	407.10366911600056
1316	410.10782420635223	407.10366911600056
1317	410.10782420635223	409.09839370800046
1318	410.10782420635223	392.1736072480007
1319	410.10782420635223	400.1245488800006
1320	453.2416170835495	445.1689364680007
1321	453.2416170835495	443.20965840800085
1322	453.2416170835495	449.2002365960008
1323	453.2416170835495	449.20023659600076
1324	453.2416170835495	434.20932406000077
1325	453.2416170835495	442.15918030800066
1326	453.2416170835495	455.1863361200008
1327	453.2416170835495	445.15009284400065
1328	453.2416170835495	449.13938592800065
1329	519.1668719053268	505.21769822800076
1330	519.1668719053268	507.25219191600087
1331	519.1668719053268	519.1668857800006
1332	519.1668719053268	523.2082764160008
1333	519.1668719053268	500.22867751200084
1334	519.1668719053268	532.2362075040007
1335	519.1668719053268	504.1815850880007
1336	519.1668719053268	501.17630759200057
1337	519.1668719053268	500.1810586240007
1338	519.1668719053268	510.1766419400006
1339	282.93026089668274	278.1055276880004
1340	282.93026089668274	280.10119125600033
1341	282.93026089668274	279.08954327600037
1342	282.93026089668274	278.09429430800037
1343	282.93026089668274	280.1099443720004
1344	282.93026089668274	277.1215121000004
1345	282.93026089668274	280.12117775200045
1346	282.93026089668274	268.0558006240003
1347	282.93026089668274	278.1055276880004
1348	282.93026089668274	278.1055276880004
1349	486.1766481399536	481.1359220880006
1350	486.1766481399536	476.2212261360008
1351	486.1766481399536	469.0903850480005
1352	486.1766481399536	477.1563210960006
1353	486.1766481399536	475.1606575280006
1354	486.1766481399536	483.10603511200065
1355	486.1766481399536	459.16574290800065
1356	486.1766481399536	480.2049073760008
1357	486.1766481399536	465.1343005480006
1358	566.1465203762054	561.1588010440008
1359	566.1465203762054	548.249806880001
1360	566.1465203762054	560.1747854560008
1361	566.1465203762054	556.1931026160008
1362	566.1465203762054	551.2341589040009
1363	566.1465203762054	561.1588010440007
1364	566.1465203762054	560.252251492001
1365	566.1465203762054	550.1648371800009
1366	566.1465203762054	559.268235904001
1367	586.1636942625046	587.1201131560006
1368	586.1636942625046	573.1796787200008
1369	586.1636942625046	576.1000484960007
1370	586.1636942625046	566.258085820001
1371	586.1636942625046	573.1044630920005
1372	586.1636942625046	559.1640286560007
1373	586.1636942625046	563.0977207800007
1374	586.1636942625046	576.1705912560008
1375	586.1636942625046	586.1207839400006
1376	586.1636942625046	572.2145067560009
1377	460.22498548030853	466.1967086880008
1378	460.22498548030853	449.25660860000096
1379	460.22498548030853	454.21555231200085
1380	460.22498548030853	446.2093240600008
1381	460.22498548030853	452.1810586240008
1382	460.22498548030853	453.23153672400093
1383	460.22498548030853	453.23153672400093
1384	460.22498548030853	440.1999022480008
1385	460.22498548030853	460.2249741240008
1386	459.1574537754059	455.1957396600007
1387	459.1574537754059	462.1402564320005
1388	459.1574537754059	443.16680552800074
1389	459.1574537754059	451.1532061520006
1390	459.1574537754059	449.1838375840007
1391	459.1574537754059	451.1532061520006
1392	459.1574537754059	456.2161407560008
1393	459.1574537754059	449.1851749760007
1394	459.1574537754059	454.1562429320007
1395	437.2002452611923	419.2096584080008
1396	437.2002452611923	419.2096584080008
1397	437.2002452611923	429.1940083440008
1398	437.2002452611923	426.1234015160006
1399	437.2002452611923	421.1500928440006
1400	437.2002452611923	425.1393859280007
1401	437.2002452611923	425.13938592800065
1402	437.2002452611923	441.19400834400074
1403	437.2002452611923	446.18172732000073
1404	437.2002452611923	430.22564282000087
1405	532.143303155899	520.1279774960005
1406	532.143303155899	541.2012992160007
1407	532.143303155899	528.1718929960007
1408	532.143303155899	541.1900658360008
1409	532.143303155899	519.1327285280006
1410	532.143303155899	523.2181724040008
1411	532.143303155899	518.2028566880008
1412	532.143303155899	524.1758929920006
1413	559.099451303482	554.2239285680008
1414	559.099451303482	545.2126128480007
1415	559.099451303482	561.1529853040008
1416	559.099451303482	554.223928568001
1417	559.099451303482	540.2235921320007
1418	559.099451303482	562.2079420680009
1419	559.099451303482	545.1483785920007
1420	559.099451303482	541.1800109800006
1421	559.099451303482	553.2188411000009
1422	478.21039140224457	471.21580640800084
1423	478.21039140224457	468.22603674400085
1424	478.21039140224457	469.15590858400066
1425	478.21039140224457	475.1631021400006
1426	478.21039140224457	474.14025643200057
1427	478.21039140224457	461.17508446800065
1428	478.21039140224457	462.1458682760007
1429	478.21039140224457	462.2154720600008
1430	478.21039140224457	476.11504232400057
1431	257.02590107917786	256.03717335600004
1432	257.02590107917786	275.02522876800026
1433	257.02590107917786	267.10077665600033
1434	257.02590107917786	240.078644244
1435	257.02590107917786	250.025753144
1436	257.02590107917786	254.0579088
1437	257.02590107917786	277.0963599720003
1438	257.02590107917786	263.0807099080002
1439	257.02590107917786	256.03717335600004
1440	257.02590107917786	250.09669431999998
1441	334.2143952846527	322.2144094400008
1442	334.2143952846527	319.25112929600095
1443	334.2143952846527	340.2049876280008
1444	334.2143952846527	326.18933756400077
1445	334.2143952846527	349.261693980001
1446	334.2143952846527	322.2144094400008
1447	334.2143952846527	322.21440944000085
1448	334.2143952846527	322.21440944000085
1449	334.2143952846527	332.2463782640009
1450	334.2143952846527	335.2460439160009
1451	565.2212971448898	540.1984400040008
1452	565.2212971448898	544.2009648680008
1453	565.2212971448898	562.2216200600008
1454	565.2212971448898	565.2049223520007
1455	565.2212971448898	551.2168690280009
1456	565.2212971448898	540.2260367440008
1457	565.2212971448898	552.1463424520007
1458	565.2212971448898	569.1297513240005
1459	565.2212971448898	547.2107210280008
1460	547.2107309103012	552.1784178560007
1461	547.2107309103012	547.2107210280008
1462	547.2107309103012	547.2107210280008
1463	547.2107309103012	529.1559085840007
1464	547.2107309103012	533.1950709640007
1465	547.2107309103012	540.273655632001
1466	547.2107309103012	555.284554664001
1467	547.2107309103012	552.2372701240009
1468	547.2107309103012	541.1979634240009
1469	440.126913189888	422.15518031200077
1470	440.126913189888	445.13347747600056
1471	440.126913189888	422.1551803120007
1472	440.126913189888	428.1269148760006
1473	440.126913189888	428.1269148760006
1474	440.126913189888	445.1114569280007
1475	440.126913189888	432.11620796000074
1476	440.126913189888	440.1457585000007
1477	440.126913189888	446.1363366880007
1478	373.1500881910324	390.19434269200076
1479	373.1500881910324	363.12373586400065
1480	373.1500881910324	376.10775145200057
1481	373.1500881910324	379.1783582800006
1482	373.1500881910324	380.1623738680007
1483	373.1500881910324	358.1780239320007
1484	373.1500881910324	379.1783582800007
1485	373.1500881910324	379.1783582800007
1486	373.1500881910324	373.1689364680006
1487	373.1500881910324	379.1783582800007
1488	515.1919424533844	509.2202230920008
1489	515.1919424533844	507.218779120001
1490	515.1919424533844	507.2421014080009
1491	515.1919424533844	509.2202230920008
1492	515.1919424533844	501.1763075920007
1493	515.1919424533844	509.2202230920008
1494	515.1919424533844	512.2286775120008
1495	515.1919424533844	497.3141234760011
1496	515.1919424533844	503.267173284001
1497	515.1919424533844	501.251523220001
1498	523.122022151947	510.15779831600065
1499	523.122022151947	508.1376695880007
1500	523.122022151947	522.1809163920008
1501	523.122022151947	525.1763075920006
1502	523.122022151947	513.1763075920006
1503	523.122022151947	516.1815850880008
1504	523.122022151947	508.2362075040009
1505	523.122022151947	508.16526632800077
1506	523.122022151947	508.1376695880007
1507	523.122022151947	525.1763075920006
1508	463.1995016336441	463.1606575280006
1509	463.1995016336441	458.16084964400085
1510	463.1995016336441	449.2314564720009
1511	463.1995016336441	454.0949938480006
1512	463.1995016336441	454.2355388080009
1513	463.1995016336441	462.2042386800008
1514	463.1995016336441	456.25118887200097
1515	463.1995016336441	449.2202230920008
1516	463.1995016336441	463.24710653600096
1517	463.1995016336441	457.24643784000097
1518	447.12711572647095	433.22530847200085
1519	447.12711572647095	444.2049073760008
1520	447.12711572647095	461.1660793440008
1521	447.12711572647095	425.2202230920008
1522	447.12711572647095	443.15665753200074
1523	447.12711572647095	425.1660793440008
1524	447.12711572647095	428.1390515800007
1525	447.12711572647095	441.1973794720009
1526	447.12711572647095	445.1114569280006
1527	447.12711572647095	438.240624188001
1528	357.1147155761719	356.1736072480007
1529	357.1147155761719	354.1579571840006
1530	357.1147155761719	355.18959166000076
1531	357.1147155761719	354.2055760720008
1532	357.1147155761719	342.1579571840006
1533	357.1147155761719	357.11471246800056
1534	357.1147155761719	359.13036253200056
1535	357.1147155761719	353.1263227080005
1536	357.1147155761719	355.14197277200054
1537	499.1606420278549	495.11274203200054
1538	499.1606420278549	495.11274203200065
1539	499.1606420278549	478.1061794320006
1540	499.1606420278549	489.12216384400057
1541	499.1606420278549	481.0970919680006
1542	499.1606420278549	486.1613283120007
1543	499.1606420278549	471.2133617960008
1544	499.1606420278549	486.2130274480008
1545	499.1606420278549	499.08319149200054
1546	515.1863431930542	509.1813929720007
1547	515.1863431930542	509.25660860000096
1548	515.1863431930542	509.18139297200076
1549	515.1863431930542	518.2093240600008
1550	515.1863431930542	509.1160636400006
1551	515.1863431930542	509.25660860000096
1552	515.1863431930542	496.1861440040007
1553	515.1863431930542	497.25660860000096
1554	515.1863431930542	502.19670868800074
1555	515.1863431930542	508.2249741240009
1556	468.04253458976746	471.0799699680007
1557	468.04253458976746	457.13055256000064
1558	468.04253458976746	467.1092906520004
1559	468.04253458976746	447.08644703200054
1560	468.04253458976746	463.0589426880005
1561	468.04253458976746	461.11423380000053
1562	468.04253458976746	452.0750693320004
1563	468.04253458976746	460.07046262000034
1564	468.04253458976746	461.11423380000053
1565	440.0476145744324	435.1504292800007
1566	440.0476145744324	445.1460125960007
1567	440.0476145744324	440.0476190000005
1568	440.0476145744324	434.0911980640005
1569	440.0476145744324	429.0316345880003
1570	440.0476145744324	428.04761900000045
1571	440.0476145744324	443.12250028000074
1572	449.22022104263306	437.2202230920008
1573	449.22022104263306	422.2093240600008
1574	449.22022104263306	449.2202230920008
1575	449.22022104263306	443.17327290000065
1576	449.22022104263306	449.1638510880006
1577	449.22022104263306	434.1453418120006
1578	449.22022104263306	443.1732729000007
1579	449.22022104263306	439.1795011520007
1580	449.22022104263306	449.07967813200054
1581	449.22022104263306	454.18925731200073
1582	648.2076072692871	652.191308112001
1583	648.2076072692871	622.2791349360011
1584	648.2076072692871	646.2461205560011
1585	648.2076072692871	636.3522998760013
1586	648.2076072692871	645.250871588001
1587	648.2076072692871	655.1529271480009
1588	648.2076072692871	641.219571460001
1589	648.2076072692871	648.2188602520012
1590	648.2076072692871	638.2740495560012
1591	648.2076072692871	646.2461205560011
1592	462.18181788921356	453.2303938520009
1593	462.18181788921356	458.28209507600104
1594	462.18181788921356	453.278012740001
1595	462.18181788921356	455.20721379600076
1596	462.18181788921356	467.24604391600093
1597	462.18181788921356	453.278012740001
1598	462.18181788921356	437.29299410800104
1599	462.18181788921356	460.22252951200085
1600	462.18181788921356	453.27801274000103
1601	462.18181788921356	450.19617253200084
1602	440.1947224140167	435.17942090000076
1603	440.1947224140167	433.15368032800063
1604	440.1947224140167	425.14745207600055
1605	440.1947224140167	450.1790865520007
1606	440.1947224140167	428.1947366160008
1607	440.1947224140167	423.14934389600063
1608	440.1947224140167	424.2110553760008
1609	440.1947224140167	434.1132307560006
1610	440.1947224140167	423.1794209000007
1611	438.2518517971039	437.2202230920008
1612	438.2518517971039	426.24062418800094
1613	438.2518517971039	437.2202230920008
1614	438.2518517971039	423.2409585360009
1615	438.2518517971039	426.2518575680009
1616	438.2518517971039	447.288577424001
1617	438.2518517971039	435.20457302800077
1618	438.2518517971039	426.2042386800008
1619	438.2518517971039	437.2202230920008
1620	257.02590107917786	257.11642672000005
1621	257.02590107917786	259.0280858920001
1622	257.02590107917786	254.0579088
1623	257.02590107917786	258.05753194000005
1624	257.02590107917786	253.076373476
1625	257.02590107917786	252.056863244
1626	257.02590107917786	246.089208928
1627	257.02590107917786	263.0252287680002
1628	257.02590107917786	246.009913052
1629	257.02590107917786	252.042258736
1630	571.1842185258865	558.2002159200008
1631	571.1842185258865	561.2587338400009
1632	571.1842185258865	564.258399492001
1633	571.1842185258865	565.1835984640006
1634	571.1842185258865	560.1938810880009
1635	571.1842185258865	577.1518858240007
1636	571.1842185258865	557.1798148240007
1637	571.1842185258865	563.1703930120007
1638	571.1842185258865	560.2270993640008
1639	571.1842185258865	553.278800588001
1640	489.1609811782837	474.2042386800008
1641	489.1609811782837	482.19162330800077
1642	489.1609811782837	495.20457302800077
1643	489.1609811782837	483.1045204120007
1644	489.1609811782837	489.19515121600074
1645	489.1609811782837	480.2424357560009
1646	489.1609811782837	476.1769783760008
1647	489.1609811782837	481.1512357160006
1648	489.1609811782837	475.1453439000007
1649	489.1609811782837	477.1763075920006
1650	404.1735899448395	405.0801568000005
1651	404.1735899448395	393.1576228360006
1652	404.1735899448395	405.19400834400074
1653	404.1735899448395	407.17327290000077
1654	404.1735899448395	404.10266607200055
1655	404.1735899448395	403.10428552400043
1656	404.1735899448395	409.1889229640007
1657	404.1735899448395	385.1347792160006
1658	404.1735899448395	399.1349692440007
1659	404.1735899448395	407.1732729000007
1660	571.3198733329773	560.3977935240015
1661	571.3198733329773	561.3355276160012
1662	571.3198733329773	559.2101062560009
1663	571.3198733329773	559.2101062560009
1664	571.3198733329773	557.2553068600009
1665	571.3198733329773	559.3086441720011
1666	571.3198733329773	563.3211006760012
1667	571.3198733329773	563.264728672001
1668	460.21240532398224	459.15943440400065
1669	460.21240532398224	450.16919056400064
1670	460.21240532398224	453.1587657080006
1671	460.21240532398224	446.2205574400008
1672	460.21240532398224	460.10929274000057
1673	460.21240532398224	448.15220310800055
1674	460.21240532398224	442.1528718040006
1675	460.21240532398224	457.12494071600054
1676	460.21240532398224	452.18484062800076
1677	460.21240532398224	446.16418543600065
1678	606.1510539054871	592.2725930120009
1679	606.1510539054871	592.2725930120009
1680	606.1510539054871	612.2599776400009
1681	606.1510539054871	586.244327576001
1682	606.1510539054871	592.2725930120009
1683	606.1510539054871	605.3042274880011
1684	606.1510539054871	585.2603119880009
1685	606.1510539054871	606.2882430760011
1686	606.1510539054871	608.247362268001
1687	606.1510539054871	586.3195432040011
1688	503.30354928970337	495.2409585360009
1689	503.30354928970337	494.19723515200087
1690	503.30354928970337	524.3151265200012
1691	503.30354928970337	513.2126931000008
1692	503.30354928970337	479.18633612000076
1693	503.30354928970337	488.2286775120009
1694	503.30354928970337	493.22530847200085
1695	503.30354928970337	497.17691430800073
1696	503.30354928970337	499.272258664001
1697	557.9019004106522	543.0285690760004
1698	557.9019004106522	555.9470877160003
1699	557.9019004106522	534.9637184120004
1700	557.9019004106522	556.1221617560004
1701	557.9019004106522	549.0755192680006
1702	557.9019004106522	542.0443592840003
1703	557.9019004106522	550.1151624040008
1704	557.9019004106522	555.0397546600004
1705	557.9019004106522	546.9637184120004
1706	557.9019004106522	556.9690035120003
1707	484.07383501529694	461.12969383600057
1708	484.07383501529694	473.0522278000006
1709	484.07383501529694	470.1763096800008
1710	484.07383501529694	461.1296938360007
1711	484.07383501529694	480.11774924800073
1712	484.07383501529694	453.08577833600043
1713	484.07383501529694	487.1487150280008
1714	484.07383501529694	467.17664402800074
1715	484.07383501529694	468.19704512400085
1716	484.07383501529694	467.08611477200054
1717	376.8356740474701	368.02727313600036
1718	376.8356740474701	381.0714036840005
1719	376.8356740474701	374.0491910200004
1720	376.8356740474701	379.1783582800007
1721	376.8356740474701	372.0921633680004
1722	376.8356740474701	373.1790269760006
1723	376.8356740474701	374.9677096600003
1724	376.8356740474701	396.2412928840009
1725	376.8356740474701	377.2103271040007
1726	376.8356740474701	365.1197978480005
1727	549.2263555526733	539.1755586440006
1728	549.2263555526733	543.2344911640008
1729	549.2263555526733	555.273321284001
1730	549.2263555526733	546.1977713080008
1731	549.2263555526733	529.1559085840007
1732	549.2263555526733	540.1984400040008
1733	549.2263555526733	541.1325862960008
1734	549.2263555526733	527.2420211560009
1735	549.2263555526733	538.1273088000007
1736	549.2263555526733	552.265793380001
1737	496.09566509723663	496.1609918760006
1738	496.09566509723663	483.16574290800065
1739	496.09566509723663	491.1863361200008
1740	496.09566509723663	483.252191916001
1741	496.09566509723663	490.1892573120007
1742	496.09566509723663	481.22530847200085
1743	496.09566509723663	519.2421014080008
1744	496.09566509723663	496.2362075040009
1745	496.09566509723663	487.272258664001
1746	482.14961647987366	483.0407057800006
1747	482.14961647987366	471.1845865320007
1748	482.14961647987366	482.2205574400009
1749	482.14961647987366	482.22055744000085
1750	482.14961647987366	480.1815850880009
1751	482.14961647987366	477.13430054800057
1752	482.14961647987366	465.1221638440006
1753	482.14961647987366	470.2205574400009
1754	482.14961647987366	477.1221638440007
1755	482.14961647987366	468.25118887200097
1756	518.0348759889603	503.1315054040006
1757	518.0348759889603	511.1640286560007
1758	518.0348759889603	517.1051359640007
1759	518.0348759889603	501.1609939640007
1760	518.0348759889603	511.15657728000076
1761	518.0348759889603	515.1014284000005
1762	518.0348759889603	522.0894838120005
1763	518.0348759889603	501.16099396400074
1764	518.0348759889603	519.1327285280007
1765	481.22530221939087	487.272258664001
1766	481.22530221939087	484.20165183600085
1767	481.22530221939087	468.1936739960007
1768	481.22530221939087	483.2409585360009
1769	481.22530221939087	475.15503599200076
1770	481.22530221939087	476.1723055080007
1771	481.22530221939087	472.2249741240008
1772	481.22530221939087	475.1550359920007
1773	481.22530221939087	467.20965840800085
1774	507.1715474128723	499.19948764800074
1775	507.1715474128723	497.2235942200011
1776	507.1715474128723	521.1872087120009
1777	507.1715474128723	515.278406664001
1778	507.1715474128723	492.26242225200104
1779	507.1715474128723	494.14871294000073
1780	507.1715474128723	489.1609939640007
1781	507.1715474128723	494.1675565640008
1782	407.1555233001709	398.09880830800046
1783	407.1555233001709	398.09880830800057
1784	407.1555233001709	397.13477921600065
1785	407.1555233001709	408.11845836800046
1786	407.1555233001709	408.1395302480007
1787	407.1555233001709	402.1831093120007
1788	407.1555233001709	407.1555146600007
1789	407.1555233001709	403.1696051640007
1790	407.1555233001709	397.1147927200006
1791	407.1555233001709	408.1395302480007
1792	502.156246304512	498.15910005600074
1793	502.156246304512	499.19073453200076
1794	502.156246304512	506.1841719320007
1795	502.156246304512	485.08529966800046
1796	502.156246304512	499.17616536000077
1797	502.156246304512	489.19629408800074
1798	502.156246304512	502.15624293200074
1799	502.156246304512	498.14025643200057
1800	502.156246304512	485.1450074640006
1801	502.156246304512	500.1747501200007
1802	445.1889353990555	445.1889229640008
1803	445.1889353990555	433.22530847200085
1804	445.1889353990555	445.18892296400077
1805	445.1889353990555	431.1732729000007
1806	445.1889353990555	440.21988874400085
1807	445.1889353990555	429.1343005480006
1808	445.1889353990555	451.2358731560009
1809	445.1889353990555	445.1889229640008
1810	445.1889353990555	431.17327290000065
1811	445.1889353990555	435.2045730280008
1812	382.214418053627	383.2460439160009
1813	382.214418053627	376.2049876280008
1814	382.214418053627	379.2147437880008
1815	382.214418053627	376.26135963200096
1816	382.214418053627	369.2303938520009
1817	382.214418053627	369.2303938520009
1818	382.214418053627	382.2144094400008
1819	382.214418053627	382.2144094400008
1820	382.214418053627	382.2144094400008
1821	382.214418053627	374.2457095680009
1822	446.07030987739563	452.10828760800047
1823	446.07030987739563	436.19982199600076
1824	446.07030987739563	448.1246063680005
1825	446.07030987739563	436.14344999200057
1826	446.07030987739563	440.1848406280007
1827	446.07030987739563	450.1458682760007
1828	446.07030987739563	432.0320837440005
1829	446.07030987739563	435.1504292800007
1830	446.07030987739563	447.2158064080008
1831	446.07030987739563	446.14126156400073
1832	605.1574033498764	609.1700344240008
1833	605.1574033498764	608.1860188360009
1834	605.1574033498764	594.1970621880009
1835	605.1574033498764	595.2716070320013
1836	605.1574033498764	594.2366014280009
1837	605.1574033498764	593.255956968001
1838	605.1574033498764	592.224322492001
1839	605.1574033498764	586.1419133080008
1840	548.1310820579529	538.2079420680008
1841	548.1310820579529	535.2834920440009
1842	548.1310820579529	538.2079420680006
1843	548.1310820579529	540.2235921320008
1844	548.1310820579529	550.283157696001
1845	548.1310820579529	534.1355614120006
1846	548.1310820579529	536.1922920040007
1847	548.1310820579529	534.1154194440006
1848	548.1310820579529	538.2079420680008
1849	548.1310820579529	536.1922920040006
1850	483.14057648181915	478.1926284400008
1851	483.14057648181915	479.1499506120007
1852	483.14057648181915	472.1509013680006
1853	483.14057648181915	472.1088943240006
1854	483.14057648181915	482.2317908200009
1855	483.14057648181915	474.10142631200046
1856	483.14057648181915	456.1660772560006
1857	483.14057648181915	470.1817273200007
1858	483.14057648181915	474.17664194000076
1859	531.1060220003128	518.1220195240006
1860	531.1060220003128	519.2045730280007
1861	531.1060220003128	514.0862407320005
1862	531.1060220003128	529.1568475600006
1863	531.1060220003128	530.1220195240005
1864	531.1060220003128	521.1216851760006
1865	531.1060220003128	528.1672201280006
1866	531.1060220003128	502.12710490400065
1867	531.1060220003128	515.1919576560007
1868	476.0672199726105	458.17049394000065
1869	476.0672199726105	468.11307638000056
1870	476.0672199726105	468.0676857480006
1871	476.0672199726105	471.1149702880007
1872	476.0672199726105	456.12182949600066
1873	476.0672199726105	465.2126931000008
1874	476.0672199726105	469.0970919680004
1875	476.0672199726105	466.10617943200054
1876	476.0672199726105	460.1708303760007
1877	476.0672199726105	474.1312513080006
1878	424.26137268543243	424.26135963200096
1879	424.26137268543243	410.2457095680009
1880	424.26137268543243	429.32429423600115
1881	424.26137268543243	413.2929941080011
1882	424.26137268543243	428.2839066440011
1883	424.26137268543243	414.277009696001
1884	424.26137268543243	414.277009696001
1885	419.20967638492584	405.19400834400074
1886	419.20967638492584	414.1234015160006
1887	419.20967638492584	422.19723515200087
1888	419.20967638492584	415.1783582800007
1889	419.20967638492584	418.1980460800008
1890	419.20967638492584	429.1343005480006
1891	419.20967638492584	409.1689364680007
1892	419.20967638492584	420.1936739960007
1893	419.20967638492584	419.2096584080008
1894	419.20967638492584	414.1566554440006
1895	539.2847234010696	531.2032712880008
1896	539.2847234010696	531.2032712880008
1897	539.2847234010696	539.1895130440006
1898	539.2847234010696	548.2475211360008
1899	539.2847234010696	535.1781994120006
1900	539.2847234010696	517.2051631080006
1901	539.2847234010696	530.2681763280009
1902	539.2847234010696	535.1781994120006
1903	539.2847234010696	525.2126931000008
1904	539.2847234010696	539.2283431640008
1905	472.0955991744995	459.11159916000054
1906	472.0955991744995	462.1112648120005
1907	472.0955991744995	456.0409923320005
1908	472.0955991744995	468.0409923320004
1909	472.0955991744995	475.14289928800065
1910	472.0955991744995	462.1864804400008
1911	472.0955991744995	469.17116472400073
1912	472.0955991744995	472.0523059640005
1913	472.0955991744995	460.07229246000054
1914	472.0955991744995	461.0475549320004
1915	560.2441728115082	567.1803474160008
1916	560.2441728115082	560.3151265200011
1917	560.2441728115082	556.2362075040007
1918	560.2441728115082	549.1763075920007
1919	560.2441728115082	564.1815850880008
1920	560.2441728115082	558.2893859480012
1921	560.2441728115082	552.3464266480013
1922	560.2441728115082	549.1763075920006
1923	560.2441728115082	559.1328565760008
1924	560.2441728115082	547.2082764160008
1925	453.1940233707428	446.20932406000077
1926	453.1940233707428	456.1936739960007
1927	453.1940233707428	447.12373586400065
1928	453.1940233707428	449.14386459200057
1929	453.1940233707428	449.1438645920006
1930	453.1940233707428	451.19838042800075
1931	453.1940233707428	442.1692708160007
1932	453.1940233707428	453.2416272320009
1933	453.1940233707428	440.1623738680006
1934	453.1940233707428	453.19400834400074
1935	747.6601421833038	735.9294508240008
1936	747.6601421833038	725.8090345920004
1937	747.6601421833038	713.9311077560006
1938	747.6601421833038	730.8526521200006
1939	747.6601421833038	731.8479010880006
1940	747.6601421833038	747.6601507360004
1941	747.6601421833038	709.8385851320005
1942	747.6601421833038	730.0000951320006
1943	388.14228951931	376.14230712000057
1944	388.14228951931	377.0488566720004
1945	388.14228951931	382.18925731200073
1946	388.14228951931	379.10314265200043
1947	388.14228951931	395.1036691160005
1948	388.14228951931	377.1627082160006
1949	388.14228951931	415.12535740400057
1950	388.14228951931	377.04885667200045
1951	388.14228951931	401.1263227080006
1952	388.14228951931	383.1191291520006
1953	462.099392414093	458.14778642400057
1954	462.099392414093	448.14344999200057
1955	462.099392414093	445.0928296600005
1956	462.099392414093	467.1957396600007
1957	462.099392414093	464.18484062800076
1958	462.099392414093	447.17066778400056
1959	462.099392414093	448.19982199600076
1960	462.099392414093	458.14778642400057
1961	462.099392414093	462.0652350080005
1962	462.099392414093	461.1409272160007
1963	393.13428461551666	387.0873503560005
1964	393.13428461551666	387.0873503560004
1965	393.13428461551666	377.1627082160006
1966	393.13428461551666	382.1328853080006
1967	393.13428461551666	384.20490737600085
1968	393.13428461551666	377.1627082160006
1969	393.13428461551666	391.1419727720006
1970	393.13428461551666	401.1030004200005
1971	393.13428461551666	401.10300042000046
1972	393.13428461551666	388.13221661200055
1973	476.174733042717	470.23045342800094
1974	476.174733042717	462.1591000560007
1975	476.174733042717	467.15557214800066
1976	476.174733042717	455.1766440280008
1977	476.174733042717	463.17189090800065
1978	476.174733042717	476.1601809480008
1979	476.174733042717	475.19073453200076
1980	476.174733042717	463.19948764800074
1981	476.174733042717	478.17155656000074
1982	476.174733042717	463.1994876480008
1983	589.2576855421066	584.288637000001
1984	589.2576855421066	570.1688274840008
1985	589.2576855421066	584.2322649960009
1986	589.2576855421066	593.2901142200011
1987	589.2576855421066	570.284220316001
1988	589.2576855421066	578.2603715640009
1989	589.2576855421066	581.2559569680011
1990	589.2576855421066	583.3079925400012
1991	589.2576855421066	588.283551620001
1992	589.2576855421066	588.1430066600008
1993	416.16236984729767	413.1438645920006
1994	416.16236984729767	418.0794860160005
1995	416.16236984729767	411.1504292800007
1996	416.16236984729767	430.1504271920005
1997	416.16236984729767	413.1438645920006
1998	416.16236984729767	404.1390515800006
[truncated: 45,181 more rows]
