# Supplementary material for: Prospective de novo drug design with deep interactome learning
Source: Nat Commun. 2024 Apr 22;15:3408. doi: 10.1038/s41467-024-47613-w (PMC11035696; doi:10.1038/s41467-024-47613-w)
Supplement: Supplementary file 3 — Source Data [file 41467_2024_47613_MOESM3_ESM.zip › Supplementary_Data/Figure_S1.csv]

Molecules_per_Target
279
319
259
699
620
444
873
664
1215
313
426
1173
467
481
428
574
1875
236
888
402
821
1166
279
3692
2815
242
794
404
2297
3190
962
429
1122
410
676
1041
832
1955
427
493
331
1069
1205
759
252
2500
647
840
7693
9154
333
317
3654
269
1765
1344
232
1256
507
245
2318
460
277
937
724
242
255
519
415
996
612
4634
342
280
629
298
220
980
348
4806
5372
279
643
575
691
3352
392
1221
1956
2742
783
2288
749
1825
471
286
234
1174
320
636
1191
1077
438
610
817
215
857
1125
473
380
265
517
762
291
225
240
939
209
1218
261
2347
686
1225
355
722
1532
1608
4758
416
1488
703
4480
216
453
721
238
206
4739
253
7982
1880
289
296
517
400
317
1567
294
821
6626
303
732
789
3146
2280
232
2302
823
630
1087
3193
2991
277
208
282
673
517
1095
263
232
1037
2007
569
251
647
242
273
2971
242
419
1510
207
275
273
346
360
1935
1009
361
476
1838
229
1658
1605
696
869
269
4300
905
818
280
438
410
214
254
442
266
355
847
889
500
967
1041
388
989
1079
318
388
267
2009
1294
278
251
249
3816
1295
319
6250
265
286
1451
837
504
240
586
639
948
242
3459
327
265
3558
546
694
743
981
3274
211
574
1729
345
868
1016
373
222
1210
470
1464
1664
1698
471
240
692
5255
696
490
398
441
440
585
266
480
1369
490
706
275
766
278
673
300
203
783
1067
244
627
277
3534
1240
469
1798
1390
298
571
1159
1619
454
3309
363
5221
200
1102
279
1286
231
241
235
3196
1124
286
411
1033
414
357
236
2032
292
2685
1971
319
918
227
253
296
1393
1647
742
5205
1099
267
400
687
2466
348
983
414
658
210
898
308
223
270
207
790
988
752
1158
4527
207
577
374
833
248
841
304
1319
1166
340
474
800
640
682
227
252
1263
251
826
280
283
229
1108
1141
836
578
214
1932
408
430
2414
235
279
1964
310
290
1047
2466
322
549
3860
300
1101
276
267
1401
446
529
209
341
410
612
472
1247
246
1388
483
7423
1208
322
314
984
364
327
399
617
6385
2270
327
1011
1709
311
4428
238
3060
2292
243
448
646
242
576
742
233
480
239
365
1196
435
864
279
1075
314
467
516
231
3239
531
2153
350
408
474
4863
242
2083
701
1220
912
658
750
1154
242
334
447
320
934
958
3918
206
1382
463
5742
300
972
450
1269
4273
1202
408
301
865
201
1206
1098
372
215
2643
956
357
410
1726
242
624
243
468
523
393
1094
446
1534
7430
647
1121
365
304
462
516
1613
572
4868
336
273
802
1338
887
211
411
550
304
209
620
829
5386
265
326
577
270
210
264
634
242
924
260
309
836
1588
327
2040
319
1627
206
3381
432
558
225
461
2455
244
1619
300
306
498
3429
11258
737
414
1445
369
1214
4174
301
240
440
908
251
461
386
513
236
435
6612
737
1136
240
342
992
806
660
248
227
340
495
221
1211
323
287
524
3387
739
979
291
507
680
228
2032
336
7640
841
885
478
3151
1307
243
822
382
249
458
225
621
2055
281
223
267
700
640
301
2244
351
625
559
246
262
983
551
242
596
513
759
720
492
933
465
696
284
298
861
503
380
3981
338
220
301
293
382
206
623
853
1412
1101
3941
914
547
1158
531
417
6298
586
4302
10575
278
233
581
908
212
3460
1015
220
3534
414
589
340
462
923
545
253
214
254
1068
1130
588
961
543
1679
204
1001
276
359
356
1206
282
1777
469
318
1398
614
8695
942
2660
261
322
426
1525
3155
394
307
506
396
2067
713
242
218
302
1752
1655
3377
3163
306
813
239
5201
1930
687
725
550
1281
894
671
1506
356
398
493
2337
272
6619
1045
350
973
223
1404
234
7855
1346
223
1496
220
573
669
1183
351
1713
2057
215
239
448
1058
262
289
424
208
783
940
1412
225
308
1164
346
273
2705
2047
236
268
300
874
342
239
627
366
491
510
413
835
590
1230
5893
273
2827
649
286
503
2428
228
280
4626
416
1042
2926
200
233
300
2202
1564
256
2405
217
283
4624
487
1297
1149
562
309
753
353
588
757
443
583
2115
636
1287
224
241
269
2258
298
678
253
247
257
288
605
838
386
2251
762
733
486
229
203
1344
4073
964
1044
501
242
429
1381
242
235
693
465
4089
1165
1342
407
230
2312
339
272
282
221
1368
300
924
1715
657
480
321
702
2189
253
4953
544
5135
672
535
332
507
463
1252
1216
296
1198
539
1197
1189
3222
211
545
763
224
883
1015
1634
266
667
438
697
491
1523
323
395
272
1580
345
801
418
663
3662
218
215
332
430
420
709
3415
304
324
5551
988
731
5214
511
1243
271
1593
215
583
816
874
739
1361
309
400
1124
849
563
391
953
254
1162
219
249
4046
5306
803
431
1213
308
432
290
1302
590
927
295
1014
294
982
591
294
406
1029
230
788
626
531
829
220
804
263
1172
3627
230
267
668
219
721
206
244
924
204
1949
376
242
511
861
231
1998
314
772
1355
1248
1077
883
473
250
212
430
397
1584
571
2256
1508
3615
432
286
745
250
1680
1264
261
4486
1164
510
266
5300
638
3998
5835
243
453
342
4714
297
1060
325
760
445
437
242
312
1085
625
791
1806
203
4370
232
269
598
700
269
307
537
2231
733
557
631
344
236
275
586
314
4237
241
2446
2637
211
3427
1019
2831
241
1086
652
1424
2461
413
472
676
3177
309
241
3018
550
642
2347
425
2909
1049
639
267
1208
203
1200
3355
2179
283
1593
242
892
2268
368
397
1052
760
366
280
508
4441
217
4635
276
296
251
1913
260
336
308
1748
828
1357
478
600
1856
3082
938
310
535
1023
824
886
414
1393
994
2858
3363
710
3401
732
1370
461
801
2297
1062
3394
1048
1538
314
214
559
240
688
722
256
1207
2011
593
316
431
866
802
230
565
773
226
264
242
1584
382
3148
933
3675
271
250
3876
1612
314
356
1408
544
609
232
2761
248
530
523
234
255
1004
548
334
249
1500
315
233
797
220
512
329
1678
2042
468
907
1697
274
923
534
675
1896
957
265
1622
1759
217
398
287
5406
254
1038
546
399
200
343
3946
1076
1625
600
420
257
690
357
228
708
789
5148
246
536
441
774
231
574
943
240
210
295
2752
2576
2328
245
235
1814
304
2518
521
675
1692
1346
242
2123
399
456
327
2375
1163
296
258
2488
1461
421
288
419
1737
274
1034
2586
298
3226
445
569
