# Supplementary material for: Prospective de novo drug design with deep interactome learning
Source: Nat Commun. 2024 Apr 22;15:3408. doi: 10.1038/s41467-024-47613-w (PMC11035696; doi:10.1038/s41467-024-47613-w)
Supplement: Supplementary file 3 — Source Data [file 41467_2024_47613_MOESM3_ESM.zip › Supplementary_Data/Figure_S10_S12_ligand_selfies.csv]

unique_atomic_scaffold_temp_02	unique_carbon_scaffold_temp_02	novel_atomic_scaffold_temp_02	novel_carbon_scaffold_temp_02	novel_carbon_atomic_scaffold_temp_02	mol_weight_temp_02	rot_bonds_temp_02	hba_temp_02	hbd_temp_02	psa_temp_02	logD_temp_02	novel_atomic_scaffold_temp_05	novel_carbon_scaffold_temp_05	novel_carbon_atomic_scaffold_temp_05	mol_weight_temp_05	rot_bonds_temp_05	hba_temp_05	hbd_temp_05	psa_temp_05	logD_temp_05	novel_atomic_scaffold_temp_08	novel_carbon_scaffold_temp_08	novel_carbon_atomic_scaffold_temp_08	mol_weight_temp_08	rot_bonds_temp_08	hba_temp_08	hbd_temp_08	psa_temp_08	logD_temp_08	novel_atomic_scaffold_temp_11	novel_carbon_scaffold_temp_11	novel_carbon_atomic_scaffold_temp_11	mol_weight_temp_11	rot_bonds_temp_11	hba_temp_11	hbd_temp_11	psa_temp_11	logD_temp_11	epochs
0.9301169590643275	1.0	0.91543580131209	1.0	0.5672820993439549	0.05655207583153229	0.22254901409149175	0.08233334215482076	0.12266666710376743	0.09936917862873774	0.12598777305636102	1.0	0.8553473510616367	0.549575345289631	0.0583541695636585	0.22176470069324272	0.08766667389869691	0.14133333359162015	0.0947339158710487	0.12340274886839146	1.0	0.8746650175221604	0.5287226001511716	0.06555148018837484	0.2361120975369344	0.08026599988471779	0.15723905712867828	0.08693582433857187	0.1352484269593154	1.0	0.8776315789473684	0.6121710526315789	0.08269630720790229	0.24477519869485645	0.10937710909008579	0.17467340082130847	0.10141442705177184	0.14447229472626685	0
0.9587950300395072	1.0	0.91533895657607	0.9965635738831615	0.731715783262175	0.02570071713056721	0.16392156464212082	0.1303333346048991	0.17666666634877523	0.06134085130618028	0.10429291529937779	0.9932316360887791	0.8847316704459561	0.6070569641998214	0.03366728292838527	0.1305882356681076	0.11566666714350382	0.15066666662693026	0.06654354719031524	0.09330211434182063	1.0	0.868778945921803	0.515323988181131	0.03232058555663398	0.12058823518893295	0.08400000858306884	0.12800000043710075	0.06248535893666263	0.0986588174342261	0.9930913516609393	0.883187811206957	0.5534070586997686	0.047236352387014735	0.14980392148681712	0.08366667095820107	0.13600000029802325	0.06931060114081425	0.14426584021317357	1
0.9723579147971244	1.0	0.8142468944099379	0.9533829696873175	0.19722653554175293	0.04487076387509383	0.1439215748684079	0.11700000778834024	0.07400000196695328	0.09624297580700618	0.0868785461702898	0.9865656565656565	0.8023232323232324	0.2550841750841751	0.04352033016702678	0.14647059487361533	0.09466667199134826	0.09666666835546493	0.09094702315330505	0.08110419495881818	1.0	0.8683432969147254	0.41572184429327286	0.04492348810065903	0.1329411809234058	0.08300000754992166	0.10800000149011613	0.08059904463144166	0.08998143223770144	1.0	0.8750376923819173	0.5099854658175327	0.04164223631939976	0.12588235802510203	0.07333334223429362	0.12200000121196113	0.0842668674525498	0.10196963862515766	2
0.9760151483273721	1.0	0.9251473063973062	0.9966329966329966	0.5417424242424242	0.029657317408835676	0.09803921408513012	0.1006666756470998	0.14533333333333334	0.0686325686028927	0.07234618242048485	1.0	0.8761616161616161	0.5317845117845118	0.023296402063570722	0.09490196078431372	0.07033334318796793	0.12266666712363565	0.04898978927420283	0.07370653420746703	1.0	0.8921003852962616	0.5069033982436044	0.022880147308855875	0.09843137443065643	0.06166667628288269	0.12800000017881397	0.052429481880742916	0.08284810275388077	1.0	0.8868083315800548	0.4791710498632442	0.025872187153754195	0.11627451069214763	0.05733334581057231	0.12133333383003875	0.05182447036833202	0.08997417626313949	3
0.9580752476429168	1.0	0.7843371314885151	0.9929824561403509	0.29307288840658346	0.03697412370128814	0.09901961228426763	0.09866667501131693	0.0846666685541471	0.08008247162716925	0.08783912005826329	0.9966666666666667	0.8266666666666667	0.3433333333333333	0.023746179460426012	0.0980392195781072	0.08100001287460327	0.09933333488305413	0.07041946646675667	0.08338609321451833	1.0	0.8401360544217686	0.3469387755102041	0.024676658461825558	0.09509804188036448	0.06966668049494427	0.10200000133117043	0.06424586411569848	0.0812089913030074	0.9929824561403509	0.8647437044993436	0.5114922723475356	0.028584422357934253	0.1131372571926491	0.07800001136461894	0.10133333458503091	0.06628343252079104	0.0937517786801572	4
0.9663973063973064	1.0	0.8184085755514326	0.9966666666666667	0.32954648526077096	0.01867914995096752	0.07568627812114416	0.06433334414164225	0.09733333436648055	0.05228362811824489	0.061327290194871764	0.9932996632996632	0.8227609427609428	0.3078114478114478	0.018618811340952158	0.07568627978072447	0.061333342472712195	0.09066666791836424	0.053807519739027886	0.060068468878724884	1.0	0.8316498316498316	0.3501683501683502	0.022013843172385795	0.09000000340097092	0.06133333945274353	0.08933333452542626	0.04958670890910088	0.07189827108174636	0.9966329966329966	0.8488888888888888	0.42966329966329964	0.021456544385110216	0.10901960903523016	0.05266667580604554	0.10333333438634877	0.05237245191654948	0.08388069318374626	5
0.9558839676660001	1.0	0.8337585034013606	0.9896541950113379	0.42998866213151926	0.01497804127409223	0.08411764991049671	0.08000001120567322	0.08400000083446503	0.05521233617290136	0.08085035332080417	1.0	0.7799999999999999	0.33666666666666667	0.01616941664205212	0.0894117678263608	0.06433333961168926	0.09066666752099993	0.0528892147976539	0.064428537537986	0.9966666666666667	0.8045017182130584	0.47130584192439867	0.0177102854089736	0.10272133316420451	0.059555561170032134	0.08694949595635189	0.04919940034621431	0.07274879822328785	1.0	0.8301976210665459	0.456300858362714	0.022990258724566934	0.11352941122709537	0.055333345015843714	0.10400000079472864	0.05643218041849044	0.08387531578246228	6
0.98989898989899	1.0	0.8973931757436913	1.0	0.4666944357666007	0.020789038521370356	0.07254902180503396	0.09466667413711548	0.08266666835546495	0.05592620922513091	0.061529290038308114	1.0	0.8694276094276093	0.4983501683501683	0.019592085508296886	0.07274510089088888	0.06100000802675883	0.08333333476384482	0.055084977258469094	0.06489645890658054	1.0	0.8991527520098949	0.4479777365491651	0.017865983859583805	0.08058823853146796	0.0586666764418284	0.08066666823625566	0.05120405267382861	0.06806739425467595	1.0	0.8989898989898991	0.48484848484848486	0.01828186681407382	0.09666666720427719	0.04233334453900656	0.09266666789849602	0.045593456695304894	0.08432137788665757	7
0.9864604810996563	1.0	0.7582076308784383	0.9895740905057675	0.22781721384205855	0.015845271492044323	0.07725490896140828	0.07900000699361165	0.07666666825612385	0.058923321313940714	0.06675988004815851	0.9898639455782313	0.8448347419775991	0.32281385281385283	0.01653108889782939	0.07960784776538025	0.057000009059906015	0.07666666815678279	0.05200809940327109	0.06685518713638311	0.9898969072164948	0.8647513850901185	0.4072200014026229	0.014819768799513064	0.08333333661743238	0.05033334549268088	0.08266666813691458	0.049080930010431754	0.06543812815809473	1.0	0.8612083029608802	0.4389680308237009	0.01615954637567341	0.10411765145320519	0.0466666788260142	0.08600000121196112	0.05216262600348406	0.07752942758651739	8
1.0	1.0	0.910622427983539	0.9882973251028807	0.40483539094650206	0.015845581336575824	0.06960784801081114	0.05600001184145611	0.07600000149011614	0.05998305400433108	0.05637837805874304	0.9966329966329966	0.9124579124579125	0.45454545454545453	0.015297141250077598	0.06803922037283579	0.05500000882148743	0.06200000190734864	0.04683757619669442	0.05612597764386502	1.0	0.8789507318078748	0.48464440321583185	0.013766628761968852	0.08235294493974422	0.043000012079874673	0.0766666683157285	0.05078593986787777	0.0691504807243941	1.0	0.8878174408365865	0.5103089241528123	0.018197353859371768	0.09117647251662087	0.04433334517478943	0.10466666783889138	0.054261468378840605	0.07693571346919588	9
0.9694887014474644	1.0	0.7724780701754387	0.9929824561403509	0.32839912280701755	0.02370614511335584	0.07764706494761447	0.038333343346913636	0.07400000135103862	0.04531021441678321	0.06024112597613004	0.9932996632996632	0.7808603037174465	0.3195506081220367	0.02250111655946484	0.07882353394639259	0.03933334533373515	0.06866666819651923	0.046699618970084504	0.06121527786643127	0.9932659932659932	0.8355892255892255	0.28205387205387206	0.020748609355681975	0.08000000250105764	0.03366668128967285	0.08400000107288363	0.049034881860810196	0.06427859998825912	1.0	0.861397479954181	0.4141067027664966	0.02401340904380948	0.09274510153368408	0.0433333424727122	0.08533333440621697	0.048376882542488876	0.08244970288973473	10
0.9965986394557823	1.0	0.847351061636776	0.9965986394557823	0.3930117501546073	0.01408040716605953	0.06666667054681218	0.06000000866254171	0.06600000150998432	0.04427514802752661	0.0581003881017727	1.0	0.8857912457912458	0.33895622895622896	0.012857655087941185	0.06470588647851758	0.04533334477742513	0.06266666835546494	0.04192774973030494	0.054756717006378165	1.0	0.8553775853775853	0.417535903250189	0.014307150834644898	0.07274510000266282	0.04500001168251038	0.05866666847467422	0.03966551379633776	0.06779312014515353	1.0	0.8782725211296641	0.4521404521404522	0.017500007745251872	0.08470588667719973	0.04666667723655701	0.08266666819651923	0.044709831309777924	0.07202770583304507	11
0.9831306259877689	1.0	0.8316063538817589	0.9862886305725039	0.360816706407649	0.011557980651548132	0.06862745591238434	0.04300000961621603	0.07133333472410838	0.03651175630120183	0.05596158746141222	0.9833333333333334	0.73	0.26	0.013958010090092609	0.08490196350742789	0.03766667691866556	0.06733333478371302	0.04403295509897904	0.05907246281857812	0.9932659932659932	0.8724579124579125	0.35255892255892257	0.013230918991277187	0.07823529574216583	0.03233334644635518	0.07266666825612388	0.037649135834541395	0.06268624380464352	0.9965986394557823	0.8685439428296572	0.4647461004603861	0.016138394696830437	0.10019607823269043	0.04333334398269653	0.08800000127156578	0.04948651572978107	0.06387538676800202	12
0.9966666666666667	1.0	0.9142397841645962	1.0	0.4537867034107636	0.01782922820390317	0.06470588595259424	0.06466667771339418	0.05800000192721685	0.05232967944558644	0.06349581724984922	0.9966666666666667	0.8626530612244898	0.3398639455782313	0.016770178730606433	0.06941177018717222	0.05300000707308452	0.06733333498239517	0.04860328112980763	0.053520601421898885	0.9932996632996632	0.8796632996632997	0.4517845117845118	0.01600968305252812	0.07039216125712676	0.04566667691866557	0.06066666861375172	0.047880931110464764	0.06058903174188407	1.0	0.9126887926887927	0.532394695251838	0.01717828893207229	0.08490196399828966	0.0430000098546346	0.0780000015497208	0.04596782684960116	0.07006532645660393	13
0.9797278911564625	1.0	0.7208253858869759	0.9891652207441681	0.3243759972763332	0.02076792027290367	0.0682352967122022	0.04200000993410747	0.033333335955937696	0.04532987246008047	0.05980065585111832	0.9866666666666667	0.7833333333333332	0.3233333333333333	0.016564355738157278	0.07098039406187394	0.03366667930285135	0.058666668772697446	0.04227861939023225	0.05738172687677174	0.9933333333333333	0.8558503401360543	0.4059863945578231	0.01883072714914157	0.08254902189853146	0.041333340962727866	0.06466666859388352	0.042395955369835404	0.06011959965138758	0.9931972789115647	0.8953061224489796	0.4694557823129251	0.019961614964832345	0.09647058910014583	0.037000011205673214	0.07333333502213162	0.04299210082455637	0.07095138423877288	14
0.9897601443993196	1.0	0.8721824440749413	0.9894736842105263	0.3849676307683027	0.017577941459748517	0.058627453750255056	0.051333343982696546	0.05866666827599209	0.04636570788141849	0.04928772966872319	0.98989898989899	0.8726599326599326	0.3758922558922559	0.01697050138956294	0.05450980777833975	0.038666679700215666	0.046000001887480414	0.04187804146883345	0.05262622703013956	0.9932653061224489	0.86578231292517	0.3790476190476191	0.018287346187834664	0.06843137438390769	0.0420000134309133	0.08200000139077507	0.04545068057920202	0.05557190840577022	0.9965635738831615	0.8978826769695695	0.47976539360928167	0.016941449167709607	0.08588235462413114	0.044666676600774134	0.07400000150998434	0.04281272114917262	0.06817686414193047	15
0.98989898989899	1.0	0.7004410175085476	0.9782956020236315	0.2741619311924585	0.017387216866673848	0.07431372814318714	0.07033334350585939	0.04600000208616256	0.04673950503947416	0.06612278918932611	0.9899999999999999	0.7366666666666667	0.22666666666666666	0.017212109118880107	0.0711764758124071	0.06433334040641786	0.054000002125898984	0.05380232059225181	0.0622178645311145	1.0	0.8545246277205041	0.36311569301260027	0.01692760700310546	0.06784314112336028	0.053666680494944274	0.05400000224510828	0.05209384250953247	0.06674370517191587	1.0	0.8783068783068783	0.4290867862296433	0.017375144013469904	0.08705883003917393	0.04766667095820109	0.07200000218550365	0.06331060736560636	0.07295368664404989	16
0.9866666666666667	1.0	0.9139686476869642	0.9965635738831615	0.514281654061516	0.014221420672669094	0.057058829478189056	0.05066667159398397	0.06266666805744173	0.04371984853992573	0.049788374557079663	0.9966666666666667	0.8854792826221397	0.4279117707689137	0.01390468985042261	0.06156863268683938	0.052000008980433145	0.06200000139077505	0.042430253989067156	0.05603616567320078	1.0	0.8151515151515151	0.3857239057239057	0.013140687016717452	0.06509804343476014	0.04233334302902222	0.07266666799783707	0.04304451439017734	0.06193754443851046	1.0	0.86578231292517	0.4590476190476191	0.014344000651389861	0.08764706179207447	0.04500000691413878	0.08466666785875958	0.04470809491319234	0.06847786788400424	17
0.97993265993266	1.0	0.68422166460078	0.9760054821577935	0.21376608340359585	0.011457316192611464	0.06333333499291363	0.04533334620793661	0.058666668196519216	0.03856551481735729	0.06027127417067634	0.9932659932659932	0.8127946127946127	0.29451178451178456	0.012287095844978306	0.06803922082863602	0.039666670799255364	0.05400000164906183	0.03882717000987947	0.049795951580522295	0.9966329966329966	0.800659657802515	0.3108293822579537	0.012675374667263685	0.06568627945348328	0.04233333913485208	0.07533333462476732	0.040648941559185185	0.055026886455264636	0.9966329966329966	0.8629966329966331	0.4082491582491583	0.0174876569919193	0.0894117673588734	0.04266667469342549	0.07666666801770529	0.04380809375343984	0.06975743408164121	18
0.9932659932659932	1.0	0.9283210107952377	0.9896907216494846	0.44704779756326146	0.01498227383868597	0.06392157070776995	0.06533334263165792	0.06066666863361994	0.051975920527610686	0.05567079140431732	0.9933333333333333	0.8396296296296296	0.3412457912457913	0.013479812371288098	0.05568627625119452	0.050333349625269586	0.05066666863361994	0.04730174327401987	0.05839495161387135	0.9966329966329966	0.8764646464646465	0.4017171717171717	0.015801418977768572	0.07529412207650203	0.05500000707308452	0.07400000176827114	0.0510161904696095	0.06451143340771147	1.0	0.8686868686868686	0.521885521885522	0.015929280698434446	0.08254902179334676	0.044000010569890335	0.08333333482344947	0.05031888683480795	0.07312819505169338	19
0.9831972789115646	1.0	0.7973158147558231	0.9789411451253119	0.365250672407657	0.012717799576004904	0.054901965143633824	0.056666674375534076	0.0446666685938835	0.04462717620292839	0.04942274242223108	0.9865319865319865	0.797979797979798	0.303030303030303	0.012991074847120853	0.0613725534841126	0.046666675170262656	0.040666668812433866	0.04652910143970753	0.05794983786395622	0.9966666666666667	0.8329629629629629	0.3242760942760943	0.013412376895516913	0.06529412158564024	0.039333345651626585	0.05666666843493779	0.046586713254428765	0.05985884582434776	1.0	0.8722132893561465	0.40770287913145054	0.015030475526360736	0.08647059111034168	0.04800000874201457	0.06733333512147269	0.04879171967051621	0.060958389554299365	20
0.986248449406344	1.0	0.8621328726824423	0.9827433089350771	0.39961464781246187	0.016207410789308135	0.05607843806930617	0.056666673978169775	0.047333335260550176	0.04250135586408751	0.04857340226960074	0.9932659932659932	0.9027946127946128	0.45303030303030306	0.01543938660507207	0.05784314259594562	0.05133334239323934	0.062000001569588986	0.04188844378242602	0.05406327637798738	1.0	0.926127946127946	0.48299663299663304	0.018224464018087038	0.06745098573320052	0.04533334302902223	0.05866666855414709	0.04217283786781031	0.057710019290830784	1.0	0.9146907673223463	0.5462342725500621	0.014464883931266562	0.07431372921840818	0.043666678349177035	0.07066666825612387	0.04231291414689925	0.07003067741863678	21
0.98996632996633	1.0	0.8076123110605868	0.9703449605445976	0.343822420773419	0.01139985027577114	0.05349376675031473	0.036801357994175915	0.04610774609175594	0.037971352012482563	0.05493366670738755	0.9832659932659933	0.7623569023569025	0.24383838383838383	0.012477321535815844	0.06470588906138551	0.031000012079874666	0.048000001947085064	0.04193199241671258	0.05698407127197274	0.9932659932659934	0.8479694908266336	0.3547722119150691	0.011782164257520378	0.06666666984558106	0.03133334954579672	0.055333335161209106	0.03869133454062805	0.057469782243601504	1.0	0.8886772486772486	0.40413454270597127	0.014542732968602895	0.08764706506448634	0.03533334215482074	0.07266666817665103	0.04596551544569819	0.06867350562542383	22
0.9899319727891157	1.0	0.890600824098361	0.9855688008397369	0.34764724419896836	0.016642625764646216	0.05823529782248479	0.06333334438006083	0.056666668633619945	0.05425954623787388	0.05557884923179634	0.9966666666666667	0.8823569023569023	0.3890909090909091	0.01701717180448671	0.05490196438396678	0.057333343426386525	0.0560000020066897	0.050465131534546986	0.05895228598328487	0.9965986394557823	0.8623871366728509	0.4445433931148217	0.017796428648076526	0.069803925261778	0.05200000778834026	0.05200000218550364	0.05121830897124515	0.05740292082968825	0.9966666666666667	0.879251700680272	0.4229251700680272	0.01689118149555062	0.08156863074676662	0.04833334438006084	0.08133333496252697	0.05241041309994309	0.06961274550090364	23
0.98989898989899	1.0	0.8383872294006279	0.9963768115942028	0.38647094320604514	0.011086637681671263	0.05666667016113506	0.052000011920928964	0.05333333504199982	0.04148979245288751	0.05292428164390569	0.9933333333333333	0.7822558922558923	0.29875420875420877	0.011966622010863182	0.05823529987942938	0.052333343426386535	0.05666666843493779	0.04757553611642362	0.054363059058702305	0.9966666666666667	0.8126599326599327	0.28744107744107744	0.013639583703426604	0.07058824139482835	0.04800001001358032	0.0680000014702479	0.04930829179378832	0.06022486449929131	1.0	0.8756565656565657	0.41585858585858587	0.016330478866131683	0.08862745393725002	0.05233334143956503	0.07600000115235649	0.04569981117115315	0.06329517044498867	24
0.9932653061224489	1.0	0.9356103995279254	0.9865319865319866	0.4815161928563991	0.01580720454334453	0.0578431417427811	0.05766667501131694	0.07466666797796888	0.048166477735056355	0.05733013832070243	0.9933333333333333	0.8866666666666667	0.4033333333333333	0.015232971258996654	0.06215686716285406	0.041333342154820756	0.04800000202655793	0.04416493870895031	0.05115003183091906	0.9933333333333333	0.9033333333333333	0.43999999999999995	0.0157839319014042	0.06823529895614176	0.04100000794728597	0.04400000200668971	0.04192428272018542	0.05434284961734353	1.0	0.8923129251700681	0.479795918367347	0.015630088970104185	0.07921568940667544	0.04633334159851074	0.06800000154972077	0.04382197017632927	0.06813537552095197	25
0.98	1.0	0.80889644069192	0.9822926481215526	0.35382839823513446	0.011418049292882412	0.0547058841644549	0.039333347638448084	0.03533333547910053	0.0409655176134238	0.05347918266969472	0.9833333333333334	0.7866666666666666	0.3333333333333333	0.011425487429037965	0.07156863158824396	0.04200000762939452	0.05266666865348816	0.04292081490945724	0.05036936982880489	0.9966666666666667	0.8421768707482994	0.3256462585034014	0.014751511873766492	0.06352941663826213	0.03133334668477376	0.05000000210603078	0.042071880188842704	0.059995818332985874	1.0	0.8429966329966331	0.3578114478114478	0.015708077708396884	0.0841176491274553	0.04166667914390565	0.06733333496252696	0.04665356889924103	0.06198946248206252	26
1.0	1.0	0.9339859528546451	0.9965635738831615	0.4726171097847713	0.019469315391611546	0.0590196116999084	0.04566667318344116	0.05466666849454244	0.044269178012248854	0.055081714860763374	0.9966666666666667	0.8866666666666667	0.35333333333333333	0.018402330022789824	0.06019608350361094	0.04566667691866557	0.056666668554147086	0.04296397582781797	0.05283346557450183	1.0	0.8629251700680273	0.42027210884353744	0.017725410930609458	0.06843137681484222	0.03533334477742513	0.05133333528041839	0.043330833815609544	0.05955633990637879	1.0	0.9328956228956229	0.5133670033670034	0.01764084742573033	0.07901961164147246	0.035666676680246985	0.08466666823625568	0.04935896492238678	0.06776040942533691	27
0.9528619528619529	1.0	0.8461575934721716	0.9805971664027929	0.3252790971461048	0.01645627645342429	0.0623529441800772	0.04433334565162659	0.04466666895151138	0.0470499123196611	0.05046672409737488	0.98993265993266	0.809057239057239	0.26387205387205387	0.014264898793786257	0.0609803944124895	0.04133334740002951	0.0513333354194959	0.043755307813278736	0.0538597723349848	0.9930555555555555	0.8638678451178451	0.3628493265993266	0.013632827122621682	0.06921568851844938	0.03933334128061929	0.05866666839520137	0.040755108878837605	0.05443480406759482	0.9932659932659934	0.8080808080808081	0.2895622895622896	0.015219175589996992	0.08666666909760119	0.046000006516774494	0.07133333496252696	0.04756975424381579	0.06268510058578494	28
0.9765306122448979	1.0	0.8988617410209265	0.9965635738831615	0.42525315818842097	0.018127306598199958	0.05058823793542152	0.05600001358985902	0.0526666687130928	0.04334933023866202	0.04919265422926148	0.9866666666666667	0.9033333333333333	0.42	0.017365941421744264	0.054901966008485535	0.05266667691866558	0.05200000180800756	0.03489460561146856	0.050061962398681596	0.9899999999999999	0.9092517006802722	0.4499319727891156	0.018052388138560433	0.06823529826659781	0.0460000096956889	0.05266666855414709	0.038112331881550686	0.05390762403768746	1.0	0.8558503401360543	0.41244897959183674	0.018288465887634196	0.07313725936646553	0.03900000715255736	0.06600000170866649	0.04320636391235453	0.07931431875449274	29
1.0	1.0	0.8107379078446587	0.9719173779699221	0.2941654657650667	0.01544980904346589	0.05843138018075156	0.039333344539006554	0.054666668613751725	0.040258583374978944	0.05322836375695964	0.9833333333333334	0.7856462585034013	0.25197278911564625	0.01560596458353708	0.06156863483728148	0.03933334326744079	0.037333335677782686	0.046086522744662024	0.051812200830934345	0.9933333333333333	0.82	0.32	0.015676446522527105	0.07450980975347406	0.03566668105125426	0.06400000206629435	0.05022120630355239	0.05598595675417587	0.9966666666666667	0.9196969696969698	0.44811447811447813	0.014251274254881693	0.07529412171419929	0.03233334517478942	0.07000000196695327	0.04876474667615283	0.06126523730919727	30
0.9966329966329966	1.0	0.9106525861845011	0.9819187904294288	0.4080579585898734	0.011474824317000573	0.053333336196693726	0.035333346446355184	0.049333335300286614	0.04200809926100089	0.052921020887730895	0.98993265993266	0.8927609427609428	0.42303030303030303	0.013786309432116188	0.0600000044294432	0.043666675806045524	0.050000002086162565	0.03588131104659482	0.052649575491307554	0.9932996632996632	0.9163636363636364	0.4836026936026936	0.016548371672606758	0.07098039604869542	0.03633334469795227	0.0606666686733564	0.04332871078971722	0.057524152611499374	1.0	0.9027609427609428	0.5168013468013468	0.013510131172544482	0.06647059100515702	0.03433334263165791	0.060666668474674224	0.03846358696817204	0.06551263530476877	31
0.9866329966329968	1.0	0.8594836510007197	0.9896183758364985	0.2474423061382344	0.013736159202982386	0.054117651616825774	0.05200000969568889	0.04733333518107732	0.035258385954243125	0.0512816204943932	0.9833333333333334	0.8024915824915825	0.2173063973063973	0.01501807660995349	0.05529412551253449	0.039333341280619306	0.03866666877269744	0.043968219272663124	0.050995248704232145	0.9965986394557823	0.8991836734693878	0.37585034013605445	0.013875836353368162	0.06627451408143135	0.047000011364618934	0.05533333506186803	0.04056281642651972	0.0554500925249821	1.0	0.8761279461279461	0.3842424242424242	0.013201376752097852	0.08509804358669355	0.04300000882148742	0.05600000174840292	0.04433873307351202	0.06075414807572264	32
0.9966329966329966	1.0	0.9322350413138573	0.9674958673961003	0.38477902395428165	0.009393780935639645	0.04411764974687613	0.054666681369145716	0.050666668812433875	0.04663970006509092	0.05053314597010309	0.9864604810996562	0.84553264604811	0.3975601374570446	0.01093706917629563	0.05254902538131264	0.03766667517026264	0.042666668832302086	0.04564509510079789	0.04878268810430745	1.0	0.926127946127946	0.44973063973063976	0.014183424018522161	0.07117647499430413	0.0360000062783559	0.05000000210603078	0.041521390212523906	0.058111769180942165	1.0	0.9126262626262626	0.4932996632996633	0.012932153965295824	0.08823529455007291	0.044666677157084146	0.07066666829586031	0.04636262547749315	0.06573194428622771	33
0.9763945578231293	1.0	0.8473563799684524	0.9681208282660437	0.37900877795036664	0.01191897134550597	0.05137255109992681	0.04633334549268087	0.05133333524068196	0.04003353152615026	0.056872566244845955	0.9899999999999999	0.7999999999999999	0.36000000000000004	0.011967654841031022	0.06235294679800669	0.04000000810623169	0.05133333528041839	0.04152582497036295	0.05335557853544448	0.9966666666666667	0.851589086743726	0.38588704918601824	0.01168589549597567	0.06490196454758738	0.0336666780312856	0.047333335320154823	0.03866513031893382	0.05343742210291547	0.9965986394557823	0.8413605442176871	0.463265306122449	0.014380175920625021	0.0716141840745303	0.03917172740525268	0.067548823194271	0.04106312325292307	0.06000493144805496	34
1.0	1.0	0.9200535875313788	0.9790524237771442	0.4189195364480514	0.012740017697100656	0.05019608196090249	0.056333340326945	0.05200000192721684	0.04674335820748395	0.05265895895707894	0.9933333333333333	0.9	0.48666666666666664	0.01342427044942736	0.05117647359184191	0.0553333415190379	0.04666666873296101	0.04460790657059993	0.056965457826300796	1.0	0.8724489795918368	0.4527210884353741	0.014923675151871436	0.0649019655526853	0.04266667413711547	0.05266666867335637	0.048777271184296506	0.05225815546811429	1.0	0.89	0.4533333333333333	0.013694749005792373	0.07294117853922004	0.04533334390322368	0.0800000014503797	0.043896535458822	0.05980107707283026	35
0.9932996632996632	1.0	0.8662058450680097	0.9892846130126426	0.4574468085106383	0.01738010708747709	0.051960788684732785	0.06200000421206158	0.04800000204642613	0.04099479956819829	0.05120964596022693	0.9966666666666667	0.8025925925925925	0.28090909090909094	0.012963905751918733	0.05176471049879111	0.04266667890548707	0.04666666883230208	0.03879268580383417	0.05108589394255745	1.0	0.8791156462585034	0.38891156462585036	0.01519392377596273	0.0701960854436837	0.04166667278607686	0.050666668752829234	0.04042197050800212	0.05709498839646233	1.0	0.8957184085755515	0.43723012437298153	0.016244716022801933	0.07215686796926984	0.039000007232030225	0.06533333522081376	0.045376689566077516	0.06275142548046529	36
0.9831649831649831	1.0	0.8647701504844362	0.9763279048993335	0.3813303099017385	0.013374524963939321	0.04784314408021814	0.05233334080378214	0.04800000200668971	0.04123160238968843	0.047884392058368246	0.9933333333333333	0.8566666666666666	0.36000000000000004	0.012915260869855838	0.05392157480997198	0.032333344697952265	0.042000002245108276	0.03857148901933879	0.04864431560399376	1.0	0.8996969696969698	0.4652861952861953	0.012483087059444039	0.0647058866187638	0.026666677236556986	0.044666668852170306	0.03838381940059808	0.051054238301535604	1.0	0.8791245791245791	0.42303030303030303	0.013206888056404886	0.0723529439463335	0.03266667795181274	0.058000001927216834	0.041328139474212766	0.06040831072491957	37
0.9798639455782313	1.0	0.7676908043919323	0.9688894856188089	0.3216814357321876	0.018258692887130227	0.058823533256848665	0.053666678190231326	0.04133333553870518	0.040998080855941026	0.04743908291816703	0.9765986394557823	0.7214965986394558	0.2787074829931973	0.020521365944174783	0.060588242131120996	0.058333336273829146	0.042000002006689706	0.03526589895268625	0.04622740037183961	0.9866666666666667	0.7926262626262627	0.2611784511784512	0.01858465564092449	0.0639215747982848	0.04800000524520875	0.05933333526055018	0.047238737050186906	0.05426481086232504	0.9965986394557823	0.8553775853775853	0.323318216175359	0.020282845326685037	0.06862745706941566	0.05666667143503825	0.06200000190734863	0.04753218281705485	0.06189193746587115	38
1.0	1.0	0.8622360336956105	0.9859649122807017	0.4150972557917756	0.014343992896684983	0.0537254985407287	0.048333338975906366	0.04266666857401529	0.04474952355767949	0.046419103521881055	1.0	0.8861224489795919	0.37578231292517006	0.013441340994832227	0.06294118047929277	0.04200001525878907	0.05400000194708507	0.042676888142063885	0.049923165457941725	1.0	0.8724915824915825	0.3858922558922559	0.014488174520320933	0.06078432079623725	0.040000012477238965	0.05866666859388351	0.050431802085828675	0.059177406310450244	0.9966666666666667	0.87125	0.4186111111111111	0.01356001755832087	0.06627451450217002	0.04200001502037049	0.060666668434937794	0.042766864352557	0.06639520695455763	39
0.9932653061224489	1.0	0.7881289451877849	0.9790524237771442	0.27222861982403546	0.011775392711082825	0.052941181764883154	0.03233334549268087	0.03133333563804626	0.037777660368265194	0.046329579199218734	0.98996632996633	0.8630303030303029	0.3812794612794613	0.013054066836357564	0.05725490814330531	0.047333342949549356	0.04866666877269745	0.04102505284145846	0.0427627855024042	0.9966329966329966	0.8758249158249157	0.29535353535353537	0.012015727513502278	0.06470588837184157	0.04666667747497558	0.06866666849454245	0.04411195094328164	0.05992236301044898	0.9966666666666667	0.9023809523809524	0.3891836734693877	0.01573847626581924	0.07274510244528452	0.034333349068959546	0.07666666839520138	0.048503090420853434	0.06514793018385996	40
0.9898639455782313	1.0	0.9037799362729982	0.9856582125603864	0.42075881385548364	0.0118914927566693	0.05549020015725903	0.05866667524973552	0.056000001808007564	0.04565010008398507	0.05698319969924929	0.9866666666666667	0.912405498281787	0.41068728522336767	0.011277479751616604	0.04980392537864984	0.049666680812835706	0.049333335320154825	0.04021638254407284	0.050035688515489424	0.9966329966329966	0.8522222222222222	0.41239057239057236	0.01195116331400248	0.06176470982093437	0.03900001279513041	0.06533333492279053	0.041236421248770395	0.06396675720136008	0.9965986394557823	0.8816326530612245	0.4327891156462585	0.011169566303836378	0.05823529775236167	0.04400001509984335	0.07066666819651922	0.04204374489646425	0.060312904275648345	41
0.9798653198653199	1.0	0.757135844028333	0.9862893611052669	0.25720597517357463	0.016064663926637555	0.057843138435307674	0.04100001152356466	0.041333335320154825	0.042192494891282434	0.05255458486578194	0.9866329966329968	0.8261616161616162	0.30771043771043777	0.015858458422813877	0.05941176836397133	0.04033334612846374	0.03933333565791448	0.042164174997048554	0.05500920965092131	1.0	0.8033333333333333	0.30666666666666664	0.016509081017188943	0.06921569127662508	0.04733334239323935	0.05533333530028661	0.04620251223085473	0.055172320424338506	1.0	0.861624839459891	0.32073171578326215	0.017347530340112407	0.0781125006112138	0.04712459159379053	0.07825589392060785	0.0503781045282985	0.07049848050792455	42
0.9832659932659933	1.0	0.8469946343522036	0.9930190058479532	0.3988658286609996	0.011348096773151658	0.05431372754714069	0.033333347002665194	0.06266666815678279	0.04092023584571646	0.055478010379163945	0.9932996632996632	0.872996632996633	0.33774410774410774	0.011316465403112576	0.050000004359320095	0.03166667985916138	0.05200000194708506	0.04280347556516612	0.054378444613257554	1.0	0.8866666666666667	0.42333333333333334	0.010714868694561688	0.05627451269065633	0.03433334724108378	0.057333335280418396	0.039540849587223655	0.05709687266664291	1.0	0.8862626262626262	0.42168350168350166	0.011188665196627113	0.07156862984685337	0.03500001112620035	0.06733333500226339	0.040111370873956546	0.05952747278665332	43
1.0	1.0	0.8059851088201603	0.9653851660939289	0.34607674684994266	0.01470519580526671	0.05450980584995419	0.04700001343091329	0.05533333518107731	0.03526397270876088	0.051630305413038376	0.9898983027554457	0.8113667285095856	0.3127794956366385	0.016744935473739276	0.05901961443470973	0.040666675408681234	0.03333333563804625	0.04111734667104563	0.04861141053140425	0.98993265993266	0.869023569023569	0.396026936026936	0.016089600107075556	0.061764712801166605	0.04400000619888306	0.058666668653488165	0.04410212370522448	0.05918373128534104	1.0	0.881213970124132	0.40313205694648996	0.01663376541045521	0.0707843180848103	0.03266667970021566	0.06266666845480601	0.04276147073380978	0.06333928792847517	44
0.9897930839002268	1.0	0.9125585404617048	0.9826358504288799	0.48574210256943084	0.015495163572945966	0.0531372594833374	0.03433334159851073	0.03933333543936411	0.038425631560617776	0.0478792527502864	0.9899319727891157	0.8655102040816326	0.33197278911564626	0.013819671412537813	0.05078432145071965	0.039666676918665565	0.04600000206629434	0.041927945464654226	0.054405083861694396	0.9899999999999999	0.8858503401360545	0.38238095238095243	0.014938095611048691	0.058823533326971766	0.03800001207987467	0.056000001887480416	0.03809614883250124	0.052031894361224684	1.0	0.8711281179138322	0.44292233560090705	0.014126910907465361	0.07764706000393513	0.037333347161610915	0.07066666825612387	0.04236917565668249	0.0642248126967112	45
0.9931965705161582	1.0	0.7892760174245136	0.982563551736484	0.30141052034849025	0.014958979324491075	0.04803921975341499	0.04100001398722331	0.04533333561817804	0.04342968145992484	0.05350191097930911	0.9833333333333334	0.7793602693602694	0.24410774410774408	0.013313084696859991	0.0619607896080204	0.04633334350585938	0.04000000232458114	0.04250925466986749	0.052657218605033064	1.0	0.8595959595959596	0.3545117845117845	0.013715578231645357	0.0641176546905555	0.03833334294954934	0.05266666869322459	0.045928330535328216	0.05978366308771771	0.9965635738831615	0.8711513763060155	0.4035891561664758	0.014168751061025955	0.07058823920932471	0.03466668009757995	0.07066666849454244	0.04562331986620246	0.0629126286110857	46
0.9931965705161582	1.0	0.9021276989056491	0.9724964261066745	0.38491755397811295	0.01219108322326438	0.05039216194667068	0.045000013033548995	0.057333335419495896	0.04892351764906807	0.05707969987714987	0.9966666666666667	0.91	0.45333333333333337	0.012428228552244227	0.05686274995990828	0.04766667501131694	0.046000002125899	0.044641818060948434	0.05323606211380009	0.9898295671491547	0.827193238224166	0.3542018119337707	0.014438844573513255	0.05882353751098409	0.045000009059906004	0.05000000204642613	0.042177848005202905	0.05843940590938999	0.9966666666666667	0.9018289423444062	0.4858724704085529	0.013915168334631195	0.07235294773298151	0.04333334104220071	0.06600000184774397	0.04238651597619286	0.06269470456904944	47
0.9933333333333333	1.0	0.8304837962799173	0.9785708838557157	0.37016543746231206	0.00842159057305302	0.051960787796506695	0.04466667405764262	0.04466666875282923	0.036184011524858256	0.043568059058761634	0.9733333333333333	0.8166666666666665	0.32	0.009551425460436023	0.0605882403196073	0.045333341519037874	0.04466666887203852	0.04203044673252656	0.051151182725067246	1.0	0.8533333333333334	0.34	0.011507532660536049	0.06549020150128533	0.04633334016799926	0.061333335181077316	0.04867322201274033	0.05579552791536977	1.0	0.8790277777777779	0.45291666666666663	0.012804818093340184	0.06607843768362905	0.037666675806045526	0.0706666683157285	0.04442177873663818	0.06283731193647603	48
0.9966329966329966	1.0	0.9083300924243488	0.9931622133389438	0.5711190026359393	0.012770088807176441	0.050784318821102965	0.050333340485890714	0.05333333530028661	0.03590462597215795	0.04345326826972964	0.9966666666666667	0.862962962962963	0.37121212121212127	0.012246258645130957	0.05745098689023185	0.04100000754992167	0.036000002344449354	0.04125414969071256	0.04813189078609894	0.9899999999999999	0.9096296296296296	0.42471380471380477	0.012552125651622758	0.062352944682626164	0.0356666776339213	0.044000002225240066	0.04110578786573427	0.0523491975792185	0.9966666666666667	0.9227946127946128	0.44973063973063976	0.012157605457886023	0.06745098433073828	0.041333341995875045	0.06400000180800756	0.04168247164205319	0.06364460308016456	49
0.9966329966329966	1.0	0.8384404878790003	0.9724362683217617	0.3298808354957103	0.01331155603374098	0.04725490615648381	0.02766668073336283	0.046666668713092795	0.03762737115784647	0.05125356174839448	0.9866666666666667	0.8333333333333334	0.34	0.014935122787735783	0.05686275316219703	0.04166667453447978	0.04866666875282923	0.040875729411093936	0.049347512197672506	1.0	0.8484848484848485	0.367003367003367	0.013257504279232342	0.06294118099352893	0.034333347400029496	0.04800000224510828	0.03995684710734153	0.050617316448703396	0.9932659932659934	0.9225589225589226	0.42424242424242425	0.014488259804441059	0.06725490773425384	0.03333334287007649	0.08066666835546495	0.04651831045380447	0.05617351775518625	50
1.0	1.0	0.8922027290448343	0.9709551656920078	0.4635477582846004	0.011595624317449605	0.04901961604754129	0.052666675170262654	0.05666666849454244	0.03610925018350972	0.05347438769448168	0.9866666666666667	0.8866666666666667	0.4166666666666667	0.011450505731262857	0.05392157344257131	0.03766667668024699	0.04666666869322459	0.035808287664920606	0.05455307245434234	0.9898302755445613	0.9054490483061911	0.42561671133099704	0.011942693512626336	0.05333333701479669	0.03500001398722331	0.0526666685740153	0.039685747680774305	0.05229092502853395	1.0	0.9364625850340137	0.5413605442176871	0.011506605421729663	0.0723529458513447	0.03433334223429361	0.05933333530028661	0.04009518677136342	0.06373510874315043	51
0.9897952099719406	1.0	0.8293799973973771	0.9717306156809634	0.35515078343767925	0.010216250302983322	0.050196081785594704	0.027666680812835676	0.053333335240681956	0.03706012157773695	0.05196592940486491	0.9898302755445613	0.8143338143338142	0.36525115096543664	0.010742227535955884	0.058431377948499195	0.030666677474975573	0.04533333534002303	0.038231605309971474	0.05505693067769373	0.9865993265993266	0.8562626262626263	0.3445791245791246	0.01136369769238755	0.06843137994700786	0.033333341677983595	0.0513333355585734	0.04001233614814074	0.05401385799608873	1.0	0.9080524014250081	0.4251640466662558	0.011053952063907526	0.06215686698754628	0.03333334414164225	0.06333333528041839	0.03880462920330392	0.05889954440895079	52
1.0	1.0	0.9170035199866303	0.98292306613367	0.46716967111477187	0.016699697460544165	0.04862745795764175	0.05666667326291403	0.04400000216563541	0.035117920700157755	0.04917464319330839	0.9865993265993266	0.8494612794612794	0.35794612794612796	0.01657225297605262	0.05843137994700787	0.03966667405764262	0.04200000204642613	0.04095819592057853	0.04910754138905835	0.9932653061224489	0.8591836734693877	0.3830612244897959	0.01696784016852578	0.05568628055207869	0.04000001096725464	0.054666668693224583	0.04293276174674832	0.05388284130617777	1.0	0.905959595959596	0.4732659932659932	0.01790648649227932	0.07509804469697616	0.03866667453447977	0.0646666684349378	0.04461252901526544	0.06334646227978162	53
0.9698316498316498	1.0	0.9068156951518582	0.9821543105074514	0.44690247123184307	0.012169467168192727	0.05215686450986301	0.03600000977516173	0.05066666861375172	0.030988056067097383	0.05296507248659763	0.9799326599326599	0.872895622895623	0.3011111111111111	0.012544764211987499	0.05352941746805228	0.04166667604446411	0.03800000230471292	0.03934663544624526	0.04959671118380235	0.986530612244898	0.8514965986394557	0.36183673469387756	0.013654145512259455	0.06823530068584516	0.04100000858306884	0.05733333532015483	0.04679230132291312	0.05422836687529669	1.0	0.8357575757575758	0.36262626262626263	0.01359449457911723	0.06823529677063811	0.03566668216387431	0.06466666845480601	0.045158970866589175	0.060007405436223384	54
0.9832323232323232	1.0	0.8763478329476121	0.9896549255441007	0.3676157748322697	0.014869354147852452	0.05313726165715386	0.048333345651626586	0.05866666845480601	0.044547213088754034	0.04708825230838352	0.9966329966329966	0.8490572390572391	0.4161616161616162	0.015367424520828626	0.05803922476721745	0.04100000619888305	0.046666668832302104	0.04727495945643826	0.05438245155260719	0.9932659932659932	0.9014951393449184	0.384802155788901	0.013862458256871898	0.06491583317866488	0.04247138960112626	0.05281481691743387	0.03996545534836671	0.05467080103764491	0.9932659932659932	0.8963973063973064	0.42505050505050507	0.014906943936269429	0.08058824168700797	0.03833334000905354	0.061333335181077316	0.04660578651042343	0.06499228375132239	55
0.98996632996633	1.0	0.8515441673336411	0.9581408844566739	0.42740962740962746	0.014265574403414708	0.04862745640324612	0.047000011920928945	0.04333333551883697	0.03772871197427626	0.05018976140800465	0.98993265993266	0.7916498316498317	0.2885185185185185	0.012112551377753517	0.05725490949901879	0.031000009695688873	0.0413333356976509	0.03790135617439915	0.05313705352021953	0.9966329966329966	0.8392929292929292	0.33111111111111113	0.012739564142273717	0.06431373113510656	0.034333346366882324	0.06333333530028662	0.04509403415135105	0.051707063689719286	1.0	0.8728619528619529	0.3915488215488215	0.013640021621807927	0.0668627497846005	0.04066667731602986	0.06266666845480601	0.04181811749066921	0.0642943440744612	56
0.9966666666666667	1.0	0.9043761834630759	0.9829581317062908	0.5358019496458377	0.010120790799178296	0.04745098455279483	0.050333339929580695	0.036666668891906735	0.039110983848066445	0.04927350352852713	0.9932659932659934	0.8686868686868686	0.46127946127946123	0.010534065306359091	0.05549020428283541	0.040000005404154444	0.037333335657914475	0.038482085463307024	0.04680100112986247	1.0	0.8721129663986806	0.3976740191025905	0.009594076406175857	0.05490196441902834	0.035666682481765744	0.05133333534002304	0.03710405324584946	0.05079030728049389	1.0	0.9358110666947193	0.5285538957851182	0.012689293806381853	0.07274510242191017	0.037666676600774114	0.062000002145767195	0.04570385797303995	0.05881247273988508	57
0.9832323232323232	1.0	0.8377319587628866	0.9830240549828178	0.31601374570446733	0.014801008757157744	0.05098039753296795	0.031333346207936597	0.035333335558573396	0.04009018390982596	0.05052253696862111	0.9865993265993266	0.8562289562289562	0.3477777777777778	0.014745673465245607	0.06411765250505186	0.042333343029022204	0.05066666867335636	0.0436585797678758	0.05199437634138313	0.9965986394557823	0.8853432282003711	0.38335600907029477	0.015079913240363787	0.06098039727584988	0.04233333977063497	0.04600000202655793	0.03774836651957333	0.05135922746998254	1.0	0.8890860990860991	0.3769580155294441	0.014693905754954224	0.07352941664994932	0.04500000659624736	0.06000000184774399	0.041450486114259395	0.05580255444130789	58
0.9933333333333333	1.0	0.8648697021764032	0.9757660366552119	0.46005154639175255	0.012728362218003456	0.04176471094290416	0.049666676918665574	0.04200000208616256	0.04178208785199475	0.047580435936381026	0.9899999999999999	0.8300000000000001	0.3433333333333333	0.013430764254128353	0.05333333807833055	0.04433334366480509	0.05400000180800755	0.04231407050259539	0.05386722450806511	0.98993265993266	0.9094612794612794	0.4026262626262626	0.013281907843511973	0.05549020090523888	0.040000009139378866	0.044666668891906736	0.04062582747472274	0.05196841874265037	0.9965986394557823	0.9159224902082045	0.4614478114478115	0.012313450948904292	0.07196078766794765	0.04066667620340983	0.06666666859388352	0.0448857457960272	0.060779894919289444	59
1.0	1.0	0.8291301169590644	0.9755847953216374	0.3899122807017544	0.010680567963929702	0.050196081984276865	0.03666667596499124	0.04733333535989125	0.038135842071470714	0.04993689127341377	0.9731986531986533	0.8488215488215488	0.33865319865319865	0.010918041660420888	0.05313725981057859	0.038333344697952264	0.052000002125898996	0.04005896537120171	0.048516458347422346	0.9966329966329966	0.8764309764309764	0.36148148148148146	0.011477219657879843	0.06784314215183257	0.03166667795181272	0.05466666865348816	0.03981021607905224	0.05347540996360783	0.9966666666666667	0.8999999999999999	0.3933333333333333	0.012203549498232878	0.07352941545785642	0.039666678905487064	0.06533333512147269	0.04331888435373874	0.05942075165518024	60
0.98996632996633	1.0	0.8690667371542947	0.9678832432288654	0.4283519859556726	0.012847285427716541	0.0503921617713629	0.04766667731602988	0.040000002125898985	0.03909268530526831	0.04575665548963754	0.9766666666666666	0.8866666666666667	0.4533333333333333	0.013314537898676619	0.04921569355562621	0.05500000762939453	0.043333335618178044	0.03938266253397873	0.05185661510002138	0.9965635738831615	0.9183505154639174	0.39305841924398627	0.012340380436911052	0.061764708932708294	0.04266667485237121	0.05133333537975946	0.03778015654316757	0.05713364598019071	1.0	0.8961279461279461	0.4363299663299663	0.012202921583837284	0.06692612788197451	0.04145792117423882	0.06756902515326285	0.04091460849563278	0.060852560995032716	61
1.0	1.0	0.8573607932875668	0.9644546147978642	0.3647215865751335	0.013056386444312446	0.05431372779257158	0.04166667660077413	0.06000000174840292	0.03249865378745488	0.05052631046719865	0.9764969422112278	0.8251762523191095	0.3430509173366316	0.013452535920319522	0.05901961367504269	0.03600000802675882	0.04666666873296102	0.03390771166570843	0.05139468345692947	0.9865306122448979	0.8723809523809524	0.36931972789115647	0.013145928481319055	0.060784318061435916	0.034666678190231316	0.05466666863361994	0.041803089615559064	0.053678619940804334	1.0	0.8824489795918367	0.4026530612244898	0.012640880689070268	0.060196082849128564	0.03700001176198323	0.0626666687130928	0.04411002416500467	0.058618321245617395	62
0.9966666666666667	1.0	0.8934506710810329	0.985852930197835	0.45572488112047	0.015127670573837937	0.05078431891460045	0.04100000977516174	0.05333333520094554	0.03822620782916486	0.05220198141634613	0.9833333333333334	0.8133333333333334	0.37666666666666665	0.014846529857432672	0.04980392728366104	0.03433334390322367	0.04000000218550363	0.03759865838116993	0.05124610082907776	0.9966666666666667	0.8366666666666668	0.3833333333333333	0.014443307280570286	0.06490196335549449	0.03800001692771912	0.06533333518107733	0.042190373811602365	0.055645601735907664	0.9966666666666667	0.9022222222222221	0.5004166666666666	0.014259437022177177	0.0809803961538801	0.037000008424123126	0.07200000176827114	0.04342177563310817	0.06695141125790058	63
0.9966666666666667	1.0	0.8695035460992907	0.9859275849197462	0.3979096677864875	0.012100736401375949	0.0466666692495346	0.027333348830540973	0.04666666875282924	0.04006282215352691	0.05065910413575917	0.9933333333333333	0.8495286195286195	0.350976430976431	0.01178085447314411	0.053725495011198755	0.03366667699813842	0.034666668971379586	0.03972524746534681	0.05124571250994366	0.9966666666666667	0.8657239057239058	0.3187878787878788	0.012351237241110292	0.054117652072626	0.030000014146169023	0.04666666881243387	0.04075164480783576	0.06089709458067155	1.0	0.929795918367347	0.48340136054421773	0.01754503811123672	0.0678431426076328	0.0386666768391927	0.0633333351612091	0.043896727740098514	0.06526708622519602	64
0.9932996632996632	1.0	0.8600880466936954	0.9818165851088224	0.43056687174032887	0.014721951788379761	0.053725495490373344	0.03866667795181274	0.05600000190734864	0.043647214099529374	0.048776229359537786	0.983265306122449	0.8892517006802722	0.41938775510204085	0.014732449126481506	0.05372549707983055	0.0510000057220459	0.05533333516120911	0.04072100515733104	0.05037036841996079	0.9933333333333333	0.8963299663299664	0.43144781144781147	0.014832577977923008	0.061372554267154024	0.04366667151451111	0.04733333537975947	0.04143352870739034	0.0531609363983069	1.0	0.9130639730639731	0.47175084175084175	0.014421186172122633	0.06509804251147251	0.04066667596499125	0.05266666863361994	0.039305976684107256	0.0643326431753285	65
0.9864289150003436	1.0	0.8504140786749482	0.9757468204673173	0.3628364389233954	0.012706272010168815	0.04352941520073835	0.035000014066696165	0.05133333528041839	0.04193488097686987	0.047045313203430195	0.9730976430976431	0.8555555555555556	0.3354208754208754	0.013861159081281042	0.0558823575926762	0.033666677236556995	0.04400000232458113	0.04483353644726593	0.056572118354704125	0.9898639455782313	0.8682312925170068	0.3482993197278912	0.013239215442476292	0.05745098410868177	0.02966667668024699	0.044666669011116024	0.042217541046960266	0.0513324450711992	0.9931972789115647	0.8543599257884972	0.376451590737305	0.012971385326822252	0.06803922009234335	0.031333346446355166	0.06533333526055017	0.04840713764220073	0.06213605481421582	66
0.98996632996633	1.0	0.920266509786344	0.98599594103292	0.46399689974600333	0.012824301037743097	0.052745103251700315	0.048000010569890346	0.049333335320154825	0.039644127487952534	0.04827332252209978	0.9832996632996632	0.842929292929293	0.35481481481481486	0.012768667778290986	0.05705882987555335	0.04366667580604553	0.04600000196695327	0.04145337727915114	0.049025358083123034	0.9933333333333333	0.8566666666666666	0.37000000000000005	0.014520556511857201	0.061372556347473	0.0356666740576426	0.05333333528041839	0.04334335993062094	0.053472610964914936	0.9966329966329966	0.8961279461279461	0.5002356902356903	0.017607835101808026	0.07725490727845359	0.04266667612393696	0.06333333510160447	0.0448028956066896	0.06926023843504159	67
0.9965986394557823	1.0	0.8684807256235828	0.9896541950113379	0.42106009070294786	0.011742703397787655	0.05156862980010465	0.04433334318796794	0.05400000178813935	0.035002312510091664	0.044815449326366864	0.9864976293547723	0.8581735724592866	0.3448429877001306	0.012526427639389959	0.05137255490994921	0.039333340724309274	0.04466666877269745	0.038966094455783286	0.04701087650148183	0.9966329966329966	0.8696969696969696	0.3913804713804714	0.01225213171417866	0.06078431758226133	0.037666676918665556	0.042000002165635424	0.03950732417432788	0.0530381300275421	0.9966329966329966	0.8922497079639937	0.4648182505325362	0.013080216992259348	0.067678753073368	0.03310102139097271	0.06692929481255888	0.04655995248196961	0.06326719432616296	68
0.98989898989899	1.0	0.8934467828142666	0.9929078014184397	0.4591106485764211	0.01489054997949074	0.047843142642694354	0.04866667413711548	0.03800000228484471	0.04252640209960568	0.048626539718865304	0.9933333333333333	0.8421768707482994	0.4126530612244898	0.015048931639516617	0.060196083784103405	0.04566667326291402	0.0393333355585734	0.04238151020861314	0.04921196582404242	0.9966329966329966	0.8656228956228956	0.3855555555555556	0.013542339471981921	0.0670588273628085	0.048000010093053186	0.053333335459232335	0.04182331879814235	0.05844042298414446	1.0	0.8987493987493987	0.45262145262145265	0.014638578367671613	0.06215686688236161	0.045333343346913656	0.06466666853427887	0.04829827102810891	0.06453673101866829	69
0.9932316360887791	1.0	0.8387022923313245	0.9639546161723581	0.3238656504785537	0.013416073122920591	0.044509807182293304	0.02333334604899087	0.045333335419495906	0.040792302518175734	0.0487288244182841	0.9763279048993335	0.874939874939875	0.39198103483817776	0.013567277561608663	0.05294118111040078	0.031333346207936597	0.04733333543936411	0.04203449754048863	0.05203752112759058	0.9899999999999999	0.9194557823129252	0.4020408163265306	0.01252279070808148	0.0613725536594204	0.03166667826970417	0.0533333354393641	0.039816189713606696	0.052165435890791194	0.9965986394557823	0.8949357520786091	0.41022469593898164	0.012397426387988708	0.07274510036496554	0.03466667858759562	0.0640000017285347	0.03887880868351298	0.061292668835593346	70
1.0	1.0	0.9091155989754283	0.9635097158401016	0.48563025318247927	0.013466742432992276	0.04588235808353797	0.0560000106493632	0.046666668633619936	0.036007710253618125	0.04736868588035586	0.9966666666666667	0.8433333333333333	0.36000000000000004	0.013547400690503307	0.055686280049529725	0.04700000731150309	0.05133333520094554	0.04373391899649117	0.057798620365337804	1.0	0.8958867587439016	0.3806988249845393	0.015875533161291606	0.06137255315687142	0.03333334374427795	0.05133333547910054	0.04302447917443019	0.06148481232014122	1.0	0.9155472248255753	0.4650282897705578	0.015342932981564208	0.07039216049745972	0.03900000993410745	0.06600000176827113	0.04300635989961826	0.06001889040342539	71
0.9933333333333333	1.0	0.8535474966050002	0.9677300092547538	0.3523039884490496	0.014681097732836953	0.04411765151164112	0.03466667938232421	0.048000001927216845	0.04050077787814571	0.0468643431186761	0.9933333333333333	0.8633333333333333	0.33	0.015495392490862148	0.05627451298283596	0.0503333464463552	0.05000000216563543	0.04730540101197412	0.0576855783344439	0.9865656565656566	0.8358922558922558	0.3577104377104377	0.015509746979744143	0.05862745746677996	0.033333343426386504	0.04466666891177495	0.04304663511291864	0.051211494393827724	1.0	0.8996296296296297	0.4349494949494949	0.013240511802680393	0.06843137599673926	0.02966667890548705	0.07733333480358125	0.04083063794261917	0.06090080500037296	72
0.9966666666666667	1.0	0.9016803158670692	0.9859199493750989	0.49294819362678277	0.012223866199949007	0.046274513555508046	0.048000009854634616	0.05866666855414709	0.043453184102082286	0.04759039662612916	0.9798639455782313	0.8357142857142857	0.3689795918367347	0.013995501811820446	0.05862745814463671	0.046000008026758826	0.04800000224510828	0.044288638174097415	0.051601868777482816	1.0	0.8846801346801346	0.4901094276094276	0.012240931739021424	0.0564705920570037	0.04433334390322368	0.047333335320154823	0.04062794103075773	0.05737204066549521	1.0	0.9128571428571429	0.4060544217687075	0.014180067684248468	0.07078431923015445	0.04533333889643351	0.05933333516120911	0.043204820896986594	0.05805527889448372	73
0.9933333333333333	1.0	0.9119314117399537	0.9796598639455784	0.40684479977558036	0.012061367117020952	0.0454901991521611	0.0373333466053009	0.05666666859388352	0.036419079789214964	0.05450323227913756	0.9866666666666667	0.8250340136054422	0.3517687074829932	0.011810907402837844	0.059019609935143415	0.03700000969568888	0.04533333532015482	0.037075725058232194	0.04939397370575801	0.98989898989899	0.8489562289562289	0.3422895622895623	0.013317161626906654	0.0601960833867391	0.03800001088778177	0.05266666861375174	0.04077399253266394	0.056426062212329486	1.0	0.8992214663643235	0.4482491582491583	0.01471754536431565	0.06960784510070202	0.03166668152809143	0.07466666847467422	0.04842158823325684	0.05813791631374785	74
0.9932659932659932	1.0	0.8820500180748628	0.9463587367314075	0.4031433829570476	0.011540661705396195	0.05470589121182758	0.0373333412806193	0.056666668415069586	0.039017539078927445	0.051527298835881495	0.9732323232323233	0.852929292929293	0.3711111111111111	0.012422811825519305	0.05823529793935663	0.04733334493637086	0.043333335638046255	0.04254990969728642	0.05482789488075259	0.9966666666666667	0.8923024054982819	0.48828178694158075	0.013663782677197098	0.060588240646848486	0.043333341757456456	0.056666668633619945	0.03768979047056797	0.050529978484946315	1.0	0.858956228956229	0.4259259259259259	0.0127510540303432	0.06627451251534855	0.03900001351038615	0.06133333516120912	0.039581508873239406	0.06531911348287793	75
0.9864976293547723	1.0	0.8391799341090933	0.978681208108152	0.3706460879302789	0.015435399715054985	0.0513725540450975	0.037666676600774114	0.040666668752829226	0.04071773305871812	0.05151397217147826	0.9798653198653199	0.8862962962962962	0.32077441077441077	0.013287380479297312	0.04490196327368418	0.029666681845982857	0.052666668613751716	0.04071349435109852	0.0509611654942915	0.9932659932659932	0.875412629698344	0.33291280148423	0.016103348473781486	0.05764706594102522	0.03666667707761128	0.05600000180800755	0.0409836284283728	0.05498305967046107	1.0	0.8548684120112693	0.3397842369270941	0.015385287527695855	0.07098039486828973	0.03866667985916137	0.07266666837533314	0.04737804009275859	0.06708259431848308	76
0.9965986394557823	1.0	0.8641056160124369	0.9741587317009976	0.5021834650429676	0.012439457420409415	0.047450986013692964	0.046666676441828404	0.05666666859388352	0.03519942754036199	0.046726030292502496	0.9933333333333333	0.8633333333333333	0.41	0.011553091463213039	0.05411765047148162	0.05366667954126995	0.062000001609325416	0.03848458806209711	0.05642476575709023	0.9899999999999999	0.87	0.4033333333333333	0.013069753366517152	0.06333333673430423	0.03966667922337849	0.05000000210603078	0.04248517077763875	0.05539052113809376	1.0	0.9151721294578438	0.4337593623307909	0.014051540973566161	0.07745098343082503	0.031333344141642246	0.06800000180800757	0.044612531361873896	0.06367424330440942	77
0.9932659932659932	1.0	0.8268417874396135	0.9678442028985508	0.34978864734299514	0.012823061888271087	0.04666666899241653	0.03400001239776611	0.06733333492279053	0.03944605560197076	0.05437458575049502	0.9831986531986532	0.8355218855218856	0.30562289562289563	0.014004214466796968	0.05333333796145869	0.032333344300587964	0.05000000204642613	0.040895382975107884	0.04977537038358056	0.9932659932659934	0.882154882154882	0.4612794612794613	0.013534350485206527	0.05982967471032833	0.027104385799029043	0.044808083051182196	0.03946465833120747	0.05573559189115563	0.9966329966329966	0.9159932659932659	0.4496969696969697	0.01337645396138532	0.06568627828476475	0.03433334215482075	0.06733333534002305	0.04400000261360049	0.05701159658360803	78
0.9933333333333333	1.0	0.8632970946870723	0.9789084857533905	0.38259689560781385	0.012241913707524645	0.04078432092479631	0.03766667501131693	0.04200000208616256	0.044431609157652284	0.049512174963573886	0.9865306122448979	0.8927891156462585	0.42612244897959184	0.012557406358410484	0.0549019662656036	0.05200000747044881	0.05133333555857341	0.042480735259294966	0.05607297830204438	0.9932653061224489	0.8589115646258504	0.41306122448979593	0.012719160166513324	0.05627451503978056	0.04333334310849508	0.05266666853427887	0.03835819092495133	0.052709033220189404	0.9966666666666667	0.9163945578231293	0.48374149659863946	0.011905689329855381	0.06901960975983563	0.042666677554448446	0.06533333522081375	0.03970135219276296	0.06346090710459391	79
0.9932659932659934	1.0	0.8465277777777778	0.9897222222222223	0.4283333333333333	0.011109421261227435	0.055294120370172985	0.03633334557215372	0.05266666855414708	0.0374131055239308	0.05031088990247096	0.9898983027554457	0.8554469868755583	0.37056620628049197	0.01221847497267225	0.05000000790053721	0.03666667787233988	0.04866666889190673	0.03885992713153707	0.05220556436725201	1.0	0.8662962962962962	0.4451178451178451	0.012268821215776554	0.05568627875225216	0.0323333450158437	0.050666668732961016	0.04224200702944702	0.054860760856314805	1.0	0.9087816944959802	0.4462310176595891	0.015074718851945187	0.07529411866384395	0.03600001303354899	0.06200000194708507	0.04012139109696955	0.06270822852242366	80
0.9966666666666667	1.0	0.8508648140107106	0.9862528344671202	0.4316124499445168	0.012149164550599285	0.04843137803030948	0.04066667906443278	0.053333335220813745	0.04013873433951926	0.04804405011826409	0.9765319865319865	0.8317398474541332	0.38049749192606336	0.01213302713729676	0.052352946388955206	0.040666675964991246	0.04733333535989125	0.038279581674766895	0.05008370387792802	0.9799326599326599	0.8828282828282829	0.43797979797979797	0.011546596344197559	0.05470588589415831	0.034666677077611285	0.05666666853427887	0.037206938874836365	0.05255203117463855	0.9932659932659934	0.8626599326599327	0.4129292929292929	0.013623101464989358	0.0707843192769032	0.043666676680246985	0.06200000178813934	0.04699865852647204	0.06124208713311937	81
0.9966666666666667	1.0	0.8614332760595648	0.9619487399770906	0.4669243986254295	0.011541873300300258	0.04392157193492441	0.040000012477238965	0.055333335260550176	0.03858401464680944	0.052514558015077394	0.9932996632996632	0.822895622895623	0.34141414141414145	0.012874652923572935	0.05803922086369757	0.03733334374427794	0.05400000208616257	0.04002929169901992	0.04687554288643738	0.9966329966329966	0.8826599326599327	0.41969696969696973	0.012607134163518371	0.06529412247386633	0.03833334374427796	0.06600000194708507	0.04386609219043929	0.055099004152170915	0.9932996632996632	0.9023843880986737	0.45141276712705275	0.013998114100225473	0.06960784657328735	0.03633334493637084	0.07200000172853471	0.042424474783577665	0.05758576669491237	82
0.9965986394557823	1.0	0.8755012378524185	0.9755599896537709	0.4783176292354876	0.013893051598068487	0.05235294780310463	0.04600000715255737	0.036000002324581136	0.04551600098444545	0.047494821696980716	0.973061890381478	0.932373910930612	0.5070779964594397	0.01322620193909873	0.05019608358542124	0.043000012079874673	0.05666666875282924	0.03961676712853829	0.04613393998169792	0.9966666666666667	0.8693197278911565	0.4161904761904762	0.013841246053647711	0.0603921609766343	0.044666677077611294	0.04933333545923232	0.04222042959586273	0.05442741908009846	1.0	0.935374149659864	0.5	0.013037045025361245	0.06666666951833987	0.038666676441828404	0.07466666839520136	0.04274046339915207	0.05332662888144596	83
0.9933333333333333	1.0	0.8691675998506906	0.9787607316162749	0.4417693169092945	0.011547863714179528	0.05019608089736865	0.030333342631657916	0.05000000192721685	0.038792299587602545	0.05087052586950518	0.9731306259877689	0.8582017453446026	0.3460777846492132	0.012208742087044958	0.06117647751873614	0.038333339373270665	0.04933333551883697	0.0409059781341424	0.04821920093386336	0.9933333333333333	0.8925541125541124	0.37063423349137636	0.012604548143555765	0.05156863072339226	0.031666683038075766	0.056000001907348634	0.04466571362932753	0.05311161293796122	0.9966666666666667	0.9198653198653198	0.435016835016835	0.011664506070322227	0.06745098237897836	0.03933334644635519	0.08000000149011614	0.03984142624890872	0.05867170714472458	84
0.9965986394557823	1.0	0.9488499668159948	0.9671841297494607	0.5092310298102981	0.012873399377893483	0.050000005387792396	0.04900000659624736	0.06266666825612387	0.03673795844015587	0.05113546793552815	0.9863945578231292	0.8581735724592868	0.4696969696969697	0.01473516293295808	0.05921569339200563	0.0413333388964335	0.03933333549896876	0.03500115768293883	0.05146113175167497	0.9966666666666667	0.892895622895623	0.3846801346801347	0.013742572678829681	0.06372549468395758	0.03766667755444844	0.056666668574015304	0.04044316428148677	0.05517012450811599	1.0	0.8927210884353741	0.4361904761904762	0.01391251386117156	0.0694117689366434	0.04400001033147177	0.06666666831572853	0.04353488008681979	0.06559015410622486	85
0.9966329966329966	1.0	0.857266609392898	0.9581856272984868	0.4193359257249653	0.014063852268460868	0.05882353548910105	0.03266667381922402	0.04933333518107732	0.03559807625891844	0.05016690206572627	0.9795897115484745	0.8511576243535006	0.3429830955604152	0.012517365762154337	0.05196078812374788	0.028000014781951906	0.0506666688720385	0.042672070649180105	0.052363343641552436	0.9932659932659934	0.8925925925925925	0.3727609427609428	0.013177270486091274	0.06019608431002673	0.03266667731602985	0.05200000208616256	0.041991721357224294	0.05359506321808708	1.0	0.8858585858585859	0.4630976430976432	0.014872579302560385	0.0698039273187226	0.03533334525426227	0.0720000017086665	0.04091984812606965	0.06131301620970828	86
0.9966329966329966	1.0	0.8920232687863575	0.9929078014184397	0.5200015937524902	0.013344016792629676	0.042745103789310825	0.050333342711130775	0.05466666853427887	0.03712736388552854	0.054372803754781006	0.9832323232323232	0.869090909090909	0.4294612794612795	0.014840717384716396	0.05000000564491047	0.04033334453900655	0.04466666879256565	0.037820236047614274	0.05305009561658219	1.0	0.8586428915000344	0.37001992716278426	0.013628772349244223	0.059215689804039746	0.03366668089230856	0.0533333354194959	0.040714842910389897	0.05242379692236157	0.9966666666666667	0.9194612794612795	0.453063973063973	0.013085491140323624	0.06843137735245275	0.04300001088778178	0.05866666863361993	0.041642009040799434	0.06548710089135061	87
1.0	1.0	0.8903962630936316	0.9791301169590643	0.4897781312254996	0.012049949994721634	0.044117650845471555	0.03233334557215372	0.05666666841506957	0.038413877175998125	0.04638924460038921	0.9633333333333333	0.9033333333333333	0.36666666666666664	0.015683252247980194	0.05764706276211084	0.034333348751068124	0.050666668713092805	0.04013160449879707	0.05851299226072529	0.9966666666666667	0.842312925170068	0.34918367346938767	0.014022145380907403	0.061568632581654716	0.04166667890548706	0.06333333520094554	0.043819658510671176	0.05689869460591639	0.9966666666666667	0.8925589225589227	0.35531986531986526	0.014619254639485685	0.06470588728493336	0.03400001009305317	0.05800000188748042	0.04310886936068304	0.06319415416922675	88
0.9898302755445613	1.0	0.8512313860252005	0.9757660366552119	0.36680269186712483	0.013515767038303948	0.048431377632945194	0.03366668025652567	0.0480000021457672	0.044724479547677005	0.05014535856460569	0.9830955816670102	0.8589816532673676	0.40430426716141005	0.012476846982751118	0.04823530040535271	0.050666676362355556	0.05400000208616257	0.03719017662620727	0.052197087682147474	0.9931972789115647	0.8754421768707482	0.3717687074829932	0.01424514934605794	0.06686274904830782	0.04633334453900655	0.05733333522081376	0.04252524473883052	0.06726536756230674	0.9932653061224489	0.9091177076891362	0.457974987974988	0.013344992501150283	0.07647059282835793	0.033000011920928954	0.07000000156958898	0.04192794265866509	0.06246773073199798	89
0.9898646327217756	1.0	0.8720610358908232	0.9784081954294721	0.3855290493588366	0.011963048655423808	0.05058824119614619	0.04200000754992166	0.04933333518107732	0.037279196446755015	0.049892763865195346	0.9966666666666667	0.86	0.4066666666666667	0.012309403405825425	0.05215686723297719	0.03933334501584371	0.04800000216563543	0.03919325915751889	0.053076204276216364	1.0	0.8628619528619529	0.39454545454545453	0.013042047826861488	0.0674509859085083	0.03066667850812276	0.058666668673356376	0.0396570390492735	0.05040948622116933	0.9966329966329966	0.8988119288119288	0.45107125678554255	0.011952818088525616	0.06784314176615548	0.037000010569890336	0.05666666875282924	0.04092659407870158	0.0572122895932007	90
1.0	1.0	0.8918968515826782	0.992670452257259	0.5339488758440044	0.011270655645107411	0.03784314077274473	0.04300001390775046	0.04666666883230208	0.03518150712557151	0.04698817287636655	0.9798989898989898	0.8628282828282828	0.39134680134680133	0.011644177276066396	0.05392157152587292	0.04300001557668051	0.05400000192721685	0.03908651867078219	0.05164101843945826	1.0	0.8920435649007078	0.39658214801071945	0.012184150418931538	0.055294122637486925	0.035000010490417476	0.05533333535989126	0.04209653921131912	0.05485519320946586	0.9932996632996632	0.8763299663299664	0.40124579124579124	0.014801029547028673	0.07470588449169607	0.04566668121019999	0.08666666817665103	0.04664277906381096	0.06320131796329924	91
0.9966666666666667	1.0	0.8876765472510154	0.9818373903480286	0.4772071112496645	0.01359034731839426	0.03980392404631073	0.03933334684371948	0.06266666837533315	0.035653952336173515	0.0546664951932356	0.9833333333333334	0.8566666666666666	0.39666666666666667	0.014330713452439236	0.046470594780117856	0.035333342870076494	0.044000002225240066	0.03994759787621984	0.049732882210218626	0.9932653061224489	0.8990854119425548	0.31672507386793103	0.014737988364403	0.05431373028194204	0.04133334684371948	0.04933333561817804	0.04143468674593578	0.053504560981080855	0.9932996632996632	0.932962962962963	0.47659932659932663	0.014784849303506105	0.07019608305949791	0.038666673898696886	0.060000001966953286	0.04233815465221514	0.058459718660651305	92
0.9966329966329966	1.0	0.873262403312853	0.9717264164511367	0.4466301410806785	0.011129478929124402	0.04725490663565841	0.03600001001358031	0.054666668534278866	0.035278039278092865	0.05239991424691093	0.98996632996633	0.8856490070775785	0.42168831168831167	0.011102922607789863	0.05254902348798864	0.0336666788260142	0.036000002344449354	0.03313584235683801	0.04766797876922605	0.9966666666666667	0.8658249158249158	0.4661952861952862	0.011942653150118292	0.0613725530984355	0.03633334310849507	0.05600000180800755	0.03785953947312568	0.05464503305909898	1.0	0.8992592592592592	0.4867003367003367	0.012857771953634176	0.08019608260369766	0.04033334080378215	0.06466666839520137	0.04151252788045731	0.05785600279101894	93
1.0	1.0	0.8750587809730512	0.9826731777898354	0.4361005606800507	0.011515487839879887	0.040588238286037075	0.04000001152356465	0.04666666875282923	0.0373000030727515	0.04866329918793574	0.9932996632996632	0.8794276094276094	0.3056565656565657	0.011619521249202508	0.05176470795098473	0.02666668232282003	0.050666668732961016	0.0425054030591123	0.04877875132804027	0.9932996632996632	0.828922558922559	0.3623569023569024	0.010910143730327192	0.057450983489260955	0.032333344936370835	0.04600000210603078	0.03658015866885984	0.055190646368459106	0.9966666666666667	0.9089150003435718	0.4740672026386312	0.01309023379069405	0.07294117786136328	0.03400001192092895	0.06800000188748041	0.04077341498226098	0.05833320522988213	94
1.0	1.0	0.8308417670531073	0.9645862442254195	0.38166476278589684	0.013271706982984749	0.04686275304532519	0.03466667389869689	0.047333335300286605	0.03493006335986141	0.04457774482227741	0.9831972789115646	0.8686394557823128	0.3849659863945578	0.012818469662179312	0.04862745509428137	0.041666681607564295	0.04466666881243386	0.04003122187138521	0.05180306684054064	0.9932996632996632	0.8862962962962962	0.37481481481481477	0.014096703094447527	0.06705882798222935	0.04133334310849507	0.05866666861375173	0.04164432042632718	0.055226397763527744	1.0	0.8914922420077058	0.4846055052240619	0.013486884790112057	0.0660903190488649	0.039468023642145016	0.062215489979143494	0.0387356074704454	0.057624666715595456	95
0.9965986394557823	1.0	0.9009656949511734	0.9787591261383842	0.4541607966381293	0.01280447049685103	0.04627451212967144	0.03866667850812276	0.07200000156958898	0.03907302660262194	0.05236151807553607	0.9966666666666667	0.8766666666666666	0.4366666666666667	0.013696605474944236	0.05803922094550787	0.0396666738986969	0.048000001887480416	0.03928092846773951	0.05471431308181759	0.9966329966329966	0.8731313131313132	0.39814814814814814	0.012809204837055334	0.05901961353479646	0.03866667644182841	0.044666668792565666	0.03840982930200867	0.05495981940444946	1.0	0.9288462859891432	0.4915481344052773	0.015926171489550903	0.07450980771990383	0.03300001056989033	0.0706666684349378	0.04449981101657154	0.06795391802514808	96
0.9965986394557823	1.0	0.8919354838709678	0.9788306451612904	0.41469534050179213	0.011505859766153722	0.051960788182183804	0.03066667993863423	0.0380000021457672	0.04055569426126792	0.04770945970739579	0.9866666666666667	0.8733333333333334	0.41	0.012014355017419707	0.045882356762886045	0.03766668311754864	0.048666668653488156	0.03674894312066609	0.05115841475338404	0.9832323232323232	0.859057239057239	0.3657575757575757	0.014735401740354434	0.06313725935477836	0.04500001486142477	0.05933333518107733	0.04244952457125706	0.05993104132498004	0.9966329966329966	0.9188806431663573	0.5120916649488078	0.011653113492825396	0.07411764980531206	0.038000011444091784	0.06666666839520137	0.04260886563933194	0.054174698785552894	97
0.9933333333333333	1.0	0.844784417340977	0.9719180290484166	0.42492509849253346	0.012290150561866664	0.04588235892501532	0.034000010490417475	0.04133333553870519	0.038040084685479966	0.045924625393871744	0.9831979660551089	0.8355507455507455	0.4348161891019034	0.012466133837685885	0.05627451515665242	0.03500000834465026	0.03333333563804625	0.039885364358962595	0.04774436153009202	0.9966666666666667	0.8762962962962962	0.30794612794612797	0.013317755620406052	0.05568628132343292	0.03500001009305317	0.048000002165635415	0.04579654101562866	0.05607606731348678	0.9933333333333333	0.8866666666666667	0.4666666666666666	0.012316261661707864	0.07137255321530735	0.029333344936370843	0.07200000180800757	0.04607187473773957	0.06229155805827671	98
0.9966666666666667	1.0	0.8940065253484691	0.9718192143840817	0.466466288917204	0.012213295325098779	0.043725495081321876	0.047000009616216025	0.04133333541949589	0.032498076699005146	0.051075562510935396	0.9899999999999999	0.8263636363636363	0.3312457912457913	0.01290234118533156	0.05000000409051485	0.037666682879130046	0.05533333522081374	0.039920428700529774	0.05808700702174718	0.9966329966329966	0.896060606060606	0.4062962962962963	0.012438812286170027	0.06450980748616013	0.03866667906443278	0.06333333526055018	0.04264528498167247	0.05317896721706813	0.9965986394557823	0.8962585034013606	0.4906122448979591	0.012712332371687875	0.07078431889122606	0.032666678110758456	0.07066666851441065	0.0417489445175509	0.06254838467652211	99
0.9966666666666667	1.0	0.90310494765282	0.9784465682072065	0.49022711921648093	0.012178605628335296	0.044117650845471555	0.03600001351038614	0.05066666863361994	0.035226208584386715	0.050426112988230375	0.9765319865319865	0.8592592592592593	0.3810437710437711	0.012531153632364678	0.05117647700449999	0.03433334414164224	0.047333335300286605	0.03789249143655589	0.0518000294125027	0.9966666666666667	0.8791919191919192	0.42259259259259263	0.01507811630554433	0.0666666701961966	0.031000010569890334	0.04800000214576721	0.04328016078821265	0.050207298481504646	1.0	0.9128571428571429	0.4605442176870748	0.012788001247635674	0.0678431403169445	0.02900001160303751	0.04800000214576721	0.039279966841038017	0.05509450470344537	100
0.9932659932659932	1.0	0.9179664647962756	0.9780002471882338	0.48455073538499566	0.011923030384157762	0.04274510018965777	0.043666680018107105	0.05066666855414707	0.03570308884655579	0.044645571113806765	0.9933333333333333	0.862962962962963	0.41831649831649836	0.012428575379690701	0.052941180245549065	0.03933334811528525	0.04066666895151138	0.03897014177575966	0.04799085496133592	0.9966666666666667	0.8995959595959596	0.4278114478114478	0.013445784679454044	0.05784314445420807	0.03933334040641784	0.04600000220537185	0.038772645023011504	0.05027831349471195	1.0	0.9261616161616163	0.44292929292929295	0.013554105890834375	0.06607843577861784	0.03600000739097594	0.04933333559830983	0.038712527512723076	0.06071111432493421	101
0.98	1.0	0.8310664301202445	0.9716932781391682	0.4262960772718312	0.012655518243520942	0.047058828601650164	0.031666677077611276	0.04600000206629434	0.03965588331966729	0.052253326377512614	0.98989898989899	0.8447055589912732	0.37160722875008595	0.011893750376336136	0.05196078762119891	0.038666677157084155	0.042666668852170304	0.03867861614241075	0.047353428488091355	0.9966666666666667	0.8966666666666666	0.4533333333333333	0.012964166807848102	0.056078435731869124	0.03600001120567322	0.057333335379759466	0.043758964434616354	0.056223409282158805	1.0	0.8730639730639731	0.40814814814814815	0.012605392787759987	0.06333333679274017	0.03566668049494425	0.056000002125899	0.03944162204182906	0.06252722272416862	102
0.9965986394557823	1.0	0.8830960562919326	0.978649741683615	0.5031029135594673	0.010962407115107278	0.041960788824979	0.03633334358533223	0.055333335101604465	0.033001350360247435	0.04816520314532798	0.9831649831649831	0.8350168350168351	0.3569023569023569	0.013639417778417434	0.05078431944052378	0.037666675249735514	0.03800000224510828	0.041231799523954435	0.049208038884963966	0.9966666666666667	0.821156462585034	0.36170068027210883	0.011976489261913621	0.05607843676034141	0.0363333446184794	0.056666668613751726	0.045755500339818594	0.058012535772544005	0.9966666666666667	0.9021129663986805	0.4744739916168488	0.012664318522899532	0.07411765020267636	0.040333345174789426	0.07466666839520138	0.04186840427532821	0.055425984304080494	103
0.9931972789115647	1.0	0.8901155143752204	0.9745927831034215	0.4443699898843571	0.01172785390398188	0.04196079084686203	0.03400001104672749	0.04466666875282923	0.0339657092409097	0.04912457469578213	0.9931972789115647	0.8648045076616505	0.3784786641929499	0.01218736838243104	0.055098044790473644	0.0366666760444641	0.04400000214576721	0.03760540020259129	0.047222343686523414	0.98993265993266	0.8594612794612795	0.33441077441077444	0.013321072378613982	0.05980392562408073	0.03800001351038614	0.06066666853427888	0.04008015975157419	0.055743565618286146	1.0	0.8946559358930494	0.4154452158870421	0.013867849722877884	0.0670588280289781	0.03800001184145609	0.07266666837533314	0.04310000273363668	0.06146569191000197	104
0.9966329966329966	1.0	0.9175146469318531	0.9749460376194882	0.503854455750848	0.011122155597848694	0.05039216069614185	0.044333346128463735	0.07133333472410837	0.03568844077003713	0.05200410838467064	0.9933333333333333	0.8896969696969697	0.3782828282828283	0.013605650764962932	0.04764706663056915	0.04066667644182842	0.05400000208616257	0.03775645851960301	0.05257232341273833	1.0	0.9019748505462791	0.4442032570603999	0.012239240192131377	0.061960787469265505	0.03800001327196758	0.05200000194708506	0.03795067868577263	0.0574342537422689	0.9966666666666667	0.9025589225589226	0.4189225589225589	0.012942665774873212	0.0754901981938119	0.03733334716161093	0.0646666685740153	0.039249908317674324	0.060150485614624015	105
0.9932653061224489	1.0	0.8465277777777778	0.9755847953216374	0.43190789473684205	0.013106435454594653	0.05000000535273084	0.035666674693425486	0.05600000174840291	0.03474856153655372	0.05359565175609166	0.9798653198653199	0.853030303030303	0.39478114478114473	0.014177407185256716	0.05039216275308647	0.03666667731602986	0.04733333547910054	0.03800905980650399	0.04963690338328038	0.9864289150003436	0.8712636569779427	0.3525046382189239	0.013120256055513839	0.05705882689532112	0.037000014702479045	0.0513333354194959	0.040703665802428256	0.056381359599100844	1.0	0.8726530612244897	0.4395238095238095	0.015192722113377593	0.07470588782254386	0.034333341519037865	0.06466666845480601	0.04262890506856473	0.06011066484146965	106
0.9966666666666667	1.0	0.9398926003313902	0.9717578943685936	0.45918605871521123	0.01311480722318034	0.04921568996766035	0.04200001049041748	0.05800000190734863	0.04623237818229175	0.04991879265892024	0.9933333333333333	0.8192929292929293	0.41824915824915826	0.012642136603754128	0.04941176973137201	0.03900001239776611	0.05066666877269744	0.04205453345504567	0.05606029530453993	0.9966666666666667	0.9027210884353741	0.466734693877551	0.013655220445649582	0.061960789117158625	0.0373333458105723	0.05866666847467422	0.04143853968866529	0.0623737311810896	0.9966666666666667	0.8759183673469387	0.4469387755102041	0.01523785869473366	0.07372549540856305	0.039666676282882694	0.07000000170866649	0.04356108478034393	0.06348274104370964	107
0.9966329966329966	1.0	0.8670152009204858	0.9711661022573858	0.4171650815439422	0.012137125848830204	0.048431375914928965	0.029666679779688506	0.047333335300286605	0.04103334208678646	0.046243295454517004	0.9833333333333334	0.8728619528619529	0.41784511784511785	0.012280782993065615	0.05019608277900547	0.036666680256525676	0.044000002125898996	0.03993353430420906	0.04535346712301471	1.0	0.885993265993266	0.4261952861952862	0.012263153622603154	0.0711764745618783	0.030333344141642248	0.05000000192721684	0.03733141255709476	0.05361975665849473	0.9932996632996632	0.9122770661945919	0.4393529799715366	0.012813155918061462	0.06862745535139944	0.039333343267440785	0.06200000190734863	0.043067249328368896	0.06182864933380979	108
0.9831649831649831	1.0	0.8673388718286175	0.9825269308571567	0.45562120713606785	0.014330655946478388	0.053529418017349985	0.03766667358080544	0.05133333532015483	0.04019750111948316	0.05714004936746379	0.9732659932659932	0.8327946127946128	0.36801346801346796	0.014496944435899384	0.056274517844705024	0.03500000921885172	0.037333335657914475	0.04423372734819533	0.050894056639946804	0.9966329966329966	0.8578222083376722	0.3528064146620848	0.013258763205753872	0.06509804565532534	0.03833334342638651	0.05333333545923232	0.0416267896128987	0.053865966709374324	1.0	0.8522558922558923	0.36242424242424237	0.016637790486137824	0.07784314376466415	0.040666676123936964	0.06800000180800757	0.048031799095030685	0.06808484930814103	109
0.9766329966329966	1.0	0.852088013743888	0.9824142422926618	0.48463881389743685	0.01125417742161054	0.04980392474754184	0.03466667811075846	0.05600000170866648	0.037183627211059896	0.04926248844312873	0.9866666666666667	0.8295622895622895	0.4014814814814815	0.012685553328319601	0.058235299914490946	0.03500000723203022	0.042000002006689706	0.0346371920703693	0.04123396280964317	0.9932996632996632	0.9161279461279461	0.37572390572390574	0.012964310209698971	0.06215686826144948	0.03466667795181274	0.06066666861375173	0.04219191261862973	0.05485966384857179	1.0	0.8761952861952862	0.41471380471380465	0.014358744949862464	0.07019608104930204	0.032333347876866654	0.06200000200668971	0.04754278315863858	0.06153881974946765	110
0.9932659932659934	1.0	0.89811602757886	0.9787835965806666	0.43881631119829717	0.013281143889432532	0.04980392569420384	0.033333343187967934	0.04400000206629434	0.03934239662414799	0.046544500734812394	0.9733333333333333	0.8333333333333334	0.3666666666666667	0.013281544804955947	0.05921569281933353	0.03500000985463459	0.033333335757255535	0.04066937287239669	0.04538802572543673	0.9966329966329966	0.8892255892255893	0.4260942760942761	0.01308629639992097	0.05745098565139022	0.04100001374880472	0.05266666881243387	0.0379581929542196	0.05443724396452171	0.9966329966329966	0.9057239057239057	0.4377104377104377	0.01537658841221102	0.07176471048710392	0.03366667803128559	0.06800000184774398	0.0443899863479684	0.06151816281507697	111
0.9866666666666667	1.0	0.8952106094963237	0.9797979797979798	0.44922009207723496	0.012775866943231337	0.048823534577500605	0.040333343029022216	0.05266666851441065	0.04141869568480231	0.04900134488259206	0.9899999999999999	0.8700000000000001	0.36999999999999994	0.011825421923417977	0.05254902480864058	0.036666676123936974	0.04666666879256565	0.04033083297443756	0.04908262700731066	0.9899999999999999	0.9163636363636364	0.43478114478114477	0.011746839405464718	0.0600000025361192	0.03300001660982768	0.06133333518107733	0.03685125628689121	0.05316982300411649	0.9933333333333333	0.9	0.52	0.014826936880489248	0.08137255118173713	0.0393333458105723	0.06400000192721685	0.04218150590531858	0.06258921454802614	112
0.9966329966329966	1.0	0.9016153010980682	0.9753585212125215	0.484040784269329	0.011880301820684544	0.04607843706420824	0.03400001064936319	0.03666666891177495	0.03696281980416218	0.04715462956697245	0.98996632996633	0.8458585858585859	0.4597306397306397	0.012322574277783454	0.05274510452560349	0.036666674296061186	0.04133333561817804	0.039631410130232504	0.04957361201633875	1.0	0.8825850340136054	0.4431972789115646	0.011169875444174956	0.06058824193243887	0.03166667660077411	0.04666666883230209	0.03718747991164984	0.051037935318951066	1.0	0.9355802927231499	0.5324331752903181	0.013682770228656002	0.07098039735766017	0.03666667366027831	0.05400000196695328	0.04036416422737356	0.06314506573719439	113
1.0	1.0	0.9164839181286549	0.9860745614035088	0.5052631578947369	0.012622348978308565	0.04823529857046464	0.044666674931844084	0.04466666867335636	0.03258478106882759	0.04347086415579896	0.98996632996633	0.8728956228956228	0.32814814814814813	0.012011692355510596	0.05529412238036885	0.03300001112620035	0.043333335498968756	0.03987283913877887	0.04606815712963527	0.9966329966329966	0.885143956572528	0.4596990311276026	0.012067834665893187	0.0549019655643725	0.028666678826014192	0.04400000216563543	0.03631195263655888	0.05333352886635675	0.9965986394557823	0.9326887926887927	0.5357273414416271	0.012031112277266567	0.06901961118567225	0.03333334310849507	0.06333333510160445	0.04188112073541835	0.054168752758034566	114
0.9965986394557823	1.0	0.8951345311021465	0.9788211564320933	0.4579068927735445	0.01339206676950321	0.04823529833672094	0.038000011920928944	0.04933333520094554	0.040883628064497336	0.048076592412431444	0.9833333333333334	0.86	0.37000000000000005	0.014342273379025236	0.05490196505013634	0.04466667954126994	0.04466666887203852	0.042191142630760826	0.04986284270528999	0.9966666666666667	0.8858585858585858	0.4028282828282828	0.015561383380845789	0.0643137325258816	0.0400000098546346	0.05800000190734863	0.0385963443680765	0.06008310153338109	0.9965986394557823	0.8945578231292517	0.3945578231292517	0.014449720221793983	0.07078431719658422	0.03166668041547139	0.06400000182787578	0.041211180093706466	0.061795357889845075	115
0.9933333333333333	1.0	0.8609139270468509	0.9644004091251296	0.4072867981619901	0.013149946292302594	0.048235301106583826	0.03300001351038614	0.05333333526055018	0.042705210700338274	0.04715694485940721	0.98	0.8566666666666668	0.38999999999999996	0.012982278205697147	0.054509807731591024	0.03900001414616903	0.056666668613751726	0.04034085238172828	0.05331275691504587	0.9932659932659932	0.8681863306605574	0.37471311048630634	0.013610473266751874	0.06156863664879519	0.03500000580151874	0.05266666861375172	0.0367416242875575	0.051547527318640755	1.0	0.9093211021782449	0.46773861059575345	0.014036960980786127	0.07568627806270824	0.03300000834465025	0.060666668474674224	0.04115838566478736	0.05936377202961383	116
1.0	1.0	0.8603259062188228	0.9580238702287255	0.42844474005099215	0.013778886851497673	0.054705888734144316	0.03633334175745646	0.05066666851441065	0.03764470619227384	0.05399727111551062	0.98993265993266	0.8454882154882154	0.3826936026936027	0.01444358824345598	0.05549020210901895	0.0333333466053009	0.05733333526055018	0.03768016059251649	0.05194754389343264	0.98993265993266	0.8958922558922559	0.42282828282828283	0.0140126820301019	0.05823529782248479	0.03466667946179707	0.04800000208616256	0.03571175781054303	0.05217523691829254	1.0	0.9257823129251701	0.4931292517006803	0.022392165146300384	0.08098039742778329	0.040666676123936964	0.0620000020066897	0.047099617252965416	0.0649356420594109	117
0.9933333333333333	1.0	0.8876026502426279	0.9825284621127287	0.4801885031728257	0.01341602923350294	0.0431372587821063	0.03666668009757996	0.05666666859388351	0.04189018003664954	0.0496897023483785	0.98	0.8733333333333334	0.3933333333333333	0.011818367880181611	0.05333333757578159	0.029000013351440423	0.042000002106030776	0.03384008237010941	0.05085828525486417	0.9966666666666667	0.8461952861952863	0.37144781144781147	0.012830240308934981	0.05980392701485578	0.03366667803128559	0.047333335419495894	0.03847688320454833	0.04698879233139037	0.9966329966329966	0.9164983164983166	0.4647138047138047	0.013174737864031229	0.07176471041698082	0.03333334263165791	0.05600000194708507	0.04000347054257328	0.05959669961235048	118
0.98996632996633	1.0	0.8684538493164764	0.9538878610340221	0.3904178230033919	0.012430801418568893	0.0433333385107564	0.0326666784286499	0.042666668792565664	0.04158382322944427	0.04731339532302004	0.9899319727891157	0.8283673469387756	0.43183673469387757	0.01317892033323572	0.049215691089630136	0.036333345890045166	0.0413333355585734	0.04094104715707444	0.05094686789741515	0.98996632996633	0.8495959595959596	0.3814814814814815	0.01351349689808839	0.0615686309337616	0.041666678428649906	0.062000001808007556	0.04071830830495939	0.049343801573376124	0.9932996632996632	0.9130976430976431	0.46494949494949495	0.013056617064860014	0.07411764901058347	0.04000001128514608	0.056000002046426134	0.041026400538170714	0.061410028680385975	119
0.9932659932659932	1.0	0.8415834418873933	0.9756115212042263	0.41503835576783904	0.012544851800969982	0.05686274944567213	0.03266667779286703	0.05466666865348816	0.044187869852126666	0.04648259364774068	0.9765656565656565	0.8327946127946128	0.34784511784511785	0.013574087285793837	0.051372554664518316	0.038000012715657554	0.04400000224510828	0.0438543440807302	0.05375552489695238	0.9966666666666667	0.9030976430976431	0.4583164983164983	0.012605051881470408	0.06313725831461889	0.04000001295407613	0.05066666853427886	0.034275530609689464	0.05309183959845656	1.0	0.895993265993266	0.43973063973063975	0.014642072178877261	0.07137255245564031	0.03766667707761128	0.07466666847467424	0.04216339626156066	0.06539550045742458	120
0.98989898989899	1.0	0.8649538866930171	0.9587084614258528	0.4300752086078174	0.012908341067896173	0.04980392787970749	0.03700000874201456	0.04400000200668971	0.04067129785242796	0.05148428679132248	0.9866329966329968	0.8462626262626264	0.3817171717171717	0.013671275089896776	0.05784314333223828	0.04300001088778177	0.048666668653488156	0.0383685966701636	0.04986273577328995	0.9966666666666667	0.8766666666666666	0.3733333333333333	0.01377964895596162	0.058627456975918195	0.03466667763392129	0.0633333353002866	0.0423211973394732	0.05548782837420144	1.0	0.8791245791245791	0.44292929292929295	0.013112403860799392	0.06901961222583171	0.041666677316029875	0.06733333510160448	0.04437457084862482	0.06304595796229893	121
0.9965986394557823	1.0	0.9044818988355284	0.9513495940201943	0.4513428769486225	0.010511146633518107	0.04823529786923353	0.04033334143956502	0.060666668196519224	0.03798478156307528	0.05150958113273618	0.98996632996633	0.8693939393939395	0.34087542087542094	0.012820707049754783	0.051568632675152194	0.03933334207534791	0.05333333522081376	0.03948497646397018	0.05045203320598179	0.9966666666666667	0.841605167319453	0.3703284546141689	0.0124896920436292	0.06450980761471917	0.03133334708213806	0.05466666873296102	0.03973815570649383	0.05697513787146682	0.9931972789115647	0.8850408850408851	0.4455095169380883	0.014862644416133879	0.06843137551756466	0.03700001176198323	0.06800000170866648	0.045290566636555916	0.05816628606371562	122
0.9932659932659932	1.0	0.9037830468864113	0.9712830874596295	0.5116639888342503	0.011999066604096012	0.04784314267775591	0.05133333961168925	0.05800000174840291	0.035645664491359426	0.05008096592459781	0.9865312993884423	0.8283749055177626	0.36713254998969286	0.011925179679397732	0.053529419349689106	0.03500001096725463	0.054666668613751725	0.038824092546134066	0.048636145977418666	0.9932996632996632	0.896026936026936	0.4564983164983165	0.011577644539397166	0.05470588426963955	0.0353333497842153	0.05400000202655792	0.038848561232443714	0.057548818453750615	0.9966329966329966	0.8993265993265993	0.39959595959595956	0.015249143948417044	0.06823529827828502	0.0363333458105723	0.057333335320154825	0.040562816996059896	0.06429663786822	123
0.9965986394557823	1.0	0.9022147835656641	0.9779413263226543	0.44521633243661857	0.012515498430372718	0.055882357522553085	0.03033334271113076	0.05266666857401531	0.03989229995326959	0.04871397603762307	0.9833333333333334	0.902895622895623	0.4013804713804714	0.012159165923931644	0.05529412260242537	0.04066667683919271	0.05000000206629435	0.04176339679797949	0.04994775147126094	0.98989898989899	0.8892255892255893	0.4564983164983165	0.011611347513145992	0.062156865959073986	0.03566668081283569	0.05933333537975946	0.03890366511900759	0.05627623263208181	0.9965986394557823	0.8918367346938775	0.3848979591836734	0.012484648314587019	0.06901961293875002	0.03166667620340982	0.06266666849454244	0.041587673197408165	0.056529141041598806	124
1.0	1.0	0.8944320019907925	0.9789092634067438	0.46270763344531546	0.012034400456363217	0.048235298921080194	0.03733334326744079	0.058666668454806004	0.03805819351829314	0.04908997573874576	0.9833333333333334	0.88	0.45333333333333337	0.013848957080672977	0.04980392593963474	0.04033334533373515	0.046666668693224576	0.038098656334583	0.049987031826867	1.0	0.8663636363636363	0.4750505050505051	0.012735255429438862	0.06470588626814823	0.043666676123936966	0.05933333537975947	0.036579964065184246	0.05068138385330196	1.0	0.8991857349000206	0.4346773861059576	0.013321365396392454	0.0627451014401866	0.038666680335998536	0.06733333512147267	0.039836420879520204	0.060417744058515736	125
0.9899999999999999	1.0	0.8693121693121694	0.9857898715041572	0.4465608465608466	0.011791908740956106	0.04647059279329638	0.035333344459533685	0.05266666853427887	0.039682666407017335	0.04480336042779717	0.98	0.8566666666666666	0.41333333333333333	0.013681360134925042	0.04843137732907837	0.037333342313766484	0.043333335459232326	0.04261831040364009	0.04549354401246808	0.9966666666666667	0.8791582491582491	0.4262626262626263	0.013158890437518047	0.06058823895220663	0.03766667850812276	0.05800000192721685	0.039967634747069686	0.0540464497519938	1.0	0.8934722222222221	0.4288888888888889	0.012339222990779513	0.06529412176094802	0.03566667906443277	0.0706666681567828	0.04117206637197835	0.06343937932239106	126
0.9831979660551089	1.0	0.8401574776699485	0.9686197973527538	0.432827331064777	0.010688562244134841	0.04941176982486949	0.04500001001358032	0.057333335141340896	0.03343719015029583	0.049677247180506395	0.9933333333333333	0.855993265993266	0.3576430976430976	0.011595921809776678	0.051960788567860905	0.03866667962074281	0.042000002225240064	0.03912736530533645	0.049943610130505044	0.9966666666666667	0.8633333333333333	0.3833333333333333	0.014564751060944679	0.0676470634984035	0.037000012000401795	0.06333333518107732	0.040789214085659754	0.052211298909064376	1.0	0.8859224902082046	0.4248842163127878	0.017298212923739262	0.0831372592379065	0.04333334048589071	0.061333335240681984	0.04233025437118001	0.06291350509063716	127
0.9832996632996632	1.0	0.9297817904690805	0.9824180353365684	0.5084352059226079	0.01328034144181941	0.04568627822632884	0.03700001009305318	0.040000002066294345	0.03429461143214348	0.04842296646073228	0.98993265993266	0.8761952861952862	0.39784511784511783	0.013926985780646094	0.0511764766071357	0.040000008821487416	0.04600000216563543	0.04029538270375172	0.05022952278542405	0.9932316360887791	0.8144952930667216	0.33631484917199206	0.01320077076451809	0.06176470943525725	0.035333345333735146	0.050000002046426135	0.04235877537851388	0.05561883859238518	1.0	0.8495622895622895	0.3846801346801347	0.01390899001288756	0.06921569297126695	0.033000008583068834	0.06266666869322458	0.04511214630521101	0.06129991251353787	128
0.9932996632996632	1.0	0.8956573220686123	0.9816468253968255	0.41381848438300056	0.012251049631901203	0.04941176966124889	0.03066667977968851	0.05800000162919363	0.039195961941322154	0.053092177037718014	0.9931972789115647	0.8554476740191026	0.38103896103896107	0.01355010688236806	0.050000006813629004	0.04233334485689799	0.05266666861375172	0.03692351077544665	0.0520356852545929	1.0	0.9123843880986738	0.5660021988593418	0.014301072462325704	0.06254902761356504	0.039333338181177756	0.048666668732961015	0.040534491793590234	0.0490262376495954	1.0	0.9329292929292929	0.44646464646464645	0.013926353010296244	0.06784314115842183	0.03633334533373515	0.06733333504199981	0.04235645865507437	0.059470993673036265	129
0.98	1.0	0.9029689890140453	0.9815924419413156	0.4348004450006953	0.012504381924177951	0.04843137616035984	0.039333347320556634	0.06533333500226339	0.03875125875054985	0.05389795908091227	0.9866666666666667	0.8533333333333334	0.4033333333333333	0.011791586028298716	0.05666667272062862	0.04166667652130127	0.04733333543936411	0.03926725179124658	0.05342816579870441	0.9932996632996632	0.8623569023569023	0.3422895622895623	0.01176486385290322	0.05568627740822587	0.043666683594385795	0.060666668335596724	0.03723738530136946	0.055771360334744	0.9966666666666667	0.85	0.42	0.013846645283476067	0.07725490706808426	0.0370000114440918	0.07000000168879827	0.04143333819459168	0.062609193534868	130
0.9966666666666667	1.0	0.8989989480471005	0.9754683829711825	0.3821228334106274	0.012877813526892594	0.04960784824455485	0.03333334358533223	0.05333333518107732	0.038847600975799174	0.04937248735748286	0.9730955816670103	0.8281364667078953	0.34356009070294785	0.012755905254132257	0.05627451547220641	0.036666678110758466	0.042000002264976494	0.03923218451933592	0.04707886349678888	0.9966666666666667	0.9063973063973064	0.44515151515151513	0.012110109733811493	0.062156867887459555	0.03933334223429361	0.044000002145767214	0.034648940885135884	0.055272591201349926	0.9966666666666667	0.8895622895622896	0.4445117845117845	0.013120806045363621	0.07509804306077021	0.0396666780312856	0.05933333520094553	0.044598657640648263	0.06148967878540884	131
1.0	1.0	0.8911672694649876	0.9674493190992385	0.45292603531789793	0.01148558262492882	0.04294117980143603	0.04366667842864991	0.061333334863185894	0.035859539670521585	0.04642684696465382	0.9898639455782313	0.8116326530612246	0.2946938775510204	0.012675130158433164	0.05470589003142188	0.038666677395502724	0.05133333543936411	0.039335845104669545	0.05341130903629729	0.98989898989899	0.8552188552188552	0.393939393939394	0.013834335621002761	0.06000000565659766	0.038333345492680866	0.052000002006689694	0.04337919668590861	0.05887812762923344	1.0	0.9324860853432281	0.5021603793032364	0.016443717775339733	0.0696078467135336	0.04166667620340983	0.0686666682958603	0.041337573455248265	0.0621354591498989	132
0.9932302405498282	1.0	0.8847981923016986	0.9711703288140875	0.4314321333956677	0.012539432454115639	0.04882353517354703	0.044000009457270305	0.07000000135103861	0.041564358520278115	0.04764693583385889	0.9833333333333334	0.9	0.45	0.013631124899297022	0.05843137867310468	0.03866667469342549	0.036000002264976495	0.03796301057301963	0.04778422841027996	0.98989898989899	0.8692255892255892	0.36262626262626263	0.013711032008999873	0.06529412096621943	0.03833334835370381	0.05600000190734863	0.044841240849889996	0.05683326287033932	1.0	0.8757388316151203	0.4710996563573883	0.013172394037431768	0.06568627796921077	0.03700001311302185	0.06600000162919362	0.03924971473033258	0.05597824676898533	133
1.0	1.0	0.8381979815129221	0.9822663176759102	0.4087907941897755	0.01177892147962615	0.0433333383471358	0.04033334747950235	0.05800000164906183	0.0361431644621612	0.050986388431633854	0.9831972789115646	0.8427210884353742	0.4801360544217687	0.013678974222526901	0.05450980832763747	0.04033333921432495	0.040666668832302084	0.03573969308245848	0.04528645908802445	0.9933333333333333	0.88	0.3833333333333333	0.012956502992036234	0.059215691463620046	0.03600001192092895	0.03866666893164316	0.03967572793202592	0.05721376561611601	0.9966329966329966	0.9161616161616162	0.463063973063973	0.011237507013552092	0.06450980690180087	0.035000012238820384	0.06266666843493779	0.03932948398649807	0.06383889505649137	134
0.9966329966329966	1.0	0.8626136893614097	0.9688775144702196	0.418451412372385	0.013213110900975064	0.05470588861727246	0.032000008662541705	0.04400000198682149	0.044071877684207304	0.05132879921840238	0.9832659932659933	0.7924915824915826	0.3278787878787879	0.012508285626376828	0.05156863418279909	0.02633334445953368	0.0400000022848447	0.044273809495734784	0.05136418777762521	0.9933333333333333	0.8824579124579125	0.4427946127946128	0.013111715301292895	0.054705887822543875	0.04133334334691365	0.04733333561817804	0.045417924301610506	0.049776419401075606	0.9932659932659932	0.9096632996632997	0.44447811447811447	0.013832104468446247	0.0713725545943952	0.0353333426316579	0.058000002026557924	0.04243025686414714	0.06756861162169556	135
0.98	1.0	0.9012556593095642	0.9929435483870969	0.42969958498396527	0.01030510370269271	0.04549019822887346	0.033000017404556284	0.054666668474674225	0.03716532333972137	0.05132049919955787	0.9733333333333333	0.8333333333333334	0.37000000000000005	0.013527633885982306	0.050784321392283706	0.03600000985463459	0.05333333522081376	0.04040501429451223	0.0456642377963172	0.98989898989899	0.8614031471174327	0.3478320621177764	0.012771183798735162	0.059607846117487144	0.034333345890045164	0.05000000216563543	0.039101160886016645	0.05255587175210746	0.9966666666666667	0.8829966329966329	0.39478114478114473	0.013426628834129428	0.0684313766862832	0.0333333438237508	0.0693333351612091	0.04091580181172358	0.06493027466736677	136
1.0	1.0	0.9005826314166545	0.9859275849197462	0.4777001476865151	0.011746642486366995	0.048039221109128456	0.043000010569890335	0.05333333524068198	0.03730424356635135	0.047307667657394414	0.9831972789115646	0.825578231292517	0.3624489795918367	0.013314367392685567	0.05627451513327803	0.04366667596499124	0.04466666883230208	0.04156166380623172	0.05138619200393683	0.9933333333333333	0.8448017590874733	0.3939991754277468	0.013176553856498652	0.05666667076886869	0.03433334438006083	0.05400000208616257	0.043944326128114386	0.05834876681859335	1.0	0.8991541262969834	0.3938974781831925	0.013257405973618429	0.06666666933134491	0.03466668152809143	0.07133333506186804	0.042664359841089496	0.06295702818552647	137
1.0	1.0	0.8506458371013444	0.9583653614276241	0.4166214505335504	0.01243458206209505	0.04117647645520229	0.04000001104672749	0.04400000196695327	0.0377813159780006	0.05193292268931069	0.9932996632996632	0.8491245791245792	0.38754208754208747	0.012598535848990873	0.052941182360929595	0.034666677236557	0.05466666873296102	0.04201002612803023	0.05063483527165741	0.9966329966329966	0.9028619528619529	0.40771043771043775	0.013069396588351392	0.059607847496574995	0.03833334342638651	0.05000000210603078	0.04123044600413254	0.049467733419579406	0.9966329966329966	0.8726262626262625	0.3959595959595959	0.015212718237031615	0.0645098080588322	0.03733334485689798	0.07600000150998433	0.04331464750523282	0.06970161551072016	138
0.9933333333333333	1.0	0.8921764898568609	0.9719580105278393	0.5334316033244205	0.0118606617531685	0.04627451342694899	0.038333346048990885	0.052666668454806005	0.03694239428934564	0.050042748643129166	0.9866329966329966	0.8926262626262625	0.4197643097643098	0.014901623306774798	0.054901965739680286	0.043333343903223666	0.05133333534002304	0.03968805973107185	0.04815857959110683	0.9966666666666667	0.86	0.3433333333333333	0.013782025316692493	0.06352941804072436	0.04466667731602988	0.05466666847467422	0.03940366533156305	0.052969473409567945	1.0	0.8964309764309765	0.44161616161616163	0.01217043479473942	0.06627451512159085	0.03766667564709981	0.05533333535989126	0.03913410973461607	0.05968275424786031	139
0.9899319727891157	1.0	0.8825918032326298	0.9750621119258911	0.4356392009536538	0.012011631533020262	0.049411767919858296	0.03600001192092895	0.04600000198682149	0.03756320516300568	0.04997610926634049	0.9933333333333333	0.89	0.39333333333333337	0.01187835785274903	0.05039216055589565	0.041000017404556284	0.0540000020066897	0.041483244564905326	0.053397275543865676	1.0	0.8686435786435786	0.49508554937126364	0.013820592025003678	0.060784318154933424	0.03966667660077412	0.0540000020066897	0.03973082975027418	0.04874914356693688	0.9966666666666667	0.8925850340136053	0.45986394557823135	0.013488358307036164	0.07098039457611009	0.03200001247723897	0.06933333516120911	0.04107225823393217	0.061323624655041147	140
0.9798653198653199	1.0	0.8877592600138544	0.9671060673974164	0.4586576205805251	0.011546896698760347	0.045686278892498385	0.043333342313766475	0.05533333506186803	0.02991291011050486	0.05027257142645084	0.9832323232323232	0.8295959595959596	0.33447811447811454	0.013812290490524147	0.05176471073253482	0.035000012079874666	0.038000002304712927	0.04378324533882397	0.049317051668794375	0.9931972789115647	0.8687116058544629	0.46464371607228755	0.013480385241899866	0.06058824180387983	0.04033334366480509	0.05533333522081375	0.036971101515968406	0.05091073954164293	0.9966666666666667	0.9029292929292928	0.4515151515151515	0.013192799460386576	0.06708655551911154	0.036141425554198435	0.06624916013202282	0.04008936037532603	0.062193772047292144	141
0.9931622133389438	1.0	0.8723803759241903	0.9855155940851817	0.4090355878371342	0.011681225575797196	0.04294118042085685	0.04400001295407613	0.050666668474674215	0.03637437844510711	0.05194927243611656	0.9864632721775578	0.8352126709269566	0.40083968941111797	0.014014943258119772	0.06274510667604558	0.03800000683466593	0.03933333565791448	0.04419403351272002	0.04974039352962919	0.9932659932659932	0.8420875420875421	0.37892255892255894	0.01365457057719671	0.05686275247265311	0.03733333945274352	0.044000002284844714	0.0399705260603414	0.05544115806460905	1.0	0.9352661193603756	0.5105873235475592	0.013120310461015245	0.07352941813422183	0.04266667246818542	0.06600000186761219	0.0420034698567179	0.055229642586440995	142
1.0	1.0	0.9002865877585734	0.9641691417800785	0.4894181718475757	0.011382701361115433	0.046470591753136885	0.05266667922337851	0.05666666833559672	0.03433275845551536	0.05418407715788095	1.0	0.839057239057239	0.3826599326599327	0.013099007107975963	0.05058824078709471	0.04533334485689799	0.05866666851441066	0.041540468612801355	0.04996262498794559	0.9966666666666667	0.9066666666666666	0.3866666666666667	0.012629967102606705	0.054901963121750774	0.03233335041999817	0.0666666684349378	0.042049140673749465	0.05299515674998814	0.9966666666666667	0.8991156462585034	0.4529251700680272	0.013175450018519531	0.06607843374504763	0.03533334604899089	0.056666668613751726	0.04340135490664627	0.05913252173622133	143
0.9966666666666667	1.0	0.8749559142702116	0.9652039247603544	0.4198804033279074	0.012082596998455248	0.05176471158569934	0.033000009218851704	0.05000000200668971	0.03396686421910691	0.045816381417236235	0.9799663299663299	0.8328619528619529	0.3011784511784512	0.01297238716753014	0.05862745855368819	0.035333341598510724	0.04666666877269745	0.04426031696484037	0.04760057015680103	1.0	0.8992517006802722	0.4293877551020408	0.012916758034012833	0.05941176881977156	0.03800000929832458	0.06200000180800758	0.036317344943544536	0.05751278425242107	0.9966666666666667	0.8793265993265993	0.45973063973063977	0.012350426668836715	0.07078431736020481	0.040000012318293254	0.0700000019868215	0.04640020106431377	0.05907097079098172	144
0.9965277777777778	1.0	0.8723072562358277	0.9619472789115647	0.4443027210884354	0.013362308609813314	0.04823529897951612	0.032333346764246616	0.04600000196695327	0.04315762090765671	0.048770078604007276	0.9833333333333334	0.8766666666666666	0.4366666666666667	0.01395568187399021	0.05333333874450011	0.047000007311503104	0.03933333575725555	0.03804547455292445	0.04450338290491735	0.9966329966329966	0.856026936026936	0.3911447811447812	0.012770606216961536	0.06313725982226577	0.0403333474000295	0.05333333522081376	0.042316770267210944	0.0530555356106737	0.9966329966329966	0.9044612794612794	0.40772306397306396	0.013146996135690614	0.0678431413454168	0.03733334271113078	0.05800000192721686	0.04055414511110051	0.05900434072630134	145
0.9763945578231293	1.0	0.8789958527270558	0.9793427019930778	0.45700859291084855	0.013191718946390915	0.044509810758571994	0.03400000882148742	0.05000000192721685	0.039744516154612636	0.052113388335842566	0.9932996632996632	0.8861616161616163	0.3744444444444444	0.013388988150551373	0.057647064117824325	0.04233334565162659	0.06000000194708505	0.042862048887838976	0.05123355151397708	0.9832996632996633	0.8394612794612795	0.3144107744107744	0.014397069838030054	0.057450985476082454	0.03300000874201456	0.04533333534002304	0.03986301394588456	0.05425519747055055	1.0	0.8586435786435787	0.44457500171785885	0.012690647795453263	0.07078431955739563	0.036000009616216015	0.06933333490292232	0.04431272498229105	0.06479560763776987	146
0.9866666666666667	1.0	0.8603665521191294	0.9571592210767469	0.39224894998090876	0.01388620310039562	0.04764706230631061	0.028000011841456087	0.043333335399627686	0.03842274683307361	0.04526602647575371	0.973131313131313	0.8690572390572391	0.4263299663299664	0.012869246281851677	0.05078432079623727	0.04433334310849507	0.0520000020066897	0.04172697909149361	0.049032548249130274	0.9966666666666667	0.8898316498316499	0.46535353535353535	0.013844115606465415	0.05627451432686226	0.03366667874654134	0.04933333530028661	0.039173223568111475	0.05193932697530106	1.0	0.8695622895622895	0.41484848484848486	0.013515347455282567	0.07235294497480578	0.033333343267440786	0.05666666859388352	0.03993796401538371	0.06429509579028647	147
0.9865649694221124	1.0	0.8829706814901761	0.9657014406413679	0.5311921187357199	0.012443403056515055	0.04450980678492902	0.04600000969568888	0.05600000182787578	0.035431407346155824	0.04971050416287736	0.9729924676316429	0.7947582352736992	0.31768023881425944	0.013360264884929715	0.05196079015731812	0.03533334430058796	0.04533333547910054	0.04334085823506517	0.04821245631442602	1.0	0.8595238095238096	0.3929251700680272	0.012327916201467046	0.057058828963952896	0.03833334279060363	0.04666666877269745	0.04276994727815506	0.05288796625552707	0.9966329966329966	0.9059561602418745	0.44502164502164504	0.013203964093777387	0.06725490697458679	0.03700000842412311	0.0646666685740153	0.042270137964323995	0.06282986184071006	148
0.9966329966329966	1.0	0.901937134502924	0.9684576023391814	0.46498538011695906	0.0122037772444821	0.044117650681850966	0.0380000078678131	0.05466666833559672	0.030783045186243068	0.04889988207525461	0.9933333333333333	0.8582354153782724	0.3836940836940837	0.012955274364782526	0.0552941213869581	0.03433334549268086	0.04866666881243387	0.04116667348213048	0.05039999407624137	0.9932996632996632	0.8764309764309764	0.47164983164983165	0.012639899475175074	0.06176471060397578	0.03433334302902221	0.05200000192721684	0.03954432028612418	0.056882269369973044	0.9932653061224489	0.879086099086099	0.4951212808355665	0.012375056825286326	0.06000000584359263	0.03666667469342549	0.05466666859388352	0.03698092860766688	0.059792901267522125	149
0.9797979797979798	1.0	0.9241838487972508	0.9793098510882016	0.4861827033218786	0.011730479000362807	0.04098039554614647	0.037333346128463736	0.06333333504199982	0.04178940732667441	0.05720133952490064	0.9898646327217756	0.8681371538514396	0.3718133718133718	0.013326746733913234	0.055882357674486495	0.03733334612846375	0.06266666833559671	0.04063372387270476	0.05481350305819191	1.0	0.8863973063973064	0.4280808080808081	0.012851743352427473	0.06156863294395746	0.035000008185704534	0.04466666887203851	0.03738882745038107	0.05374748686717559	1.0	0.8787878787878788	0.41414141414141414	0.012667196704874796	0.06392157410874086	0.034333343505859364	0.06600000192721685	0.04258574488342152	0.05896307857918628	150
1.0	1.0	0.9214053529213104	0.9920634920634921	0.4393152651131375	0.012519702478725745	0.04607843406060163	0.03933334469795227	0.05066666849454243	0.03977669251465842	0.04808431732552421	0.9866666666666667	0.8161279461279461	0.36127946127946126	0.013307464063480915	0.059803927704399705	0.03900000969568888	0.04333333539962767	0.037622355859082086	0.05466877570782979	0.9765993265993265	0.9096632996632997	0.40138047138047134	0.012582015094393925	0.053921575709885226	0.04200000921885172	0.055333335379759464	0.040029676020444015	0.05274249320125162	0.9966666666666667	0.9233333333333333	0.4533333333333333	0.013052125284881594	0.06764706407107558	0.03333334668477376	0.05933333526055018	0.043867059405460984	0.05867222498040938	151
0.9865993265993266	1.0	0.8836597564795238	0.9598920405606451	0.43993226842064054	0.012571970663217929	0.050196082101148724	0.031333347241083775	0.049333335320154825	0.04017881311419381	0.051163925055033393	0.9831636088778946	0.8923163608877894	0.40420188277331137	0.012524414090726807	0.052549027274636666	0.03266667620340982	0.0446666689912478	0.04078343524588324	0.05200589979286193	0.9865656565656566	0.8658922558922558	0.3658585858585859	0.013025428500092482	0.05882353571115756	0.04033334406216938	0.05733333532015483	0.04005029327736193	0.056264549288635224	0.9966666666666667	0.9024811690791074	0.4734416328230761	0.013653779864826006	0.06745098570982616	0.037000009695688875	0.06133333518107733	0.04064239251484989	0.0598173911691283	152
0.9966666666666667	1.0	0.8612903225806452	0.9651344086021506	0.47280913978494626	0.011763186453283213	0.04843137721220652	0.042666674613952627	0.054666668415069584	0.03198555108393777	0.05001876212384535	0.9931972789115647	0.8608190751047894	0.3932178932178932	0.012591406239262505	0.05137255271275839	0.04133334803581238	0.0486666687130928	0.03756994891290719	0.05269886875230578	0.9932316360887791	0.8950731807874664	0.39187796330653474	0.012961195941319571	0.06705882571491541	0.03866667834917704	0.053333335340023026	0.040606362802352976	0.047979770123604604	1.0	0.9194557823129251	0.47333333333333333	0.013383952202298224	0.06823529774067448	0.04066668025652568	0.06733333514134089	0.038523895854665126	0.056422307642957886	153
0.9898639455782313	1.0	0.9118386243386243	0.9644935752078609	0.5027069160997732	0.011168372813744026	0.03784314073768317	0.04933334700266522	0.052000001907348624	0.03524065788499651	0.0454199122904036	0.983265306122449	0.8824489795918367	0.4097278911564626	0.012542127200963713	0.04980392655905556	0.03800001247723897	0.047333335340023035	0.0399547248385545	0.05167378420510186	0.9865993265993266	0.8626599326599327	0.4378787878787879	0.012174645712160212	0.061960788088686325	0.04166667938232421	0.058666668574015306	0.04258015810019247	0.05502338448112482	1.0	0.9122132893561465	0.4913083213083213	0.012325453657154067	0.0670588272225623	0.037666673660278316	0.06066666859388351	0.04137823058915735	0.061460595298021024	154
0.9832659932659933	1.0	0.8849007548604323	0.98621632996633	0.5171404909308136	0.012527928014392696	0.04568627773546705	0.034000013510386146	0.044000002086162567	0.04200405370247386	0.04913820553727046	0.9832996632996632	0.866026936026936	0.41437710437710434	0.013342825206630105	0.04745098561632868	0.04566667739550273	0.06266666855414708	0.045292874696121505	0.051040156409623914	0.98989898989899	0.8922558922558923	0.41077441077441074	0.013140311209974534	0.054901965272192856	0.0366666788260142	0.054000001847743985	0.03613468465786678	0.0578691178135681	0.9966666666666667	0.8891871091871092	0.4580100322957466	0.014942169009500966	0.06901961383866329	0.040666675090789785	0.06000000184774398	0.04199537833628167	0.06848975592804796	155
0.9931607744107745	1.0	0.9113899070666612	0.9822169110496347	0.4531944794665114	0.011700157533193768	0.04686274858082042	0.03800000921885172	0.06800000143051148	0.031203662875576053	0.050120193659150804	0.98989898989899	0.8758249158249157	0.40255892255892256	0.013056893002309805	0.048235300136547456	0.0353333446184794	0.041333335399627684	0.03605800082991348	0.050122242198935574	0.9932653061224489	0.9025541125541126	0.42440802583659726	0.014830401850545105	0.06235294506830328	0.03966667906443278	0.056000001927216846	0.03978381907999629	0.05682578360462614	0.9965986394557823	0.9114465230536659	0.45031093245378956	0.014411491660814013	0.0694117688665203	0.039000008265177404	0.06266666867335637	0.042658003175189724	0.06081961255473665	156
0.9863244266778876	1.0	0.86457429010671	0.9860738078012902	0.47580296316392356	0.01234678257156153	0.04960784816274456	0.04100000794728597	0.039333335379759464	0.03648555354768829	0.05079791834080163	0.986496942211228	0.8149055177626606	0.37046657046657044	0.013042758730470084	0.049215694233482966	0.03333334175745645	0.03600000220537185	0.03977303153255771	0.05380037631072996	0.9933333333333333	0.7925925925925926	0.3309427609427609	0.012136747737880297	0.06411765277385711	0.03933334438006083	0.049333335459232325	0.03895222162203522	0.05075726000323826	1.0	0.8980229392600526	0.45234411581981543	0.01678967246258466	0.07823529944700353	0.041000008106231674	0.06133333524068197	0.04341426213054068	0.06638306517296684	157
0.9932653061224489	1.0	0.8874837895352551	0.9893990294886151	0.439904103315978	0.012736756114587836	0.04686274799646115	0.04400001215934753	0.05400000166893006	0.03754952277062256	0.04954977500426392	0.9833333333333334	0.8766666666666666	0.42333333333333334	0.01227115392357915	0.04764706278548522	0.036000013271967564	0.0466666687130928	0.039990948724379194	0.049859014030176785	0.9966329966329966	0.8962626262626263	0.3915488215488215	0.012290287038174414	0.060784317652384436	0.030333348353703816	0.05400000194708507	0.039449331290184415	0.05306649397098969	1.0	0.8855102040816326	0.48278911564625854	0.01361927559383553	0.07470588791604135	0.035000007947285965	0.06466666843493779	0.044257616532423126	0.06490145883110036	158
0.9966666666666667	1.0	0.8887263829033146	0.9897198939752131	0.46178771665893725	0.012787430660206827	0.05000000465149973	0.04066667914390564	0.05133333504199981	0.04105434088316495	0.04954943369360185	0.979657760011221	0.8812076583210605	0.34866680692895713	0.013249433225021348	0.05549020048450021	0.044000011046727495	0.05066666855414709	0.037697306844172905	0.05445206402826099	0.9966666666666667	0.8890476190476191	0.3819727891156463	0.014877213873004702	0.056274515039780565	0.04533334279060364	0.05933333537975947	0.04313834623711646	0.05806037998887805	0.9933333333333333	0.8833333333333333	0.43	0.014115537301018664	0.06333333749397128	0.034333347400029496	0.06333333520094554	0.04295491956745728	0.0625263980949995	159
0.993127147766323	1.0	0.8980436817658738	0.9824466002436703	0.5028654109500555	0.0127094926029035	0.04705882719918795	0.035333344380060826	0.05866666819651922	0.03544855966159144	0.04503835751320731	0.9865319865319865	0.8319528619528619	0.3821885521885522	0.01451905689876745	0.05137255488657485	0.03766667397816975	0.04133333563804626	0.043181510377527425	0.048424836743028464	0.9966666666666667	0.882312925170068	0.4057142857142857	0.015470840846972275	0.06647059268811169	0.03866667707761128	0.054666668613751725	0.04161908102522465	0.05609241026825801	1.0	0.9183897889052529	0.4715141314257662	0.013175309992015535	0.07078431771082036	0.03533334453900654	0.07266666839520138	0.045165323064644214	0.06232247456687071	160
0.9897952099719406	1.0	0.8744544412747177	0.9822056421134762	0.4310852656474777	0.011471225810262812	0.05235294633051928	0.04300001152356465	0.06133333496252696	0.03804933111116376	0.05282742503206888	0.986496942211228	0.8585453171167456	0.3230873359444788	0.012415381272359964	0.05392157228553996	0.04333334803581238	0.056000001907348634	0.03808324160396708	0.047579544423929844	1.0	0.8322895622895623	0.3321885521885522	0.01323316652337563	0.0647058870862512	0.037000012000401816	0.05600000202655792	0.04267245314378498	0.051244156239751204	0.9965635738831615	0.8980565880418604	0.44897852924362497	0.017294405452730578	0.06843137564612371	0.038333346446355186	0.06066666853427887	0.04507515181957641	0.06754131720525951	161
1.0	1.0	0.9228335991493886	0.992845117845118	0.46134591529328367	0.013264179441001597	0.043137258711983185	0.0496666774749756	0.05266666853427887	0.03759191008128641	0.0497640278325483	0.9865993265993266	0.8791245791245791	0.4094949494949495	0.01360599626863491	0.0592156913467482	0.03933334509531657	0.05533333534002304	0.03830250991052285	0.04843281972065394	0.9964912280701754	0.854561403508772	0.4271929824561404	0.01390378951602717	0.061764711796068676	0.036000009695688874	0.041333335518836965	0.03821484130774847	0.05342371006741839	0.9966666666666667	0.8766666666666666	0.4566666666666666	0.013213551751399362	0.06960784824455485	0.04100000937779744	0.06533333514134089	0.040083628287894184	0.062915215891393	162
0.9965986394557823	1.0	0.8902410478609494	0.9677905606188887	0.42688380895462924	0.012346082181832085	0.04568627919636522	0.03933334803581237	0.06733333496252696	0.04036763529483522	0.05141551822715759	0.9798653198653199	0.8826599326599327	0.37585858585858584	0.01260465730040722	0.04686274841719984	0.03533334962526958	0.04933333563804626	0.040473609080204385	0.050417805068376315	1.0	0.9063636363636363	0.3947474747474747	0.013241199114845786	0.06313725874704473	0.044000009298324594	0.05400000196695328	0.03824624523220723	0.053135872950498785	1.0	0.8884422455851028	0.3985432556861128	0.012379492007041637	0.06098039642268536	0.04000001112620035	0.07533333484331768	0.041210022239051104	0.055968372150497415	163
0.9932316360887791	1.0	0.9061089619600257	0.9602675693101226	0.4621212121212121	0.011872577767668003	0.05098039611881853	0.04433334398269653	0.05266666865348815	0.03855472763425352	0.05020640640364757	0.9932996632996632	0.8731986531986532	0.3747138047138048	0.013339300788039377	0.05333333949247995	0.04033334271113077	0.04133333541949589	0.03967591993831714	0.04881561559162556	1.0	0.9056357388316152	0.4173539518900344	0.012898403252141326	0.05764706684093849	0.03333334223429361	0.04133333557844162	0.03775761403794003	0.05336310562478804	1.0	0.8952793238507524	0.4493575207860922	0.012976821740755965	0.0660784343177197	0.040000011761983235	0.07133333506186802	0.04185703555536178	0.06388202470188564	164
0.9932653061224489	1.0	0.8690220504009164	0.98274627720504	0.4484536082474227	0.01426248167152004	0.04745098525402593	0.041333342631657916	0.054000001788139344	0.04161040957038342	0.05100727703375923	0.9832659932659933	0.8593939393939394	0.4044107744107744	0.013474236285753277	0.0515686354450151	0.04500000675519308	0.040000002185503626	0.03660559146215919	0.05324905548327127	0.9832323232323232	0.8892592592592593	0.44636363636363635	0.014434945908042132	0.06529412228687137	0.04366667874654134	0.06266666859388352	0.040420041316368664	0.054409103269390545	1.0	0.9087755102040816	0.4998639455782313	0.016025400216197177	0.07431373055074729	0.04033333985010782	0.06333333512147268	0.040552798512537805	0.06570584344676535	165
0.9966666666666667	1.0	0.8318420828154323	0.9649799846457556	0.3756367137042724	0.01271391925452467	0.04745098415543051	0.03166668176651002	0.057333335022131594	0.0428344976209262	0.05073018893314787	0.9933333333333333	0.89	0.39999999999999997	0.012695079469109019	0.05686274869769226	0.0453333442211151	0.05200000208616257	0.03819268145556623	0.052258556476660806	0.9898611111111112	0.8790277777777779	0.43277777777777776	0.013849150947549098	0.06117647730836681	0.04133333977063496	0.04533333537975947	0.03703140964342679	0.053536050525410946	1.0	0.8858249158249158	0.4396632996632997	0.013701911113876078	0.06568627826139038	0.043000014384587615	0.06733333496252697	0.040248943821497275	0.062471073352508545	166
0.9933333333333333	1.0	0.8792705495906797	0.9795202887986393	0.4699441512246721	0.01302700880268712	0.04666667048837625	0.03966667985916138	0.05600000178813933	0.04050270510027634	0.05160013929095796	0.9831649831649831	0.8350168350168351	0.39057239057239057	0.012610387697858202	0.05254902705258013	0.041666675647099805	0.050000002125898994	0.04514914132662131	0.052439652159355976	0.98996632996633	0.862929292929293	0.41471380471380465	0.012475425493580503	0.060392161362311424	0.04433334302902222	0.06066666837533315	0.039129097846937085	0.052605773181186276	1.0	0.8926530612244897	0.4434693877551021	0.01391902790936818	0.0647058870862512	0.04433334461847941	0.0646666684349378	0.03997784438445618	0.05092090921440121	167
0.9932653061224489	1.0	0.8765779697470627	0.9779910769832383	0.5221671199274782	0.012586263554786667	0.05137255476970298	0.041000007311503085	0.04333333532015482	0.03215376045713074	0.05220602157879292	0.9933333333333333	0.8866666666666667	0.41	0.011565558167600779	0.04803921961316876	0.02966668232282003	0.04866666877269745	0.039224669572705255	0.048509081387362984	0.9966329966329966	0.8619425547996977	0.41056345770631486	0.014247424387173914	0.05980392784464592	0.039000007152557366	0.05400000194708506	0.041474569983151605	0.055120944395251774	1.0	0.9093877551020407	0.4802721088435374	0.012741037051224225	0.07019608214789745	0.039666675964991245	0.0733333348830541	0.03850751522340756	0.05712170905938883	168
0.9865993265993267	1.0	0.9039855072463769	0.9818840579710145	0.43221618357487923	0.011439048850218235	0.04549020030919243	0.03333334755897522	0.06333333510160447	0.03830424537020152	0.04911629486864729	0.9899326599326598	0.8696969696969696	0.37777777777777777	0.013232716615357765	0.047843144045156584	0.037000008583068844	0.03466666899124781	0.037514457102731456	0.05056086797777811	0.9933333333333333	0.8328619528619529	0.37451178451178446	0.013007194752550655	0.06000000573840796	0.03200001088778177	0.04666666877269745	0.03947399629595652	0.055313444093746555	1.0	0.8992255892255893	0.4428282828282828	0.014011954102119577	0.06941177019885941	0.041666677951812746	0.06133333532015483	0.043625052175678046	0.060614234197658934	169
1.0	1.0	0.8842813721233175	0.9609929078014184	0.3952091474887827	0.012143179539425182	0.04901961235439076	0.028666679302851356	0.05333333520094554	0.03862293843731485	0.04901248382698056	0.9865993265993266	0.885993265993266	0.37572390572390574	0.012961653566490676	0.053137259027537166	0.04466667675971984	0.055333335260550176	0.03698728511820409	0.04771266434651688	0.9898639455782313	0.8659863945578232	0.38959183673469383	0.013074241563499062	0.052745102234915194	0.03333334676424662	0.05200000202655793	0.04107418864940172	0.0520994628258345	1.0	0.9078325774754347	0.4646829691472549	0.012812451024986725	0.07176470972743688	0.03466667771339416	0.06466666855414709	0.04628940947634636	0.06055333157497828	170
0.993127147766323	1.0	0.9108518264317853	0.9786471440555174	0.48024860825135357	0.012084418291315133	0.04627451281921537	0.03566668128967286	0.05333333516120911	0.03906917857572523	0.048728251269319324	0.9832323232323232	0.8591245791245791	0.36589225589225594	0.012870631152641766	0.05333333805495618	0.036000011126200354	0.04733333539962769	0.041039699312257844	0.052910900246183536	1.0	0.896026936026936	0.43292929292929294	0.013148221488651501	0.061960788965225215	0.04566667779286703	0.058000002066294354	0.04094239344826552	0.05673550394610937	1.0	0.8780517567851883	0.4213801809383548	0.014208398161430843	0.06901961230764202	0.042000012874603275	0.05333333545923233	0.04426436387109847	0.05951929651343446	171
0.9931965705161582	1.0	0.9162189307442768	0.9651270092317875	0.45123776759292394	0.012396566920049026	0.048235296981007446	0.042333346366882324	0.057333335002263376	0.035105014116502214	0.05458467270913012	0.98	0.8366666666666666	0.33666666666666667	0.012266871352916315	0.05509804420611438	0.0446666796207428	0.06000000198682149	0.03771618722050176	0.053716258627056555	1.0	0.8700000000000001	0.38999999999999996	0.012113177885877626	0.05627451499303182	0.03666667858759562	0.050000001947085065	0.03719730829825061	0.05126367395132273	1.0	0.8843354507272032	0.4884862369398452	0.016266813230642156	0.07490196640584983	0.03833334223429361	0.05600000216563542	0.04278940849336355	0.06693219868109808	172
0.9865993265993267	1.0	0.8641313104189045	0.9720372359470103	0.45227503282014564	0.01292307695280596	0.047254907909561605	0.03133334247271219	0.04800000184774398	0.03621792518780179	0.04600540303202302	0.976254295532646	0.8612440556770453	0.3848519559859766	0.012323665182898964	0.05568628006121692	0.03900001033147176	0.04866666875282923	0.03789961923896002	0.04717184981820005	0.9899319727891157	0.8518745275888132	0.37400123685837977	0.012799603774556495	0.057450985359210595	0.0416666808128357	0.06800000182787579	0.04105106276864032	0.05363332571068663	1.0	0.8524242424242424	0.39262626262626266	0.013407305305104403	0.06196079009888219	0.03633334604899088	0.06466666853427887	0.046390760797847895	0.06667082530915151	173
1.0	1.0	0.9186945859271836	0.9717789096396906	0.4667043953970949	0.012321020758012481	0.043529414476132865	0.04033334644635519	0.05000000182787576	0.035550678581217576	0.04623048527928664	0.9932653061224489	0.8523129251700681	0.4426530612244897	0.012272134184304945	0.049215692468717986	0.03933334159851073	0.04533333541949589	0.03760732514274832	0.048497489996380316	0.9966666666666667	0.8433333333333334	0.3866666666666667	0.01331283862475724	0.055882357230373464	0.04033334493637085	0.052666668673356364	0.037102893280477646	0.051543676157998035	0.9932316360887791	0.915309558166701	0.403387617673332	0.013746430265350435	0.05980392662917867	0.034666677951812726	0.06066666861375173	0.04370906188428286	0.06137765998260497	174
0.98989898989899	1.0	0.8732386521860206	0.9965986394557823	0.4865041391357181	0.012120912401528466	0.046078437040833864	0.04266667580604553	0.0546666684349378	0.037624857737103855	0.04897616368573498	0.9899999999999999	0.836127946127946	0.4146127946127946	0.012629656931597373	0.051372553495799785	0.043666681130727136	0.054666668593883506	0.039730255665347276	0.05407917432505291	0.9899319727891157	0.8655102040816326	0.39258503401360545	0.014342643413861928	0.058823534729434	0.035333346048990875	0.05400000208616256	0.04191503491686488	0.052047188923848485	0.9965986394557823	0.9155844155844157	0.46285989143132	0.01254013055621337	0.07470588594090705	0.03700001343091328	0.07466666839520138	0.03941175532120501	0.06030696555695426	175
0.9966329966329966	1.0	0.9020520999468368	0.9762147793726741	0.4670955165692008	0.01353476474401593	0.04960784805755989	0.04833334493637086	0.06066666851441066	0.042412720981866166	0.058276454295722126	0.9832323232323232	0.8457575757575757	0.39622895622895626	0.012366159321411607	0.05470588730830772	0.04466667675971985	0.04466666877269745	0.03887283546795964	0.05214432150572035	0.9966666666666667	0.8562626262626263	0.3976767676767677	0.013242284170765157	0.05901961483207404	0.03833334398269653	0.05866666851441066	0.03904104484671112	0.05584214946094935	1.0	0.9193602693602694	0.4898989898989899	0.013453347099426806	0.0739215729633967	0.037333343346913635	0.05600000194708505	0.041711178451833926	0.05957646476576903	176
0.9966666666666667	1.0	0.8848318713450292	0.9616593567251462	0.4354166666666666	0.011803927723194852	0.04509804366850385	0.04000001295407613	0.055333335141340895	0.03970462969190123	0.05136045919586182	0.9799326599326599	0.8729292929292929	0.40158249158249165	0.012606354701906533	0.05039216240247091	0.037000013271967565	0.05200000202655792	0.04140366794837921	0.04714451775217691	0.9966329966329966	0.8795622895622895	0.4548821548821549	0.013469523215136349	0.0625490230438756	0.033000012000401806	0.04933333541949591	0.03972389604976412	0.05653535213578114	1.0	0.8993197278911564	0.4059183673469388	0.014559357804611261	0.07627451265559478	0.03600001112620036	0.0700000017285347	0.044123129130328544	0.06711823862845522	177
0.9932302405498282	1.0	0.8551721263649245	0.9847878636325748	0.421438693006585	0.011705497345666524	0.05450980996384339	0.03933333961168924	0.050666668454806	0.033232759568456956	0.04840102028611922	0.9865312993884422	0.8554140039854325	0.3466893424036281	0.012208831592982666	0.05294117971962573	0.04200001470247905	0.054000002026557914	0.04071330243287058	0.051064381928202396	0.9966666666666667	0.8695286195286195	0.46114478114478114	0.013391813628703201	0.06862745764208776	0.04566667389869689	0.05333333534002304	0.04296705650865227	0.05418349839420747	1.0	0.9186597938144331	0.4862542955326461	0.014114801541076851	0.07901961071818484	0.03566667493184406	0.07866666833559673	0.043896919796508165	0.05328216269781318	178
0.9966666666666667	1.0	0.8629472467925732	0.9632183507317981	0.4459435678805748	0.012620613878285983	0.04686275110525243	0.03866667707761128	0.04800000184774398	0.03737418584028879	0.04681723751241893	0.9833333333333334	0.86	0.43333333333333335	0.012685628699858486	0.05490196417359744	0.03766668232282003	0.05200000208616257	0.04240694295239126	0.05246078804248385	1.0	0.8666666666666667	0.3633333333333333	0.011099796941792311	0.057647063989265286	0.03866667850812276	0.05800000192721685	0.03996455096674791	0.054535926437004965	1.0	0.9386848072562358	0.486108276643991	0.013181517645553198	0.0705882405650382	0.038333343744277944	0.05933333530028661	0.042398848756935316	0.05810067768632676	179
0.9899999999999999	1.0	0.8640144909123809	0.9686243257914371	0.44141921624337344	0.012430927762119645	0.04470588601103017	0.03866668073336284	0.054666668474674225	0.03935029473741159	0.05169933967763263	0.9831292517006802	0.8556462585034014	0.40564625850340136	0.013118161239646231	0.05450980852631962	0.04500001247723897	0.054666668514410655	0.03818112169529431	0.051081334797532796	0.9965986394557823	0.9092517006802722	0.45965986394557823	0.01288889391452326	0.05980392578770133	0.03566667977968851	0.05800000190734863	0.038007325438038225	0.05366514389016041	1.0	0.8790173847316703	0.40100872672301247	0.012622194225934252	0.06549019835743249	0.03666667866706847	0.06800000190734863	0.04599615374553179	0.061035505895792604	180
0.993127147766323	1.0	0.8723792380640688	0.9758530674583694	0.449737008205344	0.012617968490760903	0.052352944121641265	0.033000010410944615	0.046666668633619936	0.037204823577289166	0.04913169166586129	0.9832659932659933	0.8863636363636364	0.4412121212121212	0.01267280853723537	0.05156863170511583	0.03966667938232422	0.05533333520094554	0.03996089011079313	0.053992720429229764	0.9966666666666667	0.8494612794612794	0.35131313131313124	0.01396489432874975	0.0645098099638434	0.04233334271113078	0.058666668574015306	0.04914779429201444	0.06036636186877786	1.0	0.9150612655767295	0.42077128675066816	0.013743693215950226	0.06372549533843995	0.040666676600774124	0.05800000192721685	0.042587672421054795	0.06356817600909763	181
0.9965986394557823	1.0	0.9207871222209798	0.9892075238976257	0.44011531176193525	0.012398702272618833	0.0429411780834198	0.03933334914843242	0.0546666686932246	0.04651696649126005	0.048458591727193245	0.9966666666666667	0.8596296296296296	0.368047138047138	0.01332482850335423	0.058431377936812016	0.043666674216588326	0.04666666871309281	0.03756570608252963	0.04807470476910908	0.9966329966329966	0.8920708806275818	0.38852615502100035	0.012257835916015506	0.05431372850548988	0.03300001589457194	0.05733333534002303	0.035841241316666723	0.053089191539984835	0.9932653061224489	0.8961224489795918	0.42333333333333334	0.013251760437362821	0.06784314128698087	0.03900001041094461	0.060666668335596724	0.039522546110952524	0.06437505651571479	182
0.9931972789115647	1.0	0.8357910786965953	0.9721460602958739	0.39994683897540884	0.012546375716101343	0.04843137856792001	0.03533334366480509	0.047333335260550176	0.037624861648225115	0.047154132569300296	0.9831986531986532	0.8661279461279462	0.4549158249158249	0.013411000922051497	0.05647059334259407	0.03533334159851074	0.05200000202655792	0.040960698635086605	0.04943224700048651	0.98989898989899	0.8292592592592593	0.36767676767676766	0.012675988763430906	0.06235294787322773	0.03833334398269652	0.0566666687130928	0.04324220460471848	0.05622354402954103	1.0	0.8745275888133031	0.4069264069264069	0.012263555036630897	0.07549019957289976	0.037666677316029865	0.07533333480358123	0.044283627378412294	0.06761160220789592	183
1.0	1.0	0.9220545977011495	0.9738984674329503	0.4620450191570882	0.010584061966200506	0.041372553671107565	0.04866667874654135	0.06000000166893005	0.03205318260858973	0.049632006494539076	0.9899999999999999	0.8496969696969697	0.3950841750841751	0.012709770637724828	0.05470588709793839	0.04900000580151876	0.04333333535989125	0.03638574374893496	0.04936750453980334	0.9932659932659932	0.8524579124579125	0.38616161616161615	0.013359795497989569	0.06313726222982592	0.03500001096725462	0.04666666875282923	0.04053083364807342	0.05374615381459552	1.0	0.9124579124579125	0.521885521885522	0.014252837666794521	0.07470588686419467	0.04100000659624734	0.06600000188748043	0.03943410704728495	0.06128810938258696	184
1.0	1.0	0.924985398199684	0.9863924104995534	0.5114688552188552	0.011782560281023924	0.04392157232060152	0.04433334604899088	0.06066666843493779	0.03672986821306004	0.05153493058729381	0.98	0.87	0.4033333333333333	0.013420165721646596	0.05156863463859932	0.03400000739097594	0.03800000222524006	0.03628728870270568	0.046677208224173546	0.9966666666666667	0.9097643097643098	0.49855218855218847	0.012466011872768697	0.060588238496406405	0.033000012954076126	0.05800000192721685	0.0398262082486713	0.048836441139127905	1.0	0.8720463134748849	0.40042671614100184	0.013714041896131257	0.07062983114805804	0.0334646573933688	0.061535355319479096	0.03977240818285333	0.0597619365578966	185
0.9965986394557823	1.0	0.8828357415463691	0.9826274595859849	0.47282041072719966	0.012431773523785522	0.04803922023258956	0.038666678826014204	0.04866666869322458	0.03822158518880318	0.0475468205244276	0.9730976430976431	0.849023569023569	0.29195286195286196	0.012067865050818409	0.05078431738357919	0.037666682084401444	0.04800000208616256	0.0393468258334033	0.05166046375551014	0.9966329966329966	0.8597643097643098	0.40845117845117845	0.012592176625028427	0.06490196433721805	0.03800001311302185	0.054666668593883506	0.03723950145823418	0.060312850473319135	1.0	0.8743150701913588	0.43866783410229654	0.01681623034750479	0.06725490446184196	0.03566668232282003	0.06133333526055018	0.047943553766166075	0.07163857593046397	186
0.9933333333333333	1.0	0.9007851279114165	0.9657702454094207	0.4898642785240723	0.011754913329238198	0.049019612880314097	0.04133334080378215	0.05200000190734863	0.03577090997438668	0.04547530877786419	0.9664625850340136	0.865578231292517	0.39911564625850343	0.0128298843507776	0.053529417245995775	0.042000010331471764	0.05000000192721685	0.03763488057243111	0.04674683299667357	0.9966666666666667	0.896026936026936	0.38249158249158244	0.012738134066822629	0.05549020026244369	0.035666679382324214	0.04733333557844161	0.03822756024472745	0.051743778665754546	1.0	0.9027609427609428	0.4161616161616162	0.013132392365007206	0.0725490263747234	0.0360000057220459	0.07133333510160446	0.041301930569453964	0.06174918986538357	187
0.9932653061224489	1.0	0.8978612525938502	0.9753242312771175	0.4360863516317676	0.011252840116762456	0.04431373147403492	0.043333343029022205	0.047333335300286605	0.034694416036495576	0.054472852082773804	0.9899999999999999	0.8066666666666666	0.36000000000000004	0.012534966050804014	0.054313731707778624	0.03566667763392129	0.04200000222524008	0.04162601875092022	0.05310630786939834	0.9966666666666667	0.9064983164983165	0.4113804713804714	0.012131926007635381	0.05745098602538015	0.04133334589004516	0.056000001887480416	0.04192640317699123	0.05354165424423222	0.9966666666666667	0.8884353741496599	0.3987074829931973	0.012409424579204473	0.06705882604215661	0.04333334350585938	0.058666668534278876	0.04071117758640664	0.05809306450453009	188
0.9966329966329966	1.0	0.8991838487972509	0.9783123329515083	0.49155211912943875	0.011640685859675218	0.04313725886391659	0.040666674455006914	0.0593333348830541	0.03249942151333325	0.0499823886765034	0.9865656565656565	0.8992592592592592	0.4493939393939394	0.012446738416937546	0.048039219496296894	0.04433334660530091	0.05000000200668971	0.039161467881055685	0.053059906652671	0.9931972789115647	0.875242218099361	0.36379784236927093	0.013019449742475537	0.060196083643857166	0.04066667691866557	0.048666668931643176	0.040330449655382156	0.056306734224031256	1.0	0.9328619528619528	0.48333333333333334	0.013679479454609123	0.06803922152986713	0.042333337624867746	0.0766666683157285	0.04384682091596268	0.06207553210630623	189
0.9865306122448979	1.0	0.9207783624393097	0.9492183329520323	0.4551971326164875	0.012536083098998655	0.04509804315426771	0.03833334263165791	0.042666668593883496	0.03836089177568063	0.050353497431106474	0.9899319727891157	0.8383673469387755	0.4058503401360544	0.011976522975422177	0.04705882794716779	0.03133334724108377	0.04733333551883697	0.03678613513921725	0.05325187841396752	0.9865993265993266	0.8964646464646465	0.414983164983165	0.012905014361728343	0.06274510432692136	0.03466667437553405	0.04866666877269745	0.038733145017017516	0.053849592747828155	0.9966666666666667	0.8617687074829932	0.4702040816326531	0.012540048560748807	0.07470588624477387	0.03666667858759561	0.06066666853427888	0.03870270150047735	0.0598685489924367	190
0.9932659932659934	1.0	0.8714264824157345	0.9756159976603057	0.4582145207282298	0.01274370560496252	0.050588238730150115	0.0480000110467275	0.05266666851441065	0.03926513044296662	0.04879770403200784	0.9798989898989898	0.8695286195286195	0.40784511784511784	0.013211545589979445	0.05156863130775152	0.04900001152356467	0.055333335161209106	0.03433314228673431	0.04949162802159623	0.9863888888888889	0.9391666666666666	0.4048611111111111	0.01585853631273513	0.062352947055124765	0.04233334390322368	0.05533333514134089	0.038944320363621714	0.05891629132657366	0.9965986394557823	0.8986806843949702	0.43922215350786775	0.01390183676770367	0.06647059510735903	0.03700001041094461	0.06466666853427887	0.04545164496875683	0.06628715147911914	191
0.9728578300006872	1.0	0.9008139772905152	0.989285441927858	0.4865673678591354	0.012037438757145849	0.04705882837959365	0.04066667675971984	0.04933333518107732	0.03923950351910783	0.049759200757276766	0.9831649831649831	0.8518518518518517	0.430976430976431	0.013701296383865406	0.055686280855945514	0.032333342234293606	0.045333335300286604	0.03752794247091619	0.05224494426802737	0.9966329966329966	0.8860606060606061	0.36262626262626263	0.012564195465526612	0.06352941620583627	0.03533334612846375	0.05200000216563542	0.04087707843105227	0.056707192982847425	1.0	0.8000412286126571	0.36607572321858034	0.012574794216169737	0.05901961173496994	0.033666679859161365	0.06200000194708507	0.04116185895951036	0.06485400926980756	192
0.9932996632996632	1.0	0.8693697839960727	0.9931972789115647	0.5023187109895505	0.014961500456681737	0.046862749013246295	0.04600000635782878	0.04000000202655792	0.036191330644069146	0.050428618987723335	0.9932659932659934	0.8653198653198654	0.4410774410774411	0.012885421859685442	0.052941181157149526	0.0443333440621694	0.04600000214576721	0.036193068722309624	0.05033260138835483	0.9932316360887791	0.8954469868755582	0.4614821686250257	0.014080177101882453	0.06627451378925174	0.04033334374427795	0.054666668554147084	0.04123641842628949	0.052960908482038695	0.9966666666666667	0.8895622895622896	0.45804713804713804	0.015854513783138815	0.062352946751257944	0.04066667715708414	0.06400000176827113	0.044918309352898644	0.06581743036805889	193
1.0	1.0	0.8626832417124771	0.9670112860236548	0.42670852073963017	0.012340550945577062	0.0449019660318599	0.03833334708213806	0.05000000196695328	0.040232183282866874	0.050068237940784056	0.9763945578231293	0.8524489795918369	0.3925170068027211	0.012913279942146916	0.05254902519431768	0.04066667715708414	0.04000000218550364	0.037769561503158584	0.04754204532965767	0.9966329966329966	0.8989486703772419	0.42757163471449183	0.013303565782049798	0.05803922072345136	0.03500001168251037	0.04933333537975947	0.038901931557306195	0.053342770385369165	1.0	0.9127609427609428	0.4260942760942761	0.01311255676551736	0.07666667087405334	0.040666677077611284	0.07866666823625566	0.04514990617700624	0.06430941034327183	194
0.9965986394557823	1.0	0.8596335697399526	0.9719267139479907	0.49601063829787234	0.013117900614408012	0.04764706204919255	0.039666675964991245	0.04466666855414708	0.03516166208557539	0.049421756636038816	0.9865306122448979	0.8793877551020408	0.42632653061224485	0.013454320025078605	0.054313730737742254	0.03866667819023132	0.05000000208616256	0.04365742600639431	0.05286561584163244	0.9932996632996632	0.8862289562289561	0.47461279461279465	0.01455139951460381	0.06196079316092471	0.03766667294502257	0.04666666883230208	0.03866050454054264	0.05356861099089722	0.9966666666666667	0.89765589569161	0.5141553287981859	0.013401338493406197	0.06529412242711759	0.038000011761983234	0.06666666837533315	0.03920674507144787	0.061820730817591325	195
0.9866329966329968	1.0	0.8991783866599773	0.9584850593687119	0.4167516332464786	0.012062626092494028	0.0484313783341763	0.041000009059905994	0.05800000160932541	0.03716705534127406	0.05334163407196891	0.9865986394557824	0.8523129251700681	0.3555102040816327	0.012512343722169915	0.05686274927036436	0.03133334755897522	0.04600000212589898	0.04159384379363932	0.05190057119688248	0.9866666666666667	0.86	0.39666666666666667	0.013234039184226866	0.05941176890158186	0.03933334438006083	0.061333335041999816	0.04085530360401939	0.05492465942297195	1.0	0.8662289562289561	0.40447811447811444	0.013767920679357346	0.07058823877689883	0.0423333474000295	0.06533333516120911	0.041570908514980166	0.05908493177487691	196
0.98989898989899	1.0	0.8759664948453608	0.9930913516609393	0.43803694158075607	0.013282205446738268	0.04666666955340143	0.046333346366882334	0.05533333510160446	0.03747245258549964	0.05222746752939009	0.9831292517006802	0.8725170068027212	0.41680272108843536	0.012681408827401763	0.04941176945087957	0.04133334596951803	0.04600000218550363	0.0382790029087967	0.050498485755894995	0.9933333333333333	0.9064646464646464	0.42831649831649826	0.013120356329686889	0.060000005843592635	0.04266667294502258	0.055333335320154824	0.04119595686374142	0.049956904128273805	1.0	0.9127609427609428	0.4228619528619529	0.015332259343819552	0.06803922159999025	0.034666677077611285	0.06266666869322458	0.04452274613362056	0.057737415643675044	197
0.9932659932659932	1.0	0.8833732683356743	0.9717893635186868	0.40815224875375256	0.012389889034313492	0.05019608316468257	0.04066667977968851	0.06200000168879827	0.03983025600207333	0.05511178478761464	0.98	0.8660606060606061	0.39774410774410773	0.01274577154660092	0.05588235703169131	0.037333346525828044	0.04933333537975947	0.03981041249195275	0.04996820256696912	0.9898639455782313	0.8950936250788976	0.42406620380110804	0.013341807508511326	0.061764709119703255	0.03333334843317668	0.05733333522081375	0.04037399542625698	0.054291822625978224	1.0	0.8955409767780901	0.43938248464021656	0.012862858229304816	0.06980392570589102	0.034666677872339874	0.06866666837533315	0.0401685991435152	0.05549911926971429	198
0.9932659932659932	1.0	0.8717280330183557	0.9860975344846312	0.43119365700010864	0.012683622165757906	0.04725490849392087	0.030333346366882324	0.055333335280418394	0.04399942868591963	0.05198411201717804	0.9733333333333333	0.8500000000000001	0.4566666666666666	0.014583697107082025	0.05450980940285851	0.03666667636235554	0.04800000198682149	0.03619133267232677	0.050981708455674866	0.9966329966329966	0.8555892255892257	0.42292929292929293	0.012962089444705366	0.061176477320054	0.04066667747497559	0.05666666863361994	0.0444506804833752	0.054019001438751234	1.0	0.9127946127946128	0.4294612794612795	0.012344308977423965	0.07039215873269473	0.036666681289672855	0.07533333494265874	0.03996320414887688	0.06009981538817508	199
1.0	1.0	0.9076175286701602	0.968919412528435	0.4896219625542934	0.013485138895979987	0.048235297600428266	0.041333346366882344	0.05533333526055018	0.03945992939669732	0.05290693884633382	0.9933333333333333	0.8596296296296296	0.3779797979797979	0.012537243452956093	0.052352947697919955	0.038333342234293605	0.04200000212589899	0.04026628692347648	0.050808699041230976	1.0	0.8759259259259259	0.40959595959595957	0.012910452670415622	0.06254902525275362	0.03433334549268086	0.05400000208616257	0.041673613754219165	0.05253160175770231	1.0	0.9497979797979799	0.4678451178451178	0.013681949163557491	0.07058823918595034	0.03533334644635518	0.06466666845480601	0.041048174456364835	0.06672751864998704	200
1.0	1.0	0.8619167963623413	0.9638323892789247	0.45553674493942936	0.01211765161955374	0.048039220489707636	0.042666675567626954	0.05600000174840292	0.034499039548669924	0.0508620565460289	0.9932996632996632	0.8561952861952862	0.4414814814814814	0.012754783644479165	0.05078431854061052	0.040666677554448444	0.056000001867612205	0.038292682192091296	0.052776659897783025	0.9965635738831615	0.8916543441285709	0.38550418272067755	0.01334374065606936	0.05686274855744605	0.03900001414616903	0.06200000178813934	0.04355203001724272	0.054790244433924384	1.0	0.9090909090909092	0.47474747474747475	0.013059854726329716	0.06666667288424923	0.034333341757456455	0.06466666865348816	0.04310597670680066	0.05857008576288009	201
0.9795904199438809	1.0	0.8488471484605505	0.9966329966329966	0.42452119997223087	0.01261048292868442	0.04784314284137651	0.03866667771339416	0.055333335161209106	0.039383434759123474	0.05416534395033092	0.9865656565656565	0.8827272727272728	0.3790909090909091	0.013490363043898826	0.04941176830553542	0.0403333477973938	0.05200000190734863	0.03934952417063115	0.052200610543356986	0.9966666666666667	0.9094557823129251	0.46367346938775506	0.015144977952294544	0.06411765403607313	0.0426666715145111	0.050000002066294354	0.04016821071389552	0.04989330887530005	0.9965986394557823	0.8675459978847314	0.42242184804776856	0.013828970209852902	0.07039216388674342	0.03933334072430928	0.0566666687130928	0.04582447772834572	0.06739336530164923	202
0.9932996632996632	1.0	0.9124818124338202	0.9611422172452407	0.45584630268680826	0.013154568716524193	0.049803926138316884	0.03433334581057231	0.05333333518107732	0.03687842716849148	0.04911402512246021	0.9865319865319865	0.8685762385762384	0.3365532879818594	0.013458490802477697	0.05294118254792455	0.04133334612846375	0.05466666857401529	0.03794104519882643	0.05445078892630686	0.9866329966329966	0.9030976430976431	0.4081144781144781	0.012460902382189934	0.061568632207664786	0.03766667771339416	0.0506666687130928	0.03700347219657346	0.05364576593145576	1.0	0.896060606060606	0.4395959595959596	0.012046596170311293	0.07196078773807077	0.033000012397766114	0.06866666833559673	0.038587094093379716	0.06644711861217922	203
0.9932316360887791	1.0	0.9022606382978724	0.9721483451536642	0.42700945626477543	0.014273441758203364	0.05039216331407135	0.043666676044464114	0.05000000190734863	0.041255306217252395	0.04883715742863127	0.9866329966329968	0.8995959595959596	0.45468013468013463	0.01335562274744372	0.0519607903209387	0.044666674931844064	0.055333335280418394	0.03712042482358641	0.053115325711381646	1.0	0.8791245791245791	0.47959595959595963	0.013038381017855318	0.0615686320557314	0.04366667381922403	0.05133333549896876	0.03952678459696687	0.050009538146277545	1.0	0.8685418813990243	0.43410087267230124	0.014855340045045832	0.06078431817830778	0.039666675964991245	0.07533333494265874	0.043784588652033794	0.06534524155114063	204
1.0	1.0	0.8208746947701293	0.9651081613526387	0.35352074288009483	0.012981774750268751	0.05019608364385717	0.035333344380060826	0.048000001847743994	0.03946301377320335	0.05455617318405145	0.9763279048993335	0.8412698412698413	0.3718477289905861	0.013011795116680542	0.050392161946670684	0.046666676839192706	0.05133333539962768	0.039684398053009384	0.05144413921021356	0.9865656565656566	0.8456902356902357	0.3725925925925926	0.012222597554930765	0.05862745503584543	0.030666677951812733	0.05133333526055017	0.04078690646287333	0.05366104642984176	0.9966329966329966	0.9057239057239057	0.4276094276094276	0.015065909659982417	0.06117647576565836	0.03366667866706847	0.05800000182787577	0.03933757775100898	0.05780902132324215	205
0.9932996632996632	1.0	0.8868347524023487	0.9788587035184101	0.4399003819844311	0.01215309171816606	0.045686279184678026	0.03466667850812276	0.06266666829586029	0.035989791005470846	0.04551998434028618	0.9932653061224489	0.8718071875214731	0.42049543049543053	0.013941603619917009	0.04980392596300911	0.04033334533373514	0.05000000200668971	0.03710270250114631	0.05267619230154247	0.9865656565656566	0.8825925925925926	0.40616161616161617	0.013627236659411276	0.06156863331794738	0.03900001096725463	0.05133333530028661	0.04043834760588717	0.05433249895012752	1.0	0.9025877825877826	0.39423692709406993	0.013940896300716427	0.07078431803806155	0.034333345254262286	0.06400000164906185	0.04258285858911356	0.061812990621524344	206
1.0	1.0	0.8610109966946351	0.9717740910246632	0.3981598016781083	0.013430098188005056	0.054509811448115925	0.027666676839192692	0.04266666867335637	0.03962871983671463	0.05006921723392061	0.98996632996633	0.8823569023569023	0.3722895622895623	0.013529456693545716	0.052352945734472835	0.043333345810572306	0.05266666865348815	0.03802717147052631	0.05175065936824375	0.9933333333333333	0.9029966329966331	0.434983164983165	0.013579870385708827	0.060196084321713916	0.03733334175745645	0.046000002026557914	0.03688940419723532	0.056288979653998435	1.0	0.9090166975881262	0.45127602556173985	0.014625523484693459	0.07294118011699004	0.03700000850359598	0.06400000204642614	0.0448487551732789	0.06533399419893053	207
0.98989898989899	1.0	0.9042146994548838	0.9681606590139163	0.48472130827910603	0.012362408944542075	0.04823529959893694	0.04500000977516174	0.06866666811704636	0.03725279645065351	0.050355269052030756	0.9731649831649832	0.8421885521885523	0.3623569023569024	0.012977859663688732	0.05431372975601869	0.03733334406216939	0.04933333541949591	0.043951837849387304	0.04910947727318656	1.0	0.8756847385418814	0.35352367209510066	0.01212362273649085	0.06450980911067888	0.03700001104672749	0.05666666859388351	0.04018227648973923	0.050166824364318796	1.0	0.9079714672498178	0.49368578395640245	0.013311117010296192	0.07117647577734554	0.036666673819224026	0.062000001827875774	0.0379404644467238	0.06030432853771622	208
1.0	1.0	0.803379917390496	0.960417662761973	0.4389808616888464	0.011097100175054157	0.05117647714474621	0.03466667747497557	0.07000000143051148	0.03530597639704026	0.046380212175860934	0.9899999999999999	0.8833333333333333	0.4666666666666666	0.01387323848557919	0.06254902175828524	0.03600001374880473	0.04133333557844162	0.04196590308054333	0.04885927591100051	0.9966666666666667	0.8959259259259259	0.39265993265993265	0.012702029437255047	0.06039216172461415	0.04400001001358033	0.05200000208616256	0.03761483897299206	0.05562367681612653	0.9966329966329966	0.9153956228956229	0.46857323232323234	0.01371088146604039	0.07098039667980344	0.034333343346913646	0.06666666849454243	0.04327919572180636	0.06004112640779281	209
0.9966666666666667	1.0	0.9068943298969071	0.9722938144329897	0.3999498854524628	0.013336313478429	0.04647059243099363	0.048000008026758835	0.04666666855414708	0.034650292037631265	0.04997495380733905	0.9865993265993267	0.8521212121212122	0.3991582491582492	0.013571762032400748	0.04941177077153149	0.035000013192494704	0.03933333557844162	0.040593264823795966	0.0461492945908695	0.9965635738831615	0.8678455712181781	0.4372200014026229	0.014042147950614115	0.05960784885228849	0.035333340962727854	0.05466666867335638	0.04488728968247282	0.055875076645439926	1.0	0.9229629629629629	0.4714478114478114	0.013981293121968783	0.06666667089742773	0.039666675806045534	0.08200000147024793	0.043726592601103585	0.05675120413798856	210
0.9966666666666667	1.0	0.9222496654705395	0.9853409045145182	0.4437668743800877	0.011828267470619672	0.04941176956775142	0.039333345413208015	0.05333333530028661	0.04148805985579371	0.04792098450278384	0.9797959183673468	0.8887755102040816	0.44006802721088434	0.013613546768107844	0.05627451398793389	0.04266667580604552	0.047333335399627675	0.03603237279279153	0.05431532199361158	0.9966329966329966	0.8591245791245791	0.40272727272727277	0.01269140601107589	0.06686275178310917	0.039000007708867385	0.05333333528041839	0.03771946224118932	0.05707433564867656	1.0	0.8762962962962962	0.4316498316498317	0.015352341443032639	0.0666666706753712	0.03833334485689799	0.058666668534278876	0.04362100599652769	0.05956598932980848	211
0.9932996632996632	1.0	0.8716458287636177	0.9545587482635081	0.44114206331797917	0.013654153041399225	0.04666667244013618	0.04033334088325499	0.05600000164906185	0.037253182021087745	0.0498700734136114	0.9899999999999999	0.87	0.4166666666666667	0.014069236285826169	0.050000006720131523	0.042333342154820756	0.036000002404053995	0.03997013908443192	0.04829453931011623	0.9966329966329966	0.8892592592592593	0.4294612794612795	0.012801572808527081	0.05725490636685315	0.04400000913937887	0.04800000214576721	0.03619345098557039	0.04989589870218913	1.0	0.8793265993265993	0.4868013468013468	0.01285882946511435	0.06588235647070644	0.03600000913937885	0.06666666853427887	0.04001310609696227	0.06469958945791453	212
1.0	1.0	0.9128164221331923	0.9724141742775284	0.47037141602358995	0.012668936235505098	0.04882353493980333	0.038000010649363196	0.04800000198682149	0.03396223917577077	0.048611799238357505	0.9933333333333333	0.8500000000000001	0.38999999999999996	0.014586163518052994	0.05450980822245279	0.04000001136461894	0.044000002225240066	0.03837399435433808	0.04905369968841549	0.9831986531986532	0.8824242424242424	0.40265993265993266	0.013845314047392929	0.062156869126301195	0.0446666735013326	0.048666668792565655	0.03814586080186398	0.054890718653216854	1.0	0.8681371538514396	0.3884422455851027	0.01306914762093807	0.06352941585522072	0.03666668097178142	0.050666668732961016	0.0393377730430206	0.0689996836248525	213
0.9831972789115646	1.0	0.8738047213506649	0.9860675332436873	0.40790907166691565	0.011325640549068835	0.04235294396970787	0.04100001533826192	0.06600000150998434	0.03775896433061257	0.051210491299150264	0.9732302405498281	0.8509621993127148	0.389553264604811	0.014216935946400019	0.05098039753296796	0.041000010410944615	0.055333335439364105	0.03905279628458739	0.05071223687484742	0.9966666666666667	0.8728619528619528	0.41134680134680135	0.014137343445660958	0.061568633913993843	0.035666677316029856	0.05266666867335638	0.03597784466738876	0.05321533070361667	1.0	0.9128571428571428	0.4091836734693877	0.013290309059305512	0.06666666922616023	0.03900001462300618	0.07200000156958898	0.04278035185323285	0.0665279172240109	214
1.0	1.0	0.9086436438369095	0.9740733589905308	0.4930317969048324	0.0121658798529214	0.04607843505401238	0.03733334469795226	0.06333333492279053	0.03112004049058595	0.0515139847784678	0.9798316498316498	0.8189225589225589	0.331986531986532	0.012835244052583567	0.051960792459693594	0.040000007470448816	0.04133333547910054	0.037886325050135325	0.053670071114095004	0.98989898989899	0.8951418951418951	0.33446712018140595	0.012075339718916202	0.054117653603647266	0.03400000969568887	0.06133333522081375	0.04245858032694211	0.05093842087493045	1.0	0.9179465600673259	0.46388246020057505	0.013572454270035431	0.0670588288821426	0.03833333985010782	0.0720000015894572	0.04193006051748934	0.058169118821775605	215
1.0	1.0	0.8647973403408186	0.9712367946063597	0.40881974305887353	0.012364449154003124	0.04941177139095231	0.03566667286554971	0.03866666879256565	0.04205838872256306	0.0499328532708061	0.9865656565656566	0.8386531986531987	0.37232323232323233	0.013148096677191712	0.05078431794456407	0.03900001438458761	0.05866666851441064	0.04260521110500673	0.05412686010648091	1.0	0.8863299663299663	0.3882828282828283	0.013996537819839618	0.061176477974536354	0.03400000691413877	0.04000000226497649	0.04261869865368784	0.056942996994366134	1.0	0.9166666666666666	0.43333333333333335	0.01208759513253419	0.05784314105323717	0.02833334755897521	0.058000001966953284	0.03761503662612855	0.05731366422290371	216
0.9932996632996632	1.0	0.8943843142803245	0.9646835502735333	0.4607644784003018	0.012493533031723158	0.05098039698367026	0.034000013748804715	0.04533333532015482	0.03444239339208327	0.050841642838050004	0.9833333333333334	0.86	0.4033333333333333	0.013187312163229587	0.0490196125647601	0.03633334604899089	0.05266666865348815	0.03892139336511578	0.049327797980244927	0.9932996632996632	0.8296296296296296	0.3278787878787879	0.014799350558386657	0.056274515460519224	0.034333346525828035	0.056000002026557916	0.043729103122464946	0.05460466413452995	0.9966666666666667	0.8862289562289561	0.44811447811447813	0.0140948097546982	0.07137255389316409	0.036333343982696525	0.06800000164906185	0.044184591054457	0.05675313132639565	217
1.0	1.0	0.903034181197675	0.9862498190765668	0.45076216376808276	0.012279151820453041	0.05000000459306381	0.04100001056989034	0.05200000180800755	0.0389815086797942	0.04488179788627617	0.98996632996633	0.8395622895622896	0.41814814814814816	0.011908777156524821	0.05254902456320968	0.034666679143905636	0.05333333537975946	0.041911953685416864	0.051370662981889505	0.9966329966329966	0.882154882154882	0.39057239057239057	0.01382127153531574	0.06647059431263046	0.03300001088778177	0.061333335200945534	0.04337977432207794	0.05330491255369398	0.9965277777777778	0.9257744107744109	0.49808080808080807	0.015400281544373326	0.06509804099213844	0.03700001255671184	0.07066666829586031	0.04330771311523826	0.0659272241231282	218
0.9966666666666667	1.0	0.915160920814396	0.9714739681483945	0.49170454125558877	0.012612187724752732	0.047450984552794805	0.044333343426386514	0.05733333506186803	0.03546127556495813	0.04979887908832962	0.97993265993266	0.892996632996633	0.4483838383838384	0.013548983227552831	0.04764706513460946	0.03600001001358032	0.0380000021457672	0.0356346860108348	0.049195744237433475	0.9797979797979798	0.9025925925925926	0.425925925925926	0.014409238966826174	0.06137255448921055	0.04300001017252605	0.060666668574015294	0.04021098500510859	0.052039628742531686	0.9933333333333333	0.91	0.4666666666666666	0.014099445365537573	0.0752941195754444	0.03766667906443278	0.06400000186761219	0.042191526006274134	0.05810307752065014	219
1.0	1.0	0.8960670299486089	0.9827762271841219	0.45514686337054755	0.012597865862419526	0.04705882798222935	0.04233334604899089	0.05266666849454244	0.03772216067778122	0.05275542376965838	0.9732323232323233	0.8229966329966331	0.3812457912457912	0.012813211646728814	0.047843142210268495	0.033000015099843336	0.04866666881243389	0.04535473251370336	0.051085023630769555	0.9865656565656566	0.8856902356902356	0.4627272727272727	0.013562283629117877	0.057843142736191844	0.03700000659624735	0.04200000232458113	0.036842969669358565	0.04799856231244398	0.9931972789115647	0.9224524153095581	0.4842362399505256	0.014328757370503112	0.07509804246472379	0.038000010808308914	0.06800000182787576	0.04246859679185355	0.06209125895922337	220
0.9933333333333333	1.0	0.8822487767036639	0.9412877431674423	0.39779135338345867	0.011505770343217326	0.04882353505667517	0.03300000866254169	0.06066666831572851	0.036745863457497835	0.049819243712429455	0.9866666666666667	0.8233333333333333	0.36000000000000004	0.013944607203619635	0.05509804586569469	0.03933334342638651	0.04400000214576721	0.039139313122486544	0.05012452310184053	1.0	0.8794612794612795	0.3779124579124579	0.01449606892540888	0.05627451577607324	0.04433334294954936	0.054000001907348626	0.03991464697308623	0.052998876897761005	1.0	0.8863973063973064	0.3815488215488216	0.013190501993949959	0.07176470859377992	0.03600001168251037	0.06733333514134089	0.042772067437971246	0.05594947446768015	221
0.9966329966329966	1.0	0.866243961352657	0.9612016908212561	0.44716183574879226	0.01276777500832564	0.05372549305943881	0.033000009059905994	0.040000002106030774	0.03934355423565314	0.043694181236606115	0.9966666666666667	0.8591156462585033	0.3725170068027211	0.013148664879096744	0.055686280540391514	0.03500001200040181	0.04066666879256566	0.034996150615771146	0.051716650904812256	0.9899319727891157	0.888745275888133	0.4076712705284134	0.012049097548610332	0.06039216283489676	0.03700001176198323	0.04933333535989126	0.03773699751598526	0.05504222861606172	1.0	0.932996632996633	0.45663299663299667	0.012792752521922466	0.06431373147403491	0.035666678349177035	0.05066666891177495	0.04371850507718749	0.061120168824946	222
0.9932659932659932	1.0	0.8759280593958013	0.9790432301953039	0.5136237290615171	0.012338017822599351	0.045882355687665	0.044333344300587975	0.048000001966953275	0.036961661810268547	0.05183420592871768	0.976326530612245	0.8648299319727891	0.4225850340136055	0.013176323924737913	0.050980398164075964	0.04200000810623169	0.042666668911774945	0.03715510961453578	0.048595170695682026	0.9966329966329966	0.8984401841544699	0.39493575207860926	0.012431451583249391	0.05549020081174141	0.03866668057441711	0.0520000019868215	0.04214740402092134	0.05330049939950729	0.9966666666666667	0.888848347419776	0.46814814814814815	0.014035882130579927	0.06431373076111663	0.034666678269704175	0.061333335340023054	0.04418767283077644	0.060250158454827195	223
0.9899999999999999	1.0	0.9134667024704619	0.9862162847595178	0.4705297469865139	0.01272987429253642	0.04705882787704468	0.03600000953674316	0.05400000170866648	0.037521393915775414	0.04865966981883572	0.9830619116333401	0.845378959664674	0.3536315536315537	0.012858006058002353	0.05000000599552603	0.034666677157084144	0.04000000236431756	0.039768024142629144	0.049915874941550274	0.9932659932659934	0.8725589225589226	0.34249158249158257	0.013074852149381005	0.056078437356387865	0.03766668144861857	0.05800000192721685	0.03973006401631644	0.059596938520634996	0.9966666666666667	0.8923024054982819	0.41412371134020615	0.0158538859692116	0.07019608229983088	0.03933334334691365	0.06333333514134089	0.04539229946513167	0.06636527786838102	224
1.0	1.0	0.8859393667861409	0.9709602747909201	0.4510229988052569	0.012498321548564837	0.056078437087582596	0.031333342313766464	0.060666668176651006	0.03668285649893141	0.04913273354129361	0.9831986531986532	0.8592929292929293	0.3958922558922559	0.012689062308363863	0.05176470945863163	0.04133334589004517	0.04733333545923232	0.0391001971895295	0.049999174975653725	0.9966666666666667	0.895993265993266	0.33912457912457916	0.013113274877254472	0.06431373106498343	0.037000010649363195	0.05333333547910054	0.04418439716566964	0.053268166466369636	1.0	0.9259259259259259	0.5016835016835017	0.012797990297772713	0.06686274805489709	0.031666678031285596	0.061333334982395175	0.03523757305650582	0.05624665978974224	225
0.9866666666666667	1.0	0.8304061784897026	0.9787916348843123	0.39601449275362316	0.013577880865305772	0.04705882920938379	0.03366667509078978	0.05600000182787577	0.042253957463505167	0.05180178000750218	0.9798653198653199	0.8125925925925926	0.36457912457912456	0.01213172141488076	0.05039216230897342	0.033333345969518015	0.049333335419495895	0.042347021657102135	0.05436414271768355	0.9966329966329966	0.8758922558922558	0.359023569023569	0.012432175628495135	0.05627451384768766	0.028666682640711465	0.058000002066294354	0.04365107086223902	0.05763060149664138	1.0	0.8628619528619529	0.3744444444444444	0.012985909713568741	0.07039216015853135	0.03333334668477376	0.06800000180800755	0.04385145274954264	0.06397300596640691	226
0.9865986394557823	1.0	0.904943680370699	0.9788647342995169	0.43326370403233755	0.012041175655234956	0.04647059182326	0.0363333474000295	0.061333335041999816	0.041070719938884566	0.05107391361822339	0.9831972789115646	0.8519727891156462	0.39931972789115644	0.013872735758545154	0.05215686902111651	0.038333342075347894	0.04400000202655791	0.03819807678596591	0.05247012644676202	0.9966329966329966	0.903030303030303	0.42845117845117847	0.0132867997256842	0.06745098435411266	0.04000001112620035	0.05266666873296102	0.03979749893200419	0.053753993161968626	1.0	0.8923156737442451	0.49134473991616856	0.013440427820494455	0.06764706220112594	0.03600000985463459	0.06266666851441066	0.03834374113579017	0.05906210814203892	227
0.98996632996633	1.0	0.8660877664591586	0.9646446425202791	0.47532069420863987	0.013147159743098996	0.050392161151942096	0.041333341121673584	0.048000001887480416	0.03502061976871968	0.04792298958830082	0.9833333333333334	0.8566666666666666	0.3933333333333333	0.012723081322947217	0.04529412472949309	0.043000009457270304	0.05400000194708507	0.043401162481951104	0.05215396177722507	0.9932659932659934	0.8958922558922559	0.37895622895622894	0.01635312271448666	0.058431377235580895	0.04333334644635519	0.058000002046426136	0.046556269350814444	0.05802986780630328	0.9932996632996632	0.8863299663299663	0.4483164983164983	0.015223363336565439	0.06745098301008635	0.040333346605300906	0.06400000178813935	0.042066863077132456	0.06624852540445964	228
0.9798646327217755	1.0	0.8971011053561971	0.9816003246596919	0.4681977947903125	0.012494467662943959	0.04078431767575882	0.04433334771792094	0.052000001708666484	0.035251834853306435	0.05213737881498548	0.9797979797979798	0.8821548821548822	0.34006734006734013	0.012371312420380533	0.0513725549917595	0.035666679859161374	0.044000002264976495	0.045436233794206825	0.05015476627793209	0.9932996632996632	0.8996296296296297	0.4247474747474748	0.012274494138826345	0.056862748452261386	0.03833334350585937	0.049333335419495895	0.036830445062126495	0.056647143665941035	1.0	0.8755493712636571	0.4447797704940562	0.015743291174646453	0.07039216108181899	0.04400000985463459	0.06666666823625565	0.045880159607512405	0.0694998753899298	229
0.9899319727891157	1.0	0.8999458234830575	0.9682968873128447	0.5287677304964539	0.012497554819284565	0.04960784839648827	0.044000008742014575	0.05600000182787577	0.036047595367312196	0.04331212248693674	0.9933333333333333	0.8594276094276094	0.4177777777777778	0.013689013570391173	0.05549020124416726	0.03733334207534789	0.047333335419495894	0.0374354584927274	0.04996493380249021	0.98989898989899	0.8813646670789529	0.41187384044526903	0.012867557767492321	0.06274510266734105	0.03500001104672749	0.054666668613751725	0.03909769205321236	0.055333241130362615	0.9933333333333333	0.8888462859891432	0.4045468288325431	0.012502591143242966	0.06588235569935219	0.040000011682510384	0.05066666877269744	0.03926320314954012	0.06402061491059198	230
0.9966666666666667	1.0	0.8603072204099519	0.9749062758654268	0.43325949007579073	0.01349232243005157	0.049607848338052325	0.036000010728836046	0.05933333500226338	0.04159750179463498	0.04748103422462455	0.9797285783000068	0.8888813303099017	0.4071270528413385	0.013385706754514469	0.05196078940933826	0.03800001033147175	0.044000002245108284	0.037271682518938816	0.04936612278337262	1.0	0.8561952861952862	0.36784511784511786	0.011890613737139741	0.059215692924518205	0.03833334445953368	0.057333335379759466	0.0441360387243517	0.057882662977150855	0.9932996632996632	0.9128282828282828	0.47333333333333333	0.011786214608291282	0.06509804232447756	0.036333348035812375	0.07000000150998434	0.037462430333034605	0.05964330234639489	231
0.9966329966329966	1.0	0.8994054078495207	0.9790928136492433	0.4967071351058057	0.012355905410221073	0.040000005422853965	0.047333342472712196	0.05466666845480601	0.036952795703608626	0.04844107356531771	0.9832996632996632	0.8092929292929293	0.33087542087542093	0.01237656098654315	0.05117647667725881	0.03166667795181274	0.05466666859388352	0.04221600011851286	0.04998759814726086	0.9965986394557823	0.8377654091939807	0.33110011681440255	0.013063200654289816	0.053137259927450435	0.034666678190231316	0.054000002026557914	0.04090655967210758	0.05308503372161862	1.0	0.8855218855218855	0.430976430976431	0.012817960037834275	0.06882353159726835	0.03366667811075846	0.0626666684349378	0.038774955415955395	0.06181255749229427	232
0.9932996632996632	1.0	0.907818100358423	0.9929435483870969	0.4791666666666667	0.013078231812520104	0.05254902449308657	0.044666674534479776	0.05133333512147267	0.03785684580568632	0.0501658155178917	0.9932996632996632	0.8014038342609772	0.353968253968254	0.013918176765403299	0.05862745780570835	0.035666675806045524	0.04133333553870518	0.04270771539927907	0.055278303239813927	0.9966329966329966	0.86432350718065	0.4304954304954305	0.012834926862813338	0.0619607923895705	0.04300000460942586	0.04800000204642613	0.040726787216034004	0.050800141140026456	0.9966666666666667	0.8994234865663437	0.5323953823953824	0.01250419038933438	0.06960784683040545	0.035000009059906	0.06400000160932541	0.0392086714768915	0.06549925917448243	233
0.9966329966329966	1.0	0.8295170916983179	0.968493398444565	0.38021342014830894	0.013455290506092463	0.04980392693304547	0.032333345333735136	0.046000001867612196	0.03718960288145178	0.05324984352227951	0.9832653061224489	0.8519727891156462	0.37578231292517006	0.01283833263878404	0.0488235337710848	0.04100001406669616	0.050666668713092805	0.03971715503547462	0.05544874072459749	0.9898969072164948	0.8788659793814433	0.33381443298969077	0.013112911440065734	0.05490196616041893	0.03666667731602986	0.055333335260550176	0.042818888773945706	0.052865678250876534	0.9966666666666667	0.9096632996632996	0.494949494949495	0.014244051291681705	0.06666667076886869	0.04066667874654134	0.07400000180800757	0.047742203818120936	0.06518379731910705	234
0.9933333333333333	1.0	0.9052490096208263	0.9753607809847198	0.4789803810601773	0.011987565829320021	0.048431377095334675	0.043333344856898	0.06200000164906185	0.038833144884669935	0.05319548997639973	0.9898969072164948	0.8283505154639176	0.2997594501718213	0.012984927708582762	0.050392165628134034	0.030666677316029855	0.04866666877269745	0.04013758210717827	0.054459451141755856	0.9933333333333333	0.8694949494949494	0.4213131313131313	0.013143945269748117	0.05980392530852673	0.03866667977968852	0.0553333354194959	0.04128266475747315	0.0568966897477299	1.0	0.9095238095238095	0.4604081632653061	0.012956680465847437	0.07823529816141316	0.04066667731602985	0.07333333494265874	0.040789020360871314	0.06297033473263212	235
0.9932659932659932	1.0	0.889252591380251	0.978489595510872	0.41625750136388434	0.012624427020809228	0.04294118148439071	0.030666679938634228	0.05333333522081376	0.041055884643510565	0.05137578453340321	0.9966329966329966	0.8350168350168351	0.41077441077441074	0.0124193071999468	0.053921573197140416	0.04433334398269653	0.06266666839520135	0.03805010086902074	0.053876236938637634	0.9932659932659932	0.9060269360269361	0.4631649831649831	0.013429827785152839	0.05843137765631956	0.04566667421658834	0.050666668673356376	0.03696416314323512	0.05058095159477235	1.0	0.912284065141208	0.3735944478801622	0.0134174108039776	0.06745098516052844	0.03366667596499124	0.056000002006689704	0.037688636950536945	0.054479142057851086	236
0.9966329966329966	1.0	0.9138820726964857	0.9702010418011969	0.45099803406661215	0.01188119040722412	0.044509807638093535	0.03900001573562622	0.06800000160932541	0.038526596179127924	0.047228733964267376	0.98996632996633	0.8862289562289561	0.4381144781144781	0.012889299162477863	0.05235294571109846	0.03333334501584371	0.048666668653488156	0.04125935136458777	0.047605872167858505	0.9966666666666667	0.9066666666666667	0.43	0.014173756580059269	0.0650980442645503	0.03966667580604553	0.05466666863361994	0.03751618823803	0.05569528967213103	1.0	0.9191520648663506	0.5387219130076274	0.012188367163768025	0.06960784774200589	0.03566667795181274	0.0720000017086665	0.042997884024590656	0.060950073481012945	237
1.0	1.0	0.9002135285594449	0.9821551132463968	0.46945778997940985	0.013023317695841396	0.04549020037931555	0.03600001287460327	0.05000000204642613	0.04438555828284665	0.04915257891967778	0.9765319865319865	0.8462289562289563	0.34781144781144785	0.013315959097317373	0.051568632850459976	0.04300000882148743	0.05133333524068196	0.039446824983732774	0.04827112573471068	0.9933333333333333	0.8666666666666667	0.32666666666666666	0.011860614855619704	0.056274515659201364	0.03300001017252604	0.05200000216563542	0.040339314322434865	0.04987843640457159	0.9965635738831615	0.9186365371932381	0.444479155819362	0.012925040379804643	0.07529412076753729	0.035333345413208005	0.056000002006689704	0.04273430081125857	0.06400535360067577	238
1.0	1.0	0.8856663296304136	0.9722040267434348	0.4402309314181612	0.01230375706237098	0.05450980852631962	0.03400000977516173	0.0540000018676122	0.03815125949961601	0.0534260976733652	0.9866329966329968	0.8724915824915825	0.38262626262626265	0.012471798464702422	0.053137259109347475	0.03433334724108378	0.05666666837533315	0.039384397623901876	0.05067162305933635	0.9865993265993266	0.8963299663299663	0.4415824915824916	0.012942101640613867	0.062352945839657496	0.03466667970021565	0.05333333553870518	0.03910154583835417	0.05452132657424074	1.0	0.9126936026936027	0.4396969696969697	0.015436244144831045	0.07686274895481036	0.03433334477742512	0.06666666861375174	0.043019463669955155	0.05726234722279861	239
1.0	1.0	0.8979721589084817	0.9574229665163032	0.44651604884112017	0.012742422781331019	0.04156863279202406	0.0400000094572703	0.049333335280418396	0.03944085241664121	0.05100793895963029	0.9933333333333333	0.8325252525252526	0.3341750841750842	0.012798466603847437	0.05019608281406702	0.03733334596951803	0.048666668812433866	0.03680751864161334	0.05218269932863873	0.9866666666666667	0.8966666666666666	0.44	0.013012215180416334	0.05941177090009053	0.03400001120567321	0.04466666873296101	0.03611060307921701	0.0501967850291866	1.0	0.9117636849595613	0.48481377347356736	0.01602779417573467	0.077450984880036	0.037333342711130764	0.06466666841506957	0.04136763283728634	0.06824764345657341	240
0.9966329966329966	1.0	0.8486659984726995	0.9751073883161512	0.3893804887361589	0.011988016498720347	0.04392157244916056	0.02933334843317667	0.0580000017285347	0.03904894724425093	0.04749445989267137	0.9932659932659934	0.8120875420875421	0.34215488215488216	0.012521430039365802	0.04627451562413981	0.03866667930285136	0.05266666855414708	0.042748561702482035	0.051662054197837017	0.9966666666666667	0.8856357388316152	0.43786941580756017	0.013409794322358651	0.06372549483589098	0.03966667485237121	0.04666666875282923	0.04082755555605841	0.05055320053747391	1.0	0.9326599326599326	0.494949494949495	0.01281169679100609	0.06647059203362933	0.03900001112620036	0.06333333514134089	0.038184589016093	0.05700264615726034	241
0.9864625850340136	1.0	0.8666573348264278	0.9755474679606819	0.4106320766455145	0.012497852254883984	0.045882356610952635	0.027666682720184316	0.05800000184774398	0.04062525082893224	0.04826425602171158	0.9765986394557823	0.8657142857142857	0.3793877551020408	0.014598960993802689	0.05529412532553953	0.044000008265177394	0.042000002264976494	0.043358001741049146	0.05766385675377736	0.9966329966329966	0.8686868686868688	0.441077441077441	0.012434960884580015	0.060980396399311	0.036666677236557	0.051333335479100545	0.03942562904215501	0.05229577005859371	1.0	0.8955816670102384	0.43447467876039303	0.015861155708668567	0.07078431765238444	0.03933334414164225	0.06000000190734864	0.03974489811808157	0.05894964162000868	242
0.9899319727891157	1.0	0.8986415284841763	0.9965635738831615	0.4672959162378587	0.013830334598994383	0.04352941557472828	0.03833334692319235	0.06000000166893007	0.042722550490274576	0.05272871150928069	0.9832323232323232	0.9095622895622896	0.48	0.013294850373018904	0.04960784833805234	0.04633334215482077	0.04466666879256565	0.0354433533187087	0.05518900140111288	0.9932659932659934	0.8489225589225589	0.3691582491582492	0.013537178083635902	0.06333333769265344	0.033000012000401806	0.04733333557844161	0.03634393734835475	0.04893297595458133	1.0	0.8927891156462585	0.49666666666666665	0.012908104490471084	0.06803921930930194	0.03666667445500691	0.06266666853427887	0.04249460804237335	0.06348758559590649	243
0.9730555555555555	1.0	0.8902191183534716	0.9755016073606031	0.4035768392269889	0.01383814292223485	0.053529416404518415	0.029333346048990877	0.04600000196695327	0.04004798561189904	0.05437016272488062	0.9760151483273721	0.8603632226607191	0.4726162671670771	0.01362244304743042	0.051372554874887656	0.042666673978169756	0.04600000210603077	0.03746705659947183	0.05137855849328771	0.9932659932659932	0.8685082113653543	0.4174019102590531	0.013141731778894869	0.05176471059228859	0.04600001279513042	0.05533333534002304	0.040096536153497495	0.05482496714341902	0.9965277777777778	0.8480555555555555	0.3779166666666667	0.013094954660042101	0.07039216209860409	0.03866667755444845	0.06000000182787577	0.04614760107130444	0.06599807113519453	244
0.9966666666666667	1.0	0.861574074074074	0.9571759259259259	0.41944444444444445	0.011219942819704747	0.045098045713761276	0.03200001271565755	0.05600000184774399	0.03926474752761495	0.05239503458718192	0.9899326599326598	0.848337112622827	0.40053184910327766	0.014030081094463768	0.0494117682354123	0.034666679620742796	0.041333335518836965	0.0373543412116681	0.050318531123962305	0.9966666666666667	0.8394612794612795	0.3946464646464647	0.01266025588812679	0.056666672019397506	0.039333342949549356	0.05600000210603079	0.03680058262600834	0.055787066062884784	0.9966666666666667	0.8892592592592593	0.44959595959595955	0.015265750775578063	0.07000000296854506	0.03600001231829325	0.06533333508173624	0.043792104068335315	0.060456895670708465	245
0.9932996632996632	1.0	0.8761632341723876	0.9575514874141877	0.3371090770404272	0.013086211698225159	0.045882356166839604	0.03466668176651001	0.04666666875282923	0.04119981616158935	0.05320606962576124	0.9764625850340135	0.8351700680272108	0.36210884353741496	0.013229531319741722	0.05215686948860393	0.03166667644182839	0.047333335479100534	0.04020732983738929	0.047082091754777684	0.9899999999999999	0.84	0.3333333333333333	0.013752274636847405	0.061568632231039165	0.035000012000401814	0.05333333526055018	0.03920867664800213	0.04871574299169753	1.0	0.8892929292929294	0.4597643097643098	0.013480367754703555	0.06647059349452748	0.033333344221115106	0.06000000186761221	0.039638923272002406	0.06241266871439608	246
1.0	1.0	0.8627465779218073	0.9791620969510858	0.43046799390861823	0.012879892398784983	0.0535294158669079	0.0360000102519989	0.04533333520094554	0.03590732790633662	0.04933286086702979	0.9865993265993266	0.8527609427609427	0.4413468013468013	0.014194427532348708	0.05137255675652449	0.038666673342386874	0.04266666867335637	0.03857938939927858	0.05194355448808452	0.9933333333333333	0.8628282828282828	0.3578787878787879	0.012632228828025957	0.055882359088635904	0.03600001184145609	0.04533333553870519	0.040770141591042676	0.05290873940618726	1.0	0.882312925170068	0.4058503401360544	0.016013588832971843	0.07372549621497883	0.04166667334238688	0.07200000180800757	0.04602620967780464	0.06299810992031517	247
0.9966666666666667	1.0	0.8684998916853756	0.9680324156130609	0.4373362972153294	0.012445305119981437	0.046274514689165	0.04233334604899088	0.05600000182787577	0.039831991109269195	0.05181666352965463	0.98989898989899	0.8350168350168351	0.34680134680134683	0.014695846915764782	0.04843137575130837	0.03933334732055664	0.06333333526055017	0.044764362304380634	0.05176644964890376	0.9932996632996632	0.8694612794612794	0.4412457912457913	0.015650342411352162	0.06686274898987189	0.03633334517478942	0.04666666873296101	0.038952990579099775	0.05697431669754871	1.0	0.8862289562289561	0.494983164983165	0.013363036134994719	0.0668627486860051	0.034666680018107084	0.0646666685740153	0.04364085365402905	0.06584570975279057	248
0.9933333333333333	1.0	0.8905561776782381	0.9824188129899216	0.44688316536020906	0.012278407498425306	0.04392157211023218	0.038000014305114745	0.053333335121472675	0.03768324312212839	0.051477823780559956	0.9762935477221192	0.8642891500034358	0.3863808149522436	0.013021599490515108	0.05137255527225195	0.03900000969568888	0.04733333535989126	0.03669711280130925	0.052950322000851056	0.9931972789115647	0.8718367346938775	0.44265306122448983	0.01446163007061775	0.06313725950671177	0.042333340644836424	0.056666668633619945	0.039846245717634815	0.05217932957563617	0.9931607744107745	0.9023021885521886	0.4523905723905724	0.015618241854496494	0.07784314032863167	0.03666667946179707	0.06000000204642614	0.04490559506044223	0.06834710469729945	249
1.0	1.0	0.8865761116576629	0.9708646778754996	0.45883314060189745	0.011397024209337905	0.04627451585788353	0.03566667850812276	0.046000002046426125	0.03293179874994392	0.0495067877665202	0.9833333333333334	0.8866666666666667	0.43	0.01429975651904525	0.05176471141039157	0.04766667254765827	0.054000001927216844	0.037887092155390385	0.05106224638793092	0.9831986531986532	0.8387878787878787	0.39929292929292926	0.012627283662802573	0.05666666969364764	0.02933335002263387	0.056000001867612205	0.04147572997622406	0.05513515854637142	0.9966329966329966	0.896026936026936	0.4191582491582491	0.01571781779701191	0.07137255314518423	0.04500001295407613	0.06466666829586029	0.04243526303451184	0.06266532703725178	250
0.9965986394557823	1.0	0.8905440685045948	0.9661601921470343	0.41144005847953213	0.013050906284093616	0.05254902491382524	0.03366667699813842	0.05666666845480601	0.041175345862899435	0.05037676243380227	0.9866666666666667	0.8833333333333333	0.4666666666666666	0.01389770062175038	0.05490196841604569	0.04233333849906921	0.04400000210603078	0.03982505188778415	0.04994345491271963	0.9966329966329966	0.8656228956228956	0.3623569023569024	0.012727426373820917	0.053137259506711776	0.03633334755897522	0.06533333510160445	0.04039037145355533	0.053851330290095055	1.0	0.887517006802721	0.4387585034013605	0.014064590280951849	0.07470588681744593	0.03566667580604552	0.05733333520094553	0.041205208040524084	0.059191349634594326	251
0.9966666666666667	1.0	0.8694276094276093	0.9765319865319865	0.44151515151515147	0.011710954198755225	0.04725490769919227	0.03500000961621602	0.04600000204642613	0.03685492060216634	0.04873585582500872	0.9865993265993266	0.8965319865319866	0.41814814814814816	0.013679359596322703	0.050784318622420825	0.0390000078678131	0.04200000218550363	0.040638156660260015	0.05109268595909964	0.9966666666666667	0.902929292929293	0.418013468013468	0.015379262276216013	0.06235294609677558	0.03266667787233988	0.05333333539962768	0.0428358441729077	0.05909501940478005	0.9966666666666667	0.8793877551020408	0.4972108843537415	0.013715358278420192	0.06980392570589104	0.036666674455006903	0.06800000156958899	0.040411371073603396	0.06113624237859932	252
0.9932316360887791	1.0	0.8560877593135657	0.9717606169219072	0.4279352666449441	0.012573557151075785	0.04647059258292704	0.033666677713394155	0.05133333526055017	0.0401312215805513	0.05399719294681123	0.9833333333333334	0.8066666666666666	0.31333333333333335	0.011969813792885127	0.058431379058781784	0.03966667739550271	0.05333333530028661	0.041169176762365874	0.049321989176033885	1.0	0.8515082800797087	0.40228818800247373	0.01300102209910337	0.05980392726028667	0.0376666760444641	0.05066666869322459	0.037835070885123535	0.05191499312882319	1.0	0.9189479832336976	0.4915838658695802	0.013262441917733769	0.06843137580974429	0.03566667850812276	0.0693333351413409	0.04018266101912495	0.06323762452978339	253
0.9966666666666667	1.0	0.8931522354272778	0.9678173929447275	0.42641011129975476	0.012368958594101831	0.04725490594611448	0.035666680892308546	0.05266666851441065	0.037705979485318834	0.04659804661117554	0.9730612244897959	0.7783673469387754	0.33129251700680273	0.014033932103848075	0.05607843903934254	0.03500000913937886	0.040000002145767204	0.04074644383336765	0.05060167920160924	0.9932996632996632	0.8995959595959596	0.39811447811447814	0.014220988688176714	0.06215686889255748	0.03500001080830891	0.048000002165635415	0.04052486021017981	0.0506167537241533	0.9932996632996632	0.9231313131313131	0.5316498316498316	0.014216455664766795	0.06901961158303654	0.0343333450158437	0.07333333482344946	0.03687977308620607	0.061120504561199517	254
1.0	1.0	0.823341836734694	0.975765306122449	0.47909580498866217	0.01359992595497362	0.04960784795237524	0.03700000826517741	0.054666668395201366	0.040383242128442	0.04951837544500554	0.9763615749330036	0.865345289631004	0.3869978698550127	0.014069756525026343	0.055686278612005945	0.049666677395502734	0.0540000020066897	0.041700966638131394	0.05239719712665978	0.986496942211228	0.8957843743558028	0.43447330447330446	0.013307001664140413	0.06235294691487855	0.03633334414164224	0.04666666887203852	0.04430174185113409	0.05597832111503603	1.0	0.9227609427609428	0.4393939393939394	0.013786391630577608	0.06823529945869071	0.04033334453900655	0.0640000018676122	0.04132389492928867	0.05645896237782793	255
0.9832323232323232	1.0	0.882266609392898	0.9896191294387172	0.4049255441008018	0.011808946406143286	0.05196078911715862	0.040000009775161736	0.04933333528041839	0.03718073494448137	0.05258967378599371	0.9899999999999999	0.88	0.3366666666666667	0.013531690677184209	0.05274510383605957	0.0390000078678131	0.04666666875282923	0.03994046731799093	0.05139164249003936	0.9966666666666667	0.885170068027211	0.4327891156462585	0.013822585894960276	0.06098039743947048	0.029333343426386504	0.0513333354194959	0.04321118236226612	0.049993158143598705	1.0	0.8891245791245792	0.4427272727272727	0.013621682180712968	0.06862745435798871	0.03966667811075846	0.05933333526055018	0.04269172064761895	0.057912451651755355	256
0.9966329966329966	1.0	0.8760843335651142	0.9742662620249846	0.4217744014314091	0.011962349791280946	0.048039221541554315	0.034666676521301266	0.05733333490292231	0.037774766536438846	0.048979229993116526	0.9866666666666667	0.8766666666666668	0.4266666666666667	0.013978544442760288	0.05039216168955261	0.0443333420753479	0.04666666869322458	0.03740539705059661	0.04506044907677539	0.9965986394557823	0.8480382051810622	0.39541675255960973	0.015054164620417304	0.060392161970045044	0.036666679302851356	0.05333333545923232	0.04683238033430654	0.06450502447603013	1.0	0.9023569023569024	0.5016835016835017	0.012813631917949278	0.07196078781988106	0.03666667707761128	0.05466666863361994	0.03879537989831384	0.06038146869297445	257
0.9965986394557823	1.0	0.8963623884694578	0.9607259971021125	0.43586517196675056	0.012657572090608913	0.05117647304254419	0.0423333442211151	0.07533333478371304	0.03739846422667678	0.052016030270699315	0.9866666666666667	0.8433333333333333	0.37999999999999995	0.012491317450603093	0.05235294807190988	0.038000010410944605	0.044666668792565666	0.03490424269669777	0.05262132696113587	0.9932659932659932	0.8662626262626262	0.43828282828282833	0.01449199334058554	0.058039220326087056	0.038000013192494714	0.05933333526055018	0.043875345852609306	0.053800615054067004	1.0	0.902312925170068	0.36183673469387756	0.014280800305469446	0.06549019925734577	0.040333348115285245	0.07066666829586028	0.04382062260828954	0.06363802909050835	258
0.9965986394557823	1.0	0.9040465147543187	0.9633595482960274	0.4955568999126168	0.011162599453538419	0.044509808351011836	0.04033334445953368	0.05066666851441065	0.031466284628824	0.04803123964647076	0.983265306122449	0.8661904761904761	0.4169387755102041	0.014085010100366752	0.05215686756021837	0.04266667548815409	0.04400000210603078	0.03797842268934598	0.0486396728856828	0.9931965705161582	0.8410399527925302	0.3543344093859558	0.01274140010002762	0.06470588639670727	0.037000010569890336	0.048666668732961015	0.039094995327537914	0.051182242551354264	1.0	0.8809523809523809	0.4183673469387756	0.01570826395276612	0.07568627671868194	0.040333347400029494	0.06733333516120911	0.04226551307028658	0.06435323696566261	259
0.993127147766323	1.0	0.8746358886110439	0.975815534821746	0.393854247891515	0.012641260575883363	0.0529411806078518	0.03433334477742513	0.06400000162919363	0.03971850432499754	0.05287555947737796	0.9932659932659932	0.838956228956229	0.33205387205387205	0.013347760146551807	0.050196083375051916	0.03300001295407613	0.04333333549896875	0.04024008585111254	0.04855221962971157	0.9965986394557823	0.8953823953823954	0.42898371469800045	0.013668307955789487	0.05764706303091611	0.04333334350585938	0.05466666869322459	0.04376686391646691	0.053162983805541957	0.9966329966329966	0.9181884770986392	0.5576903051129856	0.015572376453944853	0.07411765114933837	0.04200000691413879	0.0646666684349378	0.04047244879009635	0.05808947270413705	260
1.0	1.0	0.8972694834776257	0.9680453708051874	0.4856666947625297	0.011696334348184623	0.05470588578897364	0.036000009536743156	0.05933333512147267	0.032431795254424356	0.04739045623836937	0.9631313131313132	0.7924579124579125	0.3209427609427609	0.01220676674926331	0.055686282235033364	0.03633334271113077	0.04800000200668971	0.043494034046933826	0.0502271666482883	0.98989898989899	0.895959595959596	0.39592592592592596	0.01290667101157617	0.056078437321326315	0.03433334136009215	0.044000002245108284	0.03312042560269607	0.045218468058412294	1.0	0.9421361380124268	0.5051546391752577	0.012580541373122917	0.06078431801468717	0.0410000126361847	0.06800000190734863	0.04415819340124296	0.06140475314317489	261
1.0	1.0	0.9145408163265306	0.9897250566893424	0.5038265306122449	0.013186790685598084	0.04549019922228421	0.04166667715708416	0.04800000200668971	0.03862293254437934	0.046110685584394594	0.9933333333333333	0.88	0.45	0.013807816864789135	0.05666667173890507	0.039000009695688884	0.04133333561817804	0.04337495864287505	0.044818122127151416	0.9966329966329966	0.9129292929292929	0.49158249158249157	0.013212467694110145	0.05803921971835343	0.03866667564709981	0.04200000214576721	0.036844318191715734	0.05096665833386732	1.0	0.926127946127946	0.4631313131313131	0.013076099408642157	0.0694117686327766	0.03433334271113077	0.06800000178813935	0.03982678643591371	0.05970311805389398	262
1.0	1.0	0.8659340968794377	0.9646322869774758	0.4165304915579478	0.012665219021600204	0.042549026000733466	0.039000012397766105	0.05466666853427887	0.03810752192283181	0.045916668968590625	0.9765993265993266	0.8362289562289562	0.3846127946127946	0.012713790984630999	0.05411765138308206	0.043666676521301274	0.05266666855414708	0.04098805959849458	0.053611033509767286	0.9966666666666667	0.8656228956228956	0.4127946127946129	0.013308135570108128	0.05980392730703541	0.03733334573109945	0.04933333539962768	0.04340155116551642	0.057984343999896604	0.9965986394557823	0.9229931972789115	0.4531972789115646	0.012586889125673137	0.07549020124416726	0.0393333388964335	0.04933333537975946	0.03957957858731521	0.06107261248103668	263
0.9899999999999999	1.0	0.9003199126092385	0.9607131710362048	0.5013264669163545	0.012934873541908651	0.04862745652011797	0.04966667286554972	0.05400000158945719	0.030044702581725355	0.05068500489428191	0.9865319865319866	0.8822895622895622	0.3990909090909091	0.014208621695119281	0.05078432170783772	0.04366667397816976	0.04200000224510828	0.0400281368525731	0.04736947779195145	1.0	0.8791919191919192	0.436026936026936	0.013492968819795198	0.06019608189077938	0.0296666808128357	0.04866666865348815	0.03861927664431533	0.05265794395863004	1.0	0.8796632996632997	0.4349158249158249	0.012320245211546404	0.0747058859759686	0.03466667779286702	0.05733333545923233	0.04252293684450417	0.06661595933577637	264
0.9932659932659932	1.0	0.9167519635604742	0.9743944786497978	0.45860719264974587	0.012651628221672194	0.05000000625264411	0.035666675090789794	0.05600000168879827	0.03800482397088655	0.04664250463401792	0.9732653061224489	0.8756462585034014	0.3284353741496599	0.012545360013444343	0.054509807895211614	0.03700001660982768	0.05866666855414709	0.03914894377905049	0.0518899479058838	0.9966666666666667	0.872996632996633	0.40814814814814815	0.012783432351020472	0.06137255674483729	0.040666674296061196	0.049333335419495895	0.040933144860001186	0.053384077534289864	1.0	0.8992255892255893	0.4598653198653198	0.014656345214343948	0.06901961153628779	0.03633334382375081	0.06666666843493779	0.03903680369775878	0.061958593472654526	265
1.0	1.0	0.8924251672996926	0.9792017091698318	0.37864705793693854	0.012888654674463517	0.04568628033002217	0.03900001184145609	0.061333335061868034	0.04340521021091409	0.052755949620912346	0.98989898989899	0.8922558922558922	0.40740740740740744	0.013113734549359962	0.05117647395414465	0.03633334485689799	0.04666666861375173	0.036791140915065815	0.04803116983132257	0.9898646327217756	0.8614375042946473	0.3848690991548134	0.013840639889956478	0.05450980791858598	0.03300001446406046	0.06466666845480601	0.04612563329657149	0.05440123695071755	0.9966329966329966	0.8994612794612795	0.4831986531986532	0.01657669026161944	0.06647059368152246	0.03900001001358031	0.06266666863361994	0.043078232247429765	0.0632407893691677	266
0.9966329966329966	1.0	0.8648567995128918	0.9820009350163628	0.3756833893218561	0.013014464730395034	0.05058823987549426	0.03200001168251037	0.05066666863361994	0.03783488235593071	0.04563597273560408	0.9933333333333333	0.8495286195286195	0.3812457912457912	0.013216897610248779	0.05117647477224762	0.040333343982696536	0.05200000210603078	0.041957421372575326	0.048849982854715986	0.9965986394557823	0.8727891156462585	0.38625850340136053	0.013103021239419204	0.06274510243359734	0.037000012795130405	0.05800000192721685	0.03874566709370512	0.05386607715066693	1.0	0.8922497079639937	0.4211770768913626	0.01285897906499771	0.0698039263603734	0.04000000961621602	0.06800000176827113	0.04321561076475706	0.06306936279864837	267
0.9865656565656566	1.0	0.9264003473729918	0.989506440874222	0.5273556231003039	0.012398338915784396	0.041764709680688156	0.046666677713394174	0.06266666825612387	0.03398246890722211	0.05163229060904595	0.9832323232323232	0.8623905723905724	0.36925925925925923	0.01321879081566975	0.052745102141417706	0.03366668089230855	0.05000000202655792	0.0421069438012349	0.052428405908270935	1.0	0.8929292929292929	0.43478114478114477	0.013230673291955418	0.05705882763161379	0.03733334485689799	0.04666666877269745	0.03599422308989802	0.055989462863862804	0.9966329966329966	0.866026936026936	0.39117845117845124	0.012025274735589666	0.06705882683688519	0.03966668105125427	0.06333333510160447	0.042776689619365676	0.06187452157271497	268
0.9966329966329966	1.0	0.9092050827423167	0.9858894799054374	0.44769503546099293	0.012520567774164824	0.053137258571736956	0.04133334414164225	0.06200000150998433	0.03786840475308411	0.04657837196585754	0.9797979797979798	0.8653198653198654	0.38383838383838387	0.013785390032678821	0.05666667175059226	0.03800001096725464	0.03800000232458114	0.04244933234689782	0.05088736255313445	0.9966666666666667	0.8533333333333334	0.35333333333333333	0.013331425595402235	0.05490196443071552	0.02966667954126993	0.0466666687130928	0.03678516841775419	0.0517109626651594	1.0	0.8888455988455989	0.4407998350855494	0.013909744331059182	0.06705882981711742	0.04233334151903787	0.05800000194708507	0.04100251141513243	0.057596290772823765	269
0.9966329966329966	1.0	0.8498826811513874	0.978790230203599	0.419414883789676	0.012450754370174975	0.04823529937688042	0.03800000945727029	0.050666668454806	0.03928960107135405	0.04926906651584189	0.9932659932659932	0.8662626262626262	0.4079461279461279	0.013609044885856287	0.056274517552525376	0.04166667445500691	0.0540000018676122	0.041180544542255657	0.05128685099393205	0.9933333333333333	0.8926936026936027	0.46646464646464647	0.013723037534582738	0.06333333971453649	0.03766667238871256	0.05133333547910054	0.040540080128377565	0.05497766422209838	0.9932659932659932	0.8992929292929293	0.47969696969696973	0.014108333529970499	0.06862745425280402	0.0376666780312856	0.0626666684349378	0.042559543455864414	0.06830182528086336	270
0.9765993265993266	1.0	0.8728092482205226	0.9717336476494186	0.44197284765391803	0.012220593062519013	0.04137255214008631	0.037333349148432414	0.05000000192721685	0.04078228083033553	0.05290627694996309	0.98	0.8933333333333334	0.4166666666666667	0.014030399418059994	0.050980398035516926	0.038666675885518385	0.04800000210603078	0.03939769445494649	0.05012490680962455	0.9866666666666667	0.9059863945578231	0.46272108843537413	0.012887813728713476	0.058039219426173794	0.03766667874654134	0.054000001927216844	0.037604243836880644	0.05350044995286726	1.0	0.8227609427609428	0.35447811447811445	0.013065667027250608	0.0707843165771634	0.03333334763844808	0.057333335200945544	0.04280886987941573	0.060808082017135605	271
0.993127147766323	1.0	0.8989868547463327	0.9647893341462513	0.4058978125115471	0.011802172789858597	0.04470588767061046	0.03566668049494425	0.051333335121472666	0.03341118100525556	0.0496788397954474	0.9966329966329966	0.8421885521885523	0.3791582491582492	0.01237353118939114	0.055294121410332485	0.034000015497207645	0.03866666893164316	0.043317156652219024	0.05299200919550581	0.9933333333333333	0.9199999999999999	0.4633333333333333	0.012711729269275862	0.06450980899380702	0.039333343903223676	0.06066666839520137	0.037780926164910036	0.058926432449866416	0.9966329966329966	0.9111388802110452	0.40237425804436117	0.01461881141839539	0.057450984272302365	0.04066667946179708	0.06466666833559671	0.038298076311012216	0.057335011057968156	272
0.9966329966329966	1.0	0.9468164466590903	0.9772940525104176	0.4887490165224233	0.010475839234449226	0.04411764934951184	0.04933334342638651	0.07933333470424016	0.03139730460937772	0.04898033716640041	0.9966329966329966	0.8754208754208754	0.40404040404040403	0.0135087221629756	0.05176471040529363	0.050000008106231696	0.044666668812433884	0.03948613089619343	0.0497355393727705	0.9966666666666667	0.865578231292517	0.36911564625850346	0.011711561584258004	0.049803924630669995	0.043000016530354825	0.05666666863361994	0.04072948413533742	0.05448888464868338	0.9966329966329966	0.9126936026936027	0.4596969696969697	0.012339996598017752	0.06745098367625592	0.040000011841456094	0.06733333504199981	0.04121830898727755	0.06239453668332414	273
0.9966666666666667	1.0	0.8977777777777778	0.9898611111111112	0.47402777777777777	0.011754178628288106	0.04117647346328288	0.04100001200040182	0.05600000164906185	0.03867245184240542	0.051431519916737826	0.9865306122448979	0.8857823129251701	0.40285714285714286	0.014142368175596115	0.047254907909561605	0.03866667612393696	0.04000000232458114	0.04410347301505204	0.049704238385645506	0.9966329966329966	0.8861279461279462	0.39484848484848484	0.01307640523614445	0.0619607890587227	0.036666676680246986	0.056666668554147086	0.04015973696580052	0.05399809106660628	0.9966329966329966	0.9130303030303031	0.4781818181818182	0.01328535040181771	0.07352941449950724	0.038333344380060815	0.06400000186761222	0.041965320746747053	0.05779508590643987	274
0.9897959183673469	1.0	0.8726005960665897	0.98943161354754	0.4249184143685076	0.012878352377466923	0.051176474304760196	0.03933334350585937	0.05466666835546493	0.03869846423315405	0.051430101130718636	0.98996632996633	0.8694612794612794	0.41484848484848486	0.013989173202255697	0.053725496682466255	0.042000010569890334	0.051333335240681975	0.04044220246510697	0.048913837329228736	0.9966666666666667	0.8762626262626263	0.4179461279461279	0.012827472788273528	0.05882353339709487	0.04233334302902222	0.054666668653488154	0.041423898418652516	0.054209481843015835	0.9966329966329966	0.8948326805469663	0.49501820930392365	0.017591483108936278	0.07725490554875018	0.04466667763392131	0.06600000174840291	0.04507842600345611	0.06452635884325662	275
0.9933333333333333	1.0	0.8737797113752123	0.9753607809847198	0.45784993397472173	0.012974001028193098	0.043921574003556174	0.04600000810623169	0.056666668494542445	0.03342582165202653	0.04656828234848864	0.9799326599326599	0.8896969696969697	0.39781144781144784	0.012529163193638148	0.05039215987803889	0.03633334986368816	0.04800000200668971	0.03862216362457054	0.04969459665451901	0.9966666666666667	0.8833333333333333	0.4533333333333333	0.013479480638896086	0.06294118128570857	0.03333334088325499	0.04466666883230208	0.03770443560838239	0.053760326035147764	0.9966666666666667	0.8791919191919192	0.43636363636363634	0.01181441469227692	0.06568627911455492	0.034666679700215655	0.07066666835546494	0.038863587464486926	0.05785786975673248	276
0.9932659932659934	1.0	0.9220066113997567	0.9818436056251798	0.4654581813160578	0.01218202612519801	0.04372549348017748	0.04533334930737814	0.0660000015894572	0.036507327612149226	0.055176108568276316	0.9799663299663299	0.8530639730639731	0.41804713804713806	0.01412342740598834	0.055490200741618284	0.03800001009305317	0.04933333537975947	0.04131599870959228	0.0473231400480397	1.0	0.881904761904762	0.41931972789115646	0.012958904044542197	0.06333333626681682	0.037333346366882326	0.05600000192721685	0.03915819524735614	0.05404375599557667	1.0	0.8922558922558922	0.4276094276094276	0.017652836570580834	0.07607843554487416	0.03666667763392129	0.059333335200945546	0.04429460788214137	0.06361192646200388	277
0.9966666666666667	1.0	0.8815562101129112	0.9829005702201578	0.4474974510026057	0.012369335375593758	0.05431372968589559	0.036000006993611645	0.052000001827875765	0.03799711601775505	0.046751185333726575	0.9898302755445613	0.8587466501752216	0.3937944066515495	0.01317598850058658	0.052352947838166165	0.04166667787233988	0.04800000226497649	0.04190424440044887	0.04978258885569257	0.9966666666666667	0.8888813303099017	0.3902947845804989	0.013194475990819464	0.06039216223885032	0.04133334438006083	0.05933333520094553	0.0375699448143586	0.05237023173562788	1.0	0.9327891156462584	0.5002721088435375	0.012623670560418014	0.07843137376448688	0.031333344777425116	0.06266666859388352	0.0439801594929888	0.06377096712968608	278
0.9965277777777778	1.0	0.9084746272246272	0.9653829966329966	0.48364598364598366	0.012445912179128183	0.04882353423857221	0.03900000898043315	0.06333333494265875	0.040786710325784986	0.05152476310718109	0.9866329966329968	0.8992929292929293	0.4060942760942761	0.013300855534327818	0.05078431550194235	0.04066668073336283	0.056666668554147086	0.0402890211458151	0.05214064025245668	0.9865656565656566	0.8992592592592593	0.41939393939393943	0.012177606369044849	0.05901961094024135	0.04066668025652568	0.04800000202655791	0.03720751892027368	0.05001613347970751	1.0	0.8977146464646465	0.4838973063973064	0.016174975235100694	0.06901961389709922	0.03466667779286701	0.06666666839520137	0.04014720897141679	0.06510188816074787	279
0.9933333333333333	1.0	0.8886907905214542	0.963569039655996	0.44922800311816324	0.011420404394434034	0.045882359497687396	0.036666676203409826	0.04933333518107732	0.03350655371054059	0.04433776723680281	0.98	0.87	0.44333333333333336	0.013021433739439365	0.05431373166102988	0.035666676759719844	0.041333335558573395	0.03818536216284727	0.0490371711194695	1.0	0.8857912457912458	0.3524579124579124	0.012618877301472174	0.05509804595919216	0.04133334509531657	0.06400000178813935	0.04126185367199267	0.060715232958713124	1.0	0.8966666666666666	0.47000000000000003	0.013642600294806967	0.0676470605064841	0.036000014146169025	0.05600000198682148	0.040665132031872546	0.06250526367223101	280
0.9966666666666667	1.0	0.934008097165992	0.9745046376625325	0.451384872437504	0.012732202012186855	0.046862749691103024	0.03200001247723897	0.05466666837533315	0.03437630575474975	0.05034660747241541	0.9864289150003436	0.8581048581048581	0.3648388648388649	0.01249188119358167	0.05098039704210617	0.03766667922337851	0.040666668971379584	0.03991696343715939	0.05132573942099678	0.9866329966329966	0.9025925925925926	0.3254882154882155	0.013428118013357802	0.053725495665681126	0.038666678508122755	0.05466666877269744	0.042075921880027456	0.05489805995314707	1.0	0.8751020408163265	0.46598639455782315	0.011264965377904354	0.0652941211532144	0.036333344539006544	0.0626666685541471	0.04216493641434377	0.0566100493669807	281
1.0	1.0	0.8650388858744801	0.9721468620003617	0.37695785856393565	0.012504182198920466	0.04901961160641089	0.03500001088778177	0.06666666825612386	0.04166243363331737	0.05384920342409763	0.9798969072164949	0.7962886597938145	0.3861168384879725	0.012590330264426899	0.05568627923142675	0.037000013589859	0.05866666851441066	0.03808112420911733	0.050768037431920376	0.9933333333333333	0.8959722222222223	0.4261111111111111	0.012777497462629494	0.05784314072599598	0.04633334668477377	0.06333333520094553	0.04044316303863231	0.05664213868557403	1.0	0.9011028653885796	0.4472917955060813	0.013431526842091772	0.07431373055074729	0.03233334072430927	0.05666666859388351	0.03959460857396869	0.05783155324885895	282
0.9932316360887791	1.0	0.8531798245614035	0.9475146198830409	0.4264254385964912	0.012766978549375854	0.05117647424632429	0.050666678031285606	0.059333335041999814	0.039032373767092045	0.05558072759301075	0.9899999999999999	0.8124915824915826	0.3678114478114478	0.01250739843969016	0.051372555482621284	0.032666676282882674	0.04600000200668971	0.038718502883506874	0.048808984012569855	0.9966666666666667	0.8386394557823129	0.38585034013605446	0.013753271051527564	0.06000000466318692	0.04033334159851074	0.0546666687130928	0.03924451318310864	0.05302173985872055	0.9966329966329966	0.8746306603449461	0.36982065553494126	0.014165099624035976	0.0729411809234058	0.044000007708867396	0.06466666849454245	0.04215954204189065	0.06408290146002021	283
0.9932659932659932	1.0	0.8602378936534024	0.9716005113136444	0.38718644686820386	0.012966106477049	0.05333333779783809	0.03566667858759562	0.054000001867612196	0.04732101165095275	0.05621513609291923	0.9831979660551089	0.8522160379303236	0.37056620628049197	0.013172839388087136	0.052156870984563626	0.04066667548815409	0.050666668732961016	0.039439503609835516	0.0498271004717424	0.9966329966329966	0.8783068783068783	0.39503882361025217	0.01190663527068469	0.06235294555916506	0.043000013033548994	0.0686666684349378	0.042166092369827456	0.057488694762132475	1.0	0.9223527794956367	0.47972926544355116	0.014579819956960354	0.07921568980403974	0.04366667866706849	0.06933333502213161	0.04009788308740811	0.05973553917632211	284
0.9865306122448979	1.0	0.9008119376782971	0.9690220174091141	0.520627605881062	0.01284961486652537	0.048823533560715476	0.044000013987223315	0.050000001947085065	0.03619172067734087	0.050588294607501576	0.9864632721775578	0.8891204562633135	0.4610066652923796	0.014471538503237522	0.056666668793734394	0.04166668097178142	0.0486666687130928	0.041574188762684997	0.0490569513132053	0.9933333333333333	0.8666666666666667	0.42333333333333334	0.013199725644759769	0.057450986259123864	0.03566667628288268	0.04533333553870519	0.04218362721739936	0.05271050324267065	1.0	0.9092207792207793	0.44475091046519616	0.014418508535975205	0.06294118197525249	0.0386666788260142	0.06266666865348818	0.04283218460638857	0.05442049125873988	285
0.9966329966329966	1.0	0.8560167039940275	0.9578916262286924	0.39980403135498327	0.01318228122875851	0.04921569134674819	0.034333345413208004	0.055333335141340895	0.0418275603328826	0.05116215257906596	0.9933333333333333	0.8528956228956228	0.3982154882154882	0.013202587663228427	0.05470588650189193	0.04333334453900656	0.05933333514134089	0.03954778827945621	0.0500582467120107	0.9899999999999999	0.8933333333333334	0.38000000000000006	0.014467570616028479	0.061176477460300215	0.03866667731602987	0.05066666891177495	0.04122274300073612	0.05911858909854465	0.9932996632996632	0.8891582491582493	0.4393602693602694	0.013398900159132277	0.06843137494489258	0.04100001239776612	0.0666666684349378	0.04191098486490561	0.06189615826805112	286
0.993127147766323	1.0	0.9009331840238896	0.985852930197835	0.44154535274356105	0.012706946067448118	0.04823529809129004	0.041333344062169396	0.04933333524068196	0.038957615935687605	0.047244588768276585	0.9663265306122449	0.885578231292517	0.4259183673469387	0.013544079008251086	0.047450987030478085	0.042333342870076486	0.04466666875282923	0.03589903949754086	0.047929312506027194	0.9932996632996632	0.8494949494949494	0.4246127946127946	0.012689869479939294	0.058611612219129555	0.042797986457644877	0.043441079703846364	0.041885032161410485	0.060246098078325504	0.9966329966329966	0.8978840937603824	0.4591811940854651	0.015591402644937254	0.06941177067803402	0.04100000699361165	0.0626666684349378	0.047543935593290815	0.060457552348378456	287
1.0	1.0	0.9022888604517559	0.9749539540354016	0.44035475734331425	0.01143981859616773	0.04490196299319174	0.037000016689300544	0.06000000162919362	0.039097886232558006	0.05398840144586355	0.9831965705161582	0.8307348398070048	0.32764032073310423	0.013331830263833501	0.054705886712261266	0.03466667850812275	0.038666668872038505	0.03846763711802531	0.052114121540883386	1.0	0.895959595959596	0.39609427609427605	0.012469432389737559	0.05549020164153156	0.04033334382375081	0.05933333522081375	0.038816959272459976	0.05301411762170576	0.9966329966329966	0.8691582491582491	0.4027609427609427	0.016937067698003346	0.07705882730437262	0.037333343029022206	0.07000000180800757	0.040924089261056826	0.07168406948287108	288
0.9933333333333333	1.0	0.8327572964669739	0.9676176198353619	0.3939439816455946	0.01338577915230423	0.05313726045337377	0.04233334382375081	0.05866666839520137	0.033330640114800775	0.05196251934568616	0.9797979797979798	0.8552188552188552	0.393939393939394	0.012717302528268588	0.05470588797447728	0.04233334453900656	0.05333333530028661	0.03808555149104093	0.05128638394056531	0.9898295671491547	0.8878475476413622	0.4365649623381582	0.01188231311021437	0.05588235659926546	0.03633334612846375	0.057333335280418396	0.036059733015172506	0.05193577441483388	1.0	0.9053678378567921	0.45069570096079664	0.013721706207065545	0.06725490768750508	0.038333342075347894	0.05600000210603078	0.04305973535098551	0.06019021697565704	289
1.0	1.0	0.885499462943072	0.9650196920873612	0.4689581095596133	0.01230452052889556	0.046274513941185154	0.0346666768391927	0.03933333549896876	0.039354148394707765	0.05083737097380733	0.9866666666666667	0.8253535353535354	0.3453198653198653	0.013753839172373687	0.05215686926654741	0.03933334406216939	0.036666669110457094	0.038442008167930176	0.05147851739077252	0.9932996632996632	0.8695622895622895	0.41791245791245796	0.014141095718436575	0.05843137702521156	0.035333346764246626	0.056000001907348634	0.04069615235461894	0.05576885922875305	1.0	0.9023569023569024	0.4444444444444444	0.012319084893104737	0.07000000358796586	0.03166667930285135	0.06000000178813935	0.04022293279745215	0.062322118064787074	290
0.9899999999999999	1.0	0.8737604540023894	0.9892398446833931	0.41789874551971323	0.012221270600849597	0.050392159714418315	0.03266667874654133	0.05133333514134089	0.037239311733962464	0.05170609625400119	0.98996632996633	0.8695622895622895	0.35784511784511785	0.012466194063620603	0.054117650997404974	0.03100001565615336	0.050666668732961016	0.041594035323277136	0.05005376886352544	0.9966666666666667	0.8633333333333333	0.3933333333333333	0.012830490366545955	0.05901961092855416	0.03666668049494425	0.050666668752829234	0.04199249409012252	0.05637760117431644	1.0	0.9166666666666666	0.4533333333333333	0.01270869573396446	0.06843137806537104	0.03533334445953368	0.06400000190734863	0.03821040971279144	0.05664809176963801	291
1.0	1.0	0.885596082404593	0.9756145365947798	0.4309777102330294	0.011607783523137821	0.04607843567343319	0.03666668168703715	0.0600000017285347	0.037060700827894415	0.052303752450425935	0.98989898989899	0.859090909090909	0.36599326599326604	0.012553950821301096	0.04313725963527081	0.03300001382827758	0.04466666883230209	0.03897476491450343	0.048580472009641884	0.9897938144329896	0.8681925787080426	0.4192203825193516	0.012287038882027439	0.06196079062480553	0.038000009139378864	0.05000000206629435	0.04142967791589469	0.05763462468561808	0.9965986394557823	0.9460544217687076	0.506938775510204	0.013198511516506813	0.06803921951967128	0.03833334287007648	0.06200000196695327	0.03822254462467223	0.056619304458847025	292
0.98993265993266	1.0	0.8937805469227295	0.9824172576832151	0.47727159534624275	0.012638056986226262	0.04803922061826669	0.04333334334691366	0.05600000184774399	0.03647765395113039	0.048495980866368575	0.9932659932659934	0.8858249158249158	0.45646464646464646	0.013841529156149411	0.050000006708444344	0.046666674057642625	0.042000002006689706	0.038670715962944684	0.05015525966131418	0.9966329966329966	0.8992929292929293	0.4798989898989899	0.013266561964894697	0.06392157222710405	0.03733334406216938	0.05000000204642613	0.03846994449789124	0.04947789887385051	1.0	0.8959259259259259	0.3927609427609428	0.016909345043472593	0.06450980836269903	0.03966667771339417	0.0566666687130928	0.04258112370499296	0.060306416728210376	293
0.9966666666666667	1.0	0.8806390290268333	0.9788330774292607	0.45262118885720554	0.012763660941217454	0.04862745573707656	0.028333344459533682	0.05200000178813934	0.03248844416692765	0.05087459351950743	0.9665319865319866	0.8623905723905724	0.33569023569023565	0.011943925920039197	0.05254902517094332	0.04300001311302185	0.04133333563804626	0.04129518981985963	0.05326802908459984	0.9932996632996632	0.8596969696969697	0.3780808080808081	0.013524973754043011	0.06607843666684393	0.03633334247271219	0.055333335260550176	0.03854104253124868	0.0533831575676812	0.9897938144329896	0.8851959457114096	0.42910895900586626	0.014604609792468559	0.06568627875225215	0.03800001152356465	0.06533333514134089	0.04320655569097668	0.06148907207194861	294
0.9866329966329966	1.0	0.8481182795698925	0.960573476702509	0.4896953405017921	0.012903419744675765	0.04352941675513398	0.038000011682510375	0.05800000178813935	0.037297885611061864	0.04952639848529388	0.9899999999999999	0.8433333333333333	0.38000000000000006	0.014731676227581364	0.059607849050970635	0.04200000508626301	0.0393333355585734	0.038006361817119194	0.04877144205612177	0.9933333333333333	0.8493939393939395	0.3276430976430976	0.014697275557150571	0.06019608452039606	0.033000012636184684	0.057333335280418396	0.046948177518229016	0.05537488582653471	1.0	0.8993602693602694	0.42639730639730633	0.013324105993233694	0.07764706452687582	0.03833334302902221	0.055333335359891246	0.040636229275462704	0.06003923762804666	295
0.9966666666666667	1.0	0.8508751420285575	0.971392474639955	0.4296826353937216	0.012771249918678068	0.04274510277252572	0.0440000065167745	0.054666668375333155	0.04135472551563569	0.04663778328400502	0.98	0.85	0.4566666666666667	0.01491187056908714	0.06058824117277184	0.04300000810623169	0.04400000204642613	0.03921329893643226	0.0515503619909074	0.9898302755445613	0.8684058269772557	0.3800549714835429	0.01413367790087085	0.05098039706548054	0.03433334477742512	0.05266666861375174	0.0396177325341513	0.0567905750492774	1.0	0.9119529478458049	0.5143735827664399	0.012598912166976136	0.06137255231539409	0.03566667707761128	0.07000000182787579	0.042152604856564586	0.06581039942765123	296
0.9965986394557823	1.0	0.8800050948077264	0.969486531986532	0.3757121655147971	0.012744065039965474	0.04784314117010902	0.03466667890548706	0.04733333524068197	0.03786532533113666	0.053226260069003606	0.9833333333333334	0.8528619528619528	0.37787878787878787	0.013216351403493852	0.05666667428671144	0.03766667572657267	0.04800000218550363	0.03513063979038612	0.05192670780160693	0.9933333333333333	0.9066666666666667	0.37999999999999995	0.012187020410626729	0.058627455468271285	0.03666667898495992	0.05600000208616256	0.03996956250447068	0.05354360973470051	1.0	0.8959863945578231	0.43312925170068034	0.012944704486708503	0.0645098081406425	0.04466667763392131	0.06866666849454245	0.040666283837724505	0.05979745185674881	297
1.0	1.0	0.9086941644892373	0.9860380116959065	0.5443441271618763	0.012009321029104486	0.042941180935093005	0.035000012238820384	0.048666668574015304	0.037208288886092296	0.05173709883967928	0.9763945578231293	0.8491156462585034	0.38673469387755094	0.013594602649840743	0.05843137720051935	0.04200001112620035	0.040666668891906725	0.0393632021305878	0.050480212220230046	0.98989898989899	0.8790909090909093	0.42962962962962964	0.01336376243879473	0.0647058887692059	0.032000009298324576	0.04933333539962768	0.04079595980455879	0.0595597046920013	1.0	0.9259259259259259	0.4410774410774411	0.013409780080213525	0.07058823946644278	0.0356666768391927	0.06333333514134089	0.041469753815902684	0.06478389610478714	298
0.9966329966329966	1.0	0.90006038647343	0.9820350241545893	0.49698067632850246	0.012660428752781247	0.04392157312701731	0.03633334414164224	0.04266666869322458	0.035097500305690275	0.049773726795145606	0.9764309764309763	0.8720538720538721	0.3468013468013467	0.01331226669668932	0.052549026573405544	0.03666667636235555	0.054000002125899005	0.04346397605985116	0.047899983341522206	0.9931622133389438	0.918734132828389	0.501373869135283	0.013356891288757474	0.058431379713264155	0.0396666731039683	0.05200000202655791	0.03924624695773298	0.05156503459582854	1.0	0.8995286195286196	0.4112457912457912	0.014537521774193977	0.07490196564618277	0.03700000921885172	0.06533333522081375	0.042374763229081625	0.06173755949112784	299
0.9864976293547723	1.0	0.886641210553096	0.9827783273871075	0.4777549975901745	0.012024546562605381	0.037450983652881555	0.04600001366933187	0.06466666837533314	0.038339695485478865	0.05429027282719081	0.9932996632996632	0.8528956228956229	0.3877777777777778	0.013656713243663342	0.04843137891853557	0.033666677554448445	0.037333335677782686	0.04197245548667245	0.04792925900003222	0.9897959183673469	0.8714965986394558	0.44870748299319735	0.014523293946596025	0.05862745659024108	0.03900001176198323	0.049333335439364114	0.04031156555568091	0.05249177850146824	0.9966329966329966	0.8476602762317048	0.40349068920497494	0.013320328251057598	0.07235294551241632	0.034000012079874666	0.07200000154972076	0.04191329989290881	0.06219679374910139	300
0.9866329966329968	1.0	0.8490738148562897	0.972002146323255	0.4210098606445191	0.013449639330507185	0.048823533549028277	0.04066668073336283	0.04866666863361994	0.0398632042057482	0.051563175901735085	0.9765656565656565	0.8996296296296297	0.3845117845117845	0.011497663258376404	0.05019608319974413	0.0396666780312856	0.05466666867335637	0.0374560712658601	0.04756992114981758	0.9966666666666667	0.8723232323232323	0.38912457912457915	0.01380754329263151	0.06098039727584988	0.03933334445953368	0.05666666859388351	0.042363395232731665	0.05576790870313855	1.0	0.8827609427609427	0.3846801346801347	0.011651086469077991	0.06862745525790194	0.037000015417734775	0.06666666825612386	0.03759422243698025	0.061673122345403064	301
0.9964912280701754	1.0	0.899130839695132	0.9791836029116325	0.4776270257306335	0.010834049311784897	0.03549019977158191	0.03933334787686666	0.05933333514134089	0.03776108628922574	0.05230892592777676	0.9864632721775579	0.8379371950800522	0.32433175290318145	0.01239352721015498	0.05078431877435422	0.0423333470026652	0.05133333526055017	0.04426725392764244	0.050967666922310785	1.0	0.8461279461279462	0.3778114478114478	0.013415358128329823	0.058823534659310873	0.03366667612393696	0.062000001847743985	0.04566281963281318	0.054442206981972587	1.0	0.9218500797448166	0.49782030834662416	0.011848509736106702	0.06862745614612804	0.0346666752497355	0.050666668752829234	0.034565513538533314	0.05904287239026379	302
0.9899999999999999	1.0	0.893538505145648	0.9754055468341183	0.4389662916448631	0.012113305064027415	0.04274510320495157	0.03833334509531656	0.05733333520094553	0.03729904177000526	0.05179428167571174	0.9866329966329966	0.8823527794956366	0.4141379784236927	0.012793991674108987	0.04725490643697627	0.03866668009757995	0.046666668772697435	0.03694451358373454	0.04958167177939521	0.9865649694221122	0.8618759018759019	0.39420463134748845	0.012562378765795981	0.06313726164546667	0.040333343029022216	0.06600000190734863	0.040651063100405053	0.06030069899923541	0.9966666666666667	0.8966666666666666	0.4066666666666667	0.011190839910580628	0.06882353212319169	0.03200001486142476	0.07400000174840293	0.04587862200167367	0.060021787795944165	303
0.9966329966329966	1.0	0.8897561789202655	0.9740709468263647	0.4432331571650457	0.011804507198043858	0.050980396855111215	0.044666675567626934	0.0540000017285347	0.036388636220029774	0.049304775385216576	0.9932659932659932	0.8526936026936026	0.3377777777777778	0.012669838322141492	0.04882353673962985	0.04066667819023132	0.049333335320154825	0.03788921501071466	0.05053136199968974	0.983265306122449	0.8521768707482993	0.37557823129251694	0.013305509758633857	0.05764706589427648	0.03833334366480509	0.04666666877269745	0.042937963812429314	0.05684509517869738	0.9965986394557823	0.8851783137497423	0.4460592317735175	0.015401140017477275	0.07745098478653852	0.034666679143905636	0.06000000204642614	0.048072454802057414	0.05822521135525172	304
0.9865319865319865	1.0	0.8723560931281922	0.979341901270269	0.41170414206481015	0.012389606247230218	0.051176476186397035	0.046333343426386515	0.05600000170866648	0.034934490780609874	0.04879516682575643	0.983265306122449	0.8289795918367348	0.38265306122448983	0.013725760123264666	0.050784316179799095	0.0350000143845876	0.05333333539962768	0.04309904444392246	0.05099461903662783	0.9865993265993267	0.8794276094276094	0.3560942760942761	0.014188573434602142	0.05901961224920609	0.04166668033599854	0.05733333524068198	0.04110405029465008	0.05103040872066925	1.0	0.8858249158249158	0.46636363636363637	0.012583780761972084	0.06843137474621044	0.040000013430913285	0.07133333492279054	0.040404627082113585	0.060192369857482886	305
0.9899319727891157	1.0	0.8684220687244579	0.964018931842522	0.4236387911746237	0.01196194465046966	0.04450981060663859	0.04566667342185974	0.04933333530028661	0.034379578371222526	0.048337919729444644	0.9899999999999999	0.91	0.39999999999999997	0.014142843946330683	0.04529412197131737	0.03933334573109945	0.03600000216563541	0.03468767194233418	0.05067596603971689	0.9933333333333333	0.8961279461279461	0.4130639730639731	0.01304887491845702	0.058431375903241774	0.03700001597404479	0.06133333524068196	0.04236840755397414	0.05059893425975378	1.0	0.9157493300350442	0.46831443688586544	0.013657665772794361	0.0721568664966845	0.03966667580604553	0.0720000017285347	0.04459884672334887	0.06084120273992746	306
0.9932996632996632	1.0	0.8826688661713767	0.971516012635111	0.4639333405579838	0.012215825459043804	0.04098039566301832	0.03633334827423095	0.061333335061868034	0.041052607755808	0.049387184714491085	0.9899999999999999	0.85	0.41333333333333333	0.012628476253974381	0.05137255347242544	0.029666680971781417	0.05133333528041839	0.03781619052188703	0.05201505501553002	0.9966329966329966	0.8417508417508417	0.39057239057239057	0.014033038728551927	0.06431372953396218	0.0390000094572703	0.05600000182787577	0.04206917739240649	0.056125176560567126	1.0	0.8862626262626262	0.3778787878787879	0.012220058181789095	0.06333333619669371	0.04333334668477377	0.06600000176827114	0.03980077493388299	0.06486334517022872	307
0.9932996632996632	1.0	0.873172397600905	0.978856222004714	0.4270902892757282	0.013272061612087707	0.044117651535015484	0.037666680415471394	0.046000002006689696	0.042460123479021755	0.05183491338545906	0.9797278911564625	0.8408843537414966	0.3679591836734694	0.01312695110417255	0.04960784982232488	0.0373333424727122	0.035333335638046255	0.0403136861694571	0.04767185811916776	0.9933333333333333	0.8590572390572392	0.3825252525252525	0.013746388005662432	0.056274514794349674	0.0383333470026652	0.05466666863361994	0.04149884924805922	0.0500480988095093	0.9966666666666667	0.8593602693602693	0.42437710437710435	0.013636880956905439	0.06921568937161389	0.035666680335998534	0.06400000192721683	0.043654534090001675	0.06478644733208545	308
1.0	1.0	0.8569130657307888	0.9790524237771442	0.4777729034144915	0.012211002520487334	0.04254902602410784	0.03966667731602986	0.051333335121472666	0.03779711486163167	0.053744549129986156	0.9797959183673469	0.8692517006802721	0.4561904761904762	0.012759967868717656	0.05392157325557634	0.04433334390322367	0.05400000204642614	0.04071137267109974	0.05362218749457462	1.0	0.8662962962962962	0.4016161616161617	0.014155668510187175	0.061372555669616254	0.035333341836929315	0.048666668713092796	0.04361040883900343	0.0498192823726738	1.0	0.9025197553768982	0.4817858860716004	0.012969718870712065	0.0694117680016686	0.03500001064936319	0.06200000178813934	0.03785029125879725	0.062005023596454184	309
0.9863244266778876	1.0	0.8763920671243325	0.9754462242562929	0.3959115179252479	0.012090330314221675	0.04764706398926529	0.03900001565615335	0.06266666841506958	0.04096821482006984	0.054167094966642626	0.9759450171821307	0.8472352389878163	0.39616092193411784	0.013129105487692172	0.04843137988857194	0.04366667532920837	0.044666668792565666	0.034244510460864595	0.05068643210217791	1.0	0.8857142857142857	0.4122448979591837	0.012136354456790432	0.058235297436807686	0.035666678905487054	0.06000000192721685	0.04176108527321346	0.05835201902207265	1.0	0.914580265095729	0.47436706641419457	0.013046972753397076	0.065294120685727	0.037333346525828044	0.07333333490292232	0.037838344137517	0.06183083688208683	310
0.9898646327217756	1.0	0.8867828218886276	0.9689910499460147	0.4571009425051747	0.012817632671651246	0.044705886946004976	0.04300000929832459	0.05533333506186803	0.03816878875735177	0.047020451395365336	0.9866329966329966	0.8962289562289563	0.4313468013468013	0.012151084264050782	0.04901961372179143	0.041666676282882696	0.04200000234444936	0.03976281842211537	0.049462303432184884	1.0	0.9233333333333333	0.4366666666666667	0.013706232666594197	0.0568627483587639	0.03766668025652568	0.048000002066294345	0.04113911993655165	0.05738671218010797	1.0	0.8952106094963238	0.48986463272177555	0.01442663854329837	0.07137255275950712	0.03633334390322366	0.06533333500226339	0.038015609014654436	0.059012541277219895	311
0.9966329966329966	1.0	0.9115143369175627	0.9787186379928315	0.481070788530466	0.011226319880755689	0.044313732514194404	0.04300001049041748	0.05600000176827113	0.03423198768908807	0.048740230107905035	0.98	0.8633333333333333	0.36333333333333334	0.013379484850216235	0.05019608233489242	0.046000013033549	0.041333335439364106	0.03652775055719019	0.053170304033542205	0.9898639455782313	0.9129251700680272	0.46972789115646263	0.01322846559902815	0.054509809648289394	0.04266667477289835	0.050000002086162565	0.03687283491399246	0.04979182051262743	1.0	0.8948670377241806	0.4406995121280836	0.01455003481650491	0.07254902448139938	0.03733334477742512	0.06666666841506959	0.04106185501522181	0.0604251627901628	312
0.983231636088779	1.0	0.8075502364066195	0.9750098502758077	0.3877068557919621	0.01313205742854373	0.050784320539119195	0.036333338499069195	0.04933333518107732	0.03596069887047328	0.04819052029624932	0.9933333333333333	0.8466666666666667	0.4033333333333333	0.012561728534076355	0.04627451475928812	0.03366667731602986	0.04400000200668971	0.033781699836093325	0.04941960213253433	1.0	0.86	0.4266666666666666	0.013995930066497237	0.06588235677457324	0.0410000074704488	0.05000000196695328	0.04030405041119497	0.06324255028366077	1.0	0.8621809936095651	0.43804438947296087	0.01366624806594155	0.07313725796400332	0.03466667874654134	0.07200000190734865	0.04604644294726826	0.06132134859774271	313
0.9931972789115647	1.0	0.8697521694019996	0.9684917940011318	0.41540864931145066	0.012224523738579733	0.04529412268423567	0.03633334302902221	0.03666666879256566	0.0391531862443582	0.04986600678572762	0.9865656565656565	0.8627609427609427	0.40989898989898993	0.013551571369518714	0.05392157504371569	0.04066667644182841	0.05733333506186803	0.03483295181670399	0.051270656139305947	0.9933333333333333	0.8731313131313131	0.4117845117845118	0.013383765257066095	0.06156863391399384	0.041000005722045894	0.04600000220537185	0.03647360616897112	0.05237044618140325	0.9965635738831615	0.9049645058481582	0.4318307558366468	0.01255231476396469	0.06372549263870016	0.03533334747950235	0.06333333524068196	0.040948752099562696	0.058635686431689704	314
0.9933333333333333	1.0	0.9334406494960806	0.9859641346273486	0.533003608311559	0.01223206243196878	0.051960786510916325	0.04766667596499125	0.05466666833559671	0.0388341064731969	0.05302810761564461	0.9833333333333334	0.8133333333333334	0.3433333333333333	0.013619139082585196	0.056666672545320845	0.03766667493184408	0.046666668713092795	0.04024605665340128	0.049816669371185285	0.9966666666666667	0.8866666666666667	0.43333333333333335	0.015446239983869334	0.06000000465149974	0.03566667675971985	0.05666666865348815	0.04228169898550404	0.054411717221577886	1.0	0.9198316498316498	0.46154882154882154	0.011876079536632956	0.06764706181544884	0.03333334636688232	0.04666666895151137	0.03919865813696314	0.05777068641912669	315
0.9965986394557823	1.0	0.8791777580597456	0.9823277136941734	0.4514936409346347	0.012056571405956043	0.04803921937942504	0.04433334525426228	0.06266666843493779	0.041267633474263606	0.0473359220620134	0.9933333333333333	0.8661952861952861	0.36121212121212126	0.012245486449801344	0.0531372598807017	0.03866667819023131	0.05066666877269745	0.0382192726560181	0.053634994609078224	0.9932316360887791	0.8649419363705078	0.39850889850889853	0.01342184628468196	0.06568627759522082	0.04366668041547139	0.06200000190734863	0.03986551322767041	0.05388368129442852	1.0	0.9152408438122723	0.4133511990654848	0.012013541178306946	0.0684313753305697	0.03400001128514607	0.05933333520094553	0.04229171996704645	0.056109096428044604	316
0.9898646327217756	1.0	0.936017692366354	0.9822313734461985	0.4980934950049569	0.013115502585141247	0.05078431692777896	0.060666675885518384	0.06200000164906183	0.03538342996272967	0.053956828104443	0.9866329966329966	0.872895622895623	0.42471380471380465	0.013431560382948233	0.052549023990537604	0.042000013351440414	0.044000002225240066	0.040842202780242136	0.056383285400848436	0.9966666666666667	0.87	0.36999999999999994	0.01262414230022011	0.05941176759261712	0.034333347638448086	0.05800000190734863	0.03800578501532303	0.052712294500766366	1.0	0.8708435785018995	0.45564169643698366	0.015129203677797512	0.07529412215831233	0.03600001200040181	0.0693333350022634	0.04116339530122532	0.05998738510748967	317
0.9966329966329966	1.0	0.8828008437516077	0.9854594330400782	0.4844334688137744	0.012479529928226369	0.04196078897691241	0.040333345174789426	0.054666668514410655	0.03635568835652631	0.04676800601437886	0.9899999999999999	0.8433333333333333	0.39666666666666667	0.012528413524137973	0.05039216218041439	0.04133334390322367	0.048666668872038514	0.03995164560669878	0.049759567409074536	0.9966666666666667	0.8733333333333334	0.44333333333333336	0.013359009920611967	0.06490196623054205	0.0283333446184794	0.05200000204642613	0.04132023673232121	0.053737713944498645	1.0	0.9020097886077267	0.4984900551910861	0.015160227020493527	0.07000000326072468	0.03800000882148742	0.06133333514134089	0.03720019439378455	0.05666442931746581	318
0.9966666666666667	1.0	0.9183201058201057	0.9854166666666667	0.4467403628117914	0.0130974842588186	0.04450980676155466	0.04600001128514608	0.0520000018676122	0.03740212334589691	0.05426119159676441	0.9865656565656566	0.869023569023569	0.43303030303030304	0.012700173255688696	0.051176474480067985	0.04033334422111511	0.04400000222524006	0.037023511053004464	0.05114543687496611	1.0	0.8496296296296296	0.41498316498316495	0.012634750797378386	0.056862751198749915	0.036333344221115116	0.05533333539962768	0.04493526883956783	0.0617526236617279	0.9966329966329966	0.9161279461279461	0.43966329966329964	0.014407550905802875	0.07058823985211989	0.04133334517478943	0.058666668673356376	0.04446705811248808	0.06257354917265989	319
1.0	1.0	0.885431597388119	0.9855387667887667	0.44342251950947603	0.013441826382195357	0.04588235782641991	0.03333334509531657	0.05333333518107732	0.04165049012869538	0.049223514378865456	0.9865319865319866	0.8080808080808081	0.33670033670033667	0.01330894407904807	0.051176474947555395	0.04066667771339417	0.04933333528041839	0.04218112367343351	0.05087521004550511	1.0	0.8360606060606061	0.37767676767676767	0.01505202655524745	0.05803921904049667	0.034000010490417475	0.04266666881243386	0.04371523055423889	0.056370441994789966	1.0	0.9459863945578232	0.5134693877551021	0.014770124806459957	0.06627451376587737	0.036333344459533685	0.07000000166893006	0.04167013747113288	0.0562195885508558	320
1.0	1.0	0.8997498916853756	0.9710110677852614	0.3970801823624404	0.011934453459773722	0.04274510306470534	0.0436666792233785	0.05466666843493779	0.033026398392771016	0.0511653656144036	0.9799663299663299	0.8626936026936027	0.3581144781144781	0.013642234844871391	0.056666671820715366	0.03866667699813842	0.042000002106030776	0.038289793736856564	0.04949895747667099	0.9898983027554457	0.8989170617742045	0.45468013468013463	0.0121195903610513	0.056666669775457944	0.042000012318293256	0.06333333526055018	0.03906686158671773	0.05595805344934254	0.9965986394557823	0.8925850340136053	0.4060544217687075	0.013414227750417382	0.06941176892495621	0.03566667938232422	0.06733333522081376	0.04552428458361727	0.0623446030730438	321
0.9966329966329966	1.0	0.891029055758163	0.985464889720209	0.4463372775502628	0.012888901629138296	0.049019611267482534	0.03900001565615336	0.05666666853427888	0.04229499739562385	0.048459286411895765	0.9865319865319866	0.8791582491582491	0.3922895622895623	0.01269473546660453	0.04803922055983075	0.0466666784286499	0.05000000202655792	0.03818131465264138	0.05385275619696725	0.9966666666666667	0.9133333333333334	0.42	0.014900728848766457	0.06313726093254839	0.03600000842412312	0.04600000208616256	0.03875376065953388	0.0553526552999962	1.0	0.8988813303099018	0.4575709475709476	0.012923290737082054	0.07117647509948881	0.03733334191640216	0.058000001927216854	0.04078690226431756	0.06594463366589011	322
1.0	1.0	0.9020102422991668	0.9792478789268516	0.460024459221891	0.01189347383166385	0.04784314286475088	0.03933333992958068	0.055333335141340895	0.03627977386586697	0.045270546533050404	0.9966329966329966	0.8729629629629629	0.37138047138047137	0.013783337399014646	0.05294118309722227	0.039000008742014564	0.04733333551883697	0.04039114303143267	0.04825082826246472	0.9966666666666667	0.8825925925925926	0.405959595959596	0.012370726296553438	0.053725494356716384	0.04200001295407613	0.06333333526055018	0.04128439586291194	0.05457274331241185	1.0	0.8653032038599049	0.45371515845742644	0.013132711587019433	0.06764706433988087	0.032333341916402164	0.0726666682958603	0.04128285438150798	0.05856485524713298	323
0.9830962688105545	1.0	0.8863584080975385	0.9747789937230932	0.3756498734759604	0.01192839811036526	0.048431376920026886	0.03333334716161091	0.05133333530028661	0.03832158715596318	0.05455631772622003	0.9966666666666667	0.8657142857142857	0.3722448979591837	0.012782538633258062	0.04509804531639697	0.035666677077611286	0.04266666875282923	0.035511565684353444	0.04966164126152039	0.9932653061224489	0.8788806431663575	0.4618195561052704	0.014584560354455453	0.05901961418927886	0.03933334136009215	0.05333333547910055	0.041547211297812484	0.05142993911258272	0.9932659932659934	0.8513021370164227	0.405002405002405	0.016814045378180403	0.07215686803939297	0.03933334318796793	0.05400000204642613	0.04758170231261464	0.06400710103193488	324
0.9932316360887791	1.0	0.8890531660692952	0.9782482078853048	0.4661364994026284	0.011545275219606882	0.046666669109288385	0.03700000993410745	0.05666666837533315	0.030767245732612455	0.047255889881990136	0.9764625850340135	0.8656462585034014	0.3959863945578232	0.013701626827375675	0.058235298827582715	0.04100000858306885	0.04400000216563541	0.03914393564102047	0.04943711347458731	0.98996632996633	0.8691582491582491	0.4464309764309764	0.012268360455445312	0.06000000544622833	0.0350000108083089	0.05333333547910054	0.036164934645406537	0.050312018654971646	0.9932659932659934	0.9189514189514191	0.4123204837490551	0.012834533951601015	0.07235294575784722	0.03733334120114643	0.06066666861375173	0.04185125662669511	0.061006349115719234	325
0.9966666666666667	1.0	0.8315231363225758	0.975210717938679	0.38098966870839596	0.012722561343806572	0.04568627940673453	0.03133334565162657	0.047333335300286605	0.035980545606686655	0.051910016228154464	0.9899999999999999	0.873030303030303	0.3748484848484848	0.012747786366701859	0.0517647102650474	0.04000001192092895	0.04533333549896876	0.03551811549516541	0.05032835701229515	0.9931944444444444	0.8954166666666667	0.37250000000000005	0.012363362314330181	0.06176470948200599	0.03800001200040181	0.05866666861375173	0.037788828021712836	0.05101693458396913	0.9933333333333333	0.9061224489795919	0.43646258503401364	0.012928614655491763	0.06745098458785637	0.0336666801770528	0.060666668454806005	0.036906746514087	0.058756778950729414	326
0.9932653061224489	1.0	0.9218118947122308	0.9964539007092199	0.5330716316158646	0.012743650137312655	0.04666667017282224	0.03866667660077413	0.052666668494542435	0.03585087093930254	0.04994837557703643	0.9933333333333333	0.8633333333333333	0.4066666666666667	0.013635576588225494	0.04686275310376111	0.036666675726572666	0.03866666901111602	0.04127765565547869	0.04911597585724722	0.9966329966329966	0.8086868686868688	0.3457912457912458	0.012731350966883638	0.06078431912496977	0.04133334422111511	0.05800000198682149	0.04340732929908699	0.05463421405479436	1.0	0.9092544492544493	0.5153184910327767	0.013642879253862284	0.06862745359832165	0.03300001279513041	0.06466666867335637	0.040801739846534575	0.06238480167850067	327
0.9831986531986532	1.0	0.8481432855669544	0.9746953536340444	0.38588822395918143	0.011409953478508567	0.04882353416844909	0.043333344221115094	0.06533333478371305	0.03545626570668523	0.05153524407972541	0.9866666666666667	0.8433333333333334	0.30666666666666664	0.012821712885934674	0.046470592454368	0.03700001176198323	0.04466666875282923	0.0380335324399044	0.04678143677575856	0.9931972789115647	0.8889795918367347	0.45986394557823135	0.013347988761651622	0.05666667048837625	0.04133334541320801	0.0620000018676122	0.039586130735272375	0.054572693538758994	1.0	0.8891919191919192	0.4062289562289562	0.014584930907825486	0.08235294474106208	0.033000009059905994	0.06266666845480602	0.045867828816209905	0.0639172113065592	328
0.9965986394557823	1.0	0.8896571325220268	0.9861096039066739	0.47261046578153776	0.012640170195060633	0.045882356225275533	0.03966668089230855	0.06333333506186804	0.042956460862260785	0.05000449085878161	0.9663299663299663	0.8378284563851573	0.38682356208129404	0.012961774516432198	0.05627451527352426	0.03866667628288268	0.04800000208616256	0.03915337688835598	0.05548549050241255	0.9899999999999999	0.8697979797979798	0.39141414141414144	0.013127894906320284	0.06843137893022275	0.03800000913937885	0.05133333539962769	0.042259930109839895	0.052093975214114734	0.9966329966329966	0.8986119700405414	0.4526558097986669	0.01591317653458019	0.07450980925092508	0.04233334183692932	0.060666668593883526	0.04707669190905686	0.06405499857295564	329
0.9865986394557824	1.0	0.883606866628938	0.9504999056781739	0.4139973589888701	0.012279085285636615	0.05274510173236622	0.040000012238820395	0.06333333490292231	0.038121971510646425	0.0523616074935998	0.9932996632996632	0.8488888888888889	0.4027609427609427	0.012985256819284809	0.053137260535184076	0.03933334461847942	0.05000000214576721	0.040683627726622845	0.05349457048302545	0.9932996632996632	0.883063973063973	0.4619191919191919	0.01257617936673719	0.06803922226615981	0.042000007073084517	0.05400000190734863	0.03774932844367789	0.049785918150253246	1.0	0.8859183673469387	0.48680272108843536	0.012898654434783621	0.0611764732879751	0.03633334684371948	0.0633333350221316	0.03965588295432183	0.06405431344587531	330
0.9965986394557823	1.0	0.871726560405547	0.9894713753016012	0.456572469596159	0.013216357924424512	0.04725490546693989	0.0430000147819519	0.05933333514134088	0.03765087162855731	0.0546638986462487	0.9764983164983164	0.8825252525252525	0.4027609427609427	0.01255117218940819	0.05764706254005433	0.044333343346913655	0.05266666845480602	0.040153375494824665	0.052793117785644515	0.9965635738831615	0.9222749835120969	0.4970821618244299	0.012691136121903398	0.065098043236078	0.03800001072883605	0.06466666837533315	0.03899094593276867	0.057786077301042314	0.9931972789115647	0.9081632653061225	0.4727891156462585	0.015017443932307743	0.06941176698488348	0.04266667906443278	0.07800000154972077	0.04199788427159965	0.05819019846677139	331
0.9932659932659932	1.0	0.9220573718370925	0.9857066422074446	0.48877461575115344	0.012413845018505412	0.049803924665731546	0.03600001279513041	0.06333333484331766	0.03765684605862134	0.04927589137168878	0.9766666666666666	0.8533333333333334	0.41	0.013055203763702776	0.051960788930163655	0.04733334326744081	0.04600000200668971	0.03987013823944708	0.04876283238611856	0.9899999999999999	0.8759863945578231	0.44979591836734695	0.014274074163237572	0.0562745143852982	0.031666676123936956	0.050000002106030776	0.04029615087109493	0.05568812560867311	1.0	0.9093265993265994	0.45296296296296296	0.012695121378602297	0.07764706258680308	0.03633334374427794	0.06933333520094555	0.039922547363178344	0.06034220278266906	332
0.9898302755445613	1.0	0.9099362292297076	0.9530014068057547	0.42943077453947015	0.012070039155902936	0.04568627656674853	0.04200001454353333	0.05266666841506958	0.03552775094022181	0.05610058003656176	0.98	0.8733333333333334	0.42333333333333334	0.012877007682615871	0.05058823964175057	0.03866668017705282	0.046000002046426125	0.03690443614994628	0.04946813896224975	1.0	0.8927946127946127	0.422962962962963	0.0128202281758486	0.06333333838219736	0.037333344221115096	0.05533333522081375	0.037581120256835555	0.057293042019560037	1.0	0.894517090393379	0.4182926112233918	0.013122897512781279	0.06803922010403053	0.03966667580604553	0.06000000174840292	0.038185551652191695	0.06342924477777262	333
0.98996632996633	1.0	0.8753761014399313	0.9965277777777778	0.45746024070492153	0.013035137964469479	0.04627451460735471	0.048333341995875044	0.04333333537975947	0.03973564909340557	0.05061005462880447	0.9830619116333402	0.8473854188139902	0.3730845873703017	0.01337173451566429	0.049803927482343184	0.04033334541320801	0.040000002205371844	0.03948960292964083	0.04904051754930285	0.9966329966329966	0.9062289562289562	0.428013468013468	0.013443028314580559	0.055882356353834574	0.036000011444091796	0.05800000174840292	0.039089407448088725	0.05147261936793854	0.9966329966329966	0.905993265993266	0.44983164983164986	0.014103814385691813	0.06313725882885503	0.036000010649363194	0.045333335677782687	0.03894008233492085	0.06191617597715585	334
1.0	1.0	0.8680255176265814	0.9856556711609903	0.44752617359000335	0.012909090693718955	0.044901965950049604	0.039666679461797076	0.054666668415069584	0.03995934984775865	0.048326504985580394	0.9830955816670102	0.8720463134748849	0.4109022194736481	0.014472796061597926	0.059215692328471764	0.051666673978169764	0.03933333553870519	0.039213683144619	0.05099298851192893	0.9966666666666667	0.8933333333333334	0.46	0.013545011695021592	0.06176471181944305	0.04433334255218505	0.06133333510160446	0.04017765236323508	0.05252447794454784	1.0	0.9077775440072936	0.49821165579633914	0.012734452339651939	0.07411765149995392	0.040666676600774124	0.058000001966953284	0.03834027288226493	0.0630720914853583	335
0.9966666666666667	1.0	0.9124172518469753	0.972027924072855	0.4832812157120913	0.011938268288447485	0.044901965996798354	0.04366667699813843	0.05800000162919363	0.03759171725095811	0.04655085037114456	0.96993265993266	0.8194276094276095	0.3345791245791246	0.013095934307583214	0.055098044802160816	0.044666680018107106	0.05066666865348815	0.041469369201255886	0.05417904167716981	0.9932996632996632	0.8992255892255893	0.4760942760942761	0.014294285793585318	0.06333333752903285	0.041000007708867386	0.05266666877269744	0.04113314316107357	0.050387542532704645	0.9966666666666667	0.9033333333333333	0.41	0.011455404250542303	0.06941176617846768	0.0346666829586029	0.06933333534002306	0.04450193488487617	0.05745656688658818	336
1.0	1.0	0.8791258579647078	0.98618194971966	0.501303138090984	0.013547427112897838	0.049607848373113904	0.04433333961168925	0.04400000200668971	0.03689769027324999	0.04431364644294727	0.9865656565656566	0.8355892255892255	0.3321885521885522	0.012878506911270718	0.05176471264923319	0.03800001080830891	0.0546666685740153	0.04192062278078699	0.05270597695450673	0.9966666666666667	0.8857823129251701	0.3992517006802721	0.012503850550130096	0.06019608212452308	0.03800001184145609	0.05066666887203852	0.040662242457632385	0.05704381427290178	0.9965635738831615	0.9188701872501578	0.49467634476471	0.013430608819087149	0.07568627896262152	0.03466667540868123	0.06333333510160447	0.04220983203095966	0.061759291207716116	337
0.9965986394557823	1.0	0.8706042382588776	0.9796191294387171	0.4817225085910653	0.01306843454502455	0.0521568688691831	0.03933334056536356	0.060000001649061836	0.03764374135817635	0.05091715471098151	0.9866666666666667	0.8557142857142858	0.3457142857142857	0.013338501200464495	0.05176471105977601	0.036666678269704184	0.04400000212589899	0.039305208752058826	0.048674663800896543	0.9932996632996632	0.8927609427609428	0.42616161616161613	0.012150072509699378	0.05725490801474628	0.0386666756470998	0.05333333539962768	0.04011329882227616	0.053381912781770506	1.0	0.9121143406857692	0.5101353672782244	0.014054104321237807	0.06705882650964401	0.03666667652130127	0.05800000192721685	0.0389360366284273	0.06452692689119116	338
1.0	1.0	0.8446961031037902	0.9751367917333944	0.4315302562342713	0.012545149028709325	0.04745098582669801	0.030666678190231316	0.04133333535989125	0.04003835053678192	0.0473023715379503	0.9865986394557823	0.8592517006802721	0.4195238095238096	0.01301774413885672	0.05098039933279449	0.039333343664805086	0.05266666861375172	0.04113834769689048	0.05358165533840604	1.0	0.936055796055796	0.48807668521954234	0.013361174797376115	0.059411771963624384	0.03800000603993733	0.048000002066294366	0.0403281353051033	0.04922631403980673	0.9965986394557823	0.8975383968020197	0.453853706431026	0.015205894343854198	0.07725490653047373	0.03900000699361164	0.05533333520094553	0.041297499471868386	0.06418833999316739	339
0.9965986394557823	1.0	0.8817202580920386	0.9709671068013733	0.46688119644446635	0.011245341955196242	0.043529416346082504	0.05000001366933188	0.05333333518107732	0.03424605286286745	0.04730242432133147	0.9865993265993266	0.8529629629629629	0.3813468013468013	0.014078682002917321	0.05235294873807944	0.040000005642573035	0.04133333553870518	0.03839422518793557	0.05328240861578191	0.9933333333333333	0.8966666666666666	0.41	0.013899904415051142	0.063921572098545	0.04233334350585938	0.050666668732961016	0.03976204572495697	0.050703428941862305	1.0	0.9151721294578437	0.42723149866007004	0.013227860011993825	0.06372549546699897	0.038333341121673574	0.05200000190734864	0.03838324225334761	0.0612666966715494	340
0.9863244266778876	1.0	0.8880886304568082	0.9577850566683658	0.43427444983543834	0.012245291728210608	0.050588240518289446	0.03800000945727029	0.06400000160932541	0.034300198310280576	0.04967573222254428	0.9966329966329966	0.8048017590874735	0.3437298151583866	0.012481960831399982	0.04784314334392547	0.03533334636688231	0.04266666891177495	0.04251311076449979	0.04872155742245989	0.9966666666666667	0.8454545454545453	0.3691582491582492	0.013668719432962662	0.058431378100432606	0.04200001041094462	0.0506666687130928	0.03919403287422679	0.05760758396063065	0.9965986394557823	0.8574682656567781	0.3559562381653693	0.013310470977686567	0.07490196451252583	0.03533334716161091	0.07200000166893007	0.04213988790925527	0.05953870961341858	341
