# Supplementary material for: Prospective de novo drug design with deep interactome learning
Source: Nat Commun. 2024 Apr 22;15:3408. doi: 10.1038/s41467-024-47613-w (PMC11035696; doi:10.1038/s41467-024-47613-w)
Supplement: Supplementary file 3 — Source Data [file 41467_2024_47613_MOESM3_ESM.zip › Supplementary_Data/Figure_S9_structure_selfies.csv]

valid_temp_02	unique_temp_02	novel_temp_02	jaccard_distance_02	jaccard_distance_2_02	valid_temp_5	unique_temp_5	novel_temp_5	jaccard_distance_5	jaccard_distance_2_5	valid_temp_08	unique_temp_08	novel_temp_08	jaccard_distance_08	jaccard_distance_2_08	valid_temp_11	unique_temp_11	novel_temp_11	jaccard_distance_11	jaccard_distance_2_11	ppar_um_02	ppar_nm_02	ppar_um_05	ppar_nm_05	ppar_um_08	ppar_nm_08	ppar_um_11	ppar_nm_11	rascore_2	rascore_5	rascore_8	rascore_11	epochs
1.0	0.9766666666666666	0.9766666666666666	0.8220493542440799	0.977334058908881	1.0	1.0	1.0	0.852471155296026	0.982929957857824	1.0	1.0	1.0	0.8676689617269698	0.9829280096793708	1.0	1.0	1.0	0.8767303748061795	0.9825534280209908	0.2522797105758747	0.039336335188253115	0.22832716410156503	0.03396532925924787	0.16770114942528735	0.018263762855414395	0.16543837107542542	0.02230393748511808	0.15577927870523767	0.08212187394260051	0.07524500907441016	0.04480915582026044	0
1.0	0.9966666666666667	0.9966666666666667	0.8566557761776042	0.981997727153631	1.0	1.0	1.0	0.8630049660281912	0.9826834247299349	1.0	1.0	1.0	0.8716543698076439	0.9824539797770286	0.9966666666666667	0.9966666666666667	0.9966666666666667	0.8756305053695085	0.9827565699754939	0.19805468353255118	0.025528438241071667	0.23213877369157446	0.026250179049096274	0.20706795724944546	0.026947397228703946	0.1921163711929346	0.01379447059105	0.4209135942855836	0.2732281037325794	0.22132918503154436	0.16554184994924484	1
1.0	0.99	0.9866666666666667	0.8040901648727224	0.9768168678380104	1.0	1.0	1.0	0.8331813838391904	0.9828209304808478	1.0	1.0	1.0	0.851616685763924	0.9827441485068604	1.0	1.0	1.0	0.8741692014427743	0.9828068051484644	0.3022814561242381	0.060050513484178	0.2654211312422884	0.03858042730047406	0.25524347592144203	0.05063761097659403	0.19204076575619838	0.030814961131642664	0.34307631293312185	0.27452561854665886	0.2414003228410008	0.29973429336051993	2
1.0	1.0	1.0	0.8473921759913289	0.9821618935094966	1.0	1.0	1.0	0.8570572922687486	0.9830488992791739	1.0	1.0	1.0	0.8617842029638714	0.9827983672586706	1.0	1.0	1.0	0.8724323229670569	0.9824453294918397	0.293697574346933	0.035217495326080636	0.23530294174946426	0.02825248392752776	0.23855783526613142	0.02287414736121248	0.20626951812700373	0.02714333919384828	0.32768751217611525	0.396017923241769	0.32305517260022165	0.2942391351099709	3
1.0	0.9733333333333333	0.9733333333333333	0.8236589964502785	0.9795236125777624	1.0	1.0	1.0	0.8338348450967328	0.9828106744708933	1.0	1.0	1.0	0.8495719585388724	0.9829884032114183	0.9966666666666667	0.9966666666666667	0.9966666666666667	0.871228984235947	0.9827915232590861	0.2889964087925136	0.055718479135061796	0.32881355932203393	0.0632589949449896	0.2932054713053821	0.03834671424323521	0.2365805138861831	0.028852883664884442	0.4181261700382966	0.4201873327386263	0.3747754980672019	0.2608366344134901	4
1.0	0.9966666666666667	0.9966666666666667	0.8320099978998753	0.9806317848868751	1.0	1.0	1.0	0.8568156107604601	0.9831013975617008	1.0	1.0	1.0	0.866199755066078	0.982929957857824	1.0	1.0	1.0	0.8735778730901658	0.9825124251306232	0.26621111760503935	0.032105656211442304	0.2455862820894043	0.022608781841609672	0.1817060574678465	0.018296095782022757	0.20305247582232416	0.019828880109879217	0.5139599510172275	0.4260362771335117	0.372588411414275	0.2934858332271356	5
1.0	0.9766666666666668	0.9766666666666668	0.8145246109747527	0.973989935981584	1.0	1.0	1.0	0.8211368567501502	0.9817716067658511	1.0	1.0	1.0	0.8430751880215649	0.982929957857824	1.0	1.0	1.0	0.8569820496499642	0.9829884032114183	0.3225563909774436	0.05934310413715447	0.2773876782351359	0.042005649717514124	0.2744507333012055	0.0375150129365885	0.2890425215581326	0.03963326395083754	0.4022692601067887	0.5107869249394673	0.42985675761583975	0.3685905441570027	6
1.0	0.9666666666666666	0.9666666666666666	0.8234591056932977	0.9773157460343083	1.0	1.0	1.0	0.851689346980721	0.982566431487038	1.0	1.0	1.0	0.8611725765096736	0.9828735632183907	1.0	1.0	1.0	0.871241578001146	0.98269391333389	0.2630102072091479	0.04802817666107967	0.2693734850737527	0.036164319375737754	0.27176245210727973	0.03544061302681993	0.25060741421057026	0.019786535303776685	0.6209285004965244	0.5213072743492011	0.38321839080459774	0.266001502880521	7
1.0	0.9733333333333334	0.9666666666666666	0.8112853617329557	0.9744422521026319	1.0	1.0	0.9933333333333334	0.829183305290788	0.982338524494385	1.0	1.0	1.0	0.8506443622161104	0.9830449003865596	1.0	1.0	1.0	0.8686574906109534	0.9828070175438596	0.31928305214468733	0.051433884235879454	0.3218627369124154	0.05354846789680221	0.27892358013678265	0.02591931806918426	0.23894736842105263	0.020760233918128652	0.5073235843892968	0.5119875594890206	0.4577936366339578	0.2985964912280702	8
1.0	0.9866666666666667	0.9866666666666667	0.8319463471834221	0.978713665993283	1.0	1.0	1.0	0.8407304100418852	0.9827564732147855	1.0	1.0	1.0	0.8559046618463058	0.9827585511739209	1.0	1.0	1.0	0.8708228524266313	0.9828088558626256	0.28624946329658874	0.049527848143462276	0.27343398922007917	0.04503214494447692	0.2716687002915432	0.04220233029485852	0.24870752275194122	0.03319793493083966	0.585977526170242	0.5642509253847652	0.5005331856819136	0.36127438701956527	9
1.0	0.9733333333333333	0.9733333333333333	0.7903021124622903	0.9639103715466402	1.0	1.0	1.0	0.8265959589511243	0.9826377322883992	1.0	1.0	1.0	0.8492426900263691	0.9829339567504384	1.0	1.0	1.0	0.8614257638703346	0.9829884032114183	0.4076691078549538	0.09024389356087245	0.3768173258003766	0.054535359438924604	0.29920124683421	0.037619325930255215	0.2165457428882942	0.030453959758152443	0.27359545070517416	0.3500194817845315	0.3616014026884863	0.3159649122807017	10
1.0	0.9799999999999999	0.9799999999999999	0.8264506152788712	0.980288151390047	1.0	1.0	0.9966666666666667	0.8336039460961373	0.9828673012162199	1.0	1.0	1.0	0.853992407955268	0.982696109264879	1.0	1.0	1.0	0.8595009553313574	0.9826249793763404	0.2716879162427575	0.035751239257960477	0.32478022691640457	0.045683161244236645	0.2625344776318353	0.04925473629524816	0.2611805899283214	0.03254596784542338	0.7528887157174708	0.6693092315827559	0.5329683062126386	0.500363526370786	11
1.0	0.9566666666666667	0.9533333333333334	0.8057317228327493	0.9733394302414229	1.0	0.9966666666666667	0.9966666666666667	0.8297983101731603	0.9820173857446806	1.0	1.0	1.0	0.8438628506330554	0.9826879369890594	1.0	1.0	1.0	0.8614242425135179	0.9828048569700112	0.33721882454998914	0.06403036217740186	0.2799887283960925	0.029834961453897746	0.2867532751614083	0.03883392974936855	0.2449408002765535	0.020723504162705617	0.5560754716981131	0.6429531602237623	0.5665881243142925	0.3718524760176303	12
1.0	0.9766666666666668	0.9766666666666668	0.8202279089331508	0.9790904938477665	1.0	1.0	1.0	0.8365897816872435	0.9830488992791739	1.0	1.0	1.0	0.8456235665129009	0.9831619266494303	1.0	1.0	1.0	0.8648943054573508	0.9829237983913612	0.3585001296344309	0.07147523982369716	0.28738424573024224	0.03961036430937073	0.27875706214689266	0.03564971751412429	0.2777557448071767	0.02946986353473787	0.7087403854463745	0.6345431521527372	0.6159322033898305	0.44716094737135065	13
1.0	0.9833333333333334	0.9766666666666668	0.8075531762871211	0.9755253350419532	1.0	1.0	1.0	0.823416438809577	0.9807621373168629	1.0	1.0	1.0	0.8397563321606654	0.9829981167608286	1.0	1.0	1.0	0.8563578864941697	0.9825623227347364	0.3742975218963919	0.05884375093414642	0.3436534839924671	0.05169491525423729	0.29636534839924666	0.03687382297551789	0.2574386724386724	0.03142434194158332	0.685438525692763	0.6765536723163843	0.6136158192090396	0.431649499925362	14
1.0	0.9766666666666666	0.9766666666666666	0.8119661240640275	0.9768271986704175	1.0	1.0	1.0	0.8159059630495358	0.9819439153847611	1.0	1.0	1.0	0.8478686127477062	0.9829864880529391	1.0	1.0	1.0	0.8611733135125735	0.9829280096793708	0.29286175208135284	0.045252787140264455	0.3526183518410287	0.07102474186635496	0.27455248290217066	0.03473287739121815	0.22738052026618272	0.03069570477918935	0.670295566502463	0.7131307227742061	0.591376746952126	0.4321355111917725	15
1.0	0.99	0.9866666666666667	0.7878306162780919	0.9728670062865854	1.0	1.0	1.0	0.8161602462178423	0.9815555555555555	1.0	1.0	1.0	0.8322724145830793	0.9827042037728623	1.0	1.0	1.0	0.8601296487533944	0.9829339567504384	0.3824871744918501	0.0760283135268524	0.3666666666666666	0.06666666666666667	0.3525235404896422	0.06299435028248587	0.2597116695889343	0.03526203000194818	0.7385758815507499	0.7233333333333334	0.5287570621468927	0.42659263588544716	16
1.0	0.9766666666666668	0.9766666666666668	0.8013704059210589	0.9783471996228353	1.0	1.0	0.9966666666666667	0.8340495135030223	0.9825688187399516	1.0	1.0	1.0	0.8431032143971384	0.9828734606826828	1.0	1.0	1.0	0.8604641031401963	0.9828694617900684	0.3546738168233754	0.05920808876236604	0.34614981834090386	0.05481237674353427	0.3361267478065903	0.03558194141109641	0.2349003865596194	0.02728516205768659	0.6502984628033076	0.697435274334287	0.5957365652588514	0.4436158192090395	17
1.0	0.9633333333333333	0.9633333333333333	0.8118520134238768	0.9755182526524235	1.0	1.0	1.0	0.8131157264087113	0.9811705304780242	1.0	1.0	1.0	0.8389958709078069	0.9828108370610525	0.9966666666666667	0.9966666666666667	0.9966666666666667	0.8582866908573494	0.9828129646149272	0.33372592924317057	0.043990147783251235	0.37593415156828364	0.05526203000194818	0.27986279257465696	0.04870594565509819	0.26446625037169197	0.02864505897512142	0.6052418271383788	0.626937463471654	0.5247417271993543	0.37472494796312816	18
1.0	0.9966666666666667	0.9966666666666667	0.8149595051219439	0.9792782887713607	1.0	1.0	1.0	0.8265582187629998	0.9827566360154416	1.0	1.0	1.0	0.8479672927552822	0.9831053964543152	1.0	1.0	1.0	0.858095512803564	0.9829924021040327	0.36938632378725894	0.06089226573154101	0.3111562951797963	0.06822100546515324	0.3040476654328203	0.034881485810766936	0.27668030391583864	0.03851548801870251	0.7359575297097214	0.7282511509633229	0.5752717708942139	0.5168907071887785	19
1.0	0.9533333333333334	0.95	0.7852433503563891	0.9711086738403079	1.0	1.0	1.0	0.8257457330073305	0.9823841158516787	1.0	1.0	1.0	0.8290768160125385	0.9827174491850121	1.0	1.0	1.0	0.8566563655537811	0.9829299908777978	0.4357052636816702	0.09405372103194246	0.34831677381648163	0.04699071368270667	0.35013507370608477	0.05706734203519709	0.2870730498562791	0.037435821191396566	0.6447526339359371	0.5999103837911552	0.4953185271770894	0.4164466250371692	20
1.0	0.9666666666666666	0.9633333333333333	0.7908787421882693	0.9710114039297771	1.0	1.0	1.0	0.8288741194851589	0.98197291584093	1.0	1.0	1.0	0.8413822639929778	0.9829924351240067	1.0	1.0	1.0	0.8602854764543924	0.9826269275547936	0.37553766275205963	0.07697805729398721	0.3427969348659004	0.06582375478927203	0.3219209039548023	0.043898305084745765	0.24668555809409112	0.037023997394971586	0.8334827065789812	0.7409195402298849	0.6113559322033898	0.5238336982672397	21
1.0	0.9733333333333334	0.9633333333333333	0.7718105513775433	0.9670856732661655	1.0	1.0	0.9966666666666667	0.817817329364593	0.9817763070985087	1.0	1.0	1.0	0.8352648605002404	0.9821600596545679	1.0	1.0	1.0	0.8509064127343071	0.9828673342361938	0.4823287337831409	0.13004505866909716	0.379805831547503	0.06884083382037795	0.3299629846093902	0.04755503604130138	0.27791498520312075	0.03851358622545063	0.720300746904921	0.7524527566725111	0.6295149035651666	0.4730508474576271	22
1.0	0.9666666666666666	0.9633333333333333	0.7982320350822076	0.9734620490058512	1.0	1.0	1.0	0.8263033051766676	0.9819008617795664	1.0	1.0	1.0	0.8467108650510241	0.983157894736842	1.0	1.0	1.0	0.8544418061148388	0.9831053964543152	0.3974752394390033	0.08492714665323275	0.329192155334762	0.062177414117799853	0.3557309941520468	0.043742690058479534	0.2940061042924865	0.02708292746282226	0.8161566178047768	0.7214552893045003	0.6533333333333332	0.5067231638418079	23
1.0	0.9766666666666666	0.97	0.7942357713486334	0.9690341256659298	1.0	0.9966666666666667	0.9933333333333334	0.8189025713210247	0.9786402853211325	1.0	1.0	1.0	0.8309186962769957	0.9829396714072342	1.0	1.0	1.0	0.8559329834951838	0.9829280096793708	0.44281304499090346	0.09834034688844127	0.3949281395579344	0.08071221302818707	0.32336710175985456	0.05292681342944348	0.2851663641863279	0.027245412381528535	0.7054728997560213	0.7133825504732023	0.6147379699980519	0.4100846944948578	24
1.0	0.9766666666666666	0.97	0.7961708001686624	0.9733405620302328	1.0	1.0	1.0	0.8221826788438162	0.9825439291848328	1.0	1.0	1.0	0.8468893584631468	0.9829217855820044	1.0	1.0	1.0	0.8588975426010839	0.9829864550329652	0.40999625876121615	0.09202197261350112	0.32547892720306515	0.03904214559386973	0.25307959163445337	0.02948458717415007	0.2848637471332725	0.019410522214361153	0.678425579977458	0.7642528735632185	0.7047576568539994	0.5579868139079434	25
1.0	0.9566666666666667	0.9566666666666667	0.8053752637796425	0.9745030455303987	1.0	1.0	0.9966666666666667	0.8218772503055746	0.98099522285214	1.0	1.0	1.0	0.8349827077534885	0.9830488992791739	1.0	1.0	1.0	0.8479511817443068	0.9829237983913612	0.3738784253097623	0.07502725203814133	0.4137960721011568	0.08137745493677698	0.3006948503149555	0.03845834145074356	0.23938010817028932	0.03624149991186812	0.6559170147591201	0.6648829701372075	0.6235632183908046	0.4970063454955331	26
1.0	0.9800000000000001	0.97	0.807076358448246	0.975180566664054	1.0	1.0	1.0	0.8248533722619928	0.9823708704395289	1.0	1.0	1.0	0.8357104705857015	0.9831618936294564	1.0	1.0	1.0	0.8523214751031729	0.9831034482758619	0.3355728699354567	0.06413260401099666	0.386120527306968	0.0696045197740113	0.3354412624196376	0.041586466653678815	0.2664750957854406	0.031494252873563215	0.7166499947748217	0.6092090395480226	0.6431872199493474	0.5195402298850574	27
1.0	0.9833333333333334	0.9833333333333334	0.8085309897467454	0.974855209317365	1.0	1.0	1.0	0.8222457561151882	0.9810309473441865	1.0	1.0	1.0	0.8260988054878936	0.9825987082586256	1.0	1.0	1.0	0.8564644106214783	0.9831618936294564	0.3820526041768152	0.07117269557772245	0.34102863822326124	0.05330216247808299	0.3491746217286837	0.04846353659328527	0.268046626404312	0.0393057990778622	0.6390902645835359	0.6869666861484511	0.5662965127605689	0.5084161309175921	28
1.0	0.9799999999999999	0.9799999999999999	0.807424981810754	0.9764918753888601	1.0	1.0	0.9966666666666667	0.8311680117809278	0.9809462105858658	1.0	1.0	1.0	0.8432120122123508	0.9833333333333332	1.0	1.0	1.0	0.8566651959479301	0.982929957857824	0.42333702772596615	0.08375854891465953	0.35498357963875204	0.06648808364179493	0.34111111111111103	0.05111111111111111	0.250128613956477	0.024941981878522528	0.7778498634876868	0.7625472433274888	0.7000000000000001	0.599823228439304	29
1.0	0.9566666666666667	0.9533333333333334	0.8003001537333303	0.9693926097134851	1.0	1.0	1.0	0.8165590847441594	0.9815702692558729	1.0	1.0	1.0	0.8237732341174062	0.9823143732643878	1.0	1.0	1.0	0.8462400428740391	0.9829339897704121	0.42109071698854983	0.08255196815568332	0.41435937398532374	0.0822852133255406	0.34670433145009416	0.054048964218455745	0.28805247093967135	0.030531203324891225	0.5711926876013563	0.678096629651276	0.5237288135593221	0.46393726865380874	30
1.0	0.9800000000000001	0.9766666666666668	0.8112967102889777	0.976000818460301	1.0	1.0	1.0	0.8192188414282991	0.9828323917137476	1.0	1.0	1.0	0.8345796711937747	0.9833333333333332	1.0	1.0	1.0	0.8503364780090605	0.9829320085719851	0.46659204508446256	0.11573170213669767	0.3801318267419962	0.07026365348399247	0.3377777777777778	0.03666666666666667	0.2994298331060459	0.03762322228716151	0.7904254279767213	0.7627118644067796	0.6866666666666668	0.5044476914085331	31
1.0	0.9833333333333334	0.9799999999999999	0.7944055105042577	0.9706181590897394	1.0	1.0	1.0	0.822463124525324	0.9818907899003065	1.0	1.0	1.0	0.8244395101661276	0.9818131847920324	1.0	1.0	1.0	0.8424107412409301	0.9826334172661344	0.4145143933279526	0.10047080979284369	0.3464684309644167	0.07035385072851622	0.33542113124228845	0.05671861809208391	0.2677271178140168	0.03360109801095375	0.6698345439870865	0.6954237288135593	0.5991428014806156	0.5127089714350166	32
1.0	0.9800000000000001	0.9800000000000001	0.795256521455152	0.9754669993007298	1.0	1.0	1.0	0.8239382463728722	0.9824990583804143	1.0	1.0	1.0	0.8342981494022551	0.9828110871507555	1.0	1.0	1.0	0.8458901365977661	0.9829904539255795	0.44997207610883827	0.09432714048728078	0.35438794726930317	0.06459510357815443	0.31904863952204693	0.05217676472498214	0.28426196506266643	0.04407623871679979	0.7571087260683989	0.7628248587570623	0.654141827391389	0.5985583479446717	33
1.0	0.9533333333333334	0.9533333333333334	0.7803205246136965	0.9666139749067684	1.0	1.0	1.0	0.8100447866327156	0.980768297743305	1.0	1.0	1.0	0.8445646333576942	0.9828813240128955	1.0	1.0	1.0	0.8510405701791754	0.9830449003865596	0.4555859988955439	0.10081312037155032	0.38448210922787196	0.07813559322033897	0.3369491525423729	0.04393596986817326	0.30434830012885317	0.050631380711666174	0.7285013380909902	0.7049152542372882	0.6249152542372881	0.48200416294974724	34
1.0	0.9933333333333334	0.99	0.7912742636625344	0.9673191956184202	1.0	1.0	0.9966666666666667	0.8193688056254812	0.9801494619386126	1.0	1.0	0.9966666666666667	0.8269863791026122	0.9823276516965113	1.0	1.0	1.0	0.8518292056859261	0.9829319060362771	0.41924729468855715	0.08720400970547085	0.37573595004460303	0.06500148676776688	0.30868173258003767	0.0491337099811676	0.2875805332540391	0.04547527009614431	0.7728802932894108	0.76057091882248	0.8019774011299434	0.5732976509069283	35
1.0	0.9666666666666666	0.9666666666666666	0.7897544821759914	0.966018326012164	1.0	0.9966666666666667	0.9966666666666667	0.8254200653622086	0.9813815193537845	1.0	1.0	1.0	0.8269040330784605	0.9824876631874622	1.0	1.0	1.0	0.8404529959016026	0.9831073446327684	0.40774800550662615	0.09500406362475328	0.3707344632768361	0.0612994350282486	0.3055555555555555	0.04233521657250471	0.3096986817325801	0.05519774011299435	0.7865521387935182	0.736065742167437	0.6689830508474576	0.5610169491525424	36
1.0	0.97	0.9666666666666666	0.7893780405327432	0.9689309806160228	1.0	0.9966666666666667	0.9966666666666667	0.817887408965327	0.9818613753139523	1.0	1.0	1.0	0.8300504496934	0.9827625830865092	1.0	1.0	1.0	0.8554416866839851	0.9826834247299349	0.46485823787340286	0.11790965171875074	0.39758071657545646	0.06695865729179581	0.3423923631404637	0.04993181375413988	0.2992270827254985	0.03227247093345713	0.8623620019917968	0.7623764234985743	0.6942139099941554	0.5980232047628767	37
1.0	0.96	0.9533333333333334	0.8007134710238837	0.9741059553351299	1.0	1.0	1.0	0.8058378088884031	0.9790674454977817	1.0	1.0	1.0	0.8274938719587865	0.9832203389830507	1.0	1.0	1.0	0.8416891623833973	0.9827018592788157	0.3683842767622131	0.08158335260624883	0.3971751412429379	0.07945386064030133	0.2942749529190207	0.04476459510357815	0.31011299435028244	0.04823365153581402	0.7029786094237476	0.6179096045197741	0.59090395480226	0.6019228521332554	38
1.0	0.9666666666666666	0.9633333333333333	0.8004258595810864	0.9744453581068461	1.0	1.0	1.0	0.8168311904453185	0.9815441435869385	1.0	1.0	1.0	0.8372223016693925	0.9828229116792748	1.0	1.0	1.0	0.8506647230514399	0.982685703153266	0.41661348416787397	0.06320098101522345	0.4335943892460549	0.09959218131047472	0.3670809792843691	0.04602636534839925	0.3270819997587969	0.03809505255443303	0.8078429505056268	0.746964737969998	0.6906779661016949	0.5622739417216331	39
1.0	0.9566666666666667	0.9566666666666667	0.7873768227644523	0.9707792089428864	1.0	1.0	1.0	0.8198430521276702	0.981852787050887	1.0	1.0	1.0	0.8315756945226743	0.9822749529190208	1.0	1.0	1.0	0.8532181303015657	0.983276836158192	0.43698406767425657	0.1129997068397837	0.4013143710630561	0.07309370738359634	0.3435216572504708	0.06173258003766478	0.2577212806026365	0.027871939736346517	0.789468346322195	0.7092285213325541	0.6567796610169492	0.4716949152542373	40
1.0	0.9799999999999999	0.9766666666666666	0.7791884239499745	0.9655369416375382	1.0	1.0	1.0	0.7957678931965676	0.977250247374637	1.0	1.0	1.0	0.8305263724864771	0.982072083523545	1.0	1.0	1.0	0.8498066430193386	0.9831618936294564	0.4675160382936691	0.11254384255983811	0.4339171374764595	0.11480225988700565	0.39227078996927345	0.07162355040142729	0.2658698616793298	0.031378011559192155	0.8429075025377587	0.7559887005649717	0.7083734760630389	0.5088135593220339	41
1.0	0.97	0.9666666666666666	0.7881707165777919	0.9744598588953857	1.0	1.0	0.9966666666666667	0.8224444657949107	0.9816889771622854	1.0	1.0	0.9966666666666667	0.8426332888396825	0.9831053964543152	1.0	1.0	1.0	0.8449439720756805	0.9831638418079096	0.47243050414529086	0.11529703949029879	0.37681342944347035	0.05516462107929086	0.31312487823884666	0.04830833170985129	0.2964406779661017	0.029171374764595102	0.6570581639500401	0.708601207870641	0.6127391389051238	0.5858757062146893	42
1.0	0.9866666666666667	0.9800000000000001	0.7977095903333742	0.9744074411464159	1.0	1.0	0.9966666666666667	0.7968193089521465	0.9799090860682316	1.0	1.0	0.9966666666666667	0.8342834202946225	0.9816154042580358	1.0	1.0	1.0	0.841576275927842	0.9831618936294564	0.42474717956892133	0.09398296229389158	0.4228261575426976	0.09053120332489123	0.33201506591337104	0.04595103578154426	0.2961698811611143	0.048310279888304435	0.850778385845598	0.8043853496980324	0.7115819209039549	0.6161036430937075	43
1.0	0.9666666666666666	0.9666666666666666	0.8133261647433742	0.9760858135538418	1.0	1.0	1.0	0.8118732375713622	0.9797697341121644	1.0	1.0	1.0	0.8288717924978093	0.9827720961409557	1.0	1.0	1.0	0.8488902541223711	0.9827934714375391	0.3864635883494046	0.07405350947991447	0.4187570621468927	0.08534839924670432	0.3546892655367232	0.05152542372881356	0.2905566017995397	0.046141452186649924	0.7181685145066055	0.7038418079096045	0.6674576271186441	0.49207156308851224	44
1.0	0.9833333333333334	0.9799999999999999	0.8031727574820462	0.9723719322202008	1.0	0.9966666666666667	0.9966666666666667	0.8191600415607215	0.9818247618984725	1.0	1.0	1.0	0.8431045337896629	0.9826901975509523	1.0	1.0	1.0	0.8510776188339723	0.9829864550329652	0.5165115339379901	0.13035816075461507	0.39531463082018314	0.07974284044418468	0.3310344827586207	0.057136519459568456	0.28005847953216373	0.043984776865209976	0.8422539806233551	0.7842626144554841	0.7107683000604961	0.5558310006459749	45
1.0	0.97	0.97	0.7958665557475262	0.9685986326413569	1.0	1.0	1.0	0.8063253830278377	0.9783333333333333	1.0	1.0	1.0	0.83369151576723	0.9829943183631779	1.0	1.0	1.0	0.8386741289829566	0.983220338983051	0.45136195142921487	0.09288368387253823	0.4188888888888889	0.09555555555555555	0.3692655367231638	0.05152542372881356	0.3043502824858757	0.05143126177024482	0.6979231961975202	0.72	0.627909604519774	0.5372316384180791	46
1.0	0.9800000000000001	0.9800000000000001	0.7855177868033287	0.9738003113144871	1.0	1.0	1.0	0.8135313845346206	0.9801614764269662	1.0	1.0	1.0	0.8377431931945903	0.9827115670532262	1.0	1.0	1.0	0.8517651732409923	0.9831053964543152	0.4198649262939152	0.08526311232331105	0.39207938030771416	0.08202465977330063	0.33604817127564673	0.06431757359500447	0.29157542697577765	0.05395934800961102	0.7586596532242353	0.74702590342181	0.6667380315194766	0.5879193454120397	47
1.0	0.9799999999999999	0.9733333333333333	0.795548214972348	0.9734487485551762	1.0	1.0	0.99	0.8071035933499789	0.9806204746458029	1.0	1.0	1.0	0.8313772702817477	0.9828068430532687	1.0	1.0	1.0	0.851960028877313	0.9825689602105687	0.40696349822007327	0.07396505479497881	0.4032138450548737	0.07895967270601986	0.3067626059108418	0.045620255587341625	0.2702399677354306	0.028667069973785035	0.7343171831307425	0.7012195597116697	0.5968160611933107	0.5752389594676346	48
1.0	0.97	0.9566666666666667	0.7599707069596736	0.9597382881695218	1.0	1.0	1.0	0.8239465518970397	0.9819829231702257	1.0	1.0	1.0	0.8285313740947494	0.9828169669453741	1.0	1.0	1.0	0.8522657351756328	0.982747752215315	0.4820980481506797	0.14388585099111414	0.3613182674199623	0.0728436911487759	0.31601532567049806	0.06656601077992078	0.2724227074957642	0.04232541664452828	0.77958988380041	0.7479661016949153	0.670424702902786	0.4585013194481341	49
1.0	0.9666666666666668	0.9666666666666668	0.7961980656081011	0.9738562603076278	1.0	1.0	0.9933333333333334	0.8172047269695574	0.9798983508572612	1.0	1.0	1.0	0.8219225098066717	0.982819113281624	1.0	1.0	1.0	0.8547970389092633	0.982815050686229	0.4467201766348464	0.1122843793684484	0.4412819014221703	0.07845314630820184	0.3767608286252354	0.05598870056497176	0.2855445158776544	0.037580362361192284	0.7352970972141047	0.7542372881355932	0.6201129943502824	0.5596727060198714	50
1.0	0.9633333333333333	0.9633333333333333	0.8099238911613561	0.9724297109096177	1.0	1.0	0.9966666666666667	0.8143588653516343	0.9793845519757823	1.0	1.0	1.0	0.833413036375009	0.9828125577100646	1.0	1.0	1.0	0.8440915936631399	0.9831638418079096	0.3889076376096893	0.08318916191351518	0.41266455150148895	0.09523670368205726	0.3360818713450292	0.05035087719298246	0.3166854990583804	0.03824858757062147	0.8195696290031705	0.7834370042581614	0.753859649122807	0.6396610169491526	51
1.0	0.96	0.9566666666666667	0.7954561442309497	0.9754820118263204	1.0	1.0	0.9966666666666667	0.8074916934486099	0.977125484874336	1.0	1.0	1.0	0.8261017626429419	0.9826862340154786	1.0	1.0	1.0	0.8463998201628395	0.9828150483490621	0.45983068558170836	0.09981226643996954	0.40278281911675745	0.08531357128453317	0.36048195200645294	0.05995361968138737	0.2658147658255321	0.03409978775108431	0.7798151001540832	0.7380641258318209	0.6126618269812463	0.5144403088375527	52
1.0	0.9433333333333334	0.9400000000000001	0.7767159139034251	0.9580439385041961	1.0	1.0	1.0	0.8234755412337135	0.9807303137667974	1.0	1.0	1.0	0.8303424919423834	0.9828756104567653	1.0	1.0	1.0	0.855707633584203	0.9831618936294564	0.500751825345189	0.1565242535964722	0.4130131826741996	0.08393596986817327	0.3320527306967985	0.0447457627118644	0.2702714461978051	0.029249951295538673	0.8312296681847755	0.7413559322033898	0.6841807909604519	0.548416130917592	53
1.0	0.9766666666666668	0.9733333333333334	0.7965983681114176	0.9721565657584363	1.0	1.0	1.0	0.8257323643580957	0.9818046289303848	1.0	1.0	0.9966666666666667	0.8221017739938634	0.9826531570567726	1.0	1.0	1.0	0.8443152331815806	0.9829904539255796	0.457031703552667	0.09023724565651417	0.36844198855887933	0.07305775463577917	0.3685025001623482	0.07204298980453276	0.301494902266381	0.037332294304824994	0.743173611996092	0.7537920408054832	0.6318897330995519	0.5615975063315799	54
1.0	0.9800000000000001	0.9800000000000001	0.8045174924501604	0.9753104487166258	1.0	0.9966666666666667	0.9933333333333334	0.8010105443892239	0.9772152664870942	1.0	1.0	1.0	0.8466357767421305	0.9829864550329652	1.0	1.0	1.0	0.855978571455472	0.982929957857824	0.4115089447757324	0.09650087863336501	0.47409140667761357	0.12076354679802956	0.3014618515898161	0.040849064019878256	0.3050835495127845	0.04788014259299134	0.8133821623023074	0.8039244663382593	0.6419632512022313	0.6079758425871808	55
1.0	0.9866666666666667	0.9866666666666667	0.7950790651095392	0.9753273597191552	1.0	0.99	0.9866666666666667	0.8268597084598979	0.9808169320587542	1.0	1.0	0.9966666666666667	0.8278265364748663	0.9821252303380383	1.0	1.0	1.0	0.8396600957168016	0.9829397044272079	0.49906677613574163	0.1127422003284072	0.4121885128314117	0.08352071267909958	0.3679784401584518	0.09245600363659978	0.31977401129943506	0.04461393596986817	0.7408045977011495	0.6895423551706428	0.6671926748490161	0.5858757062146893	56
1.0	0.9866666666666667	0.9799999999999999	0.8029933284800286	0.9739622444602801	1.0	1.0	1.0	0.8170054336262579	0.98109759916405	1.0	1.0	1.0	0.8388278568680245	0.9831034482758619	1.0	1.0	0.9966666666666667	0.8436215096661188	0.9828088558626256	0.4134589346930545	0.08944199579408292	0.3918862127069085	0.07862622658340766	0.31398467432950194	0.03390804597701149	0.31354067518298967	0.03779224996057258	0.7916407397804857	0.7356437704430568	0.6433333333333333	0.5763958698616792	57
1.0	0.9700000000000001	0.9666666666666668	0.798529785321793	0.9686349990681297	1.0	1.0	0.9933333333333334	0.8170191806864116	0.9796669615444842	1.0	1.0	1.0	0.8288454275607263	0.9826491228070175	1.0	1.0	1.0	0.8441501713000943	0.9828169965275153	0.48318811781493914	0.12907936822596353	0.4265239369610467	0.0810496580434136	0.36929824561403507	0.06087719298245614	0.33559322033898303	0.05338487461591833	0.7875395881417291	0.7317424918227772	0.6317543859649122	0.5256021409455843	58
1.0	0.9733333333333333	0.9733333333333333	0.8129984436154292	0.976754461111268	1.0	1.0	0.9933333333333334	0.8089777806674547	0.9798389477346572	1.0	1.0	1.0	0.8292229788057235	0.9829337892754484	1.0	1.0	1.0	0.8484245581495479	0.983220338983051	0.385780124291921	0.08383948376688848	0.4672959283070329	0.08738879147996623	0.36780553077609274	0.0631440182376846	0.2864406779661016	0.033502824858757066	0.8179508331958424	0.8096766023767777	0.660083258994945	0.5066101694915254	59
1.0	0.9533333333333334	0.95	0.778131738932206	0.9563934759031507	1.0	0.9933333333333334	0.9933333333333334	0.8198854545677634	0.9789479617738011	1.0	1.0	0.9966666666666667	0.8280161711165125	0.9822165405854001	1.0	1.0	1.0	0.8478775853113316	0.9828675136116152	0.5234347804903912	0.16745999504192155	0.3500175336060783	0.05794726930320151	0.30013182674199623	0.057175141242937856	0.2969046178665053	0.050324662230288364	0.7320842844676012	0.7062205338008962	0.6375706214689265	0.5152692075015124	60
1.0	0.96	0.96	0.7840156885449945	0.9716098402409807	1.0	1.0	0.9966666666666667	0.8235891726622514	0.9787165565450542	1.0	1.0	1.0	0.8264698970409711	0.9825517241379311	1.0	1.0	1.0	0.8557194992409187	0.9828692493946731	0.4367378637337726	0.09925764813180604	0.44527306967984936	0.10218455743879473	0.3377777777777778	0.058084291187739466	0.28734866828087163	0.03859967715899919	0.7972261827194307	0.794915254237288	0.7047126436781609	0.5444309927360774	61
1.0	0.9466666666666667	0.9466666666666667	0.7875242830119367	0.9660141341436033	1.0	0.9966666666666667	0.9933333333333334	0.8150338163619344	0.9801104330630288	1.0	1.0	1.0	0.8399929568735587	0.983220338983051	1.0	1.0	1.0	0.8430363272255853	0.983165725047081	0.4632920809649397	0.12808314358881953	0.4530696798493409	0.10289759075264629	0.3061016949152543	0.05135593220338983	0.3388135593220339	0.04915254237288136	0.7473450783822302	0.7965302941749465	0.6410169491525424	0.5186440677966102	62
1.0	0.95	0.9433333333333334	0.7967199672422002	0.9756446854372017	1.0	1.0	0.9933333333333334	0.815004436765879	0.9798837354957393	1.0	1.0	1.0	0.8329274345141515	0.9831072796934865	1.0	1.0	1.0	0.8458330999102881	0.9829924021040327	0.3639585043539846	0.0774510277335136	0.3771744918501202	0.07789986362750828	0.39923371647509576	0.06582375478927202	0.2766023767777128	0.03510617572569648	0.7523226616446955	0.7125034093122931	0.6883908045977011	0.5781414377556985	63
1.0	0.96	0.95	0.7847825906952561	0.9701710956518035	1.0	1.0	1.0	0.8289728494714739	0.9820429522081063	1.0	1.0	1.0	0.8261561822749485	0.9829240815010379	1.0	1.0	1.0	0.8432297616861357	0.9828753439218542	0.5041931483855259	0.11293156016084024	0.34815890300463803	0.0729985884250857	0.37921553347619974	0.07093512565751023	0.3261786308748688	0.0590859966983502	0.6914413387916111	0.707513611615245	0.6006545879602572	0.5104627436504763	64
1.0	0.9566666666666667	0.9466666666666667	0.7799999035991155	0.9651377762057178	1.0	1.0	0.9933333333333334	0.8063979184401585	0.9789210007031046	1.0	1.0	1.0	0.8266289808383377	0.9826628352490421	1.0	1.0	1.0	0.8503330623025318	0.9826960739077384	0.5164201230403332	0.15973943561109263	0.41467111671639645	0.10462207046937429	0.34839080459770116	0.05816091954022988	0.2630259654591378	0.028780064324067524	0.8181424857601962	0.7638931782993428	0.684022988505747	0.5984506854512083	65
1.0	0.9800000000000001	0.9766666666666666	0.812671489327348	0.9758377158412312	1.0	0.9866666666666667	0.9866666666666667	0.825492247306338	0.9811306584861452	1.0	1.0	1.0	0.8343567582703291	0.9819732096208155	1.0	1.0	1.0	0.8436383054267822	0.9830469511007209	0.4313912193191719	0.09707438733463457	0.3896086480569239	0.07206349206349205	0.38332540390524333	0.07459213004262068	0.31760828625235404	0.03959477888174557	0.7932092593226722	0.5898522167487685	0.6597680642283675	0.4812370933177479	66
1.0	0.9533333333333334	0.9466666666666667	0.7674376422346867	0.9653705716163895	1.0	1.0	0.9966666666666667	0.8213215475362116	0.9819111993845077	1.0	1.0	0.9966666666666667	0.8350294919930168	0.9828091389723023	1.0	1.0	0.9966666666666667	0.8405406298779197	0.9829339897704121	0.48901040479987845	0.13139667350193665	0.4264036625754919	0.08776284174297033	0.34565036690694195	0.054287291382557314	0.32634132086499124	0.0631670887719982	0.8105547960811119	0.7794681472822911	0.7082252094291837	0.5828268069355154	67
1.0	0.9733333333333333	0.9733333333333333	0.7992332911982908	0.9701319275398109	1.0	1.0	0.9933333333333334	0.8224998043009621	0.9818850574712643	1.0	1.0	1.0	0.8314329845278123	0.9825098309258129	1.0	1.0	1.0	0.8469323137530512	0.9831638418079096	0.4863316483298642	0.14909307166220637	0.3849808429118774	0.0781992337164751	0.354486073941917	0.06778868074140153	0.3312241054613936	0.05506591337099811	0.7672316384180791	0.6677011494252874	0.68004757656854	0.5388135593220339	68
1.0	0.9666666666666666	0.96	0.7983932104249364	0.9704943086111788	1.0	1.0	1.0	0.7994082144629933	0.9772721121006096	1.0	1.0	1.0	0.8296710036306967	0.9832203389830507	1.0	1.0	1.0	0.846410820167627	0.982929957857824	0.45365306859139337	0.12609616850350186	0.46687382297551777	0.09531073446327684	0.3300941619585687	0.05154425612052731	0.29266360426685256	0.038717620077858776	0.8218517870002074	0.8452542372881358	0.7148022598870056	0.6411741363929988	69
1.0	0.96	0.9566666666666667	0.7819345998413051	0.9685042466957183	1.0	0.9966666666666667	0.99	0.805492888116226	0.9786565338440901	1.0	1.0	1.0	0.8423154116966245	0.9826495898368923	1.0	1.0	1.0	0.8437665163374808	0.9829320085719851	0.48003726430726135	0.12664399971566193	0.47765468610157774	0.11921565554251887	0.32233521657250475	0.05482109227871938	0.2856529644782129	0.036357555685434126	0.664192625031162	0.7158600768431892	0.6780225988700564	0.5146249756477693	70
1.0	0.9866666666666667	0.9833333333333334	0.8029827850120057	0.9770908441131156	1.0	1.0	1.0	0.8194852738049946	0.9803836264765741	1.0	1.0	0.9966666666666667	0.8299234619224855	0.9822015697503558	1.0	1.0	1.0	0.8466997831753874	0.9831053964543152	0.4017175193719125	0.0767419634359046	0.3537778891022608	0.0760268292004119	0.3809013914095584	0.06217382536801774	0.30738229755178903	0.04149100590947464	0.7391633852650801	0.7991695193565446	0.6887537810042346	0.5439684395090592	71
1.0	0.99	0.99	0.800843686462932	0.9659343005877513	1.0	1.0	0.9966666666666667	0.8235445231860851	0.9798347997587588	1.0	1.0	1.0	0.8338061502803218	0.9828209965207954	1.0	1.0	1.0	0.8402695982103635	0.9828734606826828	0.4262706928317989	0.13135134169032475	0.39795400248136414	0.09401283747064916	0.3637099811676083	0.055856873822975515	0.29220181761631825	0.050231559807369576	0.6625941646815866	0.6482097265372666	0.6356497175141242	0.5410399171511479	72
1.0	0.9766666666666666	0.9766666666666666	0.807260335619129	0.9758738191790833	1.0	1.0	0.9966666666666667	0.8154433174133618	0.9798449920691297	1.0	1.0	0.9966666666666667	0.8347691218402729	0.982929957857824	1.0	1.0	1.0	0.8483541519653114	0.9829904539255796	0.4154775820322284	0.07176555007647936	0.3817907934652528	0.0975361108791851	0.3492565477594239	0.0500391344619097	0.308468731735827	0.027256964737970003	0.7801363134560095	0.8244369764270407	0.7188214545715546	0.5717786869277226	73
1.0	0.9433333333333334	0.9400000000000001	0.7993080737920569	0.9704150253241952	1.0	1.0	1.0	0.8109317986918441	0.9799981026137669	1.0	1.0	0.9966666666666667	0.8321044511511531	0.9828267100769257	1.0	1.0	1.0	0.8460394302589265	0.982929957857824	0.4350235564452711	0.1123814642699118	0.48848944394885524	0.11356229556943205	0.3849152542372881	0.0671939736346516	0.3198418557596016	0.04337581729503966	0.6894386839024376	0.7253791257805531	0.6291525423728813	0.47438196601966637	74
1.0	0.9633333333333333	0.96	0.792178849211435	0.9684840988056533	1.0	1.0	0.9933333333333334	0.8209219369006672	0.9809870350158956	1.0	1.0	1.0	0.8265622874115082	0.9824347308950342	1.0	1.0	1.0	0.8436361854412884	0.9831618936294564	0.41676515576109124	0.1264826453799957	0.4250691071684233	0.08304754352925629	0.3733204480126871	0.0681455050054515	0.29490291577375155	0.03710370803298916	0.7925024149093884	0.7808239997356857	0.7060630389533156	0.6057198519384375	75
1.0	0.9833333333333332	0.9799999999999999	0.8098795449727539	0.9715515898123719	1.0	1.0	0.9933333333333334	0.8082079818774769	0.9797045008387644	1.0	1.0	1.0	0.8275128019476028	0.9828091389723023	1.0	1.0	1.0	0.84812181872216	0.9831053964543152	0.40934735045289045	0.09120371794477426	0.4123904149620105	0.11005260081823495	0.38656276381583227	0.06214234690564323	0.2841223456068576	0.0416994610039613	0.6880235363393872	0.7542957334891877	0.6061835184102864	0.5301168907071887	76
1.0	0.9633333333333333	0.96	0.7748613801225396	0.9598507003255087	1.0	1.0	1.0	0.8013567114516459	0.9793353510348675	1.0	1.0	1.0	0.8301532849888489	0.9828323917137476	1.0	1.0	1.0	0.8446731851150451	0.9828207299858842	0.5114554411106135	0.1289995850632905	0.39512036434612885	0.06436637027398251	0.32007532956685497	0.06807909604519773	0.30191369227666864	0.03912079048195201	0.8188108647635239	0.81644111906311	0.7091525423728813	0.6234301270417423	77
1.0	0.97	0.9633333333333333	0.7933797759288405	0.9698038893642504	1.0	1.0	1.0	0.8225806292944517	0.980024226754764	1.0	1.0	1.0	0.8373993424612577	0.9826417265066796	1.0	1.0	1.0	0.8445512093458625	0.9826918626197287	0.4498431287500904	0.12027008527350377	0.4190018832391714	0.09472693032015066	0.34677706344567827	0.0656096260522727	0.27431558635532916	0.0402395282966817	0.7570370358701137	0.6953107344632768	0.6670915746408687	0.5420567417960448	78
1.0	0.9866666666666667	0.9800000000000001	0.8123228218467988	0.9764320147426456	1.0	0.9966666666666667	0.9933333333333334	0.8087431107721764	0.978593339304999	1.0	1.0	1.0	0.8322731000153899	0.9830449003865596	1.0	1.0	1.0	0.8400441978318725	0.9830488992791739	0.44346492393248677	0.08153055983564458	0.42086847012329187	0.08855445158776545	0.30939339875111505	0.04997125582317376	0.28604324956165983	0.03279173972335866	0.8093863237872588	0.7862361192285213	0.782860541183467	0.6196064679524644	79
1.0	0.9366666666666668	0.93	0.7966351185101004	0.9641771342604448	1.0	1.0	0.9966666666666667	0.8200814889437895	0.9822999897197562	1.0	1.0	0.9966666666666667	0.8341929195466733	0.9825382121908699	1.0	1.0	1.0	0.8566222281669631	0.9825602720205753	0.48393591083246257	0.14616673837769173	0.42983344783154065	0.07785997723707282	0.3189371490288159	0.05569951568967226	0.26381506539847305	0.04003620376055702	0.8575745282438995	0.6903703589775139	0.7374266613348099	0.5139289479476812	80
1.0	0.9633333333333333	0.9566666666666667	0.7943736392795806	0.9618593507254822	1.0	0.9933333333333334	0.9933333333333334	0.8062103852090438	0.9781467000388535	1.0	1.0	1.0	0.8319546954046633	0.9824857799482908	1.0	1.0	1.0	0.8463691419491297	0.9831053964543152	0.39546222458503155	0.08149211412369306	0.4188486265341905	0.08708357685563997	0.38585687382297545	0.06508474576271187	0.31553737255665953	0.041679979219429834	0.8781357433989012	0.7846717319306449	0.6937853107344634	0.581079290863043	81
1.0	0.9733333333333333	0.97	0.806816656978337	0.973238754654524	1.0	1.0	1.0	0.8271869304368817	0.9809386926470381	1.0	1.0	0.9966666666666667	0.8357895789307458	0.9822743925239248	1.0	1.0	0.9966666666666667	0.8492260059640622	0.9828734606826828	0.48170397368480977	0.1357305631469709	0.4345168004757657	0.10545049063336306	0.42664807041779573	0.11058498485734021	0.2910893051838636	0.04228094100437144	0.7692688125392915	0.7346149271483794	0.7379028744487541	0.5679124755195997	82
1.0	0.9766666666666666	0.9633333333333333	0.7876739232308261	0.9693829383789412	1.0	1.0	1.0	0.8073069268175377	0.979758356453957	1.0	1.0	1.0	0.8375740777808343	0.9829358399896098	1.0	1.0	1.0	0.8456385671347896	0.9831053964543152	0.5023123508876685	0.1507456205822812	0.4696934865900383	0.11283524904214559	0.3815488018702513	0.05643418403792454	0.28925839340216897	0.0449769465549711	0.8059145905516141	0.838735632183908	0.7450691603350866	0.5956769920124684	83
1.0	0.9433333333333334	0.9400000000000001	0.7956185523999876	0.9689427282724958	1.0	1.0	0.9933333333333334	0.8186337549948572	0.9822498180390697	1.0	1.0	1.0	0.8323995389997767	0.9826961422848528	1.0	1.0	1.0	0.8464052506929409	0.9829904539255796	0.5015079639173736	0.10113730820773485	0.46083901552048834	0.11204558737580364	0.3403265078730334	0.05019509127386945	0.2980316903695045	0.039651276056886814	0.7356891681278006	0.7647847262809273	0.6710632952925857	0.5950496785505551	84
1.0	0.9866666666666667	0.9833333333333334	0.7955754649678274	0.9734702207332668	1.0	1.0	0.9966666666666667	0.8000956024125427	0.9794492323406429	1.0	1.0	1.0	0.8305407470741007	0.983220338983051	1.0	1.0	1.0	0.8416894187074749	0.9825710437342071	0.4209414293595084	0.08181970362761322	0.4762335216572504	0.11706214689265537	0.35915254237288136	0.052730696798493404	0.35788938057202235	0.048058361860232116	0.7577286994236146	0.8109604519774012	0.6106214689265536	0.608083827335727	85
1.0	0.9799999999999999	0.9733333333333333	0.7955192542258803	0.9728444534335532	1.0	1.0	1.0	0.8166967803224164	0.9810685193301014	1.0	1.0	1.0	0.8253122602924876	0.982879408854416	1.0	1.0	1.0	0.8430727639805031	0.9827037367429874	0.5202150314852438	0.12298304260119963	0.46106370543541797	0.09401844275602313	0.3649340866290019	0.06043314500941619	0.3391287540886113	0.047675686391119035	0.7996063442585944	0.7378336255601013	0.6609604519774012	0.554371097234612	86
1.0	0.9799999999999999	0.9799999999999999	0.781311491600386	0.9700164020291518	1.0	1.0	0.9966666666666667	0.8058152791011709	0.9799623686390058	1.0	1.0	1.0	0.834768115237905	0.9823648596656807	1.0	1.0	1.0	0.8508125981713629	0.9829339567504384	0.4921639404374954	0.13795100453256656	0.43349291307364457	0.07712459113886411	0.3766251055263329	0.06702643028768103	0.3024547048509643	0.03524254821741672	0.7877500955779279	0.7533184656556646	0.7264484706799142	0.5799532437171244	87
1.0	0.9633333333333333	0.9566666666666667	0.8077044594160462	0.9734941267164153	1.0	0.9966666666666667	0.99	0.8083274633801389	0.9805773341612902	1.0	1.0	1.0	0.8410075307158223	0.9828285602961231	1.0	1.0	1.0	0.8458919588381741	0.9825204889557995	0.4381300015298022	0.11523242441986212	0.42469917732183565	0.0923332342154822	0.37126112085200336	0.053694395739983115	0.29094947821531225	0.032302153689308014	0.7300884120126394	0.7131816830211122	0.6861718293395676	0.5720349602820611	88
1.0	0.9566666666666667	0.9566666666666667	0.8080160034461553	0.9748483805561463	1.0	1.0	1.0	0.8196605614853383	0.9813597122186566	1.0	1.0	1.0	0.8385116237575007	0.9830469511007209	1.0	1.0	1.0	0.8502384570789306	0.9826834600870755	0.38764495850097785	0.06566413322397295	0.37428058099010764	0.09588494202365233	0.36090005844535356	0.04300603935320475	0.2790988789118538	0.03810890907910195	0.8020101580489213	0.7659861029937008	0.7321390999415546	0.5331138975966562	89
1.0	0.9566666666666667	0.9466666666666667	0.7992087015308937	0.9670999065953485	1.0	1.0	1.0	0.8084583792486073	0.9782972645153054	1.0	1.0	1.0	0.8350846842007209	0.9829435028248588	1.0	1.0	1.0	0.8469993653491524	0.9831092278719398	0.41604325278605314	0.12787984111221448	0.4584934086629002	0.13062146892655369	0.34847457627118644	0.06015065913370998	0.35998116760828625	0.06480225988700565	0.8287570340946706	0.7548022598870057	0.6855932203389831	0.5367231638418078	90
1.0	0.96	0.9533333333333334	0.8039293663066376	0.9635640379997709	1.0	0.9933333333333334	0.9933333333333334	0.8209865970986054	0.9808813245822053	1.0	1.0	1.0	0.8408408119346419	0.9825422441034583	1.0	1.0	1.0	0.844347874098345	0.9828551679525903	0.4176034943116186	0.10461135654100318	0.4037697253068381	0.0671011104617183	0.40004805506851093	0.07430157802454704	0.30542174645653686	0.040718604420656154	0.7972515382438516	0.8025501655951685	0.7464056107539451	0.6328367528991972	91
1.0	0.9133333333333333	0.9033333333333333	0.7993293920866886	0.9723973618110555	1.0	1.0	1.0	0.8232472407278216	0.981402308244661	1.0	1.0	1.0	0.8366465036919241	0.982931876454136	1.0	1.0	1.0	0.8495108495596349	0.9829320085719851	0.4145756199967302	0.07716244702845743	0.4365730173866382	0.09759321350326917	0.36576595882849533	0.05158711604649653	0.32610948762906683	0.052161179297356974	0.7371381694597445	0.7543526408071611	0.6873719072667056	0.5874965906877069	92
1.0	0.9666666666666666	0.9666666666666666	0.7900534889337613	0.9661497025215645	1.0	1.0	0.9966666666666667	0.8076305064100007	0.974759396507223	1.0	1.0	1.0	0.830059003874904	0.9826453621036745	1.0	1.0	0.9966666666666667	0.8398757573298921	0.9826813048422174	0.4778921048703263	0.1230343753846476	0.47832261835184103	0.12022079355802326	0.3714864601597506	0.05836742645626338	0.3037728331153229	0.04252516397168647	0.783253077835655	0.8081161114358075	0.6730800701344242	0.6568957167905152	93
1.0	0.9400000000000001	0.9366666666666668	0.7907948299235698	0.9648867062455142	1.0	1.0	1.0	0.818805524521282	0.9789138725872423	1.0	1.0	1.0	0.8281356973862861	0.9822405361623936	1.0	1.0	0.9966666666666667	0.8410162916789611	0.9828150483490621	0.5051374767371514	0.15853341766217177	0.4502690341673392	0.09906779661016948	0.41218715501006564	0.06876095850379894	0.3422162751511547	0.04768190689074137	0.7777880990834236	0.798405972558515	0.7388408338203779	0.5847007495360259	94
1.0	0.9733333333333333	0.97	0.7778580406831714	0.969508514081328	1.0	0.9933333333333334	0.9800000000000001	0.8095955098049515	0.9792213864946623	1.0	1.0	1.0	0.8316600731794763	0.9818433070164143	1.0	1.0	1.0	0.8517870846073304	0.9829396714072342	0.4465818651480058	0.11731380956785202	0.43548445547568865	0.07951484031261938	0.36483537892070916	0.07134229495421782	0.31417559581791027	0.04486135463341776	0.8010308028659869	0.7992893196809037	0.724021040327294	0.5624975647769335	95
1.0	0.9533333333333334	0.9466666666666667	0.7905726823933499	0.9655653147278913	1.0	1.0	0.9933333333333334	0.8074690422794374	0.9791285357990075	1.0	1.0	1.0	0.8425371141702239	0.9828323917137476	1.0	1.0	1.0	0.8495000327227338	0.9830508474576272	0.5020687329848925	0.12359058565955117	0.43210457958650766	0.10572689272372437	0.38118644067796603	0.06126177024482109	0.27005649717514124	0.03615819209039548	0.7713140045290146	0.7362421688352969	0.7526553672316384	0.5457627118644067	96
1.0	0.96	0.9533333333333334	0.7853099371840178	0.960897789461229	1.0	1.0	1.0	0.8144895937233164	0.9812420393302805	1.0	1.0	1.0	0.8236298859456159	0.9811823550065434	1.0	1.0	1.0	0.8466917707411967	0.98269391333389	0.5377949366624503	0.1734711177106821	0.42862978115462047	0.10995259432430679	0.4005649717514125	0.07828625235404896	0.3568492388188472	0.0497168183462748	0.7939662321949074	0.754566530294175	0.7412994350282487	0.5994385071386825	97
1.0	0.9666666666666666	0.9666666666666666	0.808649439275416	0.9691874674029247	1.0	1.0	1.0	0.832651982007604	0.9823314500941619	1.0	1.0	1.0	0.8391798321138536	0.9829358399896098	1.0	1.0	1.0	0.8527990774058878	0.9830488992791739	0.45559201676507655	0.09220827492459964	0.36568738229755177	0.06148775894538607	0.38501331255276317	0.06003376842652121	0.2667536853042406	0.03719592181310476	0.6555481217167213	0.708135593220339	0.6540931229300604	0.5995616598480421	98
1.0	0.9233333333333332	0.9133333333333333	0.7934805175593638	0.9577852618809196	1.0	1.0	0.9966666666666667	0.8075612732028606	0.9804890995563216	1.0	1.0	1.0	0.8332631938999355	0.9824876301674884	1.0	1.0	1.0	0.8460284908318438	0.9830508474576272	0.48961403163513817	0.16713815978286717	0.4207344632768361	0.08510357815442562	0.3632722904084681	0.06610624066497825	0.3367231638418079	0.04180790960451978	0.8067095520405403	0.8390395480225988	0.7404753555425677	0.6508474576271187	99
1.0	0.9466666666666667	0.9433333333333334	0.7930401786115274	0.9698881221479919	1.0	0.9966666666666667	0.9966666666666667	0.8126502223256553	0.9791812649678688	1.0	1.0	0.9966666666666667	0.8284991897537886	0.9825892612441265	1.0	1.0	1.0	0.8426283529593903	0.9829197994987467	0.4652036235369569	0.10723894666423402	0.43248457692057923	0.10444963958698616	0.4078589518799922	0.07119163582050783	0.31949874686716795	0.03063074352548037	0.7879972135144548	0.8466822520942918	0.664075589323982	0.559436090225564	100
1.0	0.9366666666666665	0.9333333333333332	0.8004574657472616	0.9556073041955256	1.0	1.0	0.9933333333333334	0.805970834565344	0.9805285199016887	1.0	1.0	1.0	0.8314802434345608	0.9826160305930282	1.0	1.0	1.0	0.8375721824060021	0.9828150153290883	0.44360219514303	0.1284963270244577	0.4041242937853108	0.08764595103578154	0.3307654022060802	0.06220877051385526	0.37496043830597336	0.05506099165701121	0.7676569008728718	0.764180790960452	0.7004600484261501	0.6529104760732924	101
1.0	0.9400000000000001	0.9333333333333332	0.7915946139058304	0.9630904761228571	1.0	1.0	0.9966666666666667	0.8158649328042497	0.9810130129439436	1.0	1.0	1.0	0.8315744947715427	0.982752641797161	1.0	1.0	1.0	0.8502876781026197	0.9830488992791739	0.47750773335679	0.1470045887027019	0.40485291252678746	0.08178842781998831	0.34229755178907717	0.057887525163971686	0.27353204753555427	0.03391973504773037	0.7770946035096978	0.7142236508864211	0.7141749464250925	0.5388116111435807	102
1.0	0.9433333333333334	0.9333333333333333	0.7967111289968122	0.9702236534739148	1.0	1.0	1.0	0.8162525049900653	0.982154296834155	1.0	1.0	1.0	0.8331813281009213	0.9821846698682991	1.0	1.0	1.0	0.8398398487557852	0.9829924021040327	0.42714455600917034	0.082624807732388	0.41444119748035585	0.07493798298590817	0.4185507603022753	0.07125770299506803	0.31416325735437367	0.06125073056691993	0.8331392503189923	0.8194311318916814	0.7454419801695941	0.588427819988311	103
1.0	0.9233333333333335	0.9200000000000002	0.782159000546526	0.9576149404270374	1.0	1.0	1.0	0.821533142970267	0.980064398918542	1.0	1.0	0.9966666666666667	0.8370516560322507	0.9821738995401077	1.0	1.0	0.9966666666666667	0.8417260876712904	0.9829822437449556	0.46055424757179136	0.12833376129115476	0.41742509844204767	0.09822119500085601	0.32385609455159425	0.05819533735956881	0.3834449825127791	0.06251143395211192	0.8092433102959419	0.7893425783256292	0.7042275472433274	0.5716545601291364	104
1.0	0.9366666666666668	0.9366666666666668	0.7757437096577806	0.9533252049091498	1.0	1.0	1.0	0.8025558173092451	0.9779169879033482	1.0	1.0	1.0	0.824720843418695	0.9825690309248503	1.0	1.0	1.0	0.8506051680655553	0.9831618936294564	0.48582480490969343	0.15255880103642322	0.4516454930429522	0.1174289171203872	0.40016289506153846	0.08659437899248414	0.2831638418079096	0.03588025196441327	0.7735252770834047	0.761482153660012	0.7370527136075138	0.5862400155854275	105
1.0	0.9166666666666667	0.9066666666666666	0.793658171976244	0.9616205739729542	1.0	1.0	0.9966666666666667	0.813261365312434	0.9804334618113945	1.0	1.0	1.0	0.8251299666193821	0.9827136177673875	1.0	1.0	1.0	0.8407236326373957	0.9829942853432041	0.5332561185393698	0.14757701931347253	0.4423261250730567	0.10355737385544517	0.3946730307162803	0.059825313332034544	0.33088577180336387	0.04926943308007013	0.7940124325592306	0.7684609390220145	0.7051879992207286	0.5602298850574712	106
1.0	0.9733333333333333	0.9733333333333333	0.8004999471418512	0.9674820973490318	1.0	1.0	1.0	0.8109615953552085	0.9806357464949107	1.0	1.0	1.0	0.8312882357329368	0.982598507763662	1.0	1.0	1.0	0.8461796768380356	0.9829280450365114	0.46274336972374436	0.12773246676012065	0.4068341758350679	0.06763009217960154	0.38027223230490015	0.05506352087114338	0.3087382297551789	0.04624391194233392	0.8078618155558388	0.7975973832887303	0.7124803387779794	0.5661289694135984	107
1.0	0.9966666666666667	0.9933333333333334	0.7866008386095573	0.9725306671867882	1.0	1.0	0.9966666666666667	0.8242067949194556	0.9824819485306662	1.0	1.0	1.0	0.8223505964545936	0.9825346473081567	1.0	1.0	1.0	0.8434143393289485	0.9829259589652096	0.5066536788103123	0.1349503214494448	0.3709487629066823	0.05885836742645626	0.3929449964283395	0.06957205013312553	0.31835860838537017	0.03521756368321935	0.7763296317942724	0.6913695694525618	0.7937619325930255	0.6224412726732085	108
1.0	0.9733333333333333	0.9733333333333333	0.8187151587690747	0.9734317305712461	1.0	0.9966666666666667	0.9966666666666667	0.8265760216515957	0.9798798214143183	1.0	1.0	1.0	0.8386585762427726	0.983220338983051	1.0	1.0	1.0	0.8493948740434936	0.9828735632183907	0.4184626040066072	0.09445200034959793	0.4018546658873953	0.08460549386323787	0.4058380414312618	0.08037664783427495	0.294904214559387	0.04103448275862069	0.7768313243658532	0.765965322423534	0.7048587570621467	0.48758620689655174	109
1.0	0.9366666666666668	0.9366666666666668	0.7930463003903844	0.9670583719382929	1.0	0.99	0.99	0.8121902172729613	0.9779278067048865	1.0	1.0	1.0	0.8423741920318022	0.9829981167608286	1.0	1.0	1.0	0.8470844431518587	0.9832183908045977	0.4904500190930209	0.1374505669388944	0.45128357617206866	0.11565549369234503	0.31984934086629	0.05022598870056497	0.33333333333333337	0.06367816091954023	0.7362024283738386	0.7872486593456172	0.6877966101694916	0.6183908045977011	110
1.0	0.9933333333333334	0.99	0.7969631785007298	0.969344717652676	1.0	0.9966666666666667	0.9933333333333334	0.8190705828278431	0.9779544286981855	1.0	1.0	1.0	0.838655065383754	0.9829435028248588	1.0	1.0	1.0	0.8489556442446583	0.9825986752386517	0.42768305219525404	0.11609735746133967	0.39408153639504956	0.09413963996295042	0.37365348399246706	0.057890772128060264	0.3413228131696864	0.051166958893434644	0.7780756407852997	0.7334150542926574	0.7024293785310733	0.6278940190921488	111
1.0	0.9299999999999999	0.9099999999999999	0.7930723740322676	0.9662668601059959	1.0	1.0	0.9966666666666667	0.8215336489703183	0.9780689986326812	1.0	1.0	0.9966666666666667	0.8214828379691552	0.9819847896337321	1.0	1.0	1.0	0.8486138914557054	0.9831073446327684	0.47675270671574516	0.1123227213935308	0.4194915254237288	0.11328087167070218	0.39548996688096627	0.06570361711799468	0.3110169491525424	0.037156308851224104	0.8254618453096901	0.7702905569007263	0.712368984999026	0.611412429378531	112
1.0	0.9666666666666666	0.9566666666666667	0.793799426904061	0.9718210934441844	1.0	0.9966666666666667	0.9933333333333334	0.8042455310562463	0.975384198705245	1.0	0.9966666666666667	0.9966666666666667	0.8305598807767473	0.98246635862447	1.0	1.0	0.9966666666666667	0.8436582218873063	0.9831034482758619	0.43884339825936214	0.10816157555950494	0.3908429118773946	0.08325670498084292	0.3642846938112864	0.06573543736606273	0.35111111111111104	0.05513409961685824	0.8376238981858085	0.8317241379310344	0.6949970777323202	0.5980459770114942	113
1.0	0.9533333333333334	0.95	0.7973554152117861	0.9594346531231297	1.0	0.9966666666666667	0.9966666666666667	0.8122778814841786	0.9798677001994369	1.0	1.0	1.0	0.8202926360256665	0.9827623825915455	1.0	1.0	1.0	0.8450175414359267	0.9828734960398234	0.4840543494230397	0.14475830616532148	0.43800116890707186	0.09681407883628806	0.43188522152839726	0.09265635841014966	0.28496006234171045	0.03179427235534775	0.7772334547223881	0.7913383985973116	0.8036485280999107	0.5987726475745179	114
1.0	0.9299999999999999	0.9233333333333332	0.7904172945128299	0.9708104121744394	1.0	1.0	1.0	0.8170566852750397	0.982181512991114	1.0	1.0	1.0	0.8349802907062998	0.9821168105201796	1.0	1.0	1.0	0.8464900512979459	0.9827483976996743	0.43981549767332584	0.12248976144540127	0.3627237585489146	0.06965804341361878	0.3901843592030925	0.072030924769551	0.30460494700612817	0.0423063015028317	0.7531697390279326	0.7796104668450787	0.7363068688670829	0.559389810001333	115
1.0	0.9833333333333334	0.9800000000000001	0.8015560927166421	0.97614496585333	1.0	1.0	0.9966666666666667	0.812329295079332	0.9799711634424192	1.0	1.0	1.0	0.8282246501709294	0.9820166618787706	1.0	1.0	1.0	0.8483276273837529	0.98274835979487	0.44280530550824937	0.09856729651555698	0.4489818204189609	0.11258806962858148	0.3536723163841808	0.059887005649717516	0.32062112714086016	0.046062169841123365	0.8355448328062065	0.7573196140555949	0.728813559322034	0.5834244582818824	116
1.0	0.9466666666666667	0.9433333333333334	0.7936783848027548	0.9698254239051417	1.0	1.0	0.9966666666666667	0.8192269306758426	0.9795828578179282	1.0	1.0	1.0	0.8405566007008026	0.9829299932149647	1.0	1.0	1.0	0.8497370841664633	0.982802366151285	0.43255107174647395	0.11047652220066013	0.43578168585305066	0.09742760856944623	0.35157218001168905	0.05322943048249886	0.30371635702436406	0.032174993653661096	0.8566985122157537	0.7735077099528482	0.6509234365867913	0.5912546269238261	117
1.0	0.95	0.9333333333333333	0.7778855084338996	0.9569844464183161	1.0	1.0	1.0	0.8020987950987403	0.9809162865479397	1.0	1.0	1.0	0.8188332134203739	0.9823572958903531	1.0	1.0	1.0	0.839981570525427	0.9829339897704121	0.5226806767364043	0.1595021421646809	0.4911617637508929	0.11896162088447301	0.4346814728229106	0.09820897460874083	0.2810007143320995	0.04510682511851419	0.7877849704475091	0.764552893045003	0.684673680109098	0.5998383011883889	118
1.0	0.9733333333333333	0.97	0.7960220951486408	0.9722264260415543	1.0	1.0	0.99	0.8052873856166812	0.9792579102478399	1.0	1.0	1.0	0.8243850673374142	0.9824758056389689	1.0	1.0	0.9966666666666667	0.851688511713695	0.9830488992791739	0.4479849680893223	0.08485404768911745	0.4195571140983181	0.07647184882135202	0.37951230599389574	0.08022209234365868	0.28902785895188	0.03493733359309046	0.8569394617747672	0.7465069160335087	0.7593824274303526	0.5220280537697254	119
1.0	0.9766666666666668	0.9766666666666668	0.8011963281481842	0.9745495452268468	1.0	1.0	0.99	0.8088620924929139	0.9803786989819108	1.0	1.0	1.0	0.8324532683309462	0.9824781501330154	1.0	1.0	1.0	0.8455779220914683	0.9830488992791739	0.43024438816373356	0.10514463421145673	0.4323663874277551	0.07114423014481461	0.3568173258003767	0.0709091499448016	0.26194882784596407	0.03849990259107734	0.7460265818126718	0.7713383985973115	0.6169062926164036	0.6039801285797779	120
1.0	0.9800000000000001	0.9733333333333333	0.7961546480878327	0.9695169354221861	1.0	1.0	0.9966666666666667	0.8027742732984586	0.9805945290306106	1.0	1.0	1.0	0.8201981962932539	0.9822241042407679	1.0	1.0	1.0	0.8467867044615133	0.9826961399476859	0.4431336963097398	0.11205888283928211	0.40231638418079096	0.08794726930320151	0.3976615022848373	0.09016156209733373	0.29505005451481814	0.041084349291307366	0.8398669086509376	0.7971751412429379	0.7375285818286218	0.5528545941123997	121
1.0	0.9800000000000001	0.9766666666666668	0.7834039055011284	0.9719308112657259	1.0	1.0	1.0	0.8226165495257349	0.9806343632263156	1.0	1.0	1.0	0.8368512515103685	0.9820811185686221	1.0	1.0	1.0	0.8484208936673785	0.9830469511007209	0.46724254138170285	0.11998407034535492	0.39416845249691546	0.087594649003182	0.3508560178051704	0.07015579524054101	0.2970868238197285	0.026146503019676602	0.8053056369737904	0.767097214104812	0.7222598870056497	0.5650282485875706	122
1.0	0.99	0.9799999999999999	0.7934015745008749	0.9705158415887348	1.0	0.9933333333333334	0.99	0.812770892618113	0.97887533923564	1.0	1.0	1.0	0.8307128070533129	0.9828812260536397	1.0	1.0	1.0	0.8476370140416355	0.9828028441606543	0.4394209393540348	0.0789983433159169	0.44021758077250406	0.08431842805923831	0.3630268199233717	0.06268199233716475	0.2987758945386064	0.03738527108732283	0.7780924769550996	0.7683194397448911	0.6948275862068966	0.6075468331846565	123
1.0	0.96	0.9566666666666667	0.7915946371989304	0.9654696792753203	1.0	1.0	0.9966666666666667	0.810775512316426	0.9778876577408433	1.0	1.0	1.0	0.8299380427114708	0.9830489322991479	1.0	1.0	1.0	0.8431518163271956	0.9830489322991477	0.5031514723251672	0.15206855882098755	0.4852631578947368	0.12678362573099416	0.3895103578154425	0.05612052730696798	0.3112994350282486	0.04715630885122411	0.786797114490079	0.8052631578947368	0.710677966101695	0.5893785310734463	124
1.0	0.9466666666666667	0.9433333333333334	0.7962222091602578	0.9689795034044943	1.0	1.0	0.9933333333333334	0.8210735827810929	0.9806452096337589	1.0	1.0	0.9966666666666667	0.84006116600785	0.983165725047081	1.0	1.0	1.0	0.8434345797350865	0.9829924351240067	0.399901498366268	0.08133804111957041	0.4234140289355768	0.0760322782408974	0.3701883239171375	0.0623728813559322	0.29932203389830514	0.03150659133709981	0.8365102012603982	0.7369261845437673	0.6924858757062147	0.5372316384180791	125
1.0	0.9633333333333333	0.9633333333333333	0.7988653018602279	0.9714017466519866	1.0	1.0	0.9966666666666667	0.8141029838046434	0.9812763892878802	1.0	1.0	1.0	0.8310500681656157	0.9828793758344421	1.0	1.0	1.0	0.8456191847673222	0.9829961685823754	0.47831938781122085	0.13723790929780041	0.389623352165725	0.0688135593220339	0.3286810831872199	0.05848107019936359	0.3168199233716475	0.048122605363984675	0.8082845043643593	0.8076271186440678	0.7192265731541009	0.5573563218390805	126
1.0	0.9133333333333333	0.9066666666666666	0.7998384709611819	0.9641277840440363	1.0	1.0	1.0	0.7995476787328116	0.9809093172460022	1.0	1.0	1.0	0.824178138800475	0.982308428530487	1.0	1.0	1.0	0.8532330046168625	0.9827983672586706	0.39619001627960193	0.10633198206546471	0.4069868173258004	0.09146892655367231	0.36386648483667766	0.062157932333268384	0.3303853882266014	0.04889555681705548	0.8226719342620799	0.7893220338983051	0.7022150789012274	0.5914491930905846	127
1.0	0.9866666666666667	0.9833333333333334	0.7870915748518887	0.9689801372674294	1.0	1.0	0.9933333333333334	0.8053042976743529	0.9761192186153403	1.0	1.0	1.0	0.8314295549783614	0.9819414929299917	1.0	1.0	1.0	0.843347088995498	0.9827606679280297	0.49042954544000306	0.11630146557203816	0.5243879472693033	0.14709981167608285	0.32950986866241105	0.06484603908332721	0.294904214559387	0.03937982985908176	0.8128582024235014	0.8281355932203389	0.7281869542886492	0.6118838885641924	128
1.0	0.9333333333333333	0.93	0.7891281548583562	0.9683144835038731	1.0	1.0	1.0	0.8074942823253247	0.9786267003910666	1.0	1.0	1.0	0.8395012741644413	0.9828190472416765	1.0	1.0	1.0	0.8506092302698625	0.9831053964543152	0.44058370564091387	0.09022620781202016	0.48002857328397947	0.10690694200922138	0.36943308007013437	0.06467952464445743	0.3154010000649393	0.039475939996103646	0.7710648161906744	0.7411844924995129	0.6724137931034483	0.5685427625170465	129
1.0	0.95	0.9466666666666667	0.7899965081397241	0.9724606671762525	1.0	1.0	1.0	0.8093011344777405	0.9812951344233645	1.0	1.0	1.0	0.8288812602204745	0.9817886930804445	1.0	1.0	1.0	0.851688351415915	0.9828755113968439	0.4453946846760274	0.09296017051550062	0.4803519709072018	0.10976232222871615	0.37394051561789726	0.08239885706864082	0.2862068965517241	0.04679524644457432	0.8140813918501026	0.6975939996103644	0.6539625949736995	0.6538281706604325	130
1.0	0.9833333333333334	0.9766666666666666	0.7962158698882308	0.9728338559056144	1.0	1.0	0.9866666666666667	0.8046637576879974	0.9770948207075187	1.0	1.0	0.9966666666666667	0.83139363848057	0.9826274055641632	0.9966666666666667	0.9966666666666667	0.9966666666666667	0.8444447499652183	0.9831053964543152	0.4054753484063829	0.07958906993389753	0.4350200799094951	0.0899517740386423	0.39101992268807606	0.08370799881058578	0.3387531657899864	0.04830833170985129	0.8461367942402426	0.7906551006387974	0.7192714837942313	0.5502844340541594	131
1.0	0.9766666666666668	0.9566666666666667	0.7815208890612322	0.9663527019720399	1.0	1.0	1.0	0.8131715585788903	0.9793063644784936	1.0	1.0	1.0	0.830757607580383	0.9816609850298444	1.0	1.0	1.0	0.8375912618765401	0.9829339567504384	0.5163693227864716	0.15848409790470538	0.4816786804337944	0.10769530488992793	0.3547080979284369	0.06706214689265536	0.3354958114163258	0.06253652834599649	0.8125968793160521	0.7574245080849406	0.7444632768361582	0.5528345996493279	132
1.0	0.95	0.9466666666666667	0.7851884026778971	0.968095984735929	1.0	0.9933333333333334	0.9833333333333334	0.8178789655924332	0.9769322235434007	1.0	1.0	0.9966666666666667	0.8348173178256717	0.9812459866214451	1.0	1.0	1.0	0.8427797526829524	0.9829884032114183	0.5201858115181304	0.14802308650868234	0.41609195402298854	0.09310344827586207	0.32165075654263264	0.05608935645171764	0.3402150857369412	0.046356427792645455	0.7834885773302103	0.7206896551724137	0.6986362750827976	0.512090395480226	133
1.0	0.9766666666666666	0.9666666666666666	0.7967322851646159	0.9744490171236269	1.0	0.9933333333333334	0.99	0.8176441270523587	0.979370193502626	1.0	1.0	1.0	0.8348050773995193	0.9809232219508639	1.0	1.0	0.9966666666666667	0.8455930868745478	0.9823413096685634	0.47162954407963487	0.1100405140332545	0.43064228367528995	0.09971652294578254	0.4011715730002973	0.0771384676380216	0.34178323267744654	0.059940255860770175	0.7395875268107573	0.7445286946179007	0.6862979482604817	0.6272569647379699	134
1.0	0.9799999999999999	0.9799999999999999	0.7966247282830481	0.9726045657224889	1.0	1.0	0.9966666666666667	0.8020689754715778	0.9762713986466036	1.0	1.0	1.0	0.8264132620887601	0.9829396714072342	1.0	1.0	1.0	0.8457782561059342	0.9831618936294564	0.44845210955826476	0.08970055395865684	0.4744176826246408	0.14826048171275646	0.3736801090979934	0.07396129618806416	0.3120157153061887	0.04605104227547243	0.7670697459279083	0.7804341361879275	0.6768030391583869	0.5870894213909994	135
1.0	0.9733333333333333	0.9566666666666667	0.7846067389822198	0.9653151378209325	1.0	1.0	0.9933333333333334	0.8179479064713977	0.9807867779219649	1.0	1.0	1.0	0.8246649330276229	0.9825892612441265	1.0	1.0	1.0	0.8412216793131272	0.9831092278719398	0.4865868040005972	0.15122854157336915	0.4149691538411585	0.09665562698876551	0.3952022858627183	0.08462172868368077	0.30293785310734467	0.04026365348399247	0.7524429019256604	0.8216208844730177	0.729121371517631	0.6506214689265537	136
1.0	0.97	0.9666666666666666	0.7831018936849571	0.9660981693217952	1.0	1.0	0.9933333333333334	0.8070324009794533	0.9772254584453307	1.0	1.0	1.0	0.8294204448610507	0.9820546139359699	1.0	1.0	1.0	0.8454768033869474	0.9828715125042295	0.49709180656687507	0.13881670158034654	0.43631339697382954	0.11280407818689527	0.3945762711864407	0.07359698681732581	0.28631654140221	0.03983006415317468	0.7886499033804396	0.7905454899668809	0.6614689265536724	0.535062803121187	137
1.0	0.9266666666666667	0.9099999999999999	0.7940766568154406	0.9610258205635536	1.0	1.0	0.99	0.8026229384176015	0.9792693382709959	1.0	1.0	1.0	0.8459609058327444	0.9829299908777978	1.0	1.0	1.0	0.8450794285775377	0.9830488992791739	0.4797131155231595	0.1314049511819881	0.3777154360672771	0.07248522631339697	0.36061651303399744	0.04425711170581821	0.29945061367621273	0.053190466913435944	0.8112770320530288	0.785990648743425	0.6722569134701161	0.6909760374050263	138
1.0	0.95	0.9466666666666665	0.7814235928780693	0.9689124438149648	1.0	1.0	1.0	0.8012853927572821	0.9810893938682568	1.0	1.0	1.0	0.8293626763337365	0.9819017204507006	1.0	1.0	1.0	0.8538489676782348	0.9829924021040327	0.4820240859745934	0.13193600522185484	0.42573991475864803	0.09318366537813459	0.3836158192090396	0.07158192090395481	0.2684979544126242	0.029475939996103644	0.8603835729713207	0.8243027059173358	0.6921468926553672	0.5098188194038574	139
1.0	0.9833333333333334	0.9800000000000001	0.7881058789643408	0.963297071512706	1.0	1.0	1.0	0.817626673207801	0.9816199444038158	1.0	1.0	1.0	0.8336776672617503	0.9818540097767208	1.0	1.0	1.0	0.8361748976629532	0.9830489322991479	0.5228379643395998	0.11865596193874517	0.4172940826642878	0.0795371196352463	0.4057471264367816	0.09636015325670497	0.288587570621469	0.043785310734463276	0.8590121254171208	0.7128783823966696	0.6937931034482758	0.6666101694915254	140
1.0	0.9533333333333334	0.9466666666666667	0.7797257854918568	0.9696994723690008	1.0	1.0	0.9966666666666667	0.801797228712186	0.9760137402563085	1.0	1.0	1.0	0.8312030779797215	0.982819113281624	1.0	1.0	1.0	0.8385954359713643	0.9829981167608286	0.48356075373619234	0.14070361087904945	0.45329501915708814	0.12762452107279693	0.36736346516007534	0.07295668549905839	0.3409792843691149	0.050320150659133714	0.7983820662768031	0.8591954022988506	0.7476271186440677	0.6238983050847458	141
1.0	0.9766666666666666	0.9733333333333333	0.7872966169517407	0.9693424363815432	1.0	1.0	1.0	0.8124023294315649	0.9796477891415576	1.0	1.0	1.0	0.8329751476110424	0.9830546139359699	1.0	1.0	1.0	0.8429836970317307	0.9830387409200968	0.49223022244877723	0.12062996474236438	0.42523916453905064	0.09362432967280856	0.33644067796610166	0.06344632768361581	0.3482391713747647	0.05165859564164649	0.8139002166433033	0.8010171542239586	0.7359887005649718	0.569269572235674	142
1.0	0.9700000000000001	0.9566666666666667	0.7845456374624098	0.9525267186847042	1.0	1.0	1.0	0.8064011062511043	0.9786016470362922	1.0	1.0	1.0	0.8336557059400859	0.9829904869455535	1.0	1.0	1.0	0.8509683631466022	0.9831053964543152	0.49168569058734457	0.1280677763108221	0.4277024482109228	0.08080979284369115	0.3201013052795636	0.049649327878433666	0.34573089161633874	0.0463569062926164	0.8165963415732275	0.8216384180790961	0.6991057860900058	0.6020475355542569	143
1.0	0.9466666666666665	0.9366666666666668	0.7896740597994021	0.9678704783694247	1.0	1.0	0.9966666666666667	0.823813821771553	0.9812698170606158	1.0	1.0	1.0	0.8306301663505218	0.982065288576047	1.0	1.0	1.0	0.8522528007332667	0.9829237983913612	0.5027351148101299	0.1280220556034228	0.44854925644522375	0.09284239236314047	0.3443853496980323	0.06475364819607952	0.31494062694238034	0.04081503437143415	0.8784507629226322	0.7715799727255016	0.7671619214605772	0.5473849878934625	144
1.0	0.97	0.97	0.7962040918792634	0.9696254530048627	1.0	1.0	1.0	0.8141140803067021	0.9787180977790086	1.0	1.0	1.0	0.8311291750176963	0.9827077686555755	1.0	1.0	1.0	0.8458753569850282	0.9829822437449558	0.47061403508771926	0.11216235032024506	0.4166141342055704	0.100035682426405	0.3095737932401626	0.05378531073446328	0.3630642991659941	0.048649448479956954	0.7145015316067947	0.7612191495688374	0.7016562592922986	0.6470379338175948	145
1.0	0.9800000000000001	0.9766666666666666	0.800812381964532	0.9760271181205837	1.0	0.9966666666666667	0.9933333333333334	0.8122875388929837	0.9788693995966161	1.0	1.0	1.0	0.836324401904833	0.9828305084745763	1.0	1.0	1.0	0.8391407484647498	0.9833333333333332	0.4628935647341832	0.11557478913857148	0.4291409900164399	0.07143320994869796	0.3494161958568738	0.05510357815442561	0.3066666666666667	0.044444444444444446	0.7538720860531745	0.7921734494037549	0.6968361581920904	0.5866666666666667	146
1.0	0.9400000000000001	0.9333333333333333	0.7569708233036818	0.9492292732641656	1.0	0.9966666666666667	0.9933333333333334	0.8022711776255577	0.9783770965643324	1.0	1.0	1.0	0.8327206957327004	0.9821205389139891	1.0	1.0	1.0	0.8543065729707336	0.983276836158192	0.5322890498177855	0.160354768688102	0.47856614065848435	0.1315591921553348	0.41269303201506585	0.0906848142441363	0.27984934086629	0.04687382297551789	0.7967282079351045	0.8366238067406975	0.7196866974833076	0.608361581920904	147
1.0	0.9433333333333334	0.9400000000000001	0.7959008921080319	0.9681821567402359	1.0	1.0	0.9933333333333334	0.8169194503843178	0.9795473595399866	1.0	1.0	1.0	0.8240228003931847	0.9824777184602814	1.0	1.0	1.0	0.8429347910407575	0.9831638418079096	0.4766319312871038	0.12099186467002558	0.4058729377505716	0.07867270943772836	0.43276586654635807	0.07126392349469035	0.32114877589453855	0.03708097928436911	0.830481383240004	0.7852841777148892	0.719575194561506	0.6023728813559321	148
1.0	0.96	0.96	0.7785866138202977	0.9651412403567703	1.0	1.0	1.0	0.8117185505774944	0.9816533882345432	1.0	1.0	1.0	0.8231301673020808	0.9825365954866099	1.0	1.0	1.0	0.8476420671936225	0.9826940231935772	0.42655591896330664	0.1004871604914308	0.33305084745762714	0.08156308851224106	0.43258003766478337	0.10028248587570623	0.3220735454455347	0.05429675884626821	0.8283340935780352	0.8185310734463277	0.7298870056497174	0.608504311626524	149
1.0	0.96	0.96	0.7760425121833501	0.962850562260375	1.0	1.0	0.9966666666666667	0.8065015680534022	0.9776557491626685	1.0	1.0	0.9966666666666667	0.8273141194767575	0.982331450094162	1.0	1.0	1.0	0.8475930016635471	0.9828108370610525	0.5596132732853846	0.14878895834733705	0.4471024092473537	0.10620494837327102	0.3531638418079096	0.0671186440677966	0.316908797417272	0.04004439063761097	0.8302211467365732	0.806300409117475	0.7273446327683617	0.5879055690072639	150
1.0	0.9833333333333334	0.9799999999999999	0.8044556947149551	0.9730530689043769	1.0	1.0	0.9933333333333334	0.798133331419867	0.9771484506288198	1.0	1.0	1.0	0.8324516960068221	0.981153849963843	1.0	1.0	1.0	0.8432173279839071	0.9825187578470753	0.4392960830427379	0.09511961722488038	0.43237482953438533	0.1044424962659913	0.3728034287940775	0.08388856419248003	0.2921091936933704	0.04699279857543723	0.8621036412294218	0.847136177673875	0.7004091174751608	0.5923969772473263	151
1.0	0.9466666666666665	0.9366666666666668	0.7712692705313616	0.946848415014341	1.0	1.0	1.0	0.8068453323029139	0.9812422212437684	1.0	1.0	1.0	0.835306735290161	0.9824743517353648	1.0	1.0	1.0	0.849236427371325	0.9829320415919589	0.5042895622895622	0.1440942760942761	0.41428209624001566	0.09554841223456069	0.3496291967010845	0.06918371322813169	0.31228066757581663	0.043100201311773494	0.888902356902357	0.7573719072667056	0.722170270796805	0.5661114358075199	152
1.0	0.9766666666666668	0.9733333333333334	0.805441041201861	0.9781604317259373	1.0	1.0	1.0	0.8085663554694171	0.9805397343516289	1.0	1.0	1.0	0.8252580341658702	0.9820864044660615	1.0	1.0	1.0	0.8475515013163767	0.9828734937026565	0.4592004436378302	0.10024918618385041	0.3718572292800968	0.07332325065537407	0.31606987466718617	0.051774790570816284	0.31879869164436514	0.04542075527802557	0.7858136721113128	0.8128917120387176	0.7434813948957725	0.5817335712161761	153
1.0	0.96	0.9466666666666667	0.7928203091690567	0.969560394193919	1.0	1.0	0.9966666666666667	0.8042989412150101	0.980500907309176	1.0	1.0	1.0	0.8428429766427948	0.9829276298089857	1.0	1.0	1.0	0.8442474634730248	0.9829359379488654	0.4505965437022267	0.11304886926522022	0.41300019481784533	0.09954412624196377	0.33665186978746303	0.048540489642184555	0.3220338983050848	0.04293785310734463	0.8460245454113849	0.7694603545684785	0.7428934624697336	0.5932203389830508	154
1.0	0.9800000000000001	0.9766666666666668	0.7916642086862563	0.9734971426144774	1.0	1.0	1.0	0.8178780211888335	0.9806577479656502	1.0	1.0	1.0	0.8312510289334079	0.9818173464853028	1.0	1.0	1.0	0.8541373083302675	0.98286730121622	0.3894499178981937	0.0875615763546798	0.43179919406933465	0.08630348518871697	0.40159750633158	0.08667445938047927	0.32179028322803893	0.05212717894482945	0.7830049261083744	0.7711887989992514	0.7675043834015195	0.5850162812056442	155
1.0	0.9700000000000001	0.9600000000000002	0.7854758499916793	0.9684116945373245	1.0	1.0	1.0	0.8066444952020608	0.9779596539947015	1.0	1.0	1.0	0.833014087957087	0.9813831948291781	1.0	1.0	1.0	0.8454694034896644	0.9830488992791739	0.4375447607204966	0.12984078068823832	0.4871751412429378	0.13499058380414314	0.42169590643274846	0.07766081871345029	0.3117468666796545	0.05426066627703098	0.8174054550860973	0.836045197740113	0.7143859649122806	0.5734054159360997	156
1.0	0.96	0.9566666666666667	0.7804722831073131	0.9709387598312832	1.0	1.0	0.9966666666666667	0.8090480856250748	0.9766299379046108	1.0	1.0	1.0	0.8431775424023618	0.98286730121622	1.0	1.0	1.0	0.8430993270604554	0.9831618936294564	0.47658735920260414	0.10375213896810993	0.45264367816091955	0.10478927203065133	0.34311699275463153	0.04233424248327814	0.30216702383271643	0.04047665432820313	0.7854598565378965	0.7617241379310344	0.6989599510172274	0.583354763296318	157
1.0	0.9633333333333333	0.96	0.7991791758762931	0.9710175621887662	1.0	1.0	1.0	0.8266599800864849	0.9794306540827673	1.0	1.0	1.0	0.8275564552625772	0.982641528348883	1.0	1.0	1.0	0.8523193414059567	0.9831618936294564	0.4897501329080277	0.10166455847036611	0.42422371924355995	0.07830036810319194	0.32511680526076536	0.06549594813060315	0.277496590687707	0.0495369829209689	0.799607325523841	0.7956599710849304	0.7271946230274693	0.5897973894408728	158
1.0	0.95	0.9366666666666668	0.7894630050463957	0.9663674125551577	1.0	1.0	1.0	0.8197798809939023	0.9819987274785277	1.0	1.0	1.0	0.832770252663472	0.982986490390106	1.0	1.0	0.9966666666666667	0.8407573189562083	0.9831053964543152	0.4501769663636595	0.10777930554494605	0.39339437625819856	0.0657133580102604	0.33854665887395285	0.04964802909279823	0.34241574128190144	0.05982271576076368	0.8028669682592225	0.6957373855445159	0.7022735242548218	0.6360705240600039	159
1.0	0.9466666666666667	0.9400000000000001	0.7645564821093254	0.9630376008752382	1.0	1.0	1.0	0.818995255221482	0.9798844124431557	1.0	1.0	0.9966666666666667	0.8379215795987758	0.9823548894180636	1.0	1.0	1.0	0.8472000481171715	0.9831618936294564	0.4900489318534431	0.12745435016111709	0.45543801545554913	0.10680368855120463	0.3838007190549563	0.07521999657592877	0.3275491915059419	0.045897136177673874	0.8357518796992481	0.7184434054159361	0.7049871597329224	0.5661153321644262	160
1.0	0.9733333333333333	0.9566666666666667	0.7910317655788479	0.9677969148732114	1.0	1.0	1.0	0.8013485934792642	0.9812881841841088	1.0	1.0	1.0	0.8375259721072201	0.9827600215227335	1.0	1.0	1.0	0.8457901868665252	0.982994318363178	0.4944497607655502	0.11423035703737457	0.4484394065233217	0.07709502667637338	0.3193960182943234	0.03865348399246704	0.32011299435028245	0.047156308851224106	0.8632791574896836	0.7693482830395685	0.7460250201775627	0.6105084745762712	161
1.0	0.9633333333333333	0.96	0.789621548889902	0.965791082315306	1.0	1.0	1.0	0.8101340554364345	0.9802460021066743	1.0	1.0	1.0	0.8344028855557684	0.9829356725146198	1.0	1.0	1.0	0.844751907906919	0.983220338983051	0.43934605031096263	0.12860855843311986	0.4419209039548023	0.07894538606403015	0.31175438596491223	0.05491228070175439	0.2952354048964218	0.04357815442561205	0.8349693678641046	0.7734463276836159	0.606140350877193	0.5735593220338983	162
1.0	0.9666666666666668	0.96	0.7939153799049847	0.9640895095438922	1.0	1.0	1.0	0.8220660079089772	0.9801897206240746	1.0	1.0	1.0	0.8363352203333789	0.9799456148426036	1.0	1.0	1.0	0.8460936767598366	0.9828170990632235	0.5217473537242678	0.14506380284434056	0.4434352880057147	0.08430157802454705	0.32435329019997877	0.05189373199216627	0.2969764270407169	0.034135982856029604	0.8067358270017534	0.8105474381453341	0.7346172854696648	0.569454510033119	163
1.0	0.9833333333333334	0.9799999999999999	0.7963190537667464	0.9715017410132066	1.0	1.0	0.9933333333333334	0.8080326032958635	0.9793403027342038	1.0	1.0	1.0	0.8239717405751377	0.9829883736292773	1.0	1.0	1.0	0.8434965534957822	0.9829981167608286	0.5015694799047101	0.11244438292301959	0.4486798527587232	0.11952860917147731	0.399272030651341	0.07275862068965518	0.304105461393597	0.04018832391713748	0.8210421729367253	0.7899063848985409	0.6712643678160919	0.6068926553672316	164
1.0	0.9166666666666666	0.9099999999999999	0.7914952242990385	0.9685898313787791	1.0	1.0	0.9933333333333334	0.818333691614263	0.9808171616060417	1.0	1.0	1.0	0.8390343740486138	0.9809981167608287	1.0	1.0	1.0	0.8446961584002409	0.982858863326426	0.44613541029276094	0.10367776287057451	0.4158489443948855	0.07762216275151156	0.36229755178907724	0.051506591337099804	0.3511418096806759	0.051302268742362246	0.7390258827601055	0.7696253345227475	0.6607909604519774	0.5780817526521792	165
1.0	0.9733333333333333	0.96	0.791422440223655	0.9679953053214551	1.0	0.9966666666666667	0.9866666666666667	0.8002625153361219	0.977864932959682	1.0	1.0	0.9966666666666667	0.8259837816826507	0.981768297743305	1.0	1.0	1.0	0.8477183325553354	0.9833333333333332	0.4586592561496796	0.12914039835381075	0.45657788539144467	0.1036723163841808	0.40363465160075335	0.08384180790960452	0.2899999999999999	0.04333333333333333	0.7907666099446022	0.8108353510895883	0.7146892655367232	0.5433333333333333	166
1.0	0.9433333333333334	0.9400000000000001	0.7904335441280261	0.9682745704833182	1.0	1.0	1.0	0.802843196209466	0.9777827023699601	1.0	1.0	0.9966666666666667	0.8251154434989069	0.982643641665159	1.0	1.0	1.0	0.8553933257345292	0.9827545192613328	0.4997046895655486	0.14160328023122942	0.41532163742690065	0.10491228070175437	0.3419128378124348	0.0607342923839894	0.27985925265140255	0.032331217679890355	0.7471257646030787	0.7980701754385964	0.7158622740369334	0.5517948875695962	167
1.0	0.9633333333333333	0.96	0.8041276977244252	0.9710830323787002	1.0	0.9966666666666667	0.9933333333333334	0.8193852899000353	0.9790371042548902	1.0	1.0	1.0	0.8356989988799542	0.9823491046216615	1.0	1.0	1.0	0.8519587540393536	0.9830488992791739	0.45461575248931574	0.08927838870367606	0.47868118572292795	0.12059286146400486	0.36130203259951943	0.058770699396064684	0.2860763685953633	0.04192804727579713	0.7931849695642799	0.8231881427707199	0.773635300993571	0.6375998441457237	168
1.0	0.97	0.9666666666666666	0.7816020586496627	0.9710470565077458	1.0	1.0	1.0	0.7854661204604821	0.9657623024838085	1.0	1.0	1.0	0.8318244356487406	0.9830488992791739	1.0	1.0	1.0	0.8396392785798013	0.9829924351240067	0.4487314746050789	0.10964259225894465	0.5298889880067399	0.1456834175835068	0.341113708682382	0.07468147282291057	0.3523352165725048	0.05404896421845575	0.83396121806562	0.7772019030627416	0.7628540814338594	0.49689265536723165	169
1.0	0.9700000000000001	0.9700000000000001	0.7917125283471901	0.9696633226689373	1.0	0.9933333333333334	0.9866666666666667	0.8203420579986819	0.9768051402287703	1.0	1.0	1.0	0.8324998750433545	0.9826376969312584	1.0	1.0	1.0	0.8359910554015622	0.9828110164364741	0.44723033963244363	0.10557076501891785	0.4101932798096938	0.0871900089206066	0.3748358574206801	0.05798835194356435	0.3102581165557572	0.06508990672668423	0.7995057778871493	0.7273713945881654	0.7201605709188224	0.6570915746408688	170
1.0	0.9733333333333334	0.9633333333333333	0.7904722779032246	0.96278371207224	1.0	0.9933333333333334	0.9933333333333334	0.8215480123501233	0.9792116183805346	1.0	1.0	0.9966666666666667	0.8359963747654419	0.9827174491850121	1.0	1.0	1.0	0.8504705990390979	0.9828694617900684	0.5012012354117616	0.14576820839978735	0.40613143027059173	0.09315095648726336	0.34818105071757904	0.05708422624845768	0.28867479433045895	0.04083159877093865	0.8098560795929217	0.7395628902765388	0.7165088642119619	0.5765982753493905	171
1.0	0.97	0.97	0.8065971494610663	0.9728463001574124	1.0	1.0	0.9966666666666667	0.8082039475399995	0.9801844526478206	1.0	1.0	1.0	0.8240682860597252	0.9820843207319265	1.0	1.0	1.0	0.838478806944923	0.9828755444168177	0.3932107567769999	0.07481173711602208	0.4307019936359504	0.10031820248068057	0.41488056298939435	0.09181683021112103	0.29210598090785117	0.03746866679654524	0.7900774730514187	0.7809896746541984	0.7274070770145703	0.6223417105006819	172
1.0	0.9733333333333333	0.9666666666666666	0.7944406764791377	0.9716129580423095	1.0	1.0	1.0	0.8118252408331605	0.9820252998978141	1.0	1.0	1.0	0.8153560053461903	0.98244061302682	1.0	1.0	1.0	0.8449947919651116	0.9829257465698144	0.4365785152536514	0.10513784461152882	0.3414639706611161	0.048386361383685204	0.4396934865900383	0.09620689655172414	0.32245224643529724	0.05126042507398439	0.8132011062138103	0.84038061254832	0.6667816091954022	0.5263196125907991	173
1.0	0.9766666666666668	0.9666666666666666	0.8099117514022197	0.975183209042789	1.0	1.0	1.0	0.798094850246895	0.9713889367678508	1.0	1.0	1.0	0.8329819197900978	0.9824743517353648	1.0	1.0	1.0	0.842143383905718	0.9828870056497175	0.4254925836604088	0.09159162506445809	0.45474576271186445	0.13937853107344636	0.3799590882524839	0.06426261445548412	0.3019962335216572	0.05033898305084746	0.8540397489681076	0.7915254237288136	0.7634911357880381	0.5942937853107344	174
1.0	0.9433333333333334	0.9333333333333333	0.7810527554381673	0.9533622003831385	1.0	0.9966666666666667	0.9966666666666667	0.806387168712084	0.9776472136610395	1.0	1.0	0.9966666666666667	0.8443908984842512	0.9817102164068434	1.0	1.0	1.0	0.837168357958635	0.9829924351240067	0.5391812865497075	0.20450416822197334	0.4525047080979284	0.10641391614629794	0.3407508372528828	0.04990017904687689	0.31084745762711863	0.05175141242937853	0.7927584919746173	0.8029973238180197	0.6405376972530683	0.5777966101694915	175
1.0	0.9566666666666667	0.95	0.7815542589364611	0.9664696991569219	1.0	1.0	0.9966666666666667	0.8138009048434078	0.980013838595104	1.0	1.0	1.0	0.8366716189839686	0.9811072796934865	1.0	1.0	1.0	0.8416660815233772	0.9827523917074581	0.522822966507177	0.16108140225787287	0.38849990259107736	0.0788012208584973	0.3568582375478927	0.069272030651341	0.3153282680693551	0.04116807213826501	0.8116896519373299	0.7908260276641339	0.681264367816092	0.6128284768027609	176
1.0	0.9033333333333335	0.8899999999999999	0.7862261874153805	0.9566489998894742	1.0	1.0	0.9933333333333334	0.817275052887676	0.9810349438996339	1.0	1.0	1.0	0.8290665436158431	0.9820731590539118	1.0	1.0	1.0	0.8439730037236822	0.982520668331221	0.5569957464467268	0.16025604315800396	0.38215468536917985	0.07829729203195014	0.3884745762711865	0.05854990583804143	0.3008965038741408	0.03581640639686104	0.8335325241207595	0.7787843366452367	0.661864406779661	0.6489608005988086	177
1.0	0.9533333333333334	0.95	0.8013434478713444	0.9718487088283141	1.0	1.0	1.0	0.8237180413202756	0.9816655923029909	1.0	1.0	1.0	0.824214856036107	0.9821034482758619	1.0	1.0	1.0	0.8415628108084835	0.9831013975617008	0.47906678010776904	0.0999941611197304	0.329498019351906	0.04955126956295863	0.37758620689655176	0.06624521072796935	0.358765982753494	0.06431955595202696	0.801291226665332	0.8270348723943112	0.7393103448275863	0.6326107641986322	178
1.0	0.9866666666666667	0.9800000000000001	0.8111897511740882	0.9722081225100873	1.0	1.0	0.9966666666666667	0.8220384882136136	0.9804591486599428	1.0	1.0	1.0	0.826540062882531	0.9826449494238123	1.0	1.0	1.0	0.8509759048157278	0.9829924351240067	0.38743664717348925	0.09750208855472013	0.438423459779392	0.10103847188592952	0.3918693626722173	0.06890177420953514	0.29274952919020714	0.03830508474576271	0.7640155945419103	0.7725100887812753	0.7419655069878084	0.6518079096045197	179
1.0	0.9766666666666668	0.9766666666666668	0.8072548551642711	0.9716876281618456	1.0	1.0	0.9966666666666667	0.8000870861663918	0.9800738688827332	1.0	1.0	1.0	0.8255096089981819	0.982027959112467	1.0	1.0	0.9966666666666667	0.8478659815575244	0.9826999053253628	0.5077198646333347	0.10980417144556306	0.48614035087719304	0.11497076023391813	0.3453821676732255	0.07560815637379051	0.3388532064624839	0.060472655435588774	0.8177307675969585	0.7947368421052631	0.745939996103643	0.6211525013585981	180
1.0	0.96	0.9566666666666667	0.7840261531811488	0.963393571915596	1.0	1.0	1.0	0.8113696867895521	0.9773551980593063	1.0	1.0	1.0	0.8321876942076163	0.9829339897704121	1.0	1.0	1.0	0.8537124236171374	0.9828774925952709	0.5187931800000766	0.13358178220247185	0.4624670433145009	0.12197740112994351	0.3007474511331905	0.045144489901941684	0.3083187219949347	0.05098383011883889	0.7544479084134256	0.785141242937853	0.7359049288914864	0.5610753945061366	181
1.0	0.9666666666666666	0.9633333333333333	0.8128865889933241	0.97310203980404	1.0	1.0	0.9933333333333334	0.8234582582365484	0.9809877286011688	1.0	1.0	0.9933333333333334	0.8190259827011968	0.9825812681332318	1.0	1.0	1.0	0.8485101793859225	0.9829319060362771	0.4196832991569833	0.09120072909546593	0.4212468342100137	0.08461913111240989	0.387936879018118	0.06449120072731995	0.3177123599960353	0.04914263058776886	0.7565128730918204	0.7357393337229691	0.6913169686343269	0.5151947665774606	182
1.0	0.9533333333333334	0.95	0.7984465898768998	0.9751227219826891	1.0	0.9966666666666667	0.9933333333333334	0.8193621193763757	0.9807964704410923	1.0	1.0	1.0	0.8259500146099953	0.9828129703899269	1.0	1.0	1.0	0.8462997740919974	0.9831618936294564	0.4891592499317733	0.11660914870722083	0.41088243206887276	0.09123352165725047	0.33908175855575035	0.0684648353789207	0.2975095785440613	0.04057276446522502	0.7762945484015237	0.6960613397901534	0.7468536917981687	0.5925501655951686	183
1.0	0.9733333333333334	0.9733333333333334	0.806764113277727	0.9737355407932549	1.0	1.0	1.0	0.8180595745333186	0.9795668196086311	1.0	1.0	1.0	0.8295043009308195	0.9829339897704121	1.0	1.0	1.0	0.8494450088099121	0.9830429522081066	0.4442118239917311	0.10958910457341661	0.43199233716475094	0.09876184714660213	0.38069809727904413	0.059951295538671345	0.27481750352893725	0.044107683000604955	0.8015833597329491	0.7447731397459165	0.6949912331969609	0.5271869328493647	184
1.0	0.96	0.96	0.7884541424589407	0.9595822607767641	1.0	1.0	0.9933333333333334	0.8204562432399374	0.981151142174177	1.0	1.0	1.0	0.8398741440119288	0.9829377881680628	1.0	1.0	1.0	0.8360914690576202	0.9829845422116528	0.5079205851619644	0.13209628040844013	0.3939372686538087	0.06880316903695045	0.3505143191116306	0.049588284953568415	0.32291187739463595	0.05383141762452106	0.8017147885387448	0.7904285992596922	0.6644301578024546	0.6252873563218391	185
1.0	0.9833333333333332	0.9833333333333332	0.7964095870158951	0.970089939361506	1.0	1.0	0.9966666666666667	0.8126981819725154	0.9804700214478299	1.0	1.0	1.0	0.8254089963366622	0.9823746688371797	1.0	1.0	1.0	0.845654250910421	0.9827001058203265	0.48129615077844806	0.12084314802023743	0.3917524036078898	0.07783031023887402	0.37794726930320144	0.059359698681732576	0.279521910171884	0.03674811419743592	0.7866566554529888	0.8119476657746061	0.7207909604519773	0.595350005639464	186
1.0	0.9733333333333333	0.9666666666666666	0.7903550243545531	0.9655110878487051	1.0	1.0	0.9933333333333334	0.8182513297516445	0.9808432634939368	1.0	1.0	0.9966666666666667	0.8306793396972786	0.9826430661846409	1.0	1.0	1.0	0.8406884705415848	0.9828285602961232	0.5308160219989253	0.17710984441782066	0.40904387405294845	0.11276438221991758	0.40599068292199425	0.09247398156407968	0.31896811481265014	0.04382946944606793	0.8094555733417279	0.7742891712038718	0.7588789771037764	0.6736333528151178	187
1.0	0.9633333333333333	0.9533333333333334	0.7994468446266503	0.9716300939186278	1.0	0.9966666666666667	0.9933333333333334	0.8090876999666184	0.9775323182993393	1.0	1.0	1.0	0.8379076797747663	0.9829257465698144	1.0	1.0	1.0	0.8456405101844415	0.9831053964543152	0.41454038948834004	0.10545989216451154	0.46826741996233523	0.10212806026365348	0.3246341135324186	0.039605864944847996	0.28157737515423076	0.029344113254107407	0.8182704543342147	0.7916384180790961	0.6813801452784503	0.5982661211766999	188
1.0	0.9800000000000001	0.9733333333333333	0.8062154671355719	0.9714575298005688	1.0	0.9966666666666667	0.9933333333333334	0.8043796904976208	0.9781340496694035	1.0	1.0	1.0	0.8342001480278703	0.9830527306967985	1.0	1.0	1.0	0.8442567984467096	0.983220338983051	0.4441352666568529	0.08171576132053357	0.41375089291512435	0.11179427235534775	0.37374764595103577	0.07192090395480226	0.2906403013182674	0.041318267419962335	0.7998308028002707	0.7996181570231833	0.7609039548022599	0.614406779661017	189
1.0	0.9633333333333335	0.9633333333333335	0.7868177578115753	0.9720582047815853	1.0	1.0	1.0	0.8067838075301182	0.981813399725494	1.0	1.0	1.0	0.8256189498589771	0.9825949428809487	1.0	1.0	1.0	0.8478489167336928	0.9831638418079096	0.510392056154768	0.1380311590481082	0.38060263653483994	0.0748587570621469	0.38838496006234174	0.05844275602311838	0.29248587570621465	0.038041431261770245	0.7624858757062147	0.7625988700564973	0.6833469705825054	0.5855932203389831	190
1.0	0.95	0.9433333333333334	0.8059175594793189	0.9700698701420233	1.0	0.9966666666666667	0.9966666666666667	0.8097384928594085	0.9796166071119579	1.0	1.0	1.0	0.8307243980852478	0.9824076962011464	1.0	1.0	1.0	0.841660554754791	0.9828588963464	0.4459625334522747	0.1073332792690509	0.3951412429378531	0.09469422142927943	0.40758541834813017	0.09733252623083131	0.31021571648690294	0.0457507276151344	0.7798916551780067	0.8174041034790367	0.726093623890234	0.6142116076014381	191
1.0	0.9833333333333334	0.9800000000000001	0.80368504013573	0.9756565705754673	1.0	0.9966666666666667	0.9933333333333334	0.7920195554339429	0.9781165379687821	1.0	1.0	1.0	0.8253525499014941	0.9820432187430177	1.0	1.0	1.0	0.8426758464995846	0.9830527306967985	0.46713669124017027	0.09377587522993411	0.4596739120351043	0.09278561687679163	0.383578154425612	0.0635216572504708	0.31728813559322033	0.058305084745762716	0.8008739684341826	0.7987217166235284	0.6920338983050848	0.6059322033898306	192
1.0	0.97	0.96	0.7981389738273068	0.971235178815747	1.0	1.0	0.9966666666666667	0.819443740877525	0.9770042760866048	1.0	1.0	1.0	0.8327779655510117	0.982768297743305	1.0	1.0	0.9966666666666667	0.8401045287152383	0.9829319060362771	0.45276770764789465	0.10663505985539883	0.45573998311578673	0.10588155075004871	0.3601129943502825	0.05033898305084746	0.3243334324511845	0.05451481811874319	0.7838524479611563	0.8103682057276448	0.7181920903954803	0.6310437109723461	193
1.0	0.9466666666666667	0.9433333333333334	0.7853012155403787	0.9651148324390604	1.0	1.0	0.9966666666666667	0.8033202319932903	0.9800529482968171	1.0	1.0	1.0	0.8395556687154346	0.9829337892754484	1.0	1.0	1.0	0.8503404453970258	0.9828190472416765	0.45913989664745863	0.12600622070676515	0.4852686948229721	0.12356140692662887	0.33465754782436313	0.03833184656556646	0.283128774595753	0.04436002337814144	0.8008228687357544	0.7799854399294555	0.6759292298542967	0.555698421975453	194
