# Supplementary material for: Prospective de novo drug design with deep interactome learning
Source: Nat Commun. 2024 Apr 22;15:3408. doi: 10.1038/s41467-024-47613-w (PMC11035696; doi:10.1038/s41467-024-47613-w)
Supplement: Supplementary file 3 — Source Data [file 41467_2024_47613_MOESM3_ESM.zip › Supplementary_Data/Figure_3_scatter.csv]

qsar_score	novelty_score	ra_score
0.3604094769989893	0.19696969696969704	0.9999988079071044
0.4426363989222036	0.20270270270270274	1.0
0.3989494869348871	0.3333333333333333	0.999784290790558
0.5541411346834811	0.4642857142857143	0.9981670975685121
0.6413357883905727	0.3551724137931035	0.9990602731704712
0.43361421827946656	0.2785714285714286	0.7231728434562683
0.2308654437453451	0.3304347826086957	0.9999990463256836
0.2510436814585139	0.40963855421686746	0.9998545646667479
0.2542379955077527	0.2884057971014492	0.8311409950256348
0.4353047658432896	0.22077922077922074	0.9999955892562866
0.33819030323853144	0.24925373134328355	0.9999997615814208
0.4494845804165024	0.2579710144927537	0.9839241504669192
0.2269687142613128	0.1821917808219178	0.7733432054519653
0.5111629623012055	0.24084507042253525	1.0
0.4395710372791764	0.27543859649122804	0.9999360442161559
0.30061084541800515	0.1	0.11260023713111875
0.4004964689080506	0.31111111111111117	0.9999797344207764
0.4204278865066777	0.3298701298701299	0.9999994039535522
0.3681809625245377	0.24754098360655746	1.0
0.6599840151319827	0.33880597014925373	0.999994158744812
0.5724853297351817	0.3115384615384616	0.9999992847442628
0.42855773791768736	0.19459459459459466	1.0
0.469501259313474	0.4852941176470589	0.9999901056289672
0.4179033113872948	0.30000000000000004	0.9999931454658508
0.3513976047934411	0.23235294117647057	0.9999996423721312
0.3748768939040524	0.3280701754385965	0.9953281879425048
0.4134772743335153	0.36	1.0
0.2693268648772352	0.25	0.9999524354934692
0.471223011898178	0.1869565217391305	0.9977754354476928
0.4193138324604042	0.1677966101694916	0.9999579787254332
0.32684319819098195	0.25254237288135595	0.7835310697555542
0.365242779655056	0.29047619047619044	0.4842455685138702
0.4513777251352188	0.3484848484848485	0.99986469745636
0.44334972197319256	0.5761904761904763	0.999996304512024
0.4467055648985761	0.5545454545454546	0.9999988079071044
0.5848027696315997	0.4814814814814815	1.0
0.3191439223978988	0.24035087719298245	0.5930143594741821
0.3805486371664236	0.2166666666666667	0.9967163205146792
0.2946985657690474	0.3428571428571429	0.9998661279678344
0.3906499145188169	0.2020408163265306	0.9980945587158204
0.425788262064548	0.33404255319148934	0.9999986290931702
0.4301670427995469	0.2470588235294118	0.9999997615814208
0.5876288710202592	0.3551724137931035	0.9994990825653076
0.2612999846911709	0.26027397260273977	0.99992698431015
0.4075331074085752	0.35352112676056335	0.9981948137283324
0.3653664896766243	0.2	0.999077081680298
0.6691100430570888	0.2	0.9552016258239746
0.4745219751357266	0.5347826086956522	0.7404516935348511
0.25239024676267985	0.3561643835616438	0.9999987483024596
0.3931380867380984	0.33404255319148934	1.0
0.2470320674876855	0.1444444444444444	0.9998323321342468
0.4332600636471831	0.37187499999999996	0.971322536468506
0.4976795014145992	0.41276595744680844	0.999891996383667
0.4998604295202366	0.2607142857142857	0.015736103057861328
0.34734893040312986	0.0	0.9995456337928772
0.4365410738429077	0.31739130434782603	0.9999998807907104
0.4742418472038877	0.41147540983606556	0.9930495023727416
0.4665606115166919	0.2643835616438356	0.5098125934600829
0.5141139865189905	0.31212121212121213	0.9998767971992492
0.2663488528113551	0.1	0.14643821120262146
0.3999691732383915	0.5666666666666667	0.7995230555534363
0.4284338163458376	0.3621621621621621	0.9988462924957277
0.3032845767008252	0.24492753623188407	0.08402407169342041
0.3117891822498765	0.3380952380952381	0.5402223467826843
0.3545137132033759	0.5043478260869565	0.6989331245422363
0.37465031709046775	0.5666666666666667	0.9994031190872192
0.30150917646964354	0.1	0.3589031398296356
0.4276140664179399	0.475	0.9999983906745912
0.4484667451336716	0.33333333333333337	0.9999817609786988
0.33149900264216353	0.34615384615384615	0.4128546416759491
0.4590892457703729	0.14545454545454542	0.99985933303833
0.6363545294415875	0.3666666666666667	0.9998894929885864
0.3952955938767575	0.2	1.0
0.5024520386419042	0.4066666666666666	0.9999595880508424
0.4223923343017088	0.2228070175438597	0.9999727010726928
0.3766808360641031	0.5909090909090908	1.0
0.4846363613872584	0.6205479452054795	0.07893610000610353
0.3883601949144944	0.3272727272727273	0.99969083070755
0.337475189347269	0.2363636363636364	0.9789583683013916
0.4057207908119472	0.4042553191489362	0.9999747276306152
0.4594857068590903	0.35757575757575766	0.9999326467514038
0.341642709840163	0.1714285714285714	0.9999983310699464
0.3513488679546537	0.21212121212121213	0.9988188743591307
0.3496417813457077	0.1	0.29790985584259033
0.4126016921820924	0.1818181818181817	0.0005112886428833008
0.4238966805629653	0.5042553191489362	1.0
0.4713381962805153	0.24754098360655746	0.9999983906745912
0.4347175118861028	0.3935483870967742	1.0
0.5719109927729502	0.20169491525423724	0.3765569627285004
0.4388023707545379	0.36949152542372876	0.03108394145965576
0.5312068109627996	0.2535211267605634	0.9993836879730223
0.2903530523814446	0.2428571428571429	0.08407485485076904
0.3414893819834357	0.4657534246575342	0.9999878406524658
0.4851404056734469	0.490909090909091	0.9998968839645386
0.4247393890709688	0.359375	0.9999901056289672
0.4461012340798067	0.4390243902439024	0.9999876022338868
0.3266887459570813	0.1	0.3221165239810944
0.3902538146404129	0.6396825396825397	0.9999763965606692
0.516023427955667	0.30000000000000004	0.9999569058418274
0.4941582242555943	0.55	0.9988848567008972
0.3465415739375177	0.3956521739130434	0.9999971389770508
0.4000139039399761	0.38888888888888895	0.9999121427536012
0.3865807932621014	0.5807692307692307	0.9999992847442628
0.2672457633389356	0.3695652173913043	0.9999998807907104
0.5663483101707543	0.27741935483870966	0.9999611973762512
0.07919458444446223	0.1	0.9014596343040466
0.5030266651061812	0.3632653061224489	0.953942894935608
0.5066302803079725	0.41707317073170735	0.9999995827674866
0.364096830141726	0.17999999999999997	0.9999868869781494
0.44736305302958257	0.4181818181818182	1.0
0.5073888525768505	0.3950819672131147	0.9999984502792358
0.4975949328462731	0.29607843137254897	0.9999995231628418
0.13490022474592234	0.1	0.6422737240791321
0.2819900305937613	0.23793103448275868	0.9775031805038452
0.4075931128039655	0.5362318840579711	0.9985928535461426
0.3348096527569809	0.4615384615384616	0.9999953508377076
0.4710294129966297	0.375	0.9999982714653016
0.476808723324916	0.5655172413793104	0.999975323677063
0.3875554566388124	0.36984126984126986	0.9999995231628418
0.4683767701683663	0.3220338983050848	0.9997512102127076
0.4638663836672501	0.3428571428571429	0.9999992847442628
0.4222675846629371	0.3891566265060241	0.9995729923248292
0.3327742883335265	0.23636363636363636	0.9996763467788696
0.4155013766993753	0.22857142857142856	0.9898800849914552
0.2641088324340669	0.3857142857142857	0.9917166233062744
0.2432658500958389	0.4582089552238806	0.6658108234405518
0.4192849107540968	0.4728813559322034	0.8899564146995544
0.5548523154154127	0.3276595744680851	0.9999964833259584
0.13812028987323646	0.1	0.07656481862068176
0.3667828962493487	0.22857142857142856	0.9999785423278807
0.5758748675421056	0.3361111111111112	0.4058367609977722
0.4322194751817462	0.209375	0.9999936819076538
0.5152085645532349	0.20606060606060608	1.0
0.5439055934644497	0.34375	0.7353478670120239
0.4708542814425904	0.39230769230769236	0.9598009586334229
0.2992177255861546	0.2875	0.9999709725379944
0.354394006014114	0.3833333333333333	0.9456927180290222
0.5034829015057526	0.43333333333333335	0.9998178482055664
0.4174827312123803	0.23432835820895528	0.9471122622489928
0.4196458615938772	0.5238095238095238	0.30240413546562195
0.3833959417328025	0.556140350877193	0.9999953508377076
0.4137697099058692	0.08510638297872343	0.9999971985816956
0.32156617205724763	0.15384615384615385	0.999933898448944
0.3808226597141772	0.4	0.9999468326568604
0.4614679157900034	0.4533333333333334	0.9999992847442628
0.3312106904909182	0.3965517241379311	0.8545826077461243
0.417195494138892	0.38125	0.999992609024048
0.4934169511987038	0.36984126984126986	0.999984622001648
0.10109831626740506	0.5347826086956522	0.9999969601631165
0.4008314027080958	0.2805555555555556	0.9951523542404176
0.4069385278942309	0.439622641509434	0.9752626419067384
0.4731123139618098	0.4717948717948718	0.9999126195907592
0.4349261650861439	0.24516129032258066	0.993632435798645
0.43894315502857895	0.5	0.9998257160186768
0.27712741575969924	0.5923076923076923	0.9947785735130308
0.4807965398933023	0.32	0.9999985694885254
0.5098892435084527	0.4936708860759493	0.98012775182724
0.405406086477016	0.2803278688524589	1.0
0.3243146369677857	0.4444444444444444	0.9999983906745912
0.3151237414788258	0.4555555555555555	0.9997676610946656
0.290721008038907	0.21311475409836067	0.9999772310256958
0.3731659202089558	0.32641509433962257	0.9999982714653016
0.3413228383674182	0.5	0.16155970096588135
0.4285189867672219	0.3321428571428571	0.9924933910369872
0.41224182576457424	0.1	1.0
0.4659501366025864	0.41481481481481486	0.9999855756759644
0.40286379395235217	0.5930232558139534	0.9764515161514282
0.2464426698337351	0.5411764705882353	0.9995751380920408
0.35508316947764873	0.1	0.026648133993148804
0.4095836964283022	0.22058823529411764	0.9778891801834106
0.4110517531281838	0.41153846153846163	0.9993216395378112
0.5004682028062685	0.2428571428571429	0.999653458595276
0.4812025588810466	0.5655172413793104	1.0
0.4021656552906367	0.46111111111111125	0.9999622106552124
0.3795131247303593	0.4488372093023255	0.9999992847442628
0.4798206545218866	0.4972972972972973	0.9999997615814208
0.6578100421440836	0.4666666666666667	0.9917962551116944
0.3848455990086803	0.6492957746478872	0.996333122253418
0.5261553354998506	0.30454545454545456	0.9999719262123108
0.5831515260554618	0.4580246913580247	0.24252426624298096
0.4190313040643405	0.3571428571428571	0.9979459643363952
0.3515955495288269	0.38378378378378375	0.9997765421867372
0.4407720367959626	0.3	0.999935507774353
0.4343445178803241	0.27999999999999997	0.9746733307838441
0.2305506694852919	0.2428571428571429	0.013962835073471071
0.4166709663525089	0.6	0.9999995827674866
0.44457200913564987	0.23846153846153842	0.998866081237793
0.4426923405345121	0.2222222222222222	0.9995491504669192
0.3672611848651101	0.23174603174603176	0.9998940229415894
0.4717648904155944	0.5444444444444444	0.9999774694442748
0.3511266587395537	0.2892857142857143	0.8293097019195557
0.3570346282380561	0.6283018867924528	0.9999598264694214
0.3637445546657041	0.32727272727272727	0.9989340305328368
0.3906726467937368	0.3407407407407407	0.9998192191123962
0.3551175107916459	0.43333333333333335	1.0
0.31113918736963364	0.1	0.14643821120262146
0.3614639041719601	0.27741935483870966	0.3044440150260925
0.4412746917236673	0.22765957446808507	0.999995231628418
0.4352237040069548	0.4650793650793651	0.9999827146530152
0.4111734553905295	0.3432432432432432	0.9999988079071044
0.4054104064110731	0.5444444444444444	0.9934673309326172
0.4528466017219789	0.44545454545454544	0.9955219030380248
0.3682162455691957	0.28333333333333327	0.9955766201019288
0.460121500515137	0.5038461538461538	0.9999871253967284
0.5078560988198084	0.4782608695652174	0.999567985534668
0.3717222683808765	0.4484848484848485	0.9239988327026368
0.5548874699751192	0.3947368421052632	0.229523241519928
0.4134336860224258	0.5238095238095238	0.9999960064888
0.3932922541973553	0.5358974358974359	1.0
0.3295094000025725	0.44324324324324316	0.9999928474426272
0.2440331889094589	0.6	0.954752802848816
0.3292361261678177	0.271875	0.9999991655349731
0.44007928946175134	0.37118644067796613	0.9999964237213136
0.4695856538155215	0.4027777777777778	0.9999862909317015
0.4849115477431513	0.298360655737705	0.9999319314956664
0.3748801594334604	0.4769230769230769	0.9999971389770508
0.4223842054297141	0.3228070175438597	0.9976853132247924
0.3774717584992313	0.30000000000000004	0.9995951652526855
0.4385097520002527	0.32448979591836724	1.0
0.4016485535151663	0.6365853658536585	0.8047200441360474
0.3047373614939692	0.2166666666666667	0.9434372782707214
0.3473617672867543	0.37118644067796613	0.002666592597961425
0.4144918692146848	0.35862068965517235	0.99928617477417
0.2387014975891769	0.3875	0.2582343816757202
0.4304587826600989	0.19718309859154928	0.9999995231628418
0.05265228991954315	0.34328358208955223	0.005666822195053101
0.4833807232716874	0.4583333333333334	0.9999997615814208
0.34400934648126674	0.2456140350877193	0.9975923895835876
0.414915458422476	0.5807692307692307	0.9997290968894958
0.3731111754598744	0.65	0.9740294218063354
0.3774109887116518	0.3538461538461538	0.9979320764541626
0.32796717817724835	0.3258064516129032	0.9999958276748656
0.5117493574003806	0.4629629629629629	0.9997810125350952
0.1827647598901268	0.017543859649122858	0.999679446220398
0.4886682580707349	0.2	0.11933153867721558
0.4294237891244481	0.3877551020408163	0.9996447563171388
0.4794859799473823	0.43939393939393945	0.9968188405036926
0.4399786085701869	0.3902439024390244	0.9969743490219116
0.3814914238004405	0.5593220338983051	0.999873161315918
0.4175421477178082	0.16944444444444443	0.0265188217163086
0.44458857553481856	0.6111111111111112	0.9682897329330444
0.4261294713576364	0.35641025641025637	0.9999996423721312
0.3955641464967511	0.5883720930232558	0.9995642304420472
0.5046282482410313	0.37857142857142856	0.9998505115509032
0.45015452639120657	0.6454545454545454	1.0
0.3458713116405142	0.6266666666666667	0.27137929201126104
0.3928694168988458	0.5333333333333333	0.981187105178833
0.4191383703088965	0.4417721518987342	0.9995368719100952
0.414007307494741	0.5	0.9978429079055786
0.4928594870310812	0.3444444444444445	0.999933123588562
0.4753476364029322	0.5	1.0
0.2710113249212981	0.30634920634920637	0.07455286383628845
0.4473611780464344	0.2727272727272727	0.9999980330467224
0.529518051345964	0.4246575342465754	0.9994629621505736
0.19311452101004245	0.27647058823529413	0.07974094152450563
0.35769636211332106	0.646875	0.4675814509391785
0.40413920245057	0.29696969696969705	0.9999793767929076
0.3869832689309488	0.6060606060606061	0.003182351589202881
0.2659224681502314	0.44444444444444453	0.9990108013153076
0.3801427644373699	0.5714285714285714	0.9997307658195496
0.5161753974048052	0.4864864864864865	0.03798547387123108
0.3645410863990189	0.6833333333333332	0.9089425206184388
0.29347204936318816	0.25094339622641504	0.9984363913536072
0.4072333023272401	0.7294117647058823	0.9999779462814332
0.2364739952256231	0.3075471698113207	0.29091137647628784
0.3213802594670871	0.3666666666666667	0.9997335076332092
0.4625178351743767	0.3424242424242425	0.17547526955604553
0.18085918120360125	0.4545454545454546	0.9996308088302612
0.460747081974341	0.36229508196721305	0.999999225139618
0.4476454048974585	0.5508771929824561	1.0
0.4135571200641669	0.5736842105263158	0.999948024749756
0.5025391966409891	0.5263157894736843	0.999991536140442
0.3665264608267108	0.4461538461538461	0.2611317336559296
0.5252974751658415	0.44999999999999996	0.9999655485153198
0.4540658847273787	0.7	0.9999986886978148
0.3881344007017021	0.4117647058823529	0.7653318643569946
0.3260620092117229	0.3921568627450981	0.9999593496322632
0.3128353374221937	0.39032258064516123	0.0641249418258667
0.4647230585599894	0.3786885245901639	0.01775878667831421
0.3536720063660663	0.29230769230769227	1.0
0.5495231515951902	0.4695652173913043	1.0
0.3425534045316499	0.47878787878787876	0.36817413568496704
0.3781863192269518	0.2333333333333333	0.999975562095642
0.3200615069050432	0.16000000000000006	0.9999997615814208
0.40684917705057055	0.35	0.9771986603736876
0.256299330755567	0.27647058823529413	0.7771203517913818
0.4083168642439091	0.33404255319148934	0.9999582171440125
0.3128194341262858	0.5932203389830508	0.9443418979644777
0.3287750754729282	0.4354838709677419	0.9999902248382568
0.4786680089063988	0.359375	0.999948501586914
0.2474086872678927	0.4057971014492754	0.9999929070472716
0.3252486929790338	0.6319148936170212	0.977225422859192
0.3841234776856029	0.47037037037037044	0.9999937415122986
0.34282314975350936	0.28367346938775506	0.7055453062057495
0.48972384833637295	0.3807017543859649	0.9999998807907104
0.3651282420782651	0.541860465116279	0.9999862313270568
0.5124437925806371	0.3846153846153846	0.9950658082962036
0.4862087530947362	0.4023255813953488	0.998091459274292
0.25385110694367324	0.4469387755102041	0.9999712705612184
0.42788191158370825	0.42372881355932196	0.9992807507514954
0.32280028947682443	0.637037037037037	0.9999871253967284
0.4374015874584311	0.6892857142857143	0.9963044524192808
0.4579484435680895	0.2	0.9795203208923341
0.3941346077274291	0.2428571428571429	0.9946527481079102
0.44190369845368055	0.3666666666666667	0.9999994039535522
0.39468992819537096	0.4623188405797102	0.9999923706054688
0.4235370580624353	0.682089552238806	0.9994463324546814
0.2850494043394839	0.5555555555555556	0.6337414979934692
0.3217560751307821	0.5	0.9994331598281859
0.4583822843122779	0.5920634920634921	0.998093605041504
0.4499863297499909	0.42258064516129046	1.0
0.4085483057565963	0.2	0.9999994039535522
0.3979726933501052	0.39824561403508774	0.9996340274810792
0.1446092436674416	0.2	0.9844082593917848
0.23199965288888005	0.3686567164179104	0.011883288621902466
0.3870704789591827	0.5584415584415585	0.998900294303894
0.3774338104883446	0.2571428571428571	0.9999901056289672
0.3745045732883792	0.5693877551020408	0.9979014992713928
0.28231864424978265	0.34545454545454546	0.9999996423721312
0.4589304880636217	0.4473684210526315	0.9999804496765136
0.29947020816901315	0.5897435897435898	0.8501562476158142
0.4250853861986984	0.5186046511627906	1.0
0.3544530399773793	0.5238095238095238	0.9997299909591676
0.338912634415627	0.49534883720930245	0.9999998211860656
0.33634397035274544	0.2586206896551724	0.710379958152771
0.4168028048485241	0.4126984126984127	0.9999992847442628
0.2132943306911811	0.2884057971014492	0.9999666213989258
0.3244633911560429	0.34328358208955223	0.9967162013053894
0.528232260519428	0.4117647058823529	0.9994044899940492
0.3552209880728314	0.31739130434782603	0.9999011754989624
0.4659761242899591	0.46363636363636374	0.9999969005584716
0.5035446599721863	0.5555555555555556	0.9975115656852722
0.3703932852297765	0.3783783783783784	0.35035645961761475
0.2544650938187646	0.43846153846153846	0.9999818801879884
0.4832622342778054	0.3194029850746269	0.8587371110916138
0.43667095642840814	0.6	0.1466200351715088
0.30834926010830843	0.5590163934426229	0.9966473579406738
0.41084174841711857	0.38235294117647056	0.9999256730079652
0.4437450750353057	0.5444444444444444	1.0
0.3615488021236816	0.3380281690140845	0.9999152421951294
0.2756325042941836	0.339622641509434	1.0
0.36673517413134105	0.4508771929824561	0.9998325109481812
0.4033667268827345	0.2941176470588235	0.9999880790710448
0.5898821703783279	0.6388888888888888	0.019661694765090942
0.6314961949010279	0.30526315789473685	0.9990948438644408
0.42853205715302506	0.6666666666666666	0.9997485280036926
0.4245286700959876	0.06779661016949158	0.9906730651855468
0.4675472821490814	0.4884615384615384	1.0
0.486103093422778	0.5655172413793104	0.9999986886978148
0.24899989291833305	0.4736842105263158	0.6066110730171204
0.4143076668009159	0.3391304347826086	0.9987838268280028
0.3653807477697513	0.5222222222222223	0.9999744892120358
0.3680884587835881	0.35	0.9182897210121156
0.39702402140828996	0.2896551724137931	0.2302622199058533
0.3980334597100289	0.3571428571428571	0.9994748830795288
0.37502201136136215	0.3783783783783784	0.9578935503959656
0.4390258232457621	0.6925925925925925	0.3152937889099121
0.3510635152577607	0.6068493150684932	0.999709963798523
0.3743739143841748	0.5522388059701493	0.9042142629623412
0.41923165408387497	0.32916666666666666	0.9999990463256836
0.4421758393187557	0.4043478260869565	0.9779930114746094
0.3874012005334633	0.19090909090909094	0.9907878637313844
0.4148058713624193	0.2746031746031746	0.6449363827705383
0.40909977232265016	0.453125	0.6456907391548157
0.3730215476705547	0.5	0.2356344163417816
0.3648567566782139	0.3466666666666667	0.9982151389122008
0.6008547182848579	0.38813559322033897	0.9868139624595642
0.4630313160744871	0.3857142857142857	0.9743069410324096
0.4169332261376056	0.48	0.9976661205291748
0.4000738282482173	0.3508771929824561	0.9930297732353208
0.31192029352294043	0.1	0.1859121918678284
0.4776370387124844	0.325	0.9993083477020264
0.20956188854434787	0.22	0.9768145084381104
0.43423547932781664	0.4181818181818182	1.0
0.28094419087622874	0.2486486486486487	0.06362259387969971
0.4543379345702064	0.08333333333333337	0.9996144771575928
0.4245904786065827	0.18333333333333338	0.9998659491539
0.7294973335496707	0.4931506849315068	0.9966539144515992
0.5225912136555788	0.5	0.9994181990623474
0.44539129589537707	0.620253164556962	0.997382879257202
0.4289158676376637	0.22	1.0
0.38217760259528855	0.4939759036144578	0.9862298965454102
0.5786105545886875	0.25	0.9047923088073728
0.35753253477100394	0.3304347826086957	0.9999989867210388
0.4489554744187744	0.31267605633802814	0.9999985098838806
0.4586808674012848	0.2698412698412699	0.999998927116394
0.4942708446957153	0.475	0.9985400438308716
0.2784999162902722	0.325	0.010711401700973507
0.2957048114674725	0.3723404255319149	0.0056801438331604
0.4165018431067623	0.5254237288135593	0.8641477823257446
0.3937975949832481	0.21212121212121213	0.9178749918937684
0.3857161004135642	0.4912280701754386	0.9999843835830688
0.3194343208735833	0.3040816326530613	0.3213483691215515
0.3954513823471227	0.5528301886792453	0.9962992668151855
0.3668301308926111	0.4125	0.8545228242874146
0.3262163282711401	0.527027027027027	0.9978179931640624
0.3783154586090288	0.54	0.999994456768036
0.3396212126416397	0.3809523809523809	0.6456001996994019
0.3963235916738486	0.21290322580645163	0.9854779243469238
0.3566505346980288	0.2710526315789473	0.7224507331848145
0.4617241115762977	0.24084507042253525	0.3470548689365387
0.3837270650396458	0.5680851063829787	0.9998773336410522
0.3632616843463099	0.6405405405405405	0.965723156929016
0.4415328835526374	0.4181818181818181	0.9988678097724916
0.17199750883269874	0.23125	0.7901464700698853
0.5033867546490224	0.5540540540540541	0.2398159205913544
0.3977792213874535	0.5660377358490566	0.999508500099182
0.336756158986004	0.5545454545454546	1.0
0.5244966775257623	0.4283582089552238	0.9877078533172609
0.5172956588858537	0.18644067796610164	0.9999637603759766
0.4978390822274538	0.6849056603773584	0.999678373336792
0.5865070447904627	0.3783783783783784	0.8786603212356567
0.5095591629366707	0.6777777777777777	0.9999383687973022
0.4065172214371969	0.21940298507462688	0.999997854232788
0.4201208095436349	0.41891891891891897	0.7252036333084106
0.4499754708668989	0.5	0.9999956488609314
0.36547087391005706	0.6625	0.9996212124824524
0.3988613159221752	0.40384615384615385	0.999781847000122
0.382304138171384	0.5901639344262295	0.9999818801879884
0.4217055190559439	0.4814814814814815	0.9999971985816956
0.3727253174625901	0.47209302325581404	0.9999997019767758
0.5386953730218469	0.46842105263157896	0.9993346929550172
0.391414172126674	0.48235294117647054	0.9987984895706176
0.2914155452779914	0.35789473684210527	1.0
0.4408621253929088	0.46923076923076923	0.3272280693054199
0.6043883784312678	0.2	1.0
0.3785338404124367	0.5529411764705883	0.013116329908370972
0.33901332582679106	0.3727272727272727	0.999994695186615
0.4022480400598841	0.5851063829787234	0.9899656772613524
0.3651485160871609	0.12000000000000002	0.9998165369033812
0.35647438439146784	0.463768115942029	0.9999985694885254
0.4637115147074376	0.6	0.9978824257850648
0.3523850430713058	0.6925925925925925	0.9999991655349731
0.4068035341167882	0.2549295774647887	0.9988328218460084
0.20454571149082532	0.5117647058823529	0.9982143640518188
0.41136266668263577	0.637037037037037	0.013840675354003906
0.3006459833098701	0.1428571428571429	0.015675455331802368
0.4774782069378112	0.5151515151515151	0.98521488904953
0.4128324737421588	0.29047619047619044	0.4642135500907898
0.3938445421765152	0.4310344827586207	0.9630515575408936
0.3838408286826145	0.309375	0.9234710931777954
0.4492673992329454	0.30000000000000004	1.0
0.3683555893977949	0.315686274509804	0.08252814412117004
0.4261410416408972	0.42222222222222217	0.3506949841976166
0.4908941799284146	0.28787878787878785	0.9995472431182858
0.4541147203742708	0.5857142857142856	0.8730175495147705
0.33659084295683217	0.3866666666666666	0.9999706745147704
0.4160053086347525	0.44999999999999996	0.9999921321868896
0.3952339503475839	0.6357142857142857	0.9727102518081664
0.6662614384895529	0.28867924528301886	1.0
0.7488411528100878	0.20606060606060608	0.8949927091598511
0.44409113585769744	0.25277777777777777	0.9449589848518372
0.4279695445914425	0.5588235294117647	0.9725353717803956
0.3810476531994344	0.24000000000000002	0.9999519586563108
0.20986562527639668	0.2962962962962963	0.02639052271842956
0.3261074113050577	0.5761904761904763	0.0007458031177520753
0.4442792111274935	0.56	0.9420326948165894
0.3742341909819855	0.3407407407407407	0.9988226294517516
0.4366769647854976	0.45999999999999996	0.9998620748519896
0.4187821589937864	0.38	1.0
0.3332824529317928	0.4444444444444444	0.9961775541305542
0.5321901448138249	0.3379310344827587	0.9746944904327391
0.4259020615496911	0.29230769230769227	1.0
0.335636549738117	0.21052631578947367	0.9858646988868712
0.6270842644154118	0.3083333333333333	0.9999526739120485
0.32011202582489245	0.4015873015873016	0.9999884366989136
0.31703525268814897	0.23559322033898303	0.007861554622650145
0.3665784568026244	0.1	0.36892980337142944
0.5159374818660438	0.3413793103448276	1.0
0.7194521761184285	0.1357142857142857	0.999987244606018
0.41622422099424894	0.4794520547945206	0.999386191368103
0.5126387941384768	0.47297297297297297	0.013626158237457277
0.35507259723954715	0.3285714285714285	0.9998990297317504
0.2990765722774736	0.25254237288135595	0.976205587387085
0.467742290225789	0.5573770491803278	0.9999994039535522
0.3751575855720629	0.31052631578947365	0.9999997615814208
0.4194078318493672	0.334375	0.9999995231628418
0.2750377308098059	0.29672131147540987	0.9999905824661256
0.3936845242280596	0.6471698113207547	0.992448389530182
0.3208671748024693	0.5615384615384617	1.0
0.2877139556162907	0.19718309859154928	0.9999984502792358
0.38372310590099457	0.31538461538461543	0.999913215637207
0.2544443626352053	0.3407407407407407	1.0
0.2702226847584573	0.2	0.999964714050293
0.4459702011201156	0.42894736842105263	1.0
0.24336684076479745	0.3380281690140845	1.0
0.08153892143604838	0.1	0.9372057914733888
0.42008414293423735	0.2746031746031746	0.2801823616027832
0.4596843610323137	0.315686274509804	0.998754620552063
0.4658861366853858	0.5294117647058824	0.9785072803497314
0.4512878531395476	0.24583333333333335	0.9999995231628418
0.5000752866160512	0.3098591549295775	1.0
0.3194289840599629	0.1	0.4254846572875977
0.4397626329895711	0.35806451612903223	1.0
0.4061417844165146	0.29230769230769227	0.9929878711700441
0.4347607275099479	0.4897959183673469	0.9999891519546508
0.4586053812941255	0.23559322033898303	0.9999995231628418
0.39093349160053215	0.3638888888888888	0.7928379774093628
0.327625640078244	0.2857142857142857	0.9950899481773376
0.3616346811052688	0.4378378378378378	0.9999935626983644
0.406704865152114	0.40303030303030296	0.9999979734420776
0.47482177822520794	0.31276595744680846	0.999973475933075
0.4551414039947169	0.3818181818181817	0.9646417498588562
0.2692356947048933	0.46842105263157896	0.9971094131469728
0.434728949708622	0.3419354838709677	0.13778004050254822
0.528263780399619	0.4852941176470589	0.99999338388443
0.4361122637597764	0.6625	0.9999831914901732
0.4732183460666722	0.5471698113207547	0.9999538660049438
0.2568701502108605	0.23749999999999996	0.005940079689025879
0.5317712656610931	0.3380952380952381	1.0
0.483362817301377	0.6151515151515151	0.18910294771194447
0.4488121987006971	0.4130434782608695	0.9993849992752076
0.4415774963833812	0.14035087719298245	0.9999994039535522
0.3742323569012523	0.19090909090909094	0.9996866583824158
0.4495579705288965	0.4603174603174604	0.9997157454490662
0.4172287422649712	0.6245901639344262	0.7926783561706543
0.5037772521503803	0.6294117647058823	0.9999996423721312
0.3931368326625301	0.40338983050847455	0.9886546134948728
0.455492036278607	0.31475409836065577	0.9806957244873048
0.4165714322641929	0.3363636363636364	0.9999997615814208
0.5631386023678683	0.30909090909090914	0.9999465942382812
0.5021961667787229	0.4727272727272728	0.9999994039535522
0.3846944432575281	0.2906976744186046	0.9997817873954772
0.3731505090674012	0.23559322033898303	0.010534435510635376
0.3581357190223958	0.4826086956521739	0.9999712705612184
0.3492558446147143	0.6151515151515151	0.9999995231628418
0.2715810303346504	0.30987654320987656	0.731390655040741
0.4025756782953111	0.30000000000000004	0.1713716983795166
0.398544406978686	0.3615384615384615	1.0
0.5290281715458102	0.35789473684210527	0.9999715089797974
0.4985067434811086	0.32641509433962257	0.9999994039535522
0.2205225981650218	0.38	0.9998942613601683
0.5146673182416942	0.5057971014492754	0.9985854625701904
0.3762848622706197	0.42000000000000004	0.9999994039535522
0.3060693653952158	0.32641509433962257	0.9999905824661256
0.4543370857305689	0.4375	1.0
0.6930104104068453	0.31666666666666665	0.9766469001770021
0.4128902582024008	0.1228070175438597	0.9993587136268616
0.4472687333219284	0.4076923076923077	0.9789607524871826
0.5208688883514372	0.22388059701492533	0.9983072280883788
0.4383423621231695	0.29696969696969705	0.08729949593544006
0.1996670344950759	0.6909090909090908	0.9999864101409912
0.3465874193250346	0.2586206896551724	0.9999853372573853
0.4436141674289801	0.4285714285714285	0.9999988079071044
0.3904603634104633	0.24925373134328355	0.48605000972747797
0.7389213838576104	0.21764705882352947	0.751271665096283
0.4524641075711894	0.41506849315068495	0.9995847940444946
0.3334926490617265	0.21940298507462688	0.9999830722808838
0.3897836450854377	0.3170731707317073	0.991607666015625
0.56130257244813	0.3661971830985915	0.9761797189712524
0.549404238478685	0.26865671641791045	0.9999794363975524
0.30173207836654115	0.26417910447761195	0.014597862958908081
0.2578925571076069	0.3587301587301587	0.9999983310699464
0.2752519124527037	0.3454545454545455	0.6126496195793152
0.5087428820827461	0.25	0.9916737675666808
0.3915626307871264	0.3214285714285714	0.9944878816604614
0.3641693517828413	0.3220338983050848	0.99999737739563
0.17505520444252545	0.3612903225806451	0.9992706179618835
0.5655986588562126	0.4389830508474576	0.9999996423721312
0.4545061580206585	0.4238805970149253	0.9969137907028198
0.35479482360552195	0.40454545454545454	0.9930301308631896
0.4939021985859292	0.26363636363636367	0.9999808073043824
0.4814227265933179	0.5285714285714286	1.0
0.4825829531878499	0.2785714285714286	0.9999332427978516
0.4825835396443236	0.4484848484848485	0.9887456297874452
0.4373903972591022	0.4324324324324325	0.13143160939216614
0.3983670193845029	0.3807017543859649	0.999990940093994
0.3199979180860185	0.1441176470588235	0.010124951601028442
0.3416456984007443	0.3733333333333333	0.9993478059768676
0.4255515951659752	0.3456140350877193	0.5937073230743408
0.3090495259842613	0.4711864406779661	0.9965412616729736
0.4941133160367783	0.4875	0.4663030803203583
0.3380673281932098	0.2	0.9947497844696044
0.7120870580641836	0.2	0.9613777399063108
0.2392404891452173	0.2	0.9929731488227844
0.402968120457132	0.5130434782608695	1.0
0.39229745733606103	0.3538461538461538	1.0
0.4672685229028214	0.33076923076923076	1.0
0.4301425553535779	0.40512820512820524	0.9999939203262328
0.2815132536573413	0.1	0.3221165239810944
0.4740840062736285	0.47931034482758617	0.999986171722412
0.4366592243379312	0.3678571428571429	0.9999914169311525
0.4358871398702609	0.2769230769230769	0.9993610382080078
0.4667323102925769	0.5202898550724637	0.9993936419487
0.28923671267245205	0.1	0.26857516169548035
0.4801109780777295	0.2272727272727273	0.9999992847442628
0.5815873434845173	0.1370370370370371	0.9987561702728271
0.3617736165828153	0.5680851063829787	0.9999797344207764
0.4584782016944079	0.5375	0.999470353126526
0.40174421529947146	0.303125	0.9997050166130066
0.2252108618447289	0.4166666666666666	1.0
-0.04582917003138642	0.3051282051282052	0.2594964802265167
0.5119974032012641	0.3394366197183099	0.9999667406082152
0.3904845275499472	0.3241379310344828	0.9999310970306396
0.3790220259191258	0.4025974025974026	0.7615415453910828
0.16106008792254764	0.40303030303030296	0.12427258491516112
0.4531413469528731	0.3461538461538461	0.9999696016311646
0.4807729693905061	0.48	0.9996578693389891
0.5243354858814235	0.3278688524590164	0.312107115983963
0.4513977842070671	0.584848484848485	0.9999767541885376
0.3791751235254668	0.4571428571428571	0.9990292191505432
0.4144780764164279	0.5782608695652174	0.9999998211860656
0.5158609769791438	0.4043478260869565	0.9899715185165404
0.6745394231898723	0.20606060606060608	0.9966282844543456
0.2442654046277309	0.6512820512820513	0.7060583233833313
0.4149499211316098	0.2724637681159421	0.9995506405830384
0.437097663010932	0.4383561643835616	0.99774432182312
0.3803793220363877	0.3508771929824561	0.9999171495437622
0.4079368849822304	0.17017543859649123	1.0
0.15509591749744187	0.24925373134328355	0.9810962677001952
0.3697392674217021	0.3153846153846154	0.002785682678222656
0.36500760315293856	0.2428571428571429	0.9205656051635742
0.3947548470786447	0.5130434782608695	1.0
0.3460075536424512	0.55	1.0
0.13989822537744304	0.6466666666666666	0.9999433755874634
-0.008913869630830592	0.39032258064516123	0.9987018704414368
0.5431250931784728	0.3159420289855072	0.9999791383743286
0.5608528738508838	0.38301886792452833	0.999996304512024
0.5310907579892864	0.4929577464788733	0.9998818635940552
0.369532525856552	0.26666666666666666	0.9509941339492798
0.6104672580994936	0.32903225806451614	0.9724523425102234
0.4376293370789668	0.5970588235294118	1.0
0.37537864556009615	0.22962962962962966	0.99998140335083
0.3423857714865524	0.2535211267605634	0.8939291834831238
0.434498206914628	0.5878048780487805	1.0
0.6659129314165455	0.39824561403508774	0.9997867345809937
0.4615245644976557	0.2428571428571429	1.0
0.3748409883678537	0.5385964912280702	0.3314182162284851
0.3806229042401267	0.22962962962962966	0.99998140335083
0.37750817022292776	0.17272727272727276	0.9999895095825196
0.4341614144496269	0.2435897435897436	0.9999997615814208
0.5779548472436199	0.43333333333333335	0.9999951720237732
0.30650199216944146	0.21688311688311693	0.994055151939392
0.3859094064671763	0.2829268292682928	0.002776145935058593
0.4412255056343921	0.2587301587301587	1.0
0.5282751679555889	0.4	0.9993524551391602
0.5641247413283866	0.5147058823529411	0.9999995231628418
0.6076589006899985	0.3372881355932204	0.9999490976333618
0.4120730395294993	0.25517241379310346	0.9997448325157166
0.4932423920293075	0.2571428571428571	1.0
0.4043701343556101	0.24035087719298245	0.598063051700592
0.487261475526157	0.49344262295081975	0.9907004833221436
0.03987256728392023	0.1	0.9211689233779908
0.2414235568557913	0.32388059701492533	0.14977416396141052
0.3131283930293156	0.5042553191489362	0.9998317956924438
0.40897915259298095	0.4603174603174604	0.9997025728225708
0.3780887225553939	0.25517241379310346	0.9999813437461852
0.30712734758763993	0.33076923076923076	0.9997650384902954
0.3701393224808899	0.36086956521739133	0.9619774818420408
0.11721731718819828	0.17843137254901967	0.9999639391899108
0.5048658691441428	0.3068965517241379	0.9999998211860656
0.4521911823658886	0.2746031746031746	0.042088121175765984
0.3780503992074962	0.30169491525423725	0.999979853630066
0.3756051735802629	0.5	0.9999959468841552
0.04690558258536045	0.1	0.8495279550552368
0.4533554085906061	0.3095890410958904	0.9999998807907104
0.4089818333020308	0.2864406779661016	0.9999651312828064
0.3740469008211947	0.3894736842105263	0.9993588328361512
0.3965426599436449	0.2	0.9999992847442628
0.3741652246628137	0.3739130434782608	0.99202299118042
0.4019757781973821	0.3363636363636364	0.9996628165245056
0.39647456463293657	0.4098360655737705	0.9999014139175416
0.5571824569129551	0.16557377049180325	0.9997164011001588
0.3836726104714699	0.46734693877551015	0.9999953508377076
0.4461408067811533	0.33333333333333337	0.9999997615814208
0.10009167821103096	0.1	0.3994414806365967
0.3637502068991846	0.2578947368421053	0.9999992847442628
0.19321582286403746	0.25909090909090904	0.3453312814235687
0.4300822981195797	0.27543859649122804	0.9999980926513672
0.3955084743775468	0.5191489361702127	0.9999884366989136
0.3214097252834457	0.37083333333333335	0.9998124837875366
0.6114380840604526	0.33076923076923076	0.9999446868896484
0.3338771517189195	0.39032258064516123	1.0
0.4389154384561783	0.2	0.992575705051422
0.4129931577846952	0.3142857142857143	0.9999990463256836
0.4305354857941469	0.2	1.0
0.4484736886946061	0.4722222222222222	0.8979711532592773
0.4770344055807808	0.2631578947368421	0.9985843896865844
0.3858959893994969	0.2	1.0
0.22061244226528198	0.21842105263157896	0.986376404762268
0.3241010842477855	0.26000000000000006	0.9999990463256836
0.4272800860288005	0.6594594594594594	1.0
0.18822285680943346	0.2964285714285714	0.9873734712600708
0.3579606046390186	0.5194805194805194	0.9991645216941832
0.2406320409052014	0.2888888888888889	0.9999958872795104
0.40896238756615977	0.3908045977011494	0.9948966503143308
0.42480860119877056	0.3015873015873016	1.0
0.5079181235746414	0.2692307692307693	0.9993529319763184
0.06872374031999806	0.1	0.9984340667724608
0.4267932602967803	0.1785714285714286	0.999116063117981
0.6542026406110819	0.23432835820895528	0.9143547415733336
0.2652877592218809	0.1	0.9999713897705078
0.5916664849326443	0.2456140350877193	0.976645052433014
0.41604197234634055	0.5303030303030303	0.9799583554267884
0.5013081964628742	0.33076923076923076	0.9999068975448608
0.3797144028023083	0.4553191489361702	0.9994057416915894
0.11129306787391158	0.1	0.676621675491333
0.4020985065329957	0.43333333333333335	1.0
0.30833194466010605	0.49534883720930245	0.9999982118606568
0.4091346775017977	0.5285714285714286	1.0
0.402075612006783	0.4246575342465754	0.9870381355285645
0.4269826192353955	0.3379310344827587	0.9939231872558594
0.5219903242843728	0.5677419354838711	0.9999989867210388
0.3310251226043843	0.3851851851851853	1.0
0.22349228212144948	0.6294117647058823	0.9998527765274048
0.3877147521428994	0.17391304347826084	0.9999994039535522
0.3284999938966089	0.3372549019607843	0.9999822378158568
0.4363506083540889	0.38301886792452833	0.9999996423721312
0.3682058086364316	0.54	0.9999957084655762
0.38959302024971787	0.303448275862069	1.0
0.4177349065260728	0.328125	0.9999976158142092
0.4403798214702248	0.439622641509434	0.999891996383667
0.2485980358401992	0.3647058823529411	0.970788836479187
0.4699118552930725	0.3225806451612904	0.9998743534088136
0.4154205672684882	0.382051282051282	0.999586820602417
0.4299360218038132	0.3866666666666666	1.0
0.4358849047839836	0.25555555555555554	1.0
0.5555242234481835	0.4214285714285714	0.9996652603149414
0.4581598152930871	0.26666666666666666	0.964017689228058
0.5615237587254593	0.5153846153846153	0.9999161362648008
0.3278238437778518	0.2454545454545455	0.9857048988342284
0.33347425868564423	0.42500000000000004	0.999998927116394
0.4202380964802824	0.2	0.30601078271865845
0.24654525863338705	0.22676056338028175	0.5565255284309387
0.235770092071568	0.25909090909090904	0.9999991655349731
0.3762678254535441	0.4650793650793651	0.9984571933746338
0.4399550837791248	0.3587301587301587	0.6614407300949097
0.4346192229025376	0.29672131147540987	0.9817455410957336
0.4160621778618889	0.23235294117647057	0.9998139142990112
0.4194168090587323	0.4555555555555555	0.9998972415924072
0.4872293540087289	0.24492753623188407	0.9988436698913574
0.3297218082556289	0.2866666666666666	0.99997740983963
0.5353408136823317	0.43333333333333335	0.9999460577964784
0.43058295579164063	0.44482758620689655	0.9929908514022828
0.4083988175658768	0.4098360655737705	0.9738090038299559
0.3484356660260813	0.3525423728813559	0.9940232634544371
0.3249042304454335	0.6444444444444444	1.0
0.23990975426005834	0.19999999999999998	0.9999843835830688
0.4086907670884927	0.707843137254902	0.9999985694885254
0.8059400249787423	0.326984126984127	0.6241702437400818
0.2917461205882626	0.5	0.9996787309646606
0.6175135698096732	0.23725490196078428	0.005317628383636475
0.4325374427557192	0.2428571428571429	0.9999989867210388
0.43420555857329146	0.38888888888888895	0.9999957084655762
0.35812752279173066	0.2923076923076924	0.7937008142471313
0.4520914651446818	0.23235294117647057	0.9977155923843384
0.4198364735802599	0.5166666666666666	0.9950919151306152
0.3019070086408921	0.1	0.29790985584259033
0.3587621719069308	0.4366197183098591	0.7401357889175415
0.5813443714272987	0.4	0.9993019104003906
0.3470777651525581	0.3666666666666667	0.984763205051422
0.3826889344674477	0.4677419354838711	0.6857773661613464
0.3694046141098196	0.3432432432432432	1.0
0.388654154613918	0.41538461538461535	0.999969482421875
0.3481114124282493	0.611111111111111	0.9998601675033568
0.5778299898705267	0.4378378378378378	0.9993129968643188
0.5432515088900736	0.3470588235294118	0.984885573387146
0.2791495893132361	0.4631578947368421	0.9999995231628418
0.4674112569911996	0.17307692307692313	1.0
0.459979619443299	0.19047619047619047	0.9999997615814208
0.4708096376776638	0.6789473684210526	0.9999829530715942
0.3894826109546241	0.128169014084507	0.9991278648376464
0.3431347301309333	0.40909090909090906	0.9999995231628418
0.5109768151756351	0.4888888888888889	1.0
0.26048267465525776	0.46785714285714286	0.19649556279182434
0.4482383944253979	0.3592592592592593	0.9999963641166688
0.4105883285165618	0.40909090909090906	0.988133430480957
0.3673998953845191	0.2698113207547169	0.999920129776001
0.4715018674378838	0.4901960784313726	0.9999984502792358
0.3585189269979646	0.26666666666666666	0.9999994039535522
0.4196187638876973	0.525	0.999955117702484
0.365253241636587	0.3037037037037037	0.9981178045272828
0.4078803147900466	0.38235294117647056	0.999995768070221
0.544036597754575	0.24754098360655746	0.9966479539871216
0.5193289679887645	0.3472222222222222	0.9964518547058104
0.34533725191559866	0.1	0.19689178466796875
0.4207139939317434	0.35416666666666663	0.9994848966598512
0.3570573130179944	0.3023255813953488	0.9999879598617554
0.4207159534751905	0.29672131147540987	1.0
0.42615656205711183	0.27547169811320754	0.997897744178772
0.3638371681037491	0.4013698630136986	0.9999980330467224
0.3203850082051677	0.13725490196078427	0.9999144077301024
0.6645223143500733	0.2071428571428571	0.99970543384552
0.4054166167692028	0.3542372881355932	1.0
0.6025242833411191	0.2	0.9651994705200196
0.3723515063741014	0.1384615384615384	0.9899973869323728
0.1529975280645245	0.1	0.5267729163169861
0.3720642370034264	0.3407407407407407	0.9999455213546752
0.6454208424076346	0.4194444444444444	0.975947916507721
0.25799267871865	0.4023255813953488	1.0
0.5785880464947031	0.27391304347826084	0.9999746680259703
0.32492942828846844	0.35789473684210527	0.07806479930877687
0.4026713489396461	0.19090909090909094	0.9829224348068236
0.2495678761073604	0.23043478260869568	0.9999991655349731
0.34734041976750896	0.2931034482758621	0.9998735189437866
0.4339590153185083	0.5186046511627906	0.9999960660934448
0.33048581659158915	0.2896551724137931	0.98857319355011
0.4036443966370167	0.29696969696969705	0.9997854232788086
0.4246124142871853	0.2058823529411765	0.9999845623970032
0.3416866839128728	0.3600000000000001	0.9960695505142212
0.4976201799041803	0.6692307692307692	0.9975338578224182
0.3697104404531028	0.2132075471698113	0.9169892072677612
0.302683333967504	0.26756756756756755	0.9999200105667114
0.512148331391126	0.49583333333333335	0.9999994039535522
0.43187253672360304	0.2587301587301587	0.9494479298591614
0.5159569081589085	0.3384615384615384	1.0
0.4552746815248466	0.43870967741935496	0.9962315559387208
0.4939255378073725	0.3913043478260869	0.934034824371338
0.34149196924337577	0.35686274509803917	0.9999986886978148
0.4482236351258344	0.30338983050847457	0.9999955296516418
0.4020520345272457	0.4111111111111111	0.9999997615814208
0.4984617753682054	0.38	0.9961864352226256
0.39630318215317184	0.19736842105263155	0.4093160033226013
0.5180931418197959	0.3083333333333333	0.9267548322677612
0.3276875262439439	0.2	0.13587039709091187
0.37830964611280427	0.3542372881355932	0.9996678233146667
0.6782113928707343	0.3551724137931035	0.4881637990474701
0.34635621628035673	0.35396825396825393	0.9999914169311525
0.4527316760142476	0.14516129032258066	0.9994494915008544
0.2686729111431655	0.1625	0.03240713477134705
0.5130669881728728	0.29850746268656714	0.9334725141525269
0.3185405412058563	0.5042553191489362	0.9999890327453612
0.2478570069480921	0.1408163265306123	0.9999921321868896
0.6303828657472501	0.31111111111111117	0.9906418323516846
0.40827865393899376	0.18571428571428567	0.9994447231292723
0.3288023496623199	0.5186046511627906	0.9999866485595704
0.4569104985556819	0.3857142857142857	0.999998927116394
0.3969371883452149	0.646875	0.9992426037788392
0.4515672967518387	0.4137254901960784	1.0
0.2699680086480066	0.38421052631578945	0.9999955892562866
0.4093700234084036	0.47931034482758617	0.9999564290046692
0.3912197107872066	0.3727272727272727	1.0
0.3737224837992542	0.3115384615384616	0.998632550239563
0.4781000149828506	0.38813559322033897	0.9999998211860656
0.4065795022955382	0.325	0.0010704100131988523
0.3360792675710321	0.417391304347826	1.0
0.3553930005378145	0.3384615384615385	0.9315452575683594
0.4293743316163816	0.4368421052631578	1.0
0.4495180423993085	0.5482758620689655	0.9999911189079284
0.2471834522347437	0.3774193548387097	0.999774694442749
0.5780822890944737	0.5782608695652174	0.997481405735016
0.5442253667349541	0.36764705882352944	0.9915788173675536
0.4568124944315368	0.5871794871794872	0.9999998807907104
0.3588213896245822	0.5166666666666666	1.0
0.5000385887384149	0.3465753424657534	0.30335208773612976
0.44689751098348507	0.5459459459459459	0.99661386013031
0.4524312686763383	0.4291666666666667	0.9999569058418274
0.4504514081296933	0.26666666666666666	0.0057280659675598145
0.2826149002106852	0.35862068965517235	0.0006906688213348389
0.2976820167225077	0.48	0.9999973177909852
0.4097259990035529	0.5178571428571428	0.999674916267395
0.4525185488564768	0.6844155844155844	0.9990478157997132
0.2881609260389536	0.4347826086956522	0.8139665126800537
0.3594604286295621	0.4901960784313726	0.9999979734420776
0.4138765071921602	0.3818181818181817	0.9999727010726928
0.3986987879217228	0.5849056603773585	0.999376893043518
0.2190712519245182	0.23846153846153842	0.99997878074646
0.34411360999247875	0.5434782608695652	0.000562816858291626
0.5283084626856434	0.532258064516129	0.9999995231628418
0.6249577432059341	0.5915254237288136	0.999995231628418
0.416628880639644	0.5797101449275363	0.9094521403312684
0.4270074736320655	0.30000000000000004	0.9997485876083374
0.18471190322982284	0.2632653061224489	0.999964952468872
0.2290723961268196	0.2	0.05853676795959473
0.3790986532345684	0.2935483870967742	0.9995242357254028
0.34633993436785115	0.2702702702702703	0.9999173879623412
0.4392050610606829	0.3382352941176471	0.9877384305000304
0.38629270310062347	0.32033898305084746	0.9973710775375366
0.4226909559019279	0.5352112676056338	0.9982552528381348
0.4762770122379942	0.273972602739726	0.9818904399871826
0.3956723731912638	0.2857142857142857	0.947914719581604
0.38999701619818977	0.5925925925925926	0.997073769569397
0.5289612507567212	0.3746031746031746	0.9999167919158936
0.3178413548002677	0.4946236559139785	0.3228045105934143
0.315845882428732	0.13278688524590168	0.7065325975418091
0.290858633006577	0.4166666666666666	0.9990098476409912
0.3309530148754313	0.27241379310344827	0.6424601674079895
0.3676153708282872	0.43333333333333335	0.999886393547058
0.2781098205483669	0.48	0.735336422920227
0.4094936537096707	0.3818181818181817	0.028189867734909058
0.4062071418435548	0.2914893617021277	0.9631116390228271
0.4299337713248912	0.5	0.9820141792297364
0.2618577174526437	0.288135593220339	0.9540364742279052
0.4850744359024853	0.5853658536585367	0.9998891949653624
0.4546548478517095	0.22328767123287674	0.9526798725128174
0.5015073477095561	0.4482758620689655	0.9999025464057922
0.33409707570786623	0.2	0.9999854564666748
0.4021745168276512	0.7071428571428572	1.0
0.4037946906373581	0.4533333333333334	0.9761618375778198
0.034371024431989625	0.4418604651162791	0.010776758193969728
0.4327103543311893	0.5949367088607596	0.1466580629348755
0.30271913531513217	0.3164556962025317	0.9992700219154358
0.3629509971332644	0.3465753424657534	0.9902154207229614
0.46731990271035706	0.4829787234042553	0.9999996423721312
0.4233640012730217	0.2961538461538462	0.9999974966049194
0.0686941016869973	0.5238095238095238	0.999613881111145
0.5212825947502997	0.6810810810810811	0.9941796064376832
0.397080719246715	0.2	0.9999581575393676
0.3494114637213781	0.2253521126760564	0.9999908804893494
0.6225111263044898	0.275	0.9987584352493286
0.4302832499463864	0.2794871794871795	0.9847239255905152
0.5736329266190503	0.2	0.8910230398178101
0.3726167309810045	0.5915492957746479	0.9998392462730408
0.4881278208587154	0.27543859649122804	0.9999771714210508
0.4839149502309964	0.31052631578947365	0.9999991655349731
0.2615715821830631	0.2875	0.9918707013130188
0.6210621113696437	0.21111111111111117	0.9304884672164916
0.41937424321356576	0.4838709677419355	0.995231866836548
0.39597223501998907	0.2864406779661016	0.0008057057857513428
0.4460374698094065	0.6652173913043479	0.9999085664749146
0.572154594995979	0.3379310344827587	0.9993445873260498
0.4205424133939211	0.5035087719298246	0.9995064735412598
0.4203710929210053	0.5	1.0
0.3863890017863193	0.29736842105263156	0.999961256980896
0.4590962719771936	0.4877551020408163	1.0
0.5152013934755867	0.4133333333333333	0.9972630739212036
0.21651374625804376	0.6	0.002209663391113281
0.3159728427169407	0.23888888888888885	0.5531532168388367
0.6001462209479985	0.4088235294117647	0.9988980889320374
0.5344240605277488	0.3333333333333333	0.9984024167060852
0.3657915698321624	0.5396825396825398	0.9983724355697632
0.3945837036706198	0.34035087719298246	0.9772335290908812
0.4806310477717503	0.5	1.0
0.43821032462741305	0.209375	0.9999997615814208
0.5117696205891937	0.26865671641791045	0.9991360902786256
0.4738556027935408	0.3280701754385965	0.911957025527954
0.4898989539977172	0.5142857142857143	0.999958634376526
0.4818139003038521	0.5	0.995418906211853
0.5195862534609961	0.4666666666666667	0.9999974966049194
0.5216366696946065	0.3809523809523809	0.9466811418533324
0.41739024139157466	0.2746031746031746	0.9992021322250366
0.5894916496427285	0.3807017543859649	0.9999986886978148
0.4822829320960066	0.5528301886792453	0.9985028505325316
0.3718219752482943	0.2	0.0013096928596496582
0.3544880242213489	0.3419354838709677	0.9999990463256836
0.44958529327386143	0.5731707317073171	0.9994773864746094
0.4258902309129308	0.38985507246376816	0.9070483446121216
0.35821821483706584	0.4432835820895522	0.22489741444587708
0.5505713781920241	0.5927536231884059	0.9998878240585328
0.3674383050502121	0.6238095238095238	0.9999903440475464
0.3433097969301314	0.48636363636363644	0.962874472141266
0.4700220169492011	0.5852941176470589	0.9931789636611938
0.3675350239943512	0.4912280701754386	0.9999294877052308
0.335782732159272	0.6606060606060605	0.9305789470672609
0.6477048010898356	0.33076923076923076	0.9941403865814208
0.27049805792253745	0.5454545454545454	0.9993369579315186
0.3698411963983232	0.38985507246376816	0.14382991194725034
0.4786731764000713	0.48636363636363644	0.9999997615814208
0.41210796984249976	0.5423076923076923	0.9999979138374328
0.5177642952148114	0.47037037037037044	0.999730110168457
0.4511247689131162	0.5277777777777778	1.0
0.31295288508829905	0.4107142857142857	0.002368330955505371
0.4549691798709426	0.5264705882352941	1.0
0.4084234693241179	0.6211267605633802	0.9901925325393676
0.4267031787568173	0.2612903225806451	0.05645561218261719
0.4004502092781438	0.5454545454545454	0.8815858364105225
0.4810450973478311	0.23636363636363636	0.9999996423721312
0.3795811906642943	0.43333333333333335	0.9984244108200072
0.4284354091731883	0.2929824561403509	0.9996949434280396
0.4061013340712447	0.21290322580645163	0.9989609718322754
0.5554152916076605	0.5774647887323944	0.5441696643829346
0.4841415387014495	0.07017543859649122	0.00636330246925354
0.3722416398263896	0.5576923076923077	0.3492642343044281
0.28879544740408325	0.6645161290322579	0.4898737967014313
0.4254140540000125	0.19696969696969704	1.0
0.3538044009784578	0.4666666666666667	0.9999785423278807
0.3635560896832696	0.4061224489795918	0.9976556301116944
0.3328982789566487	0.5772727272727273	0.9999826550483704
0.3711309046791191	0.46	0.9997511506080629
0.30622415065133024	0.33999999999999997	1.0
0.7010207636190751	0.27741935483870966	0.99905663728714
0.4783110534465593	0.6283018867924528	0.9999945759773254
0.3730074071886509	0.609090909090909	0.9999885559082032
0.41125597851250895	0.5769230769230769	0.999092936515808
0.5785689843935992	0.56	0.9993245601654052
0.4331838200043089	0.6178571428571428	0.9999227523803712
0.4599133639573798	0.273972602739726	0.9996503591537476
0.4704586085815177	0.28309859154929573	0.6107224225997925
0.3785645727312103	0.5974025974025974	0.9999101161956788
0.35926645874026397	0.22962962962962966	0.5332040190696716
0.4509710022146423	0.326530612244898	0.9776334166526794
0.4289365544941605	0.33333333333333337	0.9999644756317142
0.2312849850546519	0.410958904109589	0.9992234706878662
0.2591055226913516	0.4770491803278688	0.9971475601196288
0.4599357430663653	0.33076923076923076	0.994537591934204
0.4413913750897381	0.4395604395604396	0.9981889724731444
0.31995585749096794	0.5	0.9996638298034668
0.4098263392961088	0.4708333333333333	0.9890682697296144
0.4072853961692115	0.7351351351351351	0.9993882775306702
0.3793494878337364	0.5535714285714286	0.6770159602165222
0.4300802545130368	0.42028985507246375	0.9998399019241332
0.4711345853644398	0.275	0.9999537467956544
0.4392562786776798	0.5789473684210527	0.9759306907653807
0.4046227815738981	0.2931034482758621	0.0005172789096832275
0.4107082834615777	0.2727272727272727	0.9999827146530152
0.35757209268730705	0.2586206896551724	0.9998363256454468
0.33348970529981664	0.4305555555555556	0.9987712502479552
0.31670921456311457	0.4650793650793651	0.008048981428146362
0.4087468388964864	0.2710526315789473	0.9653530120849608
0.6504400066472678	0.23432835820895528	0.9143547415733336
0.4854989428997069	0.25094339622641504	0.9965202808380128
0.7694157551687312	0.29090909090909095	0.9871622323989868
0.32019265998272106	0.3478260869565217	0.9999995231628418
0.4656393637287499	0.40909090909090906	0.998957633972168
0.2963081173623726	0.4868421052631578	0.9999549388885498
0.5090904037234825	0.5666666666666667	0.9999996423721312
0.5399933454296776	0.2456140350877193	0.9999997615814208
0.3955636411621053	0.26393442622950813	0.9925302267074584
0.3743383054883213	0.3258426966292135	0.999813675880432
0.3690856686824833	0.26666666666666666	0.9446978569030762
0.3394914723829341	0.4035714285714286	0.9977469444274902
0.4128400602626613	0.6681818181818181	0.9999945163726808
0.15667660291516686	0.4133333333333333	0.3296327590942383
0.3789778270744807	0.46363636363636374	0.9999966621398926
0.3792402531440846	0.41951219512195115	1.0
0.4278648169094081	0.4705882352941176	0.99487566947937
0.4998765082023515	0.4266666666666665	0.9999768137931824
0.4165421964175101	0.3857142857142857	0.997895359992981
0.4307225609950326	0.5512820512820513	0.9997581243515016
0.5003203499613131	0.4935064935064936	0.9972820281982422
0.35932150563838183	0.4915254237288136	0.999980330467224
0.3618663731478988	0.35757575757575766	0.003871381282806397
0.5489350153654664	0.35	0.9999992847442628
0.4160663797130216	0.5208333333333333	0.999618113040924
0.4481135947638544	0.2029411764705882	0.9999959468841552
0.3611057485657049	0.48070175438596485	0.9995206594467164
0.5209869920079728	0.3809523809523809	0.998138964176178
0.4493735585015671	0.5038461538461538	0.9999997615814208
0.648656932419178	0.2896551724137931	0.9568325281143188
0.5128479134191622	0.38888888888888895	1.0
0.41289200149213184	0.4533333333333334	0.9862121343612672
0.1584569112165692	0.6333333333333333	1.0
0.3342502247428213	0.415686274509804	0.9999997615814208
0.4566412922155261	0.5384615384615384	0.9999994039535522
0.42876754221488655	0.6186046511627906	0.9998528957366944
0.5511430289890109	0.4347826086956522	0.9999984502792358
0.4053682505678355	0.4088235294117647	0.9996281862258912
0.3652518901389409	0.39032258064516123	0.9999984502792358
0.35971779844276497	0.35	0.8214975595474243
0.4501962912236575	0.5694444444444444	0.999669075012207
0.4442565407952743	0.2592592592592593	0.999763250350952
0.3391370591855445	0.590566037735849	0.9975179433822632
0.3863684010022088	0.47096774193548385	0.9998071193695068
0.5067713646737007	0.34615384615384615	0.9939752817153932
0.4349158215388789	0.5177215189873418	0.9816583395004272
0.5085291543350511	0.4324324324324325	0.03661039471626282
0.3902864640651311	0.3943661971830986	0.9987301826477052
0.4171949058173215	0.36984126984126986	0.2171319425106049
0.1863191977476384	0.3142857142857143	0.9998458623886108
0.4010616075617988	0.336986301369863	0.6416401267051697
0.4388959405608268	0.631578947368421	0.8593525886535645
0.4616697740996136	0.3323529411764706	0.9999868869781494
0.39730589536732974	0.6901639344262295	0.9999940395355223
0.4557076393628496	0.37419354838709673	1.0
0.3321552356573209	0.5548387096774193	0.9999918937683104
0.33805993948679824	0.2	0.0361403226852417
0.2742770640611077	0.5633802816901409	0.9969674944877625
0.4821008269440692	0.5545454545454546	0.9999772310256958
0.4256133075201533	0.5061728395061729	0.03204306960105896
0.49303264638814703	0.4615384615384616	0.9999886751174928
0.4706923758487465	0.2987012987012987	0.999747633934021
0.3760080887391076	0.3909090909090909	0.9718598723411559
0.462830882810757	0.36986301369863017	0.9924104809761048
0.40565530403817995	0.2864406779661016	0.964803159236908
0.28980184339194914	0.44561403508771935	0.9997285604476928
0.4406426950776157	0.44285714285714295	1.0
0.4037655808627853	0.28309859154929573	0.982844352722168
0.3700598293797048	0.5921052631578947	0.9952255487442015
0.7444209364343657	0.3176470588235295	0.5439382195472717
0.4348732041492288	0.3538461538461538	1.0
0.4747067975359634	0.47037037037037044	0.9999967217445374
0.53288522250117	0.5731707317073171	0.9973549246788024
0.4039493151717518	0.012345679012345734	0.9611061215400696
0.13557312451152914	0.5740740740740741	0.9682339429855348
0.31514716552826416	0.5	0.01285409927368164
0.4709923078538753	0.6150943396226415	0.9950590729713441
0.6185970436090624	0.2432432432432432	0.4672166109085083
0.507174386186346	0.6949367088607595	0.9975022077560424
0.3229069921968716	0.2	0.9999854564666748
0.4087809995584962	0.2	0.9997772574424744
0.3108540089083398	0.38749999999999996	0.9999182224273682
0.301506742473351	0.309375	0.9838102459907532
0.2995107493083058	0.4728813559322034	0.9754376411437988
0.4063838928223975	0.28181818181818175	0.5670452713966371
0.6020432760120735	0.41034482758620683	0.9999960064888
0.4169281559423632	0.5	0.9993784427642822
0.3549260899535593	0.30000000000000004	0.999953269958496
0.4344001188142693	0.078125	0.9086123704910278
0.4521443228082756	0.430379746835443	0.3038709759712219
0.2025193275679767	0.3258064516129032	0.8850041627883911
0.29934953393763586	0.2	0.9988808631896972
0.5197160339260435	0.40303030303030296	0.9935477972030641
0.320983855127328	0.4	0.9992365837097168
0.4645837889365588	0.26027397260273977	0.9998309016227722
0.2122288248014475	0.4305555555555556	0.9999937415122986
0.20568922820806795	0.6087719298245614	0.9999769926071168
0.402860460915836	0.4	0.033420056104660034
0.3756895018035383	0.3661971830985915	0.9999977350234984
0.3595713253203142	0.32033898305084746	0.9998006224632264
0.22657185839142002	0.1	0.9999998211860656
0.2968011944428337	0.29677419354838713	0.9999667406082152
0.24379772133637245	0.1408163265306123	0.999994695186615
0.20883840578063367	0.42647058823529416	0.14903584122657776
0.4421427125479906	0.21739130434782605	0.9999995827674866
0.30599946113397786	0.3214285714285714	0.992131233215332
0.4218263406434569	0.4121212121212121	1.0
0.2575064109805085	0.22	0.999998927116394
0.5363943183041795	0.2727272727272727	0.9999988079071044
0.4518677166148928	0.5466666666666666	0.9976392388343812
0.5068277550221099	0.3857142857142857	0.9992974996566772
0.28434206548881924	0.5166666666666666	0.9999987483024596
0.5173069426248369	0.35396825396825393	0.9980454444885254
0.32114346684633954	0.3884615384615384	0.9515626430511476
0.4265460041683131	0.26666666666666666	0.9999990463256836
0.3665985444967767	0.18571428571428575	0.9999580979347228
0.478020187700579	0.25	0.9821832180023192
0.4039815354881112	0.5827586206896552	0.999149203300476
0.42017673194955496	0.6041666666666667	0.9917001128196716
0.4147427705149133	0.4	0.9999914169311525
0.04548932087538138	0.23636363636363636	0.9990168809890748
0.3493229789085423	0.2615384615384615	0.9987496733665466
0.4140825991092968	0.29696969696969705	0.9498534202575684
0.3443103324974657	0.1351351351351351	0.3358674049377441
0.2387332449504838	0.49411764705882344	0.9936150312423706
0.3069415786231696	0.1	0.5983232855796814
0.41598784615229945	0.29090909090909095	0.08231762051582336
0.2239763051613705	0.2465753424657534	0.9909942150115968
0.07215258659670963	0.29032258064516125	0.9936575293540956
0.4130117764654764	0.5166666666666666	0.995537042617798
0.38969691559988395	0.44444444444444453	0.9654146432876588
0.40597316428464136	0.3939393939393939	1.0
0.5252415394982911	0.5137931034482759	0.9999985694885254
0.5346096237675133	0.5697674418604651	0.9676294326782228
0.4969737260471936	0.5042553191489362	0.9999997019767758
0.4351742168315884	0.4285714285714286	0.9999948740005492
0.4270875168277361	0.3935483870967742	0.03285342454910278
0.3584224338082299	0.43333333333333335	0.9990836381912231
0.4896305184514342	0.3703703703703704	0.9918861389160156
0.34201764624502906	0.556140350877193	0.9999827146530152
0.40007028542031375	0.47804878048780486	0.9993898868560792
0.2792046225683309	0.5555555555555555	0.9913246631622314
0.20464985596446694	0.25	0.999998927116394
0.4461440048018596	0.21111111111111117	0.9999997615814208
0.26351662236268186	0.30379746835443033	0.9062755107879642
0.4296065540631237	0.22857142857142856	0.999517560005188
0.6306279088223354	0.43529411764705894	0.9331531524658204
0.37470191612736403	0.26666666666666666	0.8618362545967102
0.4109533899864457	0.273972602739726	0.9999774694442748
0.34840109721199164	0.25277777777777777	0.024942994117736816
0.478281418575644	0.49215686274509807	0.9994830489158628
0.4495677815576442	0.5347826086956522	1.0
0.3967750898664121	0.4157894736842105	1.0
0.4243767542365054	0.32033898305084746	0.9999984502792358
0.4858368716535151	0.353731343283582	0.9999564886093141
0.4452838321804493	0.2964285714285714	0.9999774694442748
0.46045202433008703	0.3666666666666667	0.9999996423721312
0.4839656145119725	0.27142857142857135	1.0
0.3894500967840466	0.2875	0.9999948143959044
0.431917579679664	0.5615384615384617	0.9991765022277832
0.4269457423054146	0.4651162790697675	0.99362975358963
0.3432008695940798	0.19999999999999998	0.9702749252319336
0.38530803443330297	0.37777777777777777	0.9985326528549194
0.1934588628699976	0.3492537313432835	0.9972013235092164
0.3996674265221246	0.2797752808988764	0.7370481491088867
0.4519012264825167	0.2228070175438597	0.9999423027038574
0.35195020627280715	0.41791044776119396	0.9999495148658752
0.46234988783361	0.4095238095238095	0.9999499320983888
0.2435620020554979	0.2	0.9914606809616088
0.35396815404877763	0.4067796610169492	0.99999737739563
0.3217492261673337	0.29259259259259257	1.0
0.2509431971383141	0.4772727272727273	0.9999997615814208
0.44310037650412737	0.4	0.999996542930603
0.3862113823734041	0.3253521126760564	0.9994510412216188
0.2684164358383515	0.5857142857142856	0.7581757903099059
0.3603784373674558	0.3615384615384615	0.0016313791275024414
0.1023251766588234	0.14000000000000004	0.9952025413513184
0.39095128479857255	0.2588235294117647	0.9999676942825316
0.27694232859602336	0.428125	0.9998602867126464
0.42335427450339946	0.4246575342465754	0.99999737739563
0.4897374254456113	0.28125	0.9999247193336488
0.38977595172927815	0.5645161290322579	1.0
0.5893148680622223	0.3553191489361702	1.0
0.3514308026026229	0.4083333333333333	0.9999127388000488
0.3105204310325449	0.1	0.2956094741821289
0.4586707113433737	0.4285714285714286	0.9999968409538268
0.4775092898855454	0.2803278688524589	0.8478183150291443
0.4170107253570096	0.3855421686746988	0.9188501834869384
0.3622812516016704	0.20447761194029848	0.9938608407974244
0.4904731469170539	0.3864406779661016	0.8157404661178589
0.3863538193403504	0.3787878787878788	0.30231791734695435
0.4185679757295658	0.3727272727272727	0.9991823434829712
0.41065850621887146	0.2728395061728395	0.9998290538787842
0.4269872124066229	0.2964285714285714	0.996185302734375
0.4164147870992644	0.6172413793103447	0.9998359084129332
0.3282112216615296	0.556140350877193	0.999935746192932
0.3714944713089302	0.2298507462686567	0.999959111213684
0.31648899424641186	0.1	0.12360334396362305
0.3427583389062794	0.4461538461538461	0.9988012313842772
0.4431504744721197	0.3549019607843137	0.9999822378158568
0.4701318197018027	0.6081081081081081	0.9999953508377076
0.4335881974618103	0.33999999999999997	0.9999130368232728
0.2340867445379781	0.3988505747126436	0.9835017919540404
0.40902118281415534	0.36363636363636365	0.9999992847442628
0.4644707740123489	0.30338983050847457	0.9996249675750732
0.4560788654059134	0.4117647058823529	0.9999979138374328
0.2612100967061921	0.1	0.16721710562705994
-0.002943978024514106	0.23043478260869568	0.9609401822090148
0.5119246068697101	0.37083333333333335	1.0
0.24740281366869585	0.26000000000000006	1.0
0.3339929677207784	0.36086956521739133	0.000689387321472168
0.453597274721162	0.35641025641025637	0.9999996423721312
0.2601499715724109	0.5264705882352941	0.9960272312164308
0.4767253833752544	0.3970588235294118	0.9999985694885254
0.4720880092369564	0.36363636363636365	0.9998779296875
0.3908808394730001	0.32916666666666666	0.9989725351333618
0.4061239563433247	0.16666666666666666	0.04589000344276428
0.4168009119391384	0.36530612244897953	0.029349595308303836
0.3966715142748709	0.4626865671641791	0.6424925327301025
0.3566617518817459	0.5918367346938775	0.999893069267273
0.4596899824921731	0.3909090909090909	1.0
0.444679940115548	0.5510204081632653	0.9958549737930298
0.5100905208718929	0.6576923076923077	1.0
0.4027790844358453	0.22790697674418606	0.09825634956359863
0.34525116904113656	0.5199999999999999	0.9999819993972778
0.3850054618382847	0.4285714285714286	0.9364805221557616
0.33611010266403263	0.3617647058823529	0.9922471642494202
0.4216606535600049	0.23953488372093026	0.9999986886978148
0.345564955624068	0.3612903225806451	0.4417072832584381
0.487500012271065	0.30000000000000004	0.9888932704925536
0.34215554017482674	0.1	0.7855320572853088
0.3939175286043458	0.325	0.9999997615814208
0.37407165759439903	0.16756756756756755	0.999997854232788
0.2329295322962001	0.31052631578947365	0.09190300107002257
0.4149828700156552	0.3555555555555555	0.9999973177909852
0.4453701828214948	0.5166666666666666	1.0
0.5179018640634786	0.2	0.9999771714210508
0.328239723108558	0.27391304347826084	0.7594053745269775
0.3654145823051245	0.4278688524590164	0.12308627367019652
0.20428319877646287	0.6348837209302326	0.08120417594909668
0.432204468368092	0.3391304347826086	0.9996861815452576
0.4304519515002131	0.4098360655737705	0.9999980926513672
0.307870020501166	0.3071428571428571	0.9997268915176392
0.5026337040463287	0.36829268292682926	0.9999986886978148
0.13770889546217274	0.6031746031746033	0.8698669672012329
0.35918867410091404	0.5634146341463414	0.09006139636039734
0.4249114967956583	0.27741935483870966	0.5182894468307495
0.4289525193761339	0.33255813953488367	0.9967010021209716
0.4342747285675715	0.29032258064516125	0.9995805025100708
0.5638126802534091	0.5680851063829787	0.9999997615814208
0.3973525911415139	0.43333333333333335	0.9238720536231996
0.4871520359461868	0.33999999999999997	0.9999997615814208
0.29828405813804343	0.4938271604938271	0.9978843927383424
0.43948501187529787	0.3567567567567568	0.9982233047485352
0.3687838709605312	0.3333333333333333	0.9999841451644896
0.4417270745305862	0.5102564102564102	0.51250159740448
0.6630504179605847	0.4	0.8949484825134277
0.2245974315867502	0.1964285714285714	0.6759200096130371
0.3245840069831524	0.3758620689655172	0.9971642494201659
0.3721574672190947	0.5716981132075472	1.0
0.4413311244704965	0.49344262295081975	0.9997166395187378
0.2965568437140975	0.1	0.26857516169548035
0.3990376662220225	0.3470588235294118	0.3614880740642548
0.3822823440766908	0.34893617021276596	0.9999274015426636
0.3027090306765391	0.2909090909090909	0.9999997615814208
0.7493242368329118	0.3166666666666667	0.995449423789978
0.2052884209868924	0.1884057971014492	0.9998943209648132
0.39842698585492375	0.2	0.9997515678405762
0.3797317954625917	0.4833333333333333	0.985855221748352
0.4036169509657479	0.33076923076923076	0.9999085664749146
0.5596931840244375	0.1	0.9999148845672609
0.2884210875637935	0.3280701754385965	0.999685287475586
0.38069100995976896	0.6119402985074627	0.9998013377189636
0.5443669125476429	0.3157894736842105	1.0
0.4579507388783486	0.4	0.9999783039093018
0.4302750462071019	0.35584415584415585	0.9984426498413086
0.4519402164390125	0.40909090909090906	0.9999992847442628
0.4572629198318072	0.4428571428571429	0.9999972581863404
0.3982842530557171	0.31739130434782603	0.9996989965438844
0.4046267741261932	0.6344827586206897	0.9999992847442628
0.4103391856990381	0.3714285714285713	0.0004066228866577149
0.38781468314350265	0.28	0.9999607801437378
0.4504071356989254	0.3666666666666667	1.0
0.5442673913939134	0.30000000000000004	0.9998176097869872
0.3917734702827801	0.21052631578947367	0.999994158744812
0.4038727558224655	0.2428571428571429	0.9999634623527528
0.4588218122447405	0.35820895522388063	1.0
0.4795475766675293	0.22328767123287674	0.98078715801239
0.3617681919770968	0.2	0.999973714351654
0.38251625886898	0.15660377358490565	0.9998377561569214
0.4032330238700021	0.2694915254237288	0.9999955296516418
0.6337146982703199	0.34375	0.999990463256836
0.3453646246910987	0.4	0.9999995827674866
0.2372282967965725	0.1	0.10281646251678468
0.4226588654157898	0.23432835820895528	0.9113012552261353
0.5460304789503736	0.540983606557377	0.9999868869781494
0.4008639346807735	0.3216216216216216	1.0
0.3268209896219607	0.3068965517241379	0.9999994039535522
0.3816042010075394	0.5102564102564102	0.9999974966049194
0.3731126892031668	0.42727272727272736	0.999986171722412
0.3007349293041382	0.26883116883116875	0.9999972581863404
0.4982364920856678	0.4283582089552238	0.9975467920303344
0.421089528485242	0.44666666666666666	0.624616265296936
0.3835948916916849	0.3753623188405797	0.045800626277923584
0.3365429832122748	0.4478260869565217	0.9999037384986876
0.4486286481320607	0.31875	1.0
0.2654661988664625	0.36530612244897953	0.9998462200164796
0.23963725410488484	0.3153846153846154	0.14977416396141052
0.34825759873809925	0.29117647058823526	0.982974410057068
0.5357193938541784	0.20169491525423724	1.0
0.2655363835568602	0.3063829787234043	0.9999320507049559
0.3333759065831849	0.4285714285714286	0.9577674865722656
0.4414039691330386	0.4818181818181817	0.9999997615814208
0.5024237137792544	0.3083333333333333	1.0
0.1282506852527767	0.225	0.9999928474426272
0.4345723631897535	0.2428571428571429	0.9998400211334229
0.3878401197536529	0.41428571428571426	0.999736785888672
0.4206570491589927	0.6098039215686274	0.9999927878379822
0.3416813777900738	0.2	0.9933085441589355
0.4423989095382925	0.2	0.2421639561653137
0.2799450886630109	0.4214285714285714	0.9998997449874878
0.3974629889853452	0.4	0.9930855035781859
0.4569242723071149	0.4745762711864406	0.9951002597808838
0.5195563412455917	0.21111111111111117	0.9999690055847168
0.3247553942899615	0.2803278688524589	0.99999737739563
0.30569257463174765	0.2222222222222222	0.9797742366790771
0.40663473227512603	0.62	0.9999789595603944
0.3837091283748796	0.25094339622641504	0.999996304512024
0.3846134950877076	0.3970588235294118	0.9999989867210388
0.34974464956789986	0.24473684210526317	0.9950804114341736
0.463473830336792	0.33076923076923076	0.9999998211860656
0.26113564220124746	0.09090909090909094	0.7282162308692932
0.34812810662280314	0.35	0.9999954104423524
0.4286496973590088	0.44528301886792454	0.9999974370002748
0.4617150147586585	0.39642857142857135	0.9998793601989746
0.1028424403331919	0.43333333333333335	0.9999995231628418
0.3512665876557594	0.22368421052631585	1.0
0.4208684478191411	0.5	1.0
0.37877927737752143	0.1886075949367089	0.6421422958374023
0.3197480689975413	0.5262295081967213	0.04406529664993286
0.5467408045464535	0.29090909090909095	0.9999766349792479
0.17196720936283366	0.21111111111111117	0.8888541460037231
0.2311228432036614	0.3561643835616438	0.9795136451721193
0.3637087376905357	0.35789473684210527	0.990403175354004
0.519332161910931	0.31311475409836065	0.9999208450317384
-0.02362256883297497	0.17843137254901967	0.9999812841415404
0.4109183717711857	0.3280701754385965	0.9988558292388916
0.5570427980246099	0.3909090909090909	0.9999617338180542
0.3839016203688321	0.5	0.9391304254531859
0.3981379237396313	0.5545454545454546	0.9997546672821044
0.5070247166872323	0.4023255813953488	0.9999953508377076
0.33433233378991045	0.35	0.4906225800514221
0.2413133526385711	0.4095238095238095	0.9999766349792479
0.21337306711282675	0.5677419354838711	0.9798988699913024
0.5692019580814345	0.26393442622950813	0.9999994039535522
0.4701294971426584	0.3407407407407407	0.9986991286277772
0.3673873095263301	0.711764705882353	0.032937735319137566
0.5599411330741513	0.647945205479452	0.9998083114624025
0.4359222687541968	0.4354838709677419	1.0
0.3906797439574368	0.2454545454545455	0.9999964237213136
0.4485493910330864	0.1869565217391305	0.8583413362503052
0.36733891456470935	0.5522388059701493	0.9999998807907104
0.43065848876673996	0.38125	0.9995480179786682
0.4091737969446878	0.2864406779661016	0.9986065626144408
0.2515229130853595	0.38	0.999995231628418
0.4329169816950135	0.2769230769230769	0.9802128076553344
0.31422191513529424	0.309375	0.9997769594192504
0.3876478411764356	0.3571428571428571	1.0
0.2602520603581246	0.15882352941176472	0.9998738765716552
0.3955757920212517	0.5285714285714286	0.9999626874923706
0.4442665219409645	0.2166666666666667	0.9991638660430908
0.4110507659976431	0.054545454545454564	0.9999997019767758
0.4418389689137966	0.4473684210526315	0.999986171722412
0.07601048095943752	0.6178571428571428	0.9998836517333984
0.4201462477570592	0.4125	0.9999995231628418
0.33390662454180603	0.3592592592592593	0.999943733215332
0.3785932911058092	0.12500000000000003	1.0
0.3799289779505383	0.2	0.999994158744812
0.5547236444259714	0.3459016393442623	0.9998894333839417
0.4555122955249014	0.4545454545454546	0.9935287237167358
0.40596922591405227	0.4050847457627118	0.999999225139618
0.3175680898924984	0.33076923076923076	0.3143655061721802
0.3515887503911165	0.5333333333333333	1.0
0.3620913505334441	0.553125	0.9917927980422974
0.4936919263905566	0.30000000000000004	0.9999996423721312
0.397759346002759	0.2471910112359551	0.9977986812591552
0.5542361188182094	0.40303030303030296	0.999790906906128
0.22830210610840024	0.44999999999999996	0.9999983906745912
0.3819269137415571	0.6217391304347826	0.9998995065689088
0.3358031920305767	0.37948717948717947	0.9958812594413756
0.4220548162766378	0.3181818181818181	0.9936749935150146
0.4201607958743868	0.4888888888888888	1.0
0.27109724770683713	0.22058823529411764	0.014183074235916138
0.4323743299508115	0.5882352941176471	0.9999946355819702
0.3784065468608532	0.3769230769230769	0.999919593334198
0.4504183738658343	0.5569620253164558	0.9618589878082277
0.4842294606267839	0.5507246376811594	0.9997961521148682
0.4526404798424234	0.3461538461538461	0.999064326286316
0.3786616234196557	0.24	0.9999998211860656
0.5383352888002806	0.3758620689655172	1.0
0.1389066720509332	0.5897959183673469	0.9999971389770508
0.3304519393737532	0.3142857142857143	0.3337972164154053
0.6103563740127823	0.3153846153846154	0.8552075028419495
0.4542165214085054	0.3419354838709677	0.9787201881408693
0.4403683901198768	0.4032258064516129	0.9884747266769408
0.4288694243287996	0.29090909090909095	0.9965943098068236
0.3779538557173071	0.17017543859649123	0.9523513317108154
0.4490613276043177	0.2578947368421053	0.9999545812606812
0.4054101752259944	0.376595744680851	0.9999114274978638
0.3210220312402102	0.26666666666666666	0.9999904036521912
0.4041213683830393	0.6789473684210526	0.9981942176818848
0.3793731470744473	0.37187499999999996	0.8126418590545654
0.4155507333324167	0.3280701754385965	0.9999959468841552
0.3027012811616294	0.3627906976744185	1.0
0.447376518955026	0.4734939759036144	0.08348515629768373
0.4524552615058936	0.2707317073170732	0.9993079900741576
0.16012572518186244	0.1	4.134491246077232e-05
0.4010373189490076	0.3311475409836066	0.9999982118606568
0.3968783104993637	0.5	0.9999997615814208
0.3608098290399024	0.2333333333333333	0.9997646808624268
0.04194785168261831	0.44999999999999996	0.9999958276748656
0.462386708737199	0.25151515151515147	0.1559944748878479
0.4872732885102747	0.3352941176470589	0.9999969005584716
0.449052186867096	0.625	0.9997965097427368
0.35360410112310003	0.44426229508196735	0.9999920129776
0.42272424315290746	0.373972602739726	0.0264265239238739
0.4257955457428105	0.2	0.8709714412689209
0.4211753319867623	0.3333333333333333	0.9977357387542723
0.5291075588719589	0.3055555555555556	0.9886540174484252
0.06341251414418428	0.33333333333333337	1.0
0.3734822425698331	0.26249999999999996	0.9999868869781494
0.3160954756795408	0.5072463768115942	0.9999846816062928
0.4821204112371319	0.3380952380952381	0.9992007613182068
0.572179092283791	0.3413793103448276	0.9999457001686096
0.4537687752158414	0.3727272727272727	0.9999695420265198
0.5647758295197866	0.0	0.998281955718994
0.3696739930150418	0.21864406779661022	0.999960958957672
0.420691877082493	0.41276595744680844	0.9879529476165771
0.5203088048682936	0.36229508196721305	0.9999940395355223
0.6453385632986289	0.44042553191489375	0.9999542236328124
0.30162270806437336	0.23636363636363636	0.9999958276748656
0.411477826429204	0.5	0.9999830722808838
0.4006463642002905	0.3857142857142857	0.9999986886978148
0.3293245750374939	0.2917808219178082	0.8866525888442993
0.4292376359463355	0.26666666666666666	0.9992468357086182
0.3367201935254582	0.4347826086956522	0.2530320882797241
0.4006409851454271	0.28181818181818175	0.9999994039535522
0.3940091487281168	0.4717948717948718	0.9999916553497314
0.4579961392392464	0.5705882352941176	0.9999844431877136
0.4392205634981001	0.5137254901960784	1.0
0.4330632363155776	0.6135135135135135	0.993600606918335
0.3952949350508584	0.3191780821917808	0.9995529651641846
0.10944969554539016	0.1	0.9999972581863404
0.4900164174483312	0.6818181818181818	0.9921509623527528
0.481293864636074	0.209375	1.0
0.4342331900979212	0.3058823529411765	1.0
0.3764544705028113	0.47878787878787876	0.4553245902061462
0.4345378422590214	0.5757575757575757	0.9999090433120728
0.5621962004669847	0.5	0.9999494552612304
0.05637794656059121	0.19459459459459466	0.9999997615814208
0.21549765814111416	0.27142857142857135	0.9999464750289916
0.5125764186828433	0.5454545454545454	0.9703444242477416
0.4922797121778628	0.3428571428571429	0.062458306550979614
0.6618588206212445	0.22307692307692306	0.8456518650054932
0.3847242479417357	0.12307692307692307	0.9999855756759644
0.3731109204006021	0.1428571428571429	0.9999990463256836
0.4170176866122873	0.16216216216216214	0.999252200126648
0.4410691347554291	0.3419354838709677	0.9999987483024596
0.3238060229972631	0.6	0.999719500541687
0.5075347444552688	0.36984126984126986	0.9999998807907104
0.4378268287142248	0.37777777777777777	0.9999946355819702
0.3020549224049313	0.375	0.9997459650039672
0.5365416208946041	0.4230769230769231	0.9574720859527588
0.4221184167971501	0.3638888888888888	0.460912823677063
0.3725154730489088	0.42727272727272725	0.9999802112579346
0.4215662493113419	0.24035087719298245	0.3531566262245178
0.4468152261556601	0.3985074626865671	0.999497413635254
0.3557582262382813	0.39230769230769225	0.9919362068176272
0.43623770675339335	0.4529411764705882	0.9999973177909852
0.5465344081920134	0.5081967213114754	0.9993375539779664
0.5243921221689057	0.4558823529411765	0.9999996423721312
0.3965722979058779	0.4745762711864406	0.9979324936866759
0.37800142685565785	0.43333333333333335	0.9999972581863404
0.5142649849550897	0.35	0.2155161798000336
0.4044693518366479	0.5232558139534884	0.998440146446228
0.31117647639345763	0.5058823529411764	0.9929251670837402
0.3939473886198176	0.29523809523809524	0.9999073147773744
0.4389309789851543	0.25	0.9996614456176758
0.3993424503432609	0.3463768115942029	0.9975115656852722
0.4453787887684483	0.537037037037037	1.0
0.4406645850194574	0.30204081632653057	0.9999916553497314
0.4132254916996965	0.5107142857142857	0.99993634223938
0.24074141417705874	0.22962962962962966	0.17644622921943665
0.4306074358232376	0.40909090909090906	0.9999960660934448
0.33166034070312644	0.2864406779661016	0.9995951652526855
0.4006114558772808	0.5540540540540541	0.9999088048934937
0.3450731121311653	0.1579710144927537	0.8147651553153992
0.3458309795256333	0.26000000000000006	0.6396777033805847
0.437158149393696	0.29047619047619044	0.9995189905166626
0.4120691650726777	0.23235294117647057	0.005368500947952271
0.3977741843681708	0.6925925925925925	0.9796972274780272
0.27691577159227765	0.6573770491803278	0.998875617980957
0.3637305304724341	0.4675324675324676	0.9999828934669496
0.4295493535387345	0.5651162790697675	1.0
0.4943303650825218	0.3968253968253969	0.999930202960968
0.5063474714599514	0.5529411764705883	0.05625084042549133
0.4954205811022279	0.21864406779661022	0.9959043860435486
0.5152780554831905	0.35526315789473684	0.7266417741775513
0.4522771105618604	0.38301886792452833	0.9999960660934448
0.4253942744526849	0.3328767123287672	0.9999529123306274
0.4076370451367399	0.36530612244897953	0.9999957084655762
0.35062486099335605	0.45581395348837206	0.9986631870269777
0.3267899761885679	0.1298701298701299	0.9999793767929076
0.4089295624639289	0.6471698113207547	0.9999910593032836
0.3658951090523378	0.3148148148148148	0.9981758594512941
0.4636010475832898	0.4705882352941176	0.9895435571670532
0.3454268523438461	0.5126984126984127	0.9759602546691896
0.3934626215058913	0.5714285714285714	1.0
0.3351278380554004	0.2	0.0018180906772613523
0.634163344923202	0.2587301587301587	0.8557788133621216
0.4538189779865226	0.2351351351351351	0.028866350650787364
0.3894475387866365	0.3428571428571429	0.9999997615814208
0.3665976993282527	0.24084507042253525	0.9999788403511048
0.4415070873260678	0.46	0.9999995231628418
0.3395059953653834	0.18918918918918914	0.994152307510376
0.4313384971179107	0.23432835820895528	0.9986293315887452
0.38310885158640745	0.49189189189189186	0.9999922513961792
0.5361617020406418	0.22857142857142856	0.12123388051986694
0.3734176295252559	0.2	0.9915556907653807
0.1809366485436017	0.26666666666666666	0.9974133372306824
0.18424590344190492	0.2361111111111112	0.9808306694030762
0.3788904346195743	0.4207547169811321	0.9999771118164062
0.3987458676409594	0.25396825396825395	0.9998923540115356
0.2280973075636761	0.33783783783783783	0.983449637889862
0.4409098543404646	0.4328358208955224	0.9993537068367004
0.3317344523660404	0.575	0.9999997615814208
0.375814408025149	0.4620689655172413	0.9998918771743774
0.3767616653673732	0.19718309859154928	0.4682503938674927
0.3723006050730519	0.4931506849315068	0.2640397548675537
0.6621920725033656	0.45593220338983054	0.9999972581863404
0.5205205579259888	0.4035087719298246	0.999725103378296
0.3744622271802248	0.2	0.8515239953994751
0.6980458495315998	0.34035087719298246	0.9264688491821288
0.3791881940222275	0.2962962962962963	0.9999487400054932
0.3501680184941464	0.3733333333333333	0.9999910593032836
0.5608890591556976	0.2	0.9900464415550232
0.4324280302045862	0.4307692307692308	1.0
0.3681412356611766	0.2428571428571429	0.9923199415206908
0.4872160660041826	0.6084745762711864	0.9996523261070251
0.4407682239663854	0.19696969696969704	0.999995231628418
0.4788624569463861	0.10416666666666664	0.9992805123329164
0.74034485464643	0.2612903225806451	0.9488192796707152
0.3737804494095864	0.3529411764705882	0.9294554591178894
0.3731433435422685	0.1	0.999809503555298
0.4332927937708316	0.4354838709677419	0.9890577793121338
0.4019599158871154	0.3280701754385965	0.995846390724182
0.4574363818971191	0.3095890410958904	0.9997231960296632
0.03332481154772515	0.5523809523809523	0.9340416193008424
0.5081195047562518	0.21267605633802814	0.9998795986175536
0.4291603253934848	0.3333333333333333	0.9998080730438232
0.4736419001939448	0.303030303030303	0.9996938705444336
0.3478523180827313	0.5366197183098591	0.9964487552642822
0.4488717115219183	0.3833333333333333	0.9905532598495485
0.4885787734909998	0.2075471698113207	0.9999997615814208
0.3882366386087761	0.609375	0.9998457431793212
0.3776246908774682	0.5487179487179487	0.9999710321426392
0.4757282417304936	0.7666666666666667	0.9999449849128724
0.3021529057980508	0.26000000000000006	0.9999983310699464
0.3613166026646929	0.16896551724137934	0.9974398612976074
0.3376434664232453	0.2311475409836066	0.2596127390861511
0.4384166345741265	0.5614035087719298	0.1820286214351654
0.3976929057178464	0.32835820895522383	0.985510230064392
0.4848845662791788	0.5272727272727273	0.9999947547912598
0.40296318815153376	0.3833333333333333	0.9459098577499392
0.6040142766938921	0.39411764705882346	0.9680041670799256
0.4245408704626436	0.21428571428571433	0.9999553561210632
0.3478742251035526	0.06578947368421051	0.04621115326881409
0.6677854701970256	0.26417910447761195	0.962523341178894
0.39711926506794304	0.303448275862069	0.9999784231185912
0.4608373481464488	0.3939393939393939	0.9996195435523988
0.3889168245083554	0.2	0.01359608769416809
0.3941624797701325	0.40303030303030296	0.9809554815292358
0.4495264904978072	0.6087719298245614	0.9999817609786988
0.4163301606970953	0.44999999999999996	0.9999975562095642
0.49595104562788	0.5384615384615384	0.9937531352043152
0.4581187521331733	0.27808219178082194	0.9994802474975586
0.4296864493940695	0.4035087719298246	0.9631779193878174
0.42735080193586206	0.3448979591836735	0.9999718666076659
0.2376647259509815	0.2	0.31235459446907043
0.3897560512743575	0.22345679012345676	0.9917357563972472
0.2819015622099554	0.024390243902439046	1.0
0.4348150681771977	0.3835616438356164	0.999862790107727
0.4703957270656709	0.6535714285714286	0.9865723848342896
0.3584031135757423	0.4725274725274725	0.9997724294662476
0.43559366736230776	0.31311475409836065	0.9999489784240724
0.4490417487520105	0.1	0.9996340274810792
0.4420575550945032	0.2470588235294118	0.9999860525131226
0.4599506997622072	0.5571428571428572	0.9999823570251464
0.3417134708304285	0.3194029850746269	0.9860256910324096
0.4944926342649065	0.6	0.9999994039535522
0.4282249324493469	0.5526315789473684	0.9673274159431458
0.4611286801178	0.33333333333333337	0.0033189356327056885
0.3842346368998507	0.4489795918367348	0.991608500480652
0.35343986070078914	0.5760869565217391	0.997260808944702
0.3876516567876061	0.37777777777777777	0.9994974732398988
0.4423361213969798	0.44042553191489375	0.9999887943267822
0.40295517889429866	0.278125	0.8475186824798584
0.43301314853479	0.7	0.921634078025818
0.4759076742079134	0.3372881355932204	0.9998862743377686
0.4528506245376239	0.5151515151515151	1.0
0.4882199202784437	0.4848484848484849	0.9983243942260742
0.4054157697802985	0.576271186440678	0.9995242357254028
0.26017079981444674	0.4461538461538461	0.9999998211860656
0.3687847444810758	0.5128205128205128	0.998774528503418
0.4372514137775376	0.4782608695652174	0.9999998807907104
0.3024059156146112	0.4084507042253521	0.04176497459411621
0.3265379297709789	0.26000000000000006	0.9450249671936036
0.573694210647159	0.5107142857142857	0.9999390840530396
0.1682329350977984	0.5714285714285714	0.0267331600189209
0.3973239620268122	0.5245901639344263	0.9971283674240112
0.3991328453766695	0.4814814814814815	1.0
0.3238656711659221	0.5	0.999903678894043
0.3081797397633331	0.5625	0.02318906784057617
0.4521054876832778	0.3916666666666666	0.9999998211860656
0.4052290486153863	0.33076923076923076	0.9999991655349731
0.272465854881131	0.08695652173913049	0.9999728202819824
0.42593860202415457	0.55	0.9999781847000122
0.3789519154584909	0.25625	0.999859094619751
0.5522766072138214	0.5806451612903225	0.9999996423721312
0.4265699154477721	0.32916666666666666	1.0
0.4195009680505953	0.3525423728813559	0.8022938966751099
0.33109779237763426	0.44545454545454544	0.5797340273857117
0.4340906953511421	0.3829787234042553	0.9590415954589844
0.4402412458670492	0.3631578947368421	0.005824834108352661
0.2290255348851587	0.23125	0.2285620868206024
0.4122268356330085	0.3864406779661016	0.02663129568099976
0.3402735515850168	0.410958904109589	0.001379549503326416
0.32723069756613576	0.7652173913043478	0.9999996423721312
0.4789008876199782	0.4507042253521126	0.9998083114624025
0.4249768841650857	0.2	0.9985532760620116
0.5252591928326937	0.3666666666666667	0.9901182651519777
0.3534044454366917	0.2352941176470589	0.2621968984603882
0.3566615346766576	0.475	0.9983916282653807
0.4155114280404323	0.5121951219512195	0.9997504949569702
0.395557676221557	0.56	0.9996883869171144
0.3588711553241406	0.21739130434782605	0.9547043442726136
0.3165109424378875	0.4647887323943662	0.9999953508377076
0.4699220653563243	0.3291139240506329	0.940120816230774
0.3548858321584495	0.4827586206896552	0.9991562366485596
0.3799588138364157	0.4931506849315068	0.9999964237213136
0.4186791011838317	0.2587301587301587	0.003962725400924683
0.4607455104925941	0.43823529411764706	0.9999934434890748
0.4133338531030543	0.35820895522388063	0.9999452829360962
0.4053958287551143	0.38055555555555565	0.9958992004394532
0.4889109188438617	0.30000000000000004	0.8633623719215393
0.3700096950501934	0.5076923076923077	0.9999955892562866
0.4606609409366557	0.4943661971830986	0.9989224672317504
0.4448765351360065	0.38301886792452833	0.9999964237213136
0.4048611133658659	0.5476190476190477	0.9893937706947328
0.4907468581778547	0.475	0.3873906135559082
0.4524286063977305	0.2923076923076923	0.9998619556427002
0.30626386000480577	0.5705882352941176	0.9999443292617798
0.15766721419353938	0.32641509433962257	0.7188209891319275
0.4912765994203442	0.5344827586206897	0.9998464584350586
0.4558850367516761	0.5727272727272728	0.9999995231628418
0.36673499217241	0.6333333333333333	0.9425369501113892
0.40729415317191175	0.31267605633802814	0.9997901916503906
0.4649969415598173	0.3311475409836066	0.2564583420753479
0.4638740607299878	0.5245901639344263	1.0
0.4278906489793676	0.5254237288135593	0.9886454939842224
0.4997852924276829	0.5846153846153845	0.15634730458259585
0.5030467496660586	0.4013698630136986	0.9908388257026672
0.3693351933641619	0.5103448275862068	1.0
0.4114908389301973	0.37241379310344824	0.9999197721481324
0.4807882040094337	0.2864406779661016	0.9999969005584716
0.3677358776275441	0.35	0.7227718234062195
0.4281412231461188	0.33999999999999997	1.0
0.22576265734955075	0.6454545454545454	0.4658907055854797
0.3771373606706884	0.31666666666666665	0.005559235811233521
0.4103684418443594	0.5875	1.0
0.4884329329376954	0.5735294117647058	0.999993860721588
0.4447953822818896	0.2964285714285714	0.9999995827674866
0.396591827472046	0.30000000000000004	0.9997378587722778
0.4536617952672408	0.4444444444444444	0.9998692274093628
0.48707378145502395	0.36	0.9895411729812622
0.3634395509881182	0.3372881355932204	0.99959397315979
0.44165465724464265	0.41025641025641024	0.9999892711639404
0.32091074632349725	0.5545454545454546	1.0
0.2562493429861593	0.2587301587301587	0.014442920684814453
0.4061680814733065	0.6645161290322579	0.9993268251419068
0.4250455271427983	0.4285714285714286	1.0
0.34790477239124673	0.3428571428571429	0.9466760158538818
0.3828297212312803	0.2875	0.9999930858612059
0.40738176018840255	0.39230769230769225	0.94673353433609
0.3954250758519564	0.5692307692307692	0.995977520942688
0.35921191405484026	0.484375	1.0
0.4070310085311792	0.5535714285714286	0.3450586199760437
0.4070303983167849	0.5909090909090908	0.9997285604476928
0.4712891684069687	0.5074626865671642	0.03105106949806213
0.5413688545791879	0.5444444444444444	1.0
0.4697794625419872	0.4580645161290322	1.0
0.5080903382731643	0.26363636363636367	0.9943357706069946
0.3765639367910557	0.610204081632653	0.9998328685760498
0.24998509019137816	0.28309859154929573	0.999129056930542
0.5158969043103503	0.4880952380952381	0.98786723613739
0.39190815791306255	0.618421052631579	0.9996741414070128
0.3132729232652743	0.5038461538461538	0.9999971389770508
0.4159770550369461	0.3115384615384616	0.9998915195465088
0.3249943075455787	0.22244897959183674	0.9995468854904176
0.3891046672221948	0.2	0.9993593096733092
0.39986224481674737	0.646875	0.9833595752716064
0.4550705531203152	0.5642857142857143	0.9999921917915344
0.3975580585489976	0.28	0.999980926513672
0.36629465971277536	0.3733333333333333	0.9999221563339232
0.35891848187709313	0.21111111111111117	1.0
0.3787791274881911	0.5464285714285714	0.9999880194664
0.3954306425486867	0.3857142857142857	0.9999970197677612
0.1339728713751132	0.17999999999999997	0.9999990463256836
0.08213205900149075	0.1	0.8760459423065186
0.4673652219989134	0.17808219178082196	0.9996286630630492
0.4072689060533555	0.35789473684210527	0.008240342140197754
0.5986673402165543	0.5029850746268657	0.9691263437271118
0.43957825659907296	0.44000000000000006	0.9999255537986756
0.3632868095779427	0.31333333333333324	0.00893634557723999
0.16514794382040074	0.49655172413793114	0.9999592304229736
0.5269395461221822	0.3459016393442623	0.9841123819351196
0.4330457300209752	0.28	0.9915111064910888
0.4158777160120294	0.6303030303030303	0.034214168787002563
0.24502591373476185	0.4661971830985915	0.9750397205352784
0.3630464578622173	0.7268656716417911	0.9475997686386108
0.3525990433168272	0.381578947368421	0.7919704914093018
0.3376768773259141	0.325	0.9999842643737792
0.25179939463045364	0.30634920634920637	0.980165719985962
0.41181621321814943	0.3448979591836735	0.9999781847000122
0.3740155265034565	0.31333333333333324	0.9998754262924194
0.35241488263384074	0.2864406779661016	0.9999377727508544
0.4124138762121846	0.26279069767441854	0.3886309862136841
0.311792637993514	0.4	0.9999291896820068
0.544766558645996	0.4731343283582089	0.9997566938400269
0.398762669046414	0.22328767123287674	1.0
0.4579832355083992	0.6027397260273972	0.999512791633606
0.450719271774077	0.2884057971014492	0.9999367594718932
0.5297442803464336	0.5	1.0
0.4142544251983374	0.1895522388059702	0.7660237550735474
0.4737927747641874	0.2441860465116279	0.9980714321136476
0.3934152861728592	0.5571428571428572	0.9996324777603148
0.4204740107623503	0.30000000000000004	0.9999853372573853
-0.09874080847591296	0.1	0.32586175203323364
0.28697154832511595	0.3265822784810127	0.8459047675132751
0.37434729116847054	0.4238805970149253	0.00011879325029440224
0.15812042861554862	0.2727272727272727	0.9979995489120485
0.23413420935884616	0.27391304347826084	0.999986171722412
0.4185595383247079	0.27391304347826084	0.9846004843711852
0.30459578650808744	0.1	0.12787580490112305
0.2540091348272908	0.3439024390243902	0.9999971389770508
0.4069541767364621	0.4061224489795918	0.9999728202819824
0.4834360369026142	0.28367346938775506	0.9991788864135742
0.38775148331864	0.3382352941176471	0.999981164932251
0.08043797812259967	0.35	0.9999964833259584
0.2874559938522727	0.3060606060606061	0.10360541939735413
0.4788179902953559	0.2346153846153846	0.9999102950096128
0.438109698492298	0.334375	0.9953720569610596
0.4148155569903745	0.4389830508474576	0.9983887672424316
0.3803628426027489	0.6039603960396039	0.996845245361328
0.27928078297906145	0.21904761904761907	0.9998747706413268
0.4251059093146751	0.2095890410958904	0.9996258616447448
0.19306664934717035	0.2340425531914893	0.9999997019767758
0.7020802035018716	0.33333333333333337	0.9931668043136596
0.4818520588426259	0.5593220338983051	0.9996723532676696
0.35802704192622403	0.5328358208955224	0.7415828704833984
0.4559169645933298	0.2115384615384616	0.9762309789657592
0.3672937517452841	0.26557377049180325	0.9999991655349731
0.4123639664631408	0.5454545454545454	0.9572415351867676
0.44273577400830894	0.33999999999999997	0.9998434782028198
0.46770421995511396	0.29230769230769227	0.9692354798316956
0.4995616440264296	0.5050847457627118	0.9999964833259584
0.4559797080458511	0.33333333333333337	0.9999995827674866
0.36601100433894657	0.40555555555555556	1.0
0.4422142337425829	0.14545454545454542	0.9999815821647644
0.3855959879862536	0.31276595744680846	0.9999995231628418
0.508851754512967	0.4538461538461538	0.9951354265213012
0.3989621308133079	0.29672131147540987	0.9625132083892822
0.4621228046807758	0.20447761194029848	0.9999865293502808
0.4178580903836622	0.41707317073170735	0.9999994039535522
0.3943133680983962	0.350943396226415	0.9998862743377686
0.3834450615327515	0.16666666666666666	0.0006210803985595702
0.3819109828648346	0.2	0.9999942779541016
0.3269605610861355	0.1	0.34365105628967285
0.4754197342342726	0.4513513513513513	0.9947344064712524
0.3787830380545032	0.43333333333333335	0.9999930858612059
0.3943570682450844	0.2	0.9999925494194032
0.44522029512800587	0.452112676056338	1.0
0.4233002374248972	0.52	1.0
0.372492675862149	0.3864406779661016	0.999966025352478
0.4469681858934633	0.18333333333333338	0.018080860376358032
0.31737728860867515	0.1	0.9999975562095642
0.4471274900006714	0.2935483870967742	0.0020297765731811523
0.4194080195323405	0.42727272727272725	0.9865238666534424
0.4694307870204944	0.5454545454545454	0.9999536871910096
0.5766615990978659	0.26393442622950813	0.9999889135360718
0.41220069418224026	0.25094339622641504	0.4811106026172638
0.4614285059423051	0.37118644067796613	0.7476767301559448
0.3423712313088457	0.25217391304347825	0.9999997615814208
0.35548712507873803	0.31311475409836065	0.9999997615814208
0.4836182818216719	0.353731343283582	0.9970094561576844
0.3675825540480637	0.3428571428571429	0.999871790409088
0.4936123230818698	0.4278688524590164	0.9999874830245972
0.3036336164268049	0.31212121212121213	0.972661316394806
0.4256960621629612	0.4411764705882353	0.999984323978424
0.37609453527583225	0.28421052631578947	0.9999992847442628
0.4107682296063992	0.4260869565217391	0.9877963066101074
0.32741613886849896	0.225	0.9270142316818236
0.4647227501998729	0.6294117647058823	0.9975978136062622
0.3430966304350763	0.39411764705882346	0.999978244304657
0.3637885889781897	0.35686274509803917	0.999491572380066
0.4369981860633949	0.3295081967213115	0.9999161958694458
0.2928164317830193	0.28358208955223885	0.9891801476478576
0.2685642278904317	0.6	0.9957423806190492
0.34281371454731474	0.27450980392156865	0.999988317489624
0.305686177739954	0.5782608695652174	0.9990448951721193
0.5240689709489111	0.4050847457627118	0.9705814123153688
0.4828125942919072	0.3114754098360656	0.9998112320899964
0.1467272778763914	0.36530612244897953	0.9999908208847046
0.3954515148866588	0.24666666666666662	0.04581496119499207
0.4908517808014101	0.4675324675324676	0.9999990463256836
0.4147441107966804	0.16883116883116878	0.9999519586563108
0.4489578925612423	0.4262295081967213	0.9998974800109864
0.3748244919310589	0.1	0.02461481094360352
0.3762250433209428	0.6844155844155844	0.9996631145477296
0.4128786970716243	0.22040816326530616	0.9997790455818176
0.3828693669172123	0.2448979591836735	0.9760907292366028
0.410087089632964	0.619718309859155	0.0028793811798095703
0.3170211075789513	0.29402985074626864	0.9991626739501952
0.19790193330898306	0.31875	0.9999986290931702
0.34882784628244	0.2	0.5881178379058838
0.4593136569107961	0.3940298507462686	0.5572810173034668
0.6295967466391307	0.25	0.09060129523277284
0.39151112655878906	0.6833333333333332	0.9963774681091307
0.3524236563599915	0.49655172413793114	0.9997618198394777
0.4267228168514595	0.350943396226415	0.9998724460601808
0.4968542399394703	0.3818181818181817	0.999999225139618
0.45030059711580056	0.32903225806451614	0.9653866291046144
0.4307583975489288	0.28181818181818175	0.010829180479049684
0.4824825078520349	0.4508771929824561	0.9999630451202391
0.4414157910621309	0.2333333333333333	0.9999504685401917
0.4590040825967359	0.6319148936170212	0.94809490442276
0.4743897319436311	0.5384615384615384	0.9959017038345336
0.5548100315162083	0.22121212121212125	0.7405226230621338
0.33514138185943665	0.38235294117647056	0.9999997615814208
0.2919340872640687	0.4107142857142857	0.9999879598617554
0.5167201768683778	0.2594202898550725	0.9969605207443236
0.4382188103925128	0.5324675324675325	0.999990940093994
0.3167178369080325	0.5	0.08943873643875122
0.4329128112866605	0.6384615384615384	0.99366557598114
0.516061702240551	0.5	1.0
0.4351577147721156	0.2166666666666667	0.9999998807907104
0.39445263223300775	0.33333333333333337	0.8568311929702759
0.622559420385473	0.36229508196721305	0.9998601078987122
0.3603109380766401	0.1821917808219178	0.021220654249191284
0.3901920242360234	0.23888888888888885	0.9997748136520386
0.4463551670013564	0.546875	0.999954104423523
0.6602750242991984	0.3935483870967742	0.9976464509963988
0.43121347564169055	0.30454545454545456	0.9999998807907104
0.4217571796100064	0.3115384615384616	0.9999651312828064
0.3792839049944301	0.49344262295081975	0.9999949932098388
0.3403229810521495	0.3043478260869565	0.8532385826110841
0.3926850009757072	0.1535714285714286	0.999980330467224
0.2639365291693536	0.3295081967213115	0.6977553963661194
0.0894344283998962	0.17843137254901967	0.9999732971191406
0.5149437702700962	0.3835820895522388	1.0
0.4553771128472557	0.13846153846153844	0.9999827146530152
0.2719764891872416	0.31212121212121213	0.4800709784030914
0.32127585187741536	0.41081081081081094	0.07547733187675476
0.4201720468480888	0.3035714285714286	0.9971081018447876
0.3809911090578413	0.5	0.9999997615814208
0.37235504734612623	0.24925373134328355	0.9999751448631288
0.3598143090345888	0.3125	0.9999974966049194
0.40010934884674265	0.3407407407407407	0.9947272539138794
0.4456065752542753	0.41860465116279066	1.0
0.3615869933505715	0.11960784313725495	0.9999639391899108
0.4173288751610829	0.30338983050847457	0.008095204830169678
0.4606651125104625	0.6161290322580645	0.999728798866272
0.2675015742256943	0.2964285714285714	0.9999481439590454
0.10188672082656787	0.5523809523809523	0.9937120676040648
0.4050616283700634	0.26216216216216215	0.06980490684509277
0.3875229119835853	0.3866666666666667	0.9977625608444214
0.4367221250323519	0.26666666666666666	0.998703122138977
0.2673614030411812	0.3951219512195121	0.999793827533722
0.5507000300501937	0.3295081967213115	0.9942624568939208
0.4578183973441766	0.4603174603174604	0.9999126195907592
0.3905121765696645	0.2666666666666667	0.9999765157699584
0.5437752102471157	0.43333333333333335	0.999118149280548
0.3795420867838158	0.2311475409836066	0.9996416568756104
0.5680900351350668	0.25	0.9871319532394408
0.476410639844173	0.47931034482758617	0.9999032020568848
0.4425160838749633	0.40930232558139534	0.9968534111976624
0.4185132221345715	0.11764705882352945	0.998228907585144
0.5761726568504519	0.2714285714285714	0.9243136644363404
0.3966179469228233	0.5223880597014925	0.999930500984192
0.2414225107758873	0.26666666666666666	0.9999330043792723
0.560037598747658	0.3452830188679245	0.9999735951423644
0.2001096689504316	0.1	0.9994695782661438
0.5366948276616414	0.3807017543859649	0.9999975562095642
0.11664891951757758	0.33636363636363636	0.9946218729019164
0.2431096352809749	0.12439024390243905	0.9999992847442628
0.4187298672971081	0.2785714285714286	0.2090803384780884
0.5609179114802774	0.4714285714285714	0.9839770793914796
0.4559122768054161	0.24545454545454543	0.9860432147979736
0.22181473353600825	0.47096774193548385	0.9998592138290404
0.434736189635611	0.4214285714285714	0.999996781349182
0.35762128760073697	0.28461538461538466	0.9999988079071044
0.504769860633799	0.28	1.0
0.3395954987231846	0.21111111111111117	0.9998086094856262
0.3963811608321047	0.7122448979591837	0.7601788640022278
0.5020362318208087	0.3241379310344828	0.07555210590362549
0.37299867013918375	0.32307692307692304	0.9184772968292236
0.3936434884012696	0.28367346938775506	0.9999858140945436
0.4658576168657325	0.376595744680851	0.9938528537750244
0.35806776140398017	0.2159420289855072	0.9477330446243286
0.3889424492104047	0.23559322033898303	0.9275305867195128
0.37893325738996697	0.5	1.0
0.33395012533131485	0.1943396226415094	0.4180422425270081
0.4039469702633533	0.29230769230769227	0.9991360902786256
0.17080911195930318	0.3934426229508197	0.9968383312225342
0.41745910050206303	0.06779661016949158	0.9559276700019836
0.32884034143092433	0.13448275862068962	0.9922300577163696
0.4063016549546655	0.31052631578947365	0.9999860525131226
0.10804666555813902	0.17843137254901967	0.9999557733535768
0.5809676045734222	0.3857142857142857	0.9999873638153076
0.32198994932305763	0.3956521739130434	0.9999494552612304
0.3044462473459981	0.12439024390243905	0.9999993443489076
0.15450659646380907	0.30000000000000004	0.9969611167907716
0.3070154194089788	0.28604651162790684	0.9999243021011353
0.3904512452398196	0.28333333333333327	0.9970037937164308
0.5166081105736161	0.31875	1.0
0.3183076959546286	0.31276595744680846	0.9995496273040771
0.3988559555734196	0.2914893617021277	0.9996504187583924
0.4806335145826578	0.44999999999999996	1.0
0.5363174841439294	0.27419354838709675	0.077313631772995
0.2586213425957817	0.27142857142857135	0.9999464750289916
0.3917072706202393	0.3584905660377359	0.9998250603675842
0.4567724794907404	0.5555555555555556	0.9928951263427734
0.4280427634989474	0.3444444444444445	1.0
0.34145472997134113	0.25	0.3212761282920837
0.3643640268923066	0.4736842105263158	0.9999997615814208
0.21120785559624025	0.23235294117647057	0.9999951124191284
0.3599235157583407	0.48571428571428565	1.0
0.15102735514523402	0.3037037037037037	0.9999525547027588
0.4545168414187404	0.4428571428571429	0.9962323307991028
0.4138397614960685	0.4328358208955224	0.8109947443008423
0.4734216518673244	0.2	0.9966062903404236
0.31780154591338483	0.21428571428571425	0.9999994039535522
0.4971939854717913	0.5186046511627906	0.9946638941764832
0.3021196382259713	0.12439024390243905	0.9999992847442628
0.4206206822797116	0.28181818181818175	0.9999998807907104
0.33555406313479264	0.25254237288135595	0.999985933303833
0.4763843583754679	0.4683544303797469	0.9994316697120668
0.3855737150479955	0.44000000000000006	0.9999791383743286
0.4693846411404041	0.21688311688311693	0.9999974966049194
0.4384643756109604	0.33999999999999997	0.9999665021896362
0.2157170277405468	0.50625	0.9999982714653016
0.2976789909128611	0.4414634146341463	0.9999831914901732
0.4875957490288974	0.3125	0.999802827835083
0.3539258255832741	0.1	0.19689178466796875
0.3490632155369229	0.5222222222222223	0.9974561333656312
0.5256973861612115	0.4	0.9999997615814208
0.4812863952176655	0.4761904761904762	0.954616904258728
0.4209995469167464	0.2746031746031746	0.9999406337738036
0.5548100783272376	0.26666666666666666	0.9999830722808838
0.4219138257284418	0.38	0.9999976158142092
0.27726914126732666	0.3098591549295775	0.9999996423721312
0.3163716142850865	0.1	0.1913074553012848
0.4444224900017811	0.3486486486486487	0.8891332149505615
0.4408946308994512	0.21111111111111117	0.9987754821777344
0.2856521424123394	0.1	0.3911945223808289
0.35631233346670976	0.38	1.0
0.4679322950858824	0.3666666666666667	0.9999924898147584
0.40930510909848256	0.12727272727272732	0.9999996423721312
0.3839371209897487	0.1444444444444444	0.971390426158905
0.4131454093739229	0.5191489361702127	1.0
0.3043992725683889	0.2380952380952381	0.8478446006774902
0.5974687091520477	0.3758620689655172	0.0011996924877166748
0.4318957848171504	0.30000000000000004	0.9999951124191284
0.4253880678148573	0.4262295081967213	0.999582290649414
0.3987202361818372	0.5354838709677419	0.9999995231628418
0.3257729369309857	0.43333333333333335	1.0
0.31491116828254456	0.6714285714285714	0.8488670587539673
0.4807746588985951	0.39411764705882346	0.9999950528144836
0.4040411028997384	0.2914893617021277	0.998190939426422
0.3803952206994149	0.37450980392156863	0.999995231628418
0.3448175119106736	0.6	0.9999583959579468
0.3808657923548071	0.2945945945945947	0.02868786454200745
0.44731218985458016	0.21428571428571433	0.0022591054439544678
0.4136030183156838	0.3068965517241379	0.9976860284805298
0.4395538935522737	0.0972222222222222	1.0
0.625233699268003	0.35396825396825393	0.998592972755432
0.3139729452243593	0.45185185185185184	0.9998139142990112
0.3827805840613284	0.5	0.7870897054672241
0.4017165021790035	0.13636363636363635	0.99967759847641
0.3731245812030807	0.40909090909090906	0.9798209667205808
[truncated: 298,001 more rows]
