# Supplementary material for: Prospective de novo drug design with deep interactome learning
Source: Nat Commun. 2024 Apr 22;15:3408. doi: 10.1038/s41467-024-47613-w (PMC11035696; doi:10.1038/s41467-024-47613-w)
Supplement: Supplementary file 3 — Source Data [file 41467_2024_47613_MOESM3_ESM.zip › Supplementary_Data/Figure_S6.csv]

RAScore
0.9975944757461548
0.9999189376831055
0.017083585262298584
0.9998098611831665
0.2479289174079895
0.5616790056228638
0.011849522590637207
0.060306012630462646
0.9999996423721313
0.9999970197677612
0.9999908208847046
0.7043337821960449
0.9895098209381104
0.0009346902370452881
0.9143600463867188
0.9980556964874268
0.9993718862533569
0.8631854057312012
0.9998193383216858
0.9976643323898315
0.5384844541549683
0.9999982118606567
0.9997466802597046
0.998862087726593
0.13812726736068726
0.03955838084220886
0.9999997019767761
0.8036445379257202
0.9999768137931824
0.9985170364379883
0.999970555305481
0.8038590550422668
0.7725037932395935
0.04365259408950806
0.9808980226516724
0.9903571009635925
0.885390043258667
0.9996787905693054
0.11984151601791382
0.11416876316070557
0.1183672547340393
0.9999991655349731
0.8325035572052002
0.9999911785125732
0.999077320098877
0.9964958429336548
0.9999958276748657
1.0
0.9999985694885254
0.9997401237487793
0.9999361038208008
0.9985280632972717
0.9997787475585938
0.9997339248657227
0.33303841948509216
0.9963293075561523
0.999974250793457
0.9999994039535522
0.9961931705474854
0.998807430267334
0.9979921579360962
0.48262447118759155
0.9954856634140015
0.008025497198104858
0.9998494386672974
0.9544633626937866
0.999833345413208
0.9999626874923706
0.013434648513793945
0.9622414112091064
0.9999979734420776
0.999545693397522
0.02198520302772522
0.9957126379013062
0.9999932050704956
0.9997469186782837
0.9999827146530151
0.5243967771530151
0.9999997615814209
0.6867010593414307
0.9999929666519165
0.9999696016311646
0.01971682906150818
0.9972845911979675
0.9999830722808838
0.9633015394210815
0.9999828338623047
0.9999990463256836
0.9832263588905334
0.9999996423721313
0.010182350873947144
0.9999876022338867
0.9962711334228516
0.9959703087806702
0.9999909400939941
0.3727871775627136
0.9999971389770508
0.6506213545799255
0.008360236883163452
0.9997423887252808
0.9997719526290894
0.0848265290260315
0.5983632802963257
0.8552293181419373
0.05695691704750061
0.9999792575836182
1.0
0.1812063753604889
0.9999834299087524
0.9977540969848633
0.7589201927185059
0.9999818801879883
0.9993280172348022
0.999374270439148
0.9997544288635254
0.6696985960006714
0.9999969005584717
0.9984602332115173
0.9997745752334595
0.9996818900108337
0.9999564290046692
0.9937968254089355
1.0
0.9497525691986084
0.9999851584434509
0.9973987340927124
0.05631878972053528
0.7268288135528564
0.8590255975723267
0.9896712899208069
0.9981333017349243
0.975980281829834
0.9891183376312256
0.15511545538902283
0.966117799282074
0.9998952150344849
0.13571670651435852
0.054786086082458496
0.999643862247467
0.7158506512641907
0.19279929995536804
0.9993706941604614
0.999692440032959
0.9979015588760376
0.9961569309234619
0.9995787143707275
0.9483113288879395
0.9999527931213379
0.040394872426986694
0.9999752044677734
0.9994620084762573
0.9665643572807312
0.9998984336853027
0.3801138401031494
0.9923939108848572
0.8688324689865112
0.9997419118881226
0.9999816417694092
1.0
0.10628673434257507
0.9999905824661255
0.9882397651672363
0.9770709872245789
0.06792590022087097
0.20898684859275818
0.9999527931213379
1.5735529814264737e-05
0.06659546494483948
0.9999161958694458
1.0
0.13581892848014832
0.9999972581863403
0.7493715286254883
0.9999959468841553
0.5724374055862427
0.9488812685012817
0.9997639060020447
0.9884963035583496
0.03864893317222595
0.18937182426452637
0.01790115237236023
0.9168829917907715
0.43267393112182617
0.9999990463256836
0.9965180158615112
0.9313584566116333
0.9962601661682129
0.9999271631240845
0.1585966944694519
0.9088631868362427
0.9990610480308533
0.9998844265937805
0.9998207688331604
0.9961273670196533
0.9948313236236572
0.9999388456344604
0.999792754650116
0.9988630414009094
0.972922682762146
0.9999669790267944
0.03233093023300171
0.9995672702789307
0.9999412894248962
0.999796986579895
0.022554725408554077
0.4334714412689209
1.0
0.9949100017547607
0.9996111392974854
0.0009222626686096191
0.8001357316970825
0.02052900195121765
0.8969025611877441
0.99828040599823
0.9998593330383301
0.6868822574615479
0.9999982118606567
0.006829679012298584
0.9817736148834229
1.0
0.02531874179840088
0.8959100246429443
0.999967098236084
0.9999840259552002
0.9990745782852173
0.837691605091095
0.40566486120224
0.9995115995407104
0.9999986886978149
0.0987042784690857
0.8282201290130615
0.999993085861206
0.9990658760070801
0.9999861121177673
0.9999984502792358
0.9885103106498718
0.9998929500579834
0.9740036725997925
0.16878008842468262
0.005405813455581665
0.9995434284210205
0.8274296522140503
0.033141762018203735
0.8885175585746765
0.9983600974082947
0.9990856647491455
0.9999997615814209
0.032308757305145264
0.9997122883796692
0.17213517427444458
0.2366834282875061
0.9999990463256836
0.9988654851913452
0.9999853372573853
0.9998368620872498
0.014360100030899048
0.9999257922172546
0.018879204988479614
0.9978156089782715
0.6529430150985718
0.9981961250305176
0.3578121066093445
0.9999481439590454
0.9995570182800293
0.1446232795715332
0.9949491024017334
0.9999247789382935
0.9999047517776489
0.9984294772148132
0.999995231628418
0.9722299575805664
0.9998648166656494
0.9982807636260986
0.9893771409988403
0.9913146495819092
0.9994848966598511
0.7858424186706543
0.8734943866729736
0.02052900195121765
0.9740279912948608
0.9900985956192017
0.0100497305393219
0.735597550868988
0.05758023262023926
0.030595362186431885
0.7146567106246948
0.9956767559051514
0.9994086623191833
0.9973905086517334
0.03978323936462402
0.9938534498214722
0.7781971096992493
0.99724280834198
0.010858029127120972
0.999821126461029
0.9992207288742065
0.9974604845046997
0.014397025108337402
0.9999887943267822
0.9999291896820068
0.03811955451965332
1.0
0.9999616146087646
0.9981316328048706
0.9962601661682129
0.9986270666122437
0.7687181234359741
0.9996047019958496
0.9999651312828064
0.9331474304199219
0.8239831328392029
0.9996299147605896
0.8595876097679138
0.7900876998901367
0.9593946933746338
0.006828486919403076
0.9879158139228821
0.9985525012016296
0.9999989867210388
0.9997423887252808
0.9995883107185364
0.006829798221588135
0.9892988204956055
0.6901747584342957
0.00012259208597242832
1.0
0.9999995231628418
1.0
0.9577287435531616
0.9073008298873901
0.9991785287857056
0.9999966621398926
0.9890548586845398
0.019608795642852783
0.9999905824661255
0.9983077049255371
1.0
0.9969578385353088
0.9885416030883789
0.0014646053314208984
0.968092679977417
0.9993730783462524
0.999983549118042
0.9999970197677612
0.8717420101165771
0.5274417996406555
0.9999988079071045
0.9998778104782104
0.9999980330467224
0.9811040163040161
0.8692502379417419
0.999200701713562
0.9996024370193481
0.17409908771514893
0.9455649852752686
0.03451308608055115
0.9998563528060913
3.498061778373085e-05
0.9971091151237488
0.9999692440032959
0.9653458595275879
0.9996364116668701
0.9998073577880859
0.9742082357406616
0.008409261703491211
0.9716430902481079
0.9665643572807312
0.9994344711303711
0.04176875948905945
0.9999963641166687
0.9949778914451599
0.9900194406509399
0.9999927282333374
0.24603918194770813
0.988727331161499
0.9763442277908325
0.0009029805660247803
0.9999843835830688
0.9999271631240845
0.9999874830245972
0.44386816024780273
0.9999765157699585
0.9999375343322754
0.9963607788085938
0.9565719366073608
0.0019911229610443115
0.9994879961013794
0.01404842734336853
0.9999972581863403
0.9998354911804199
0.9999996423721313
0.8721910715103149
0.9999994039535522
0.010141104459762573
0.9717583060264587
0.9998607635498047
0.9999942779541016
0.9999765157699585
0.9356768727302551
0.9998183250427246
0.9999784231185913
0.9991779923439026
0.9999954700469971
0.9999966621398926
0.026592671871185303
0.9988846778869629
0.9999998807907104
0.9997144937515259
0.9999997019767761
0.9999843835830688
0.9999889135360718
0.9999924898147583
0.9959631562232971
0.9999943971633911
0.9372535943984985
0.8423343896865845
0.9999996423721313
0.983185887336731
0.01630723476409912
0.9998375177383423
0.9976369142532349
0.9999994039535522
0.9974607229232788
0.9999996423721313
0.9992881417274475
0.43294578790664673
0.008089929819107056
0.9756305813789368
0.9999990463256836
0.9792720675468445
0.999998152256012
0.999999463558197
0.9805879592895508
0.9989542961120605
0.14295455813407898
0.9962213039398193
0.8950581550598145
0.8270236253738403
0.4132452607154846
0.9999399185180664
0.9999629259109497
0.02347886562347412
0.9646902084350586
0.9999861717224121
0.014179617166519165
0.0022825002670288086
0.9999985694885254
0.9983943104743958
0.021573275327682495
0.9962871074676514
0.9999736547470093
0.9987964630126953
0.9999102354049683
0.9998897910118103
0.006012618541717529
0.999997079372406
0.009798914194107056
0.9992824792861938
0.9999933242797852
1.0
0.9943270683288574
0.9998856782913208
0.9996255040168762
0.9994330406188965
0.9999817609786987
0.0034144818782806396
0.9996839761734009
0.9997997283935547
0.49680230021476746
0.9999932050704956
0.9999983310699463
0.9999988079071045
0.6212345957756042
0.9990745782852173
0.9985069036483765
0.9998877048492432
0.003822505474090576
0.43267393112182617
0.9999666213989258
0.08820295333862305
0.9999827146530151
0.9999997019767761
0.053056538105010986
0.7771766185760498
0.9999960660934448
0.9999827146530151
0.4325943887233734
0.9999861121177673
0.9999943971633911
0.0014882683753967285
0.7915141582489014
0.9999796152114868
0.5659493803977966
0.015399843454360962
0.9999803304672241
0.9998006820678711
0.999828040599823
1.0
0.9975659847259521
0.9990856647491455
0.060299962759017944
0.9999697804450989
0.8688324689865112
0.0012826025485992432
0.9990745782852173
1.0
0.00924837589263916
0.6773390173912048
0.021764516830444336
0.9999909400939941
0.020919501781463623
1.0
0.985214114189148
0.8966332077980042
0.9994441270828247
0.9999988079071045
0.9999296069145203
0.9999556541442871
0.19696322083473206
0.2675243020057678
0.10699158906936646
0.9996705055236816
0.99988853931427
0.9994621276855469
0.9999991655349731
0.9999983310699463
0.9976638555526733
0.9999966621398926
0.9999979138374329
1.0
0.8154388666152954
0.9999291896820068
0.9870122671127319
0.6261129379272461
0.9999966025352478
0.028454214334487915
0.9925369620323181
0.9999344944953918
0.9999994039535522
0.9889074563980103
0.9996154308319092
0.001040041446685791
1.0
1.0
0.031796663999557495
0.964716911315918
0.9999113082885742
0.0062510669231414795
0.9998654723167419
0.9880900979042053
0.6776779294013977
0.0640886127948761
0.0037195980548858643
0.009353190660476685
0.842825710773468
0.3272080421447754
0.9115701913833618
1.0
0.9999524354934692
0.999933123588562
0.992837131023407
0.999995231628418
0.9999979734420776
0.9999992847442627
0.9999997615814209
0.9993909597396851
0.9974605441093445
0.9999963045120239
0.9796933531761169
1.0
0.6924513578414917
0.023605138063430786
0.9936593770980835
0.29633551836013794
0.9996019601821899
1.0
0.02829846739768982
0.9943846464157104
0.5314772725105286
1.0
0.9977135062217712
0.8498021364212036
0.9999951720237732
0.9999085664749146
0.9996869564056396
0.12110292911529541
0.9796044826507568
0.9980762004852295
0.7784832119941711
0.9999994039535522
0.963071346282959
0.999996542930603
0.9991454482078552
0.9999570250511169
0.9946666955947876
1.0
0.9993909597396851
1.0
0.9992658495903015
0.7813968658447266
0.03604608774185181
0.9525110721588135
0.7884238958358765
0.9887624979019165
0.08545038104057312
0.9780536890029907
0.9981001615524292
0.969933807849884
0.9989283680915833
0.2802882790565491
0.9999480843544006
0.9982874989509583
0.9999967813491821
0.9999968409538269
0.9988145232200623
0.9999979138374329
0.9934192299842834
0.9897544384002686
0.9989176988601685
0.9998455047607422
0.9999409914016724
0.984099805355072
0.9924514293670654
0.08122551441192627
0.9999837875366211
0.9989283680915833
0.9528936743736267
0.9919029474258423
0.8749423623085022
0.9900985956192017
0.9790805578231812
0.8506837487220764
0.9212541580200195
0.20205870270729065
0.9999849796295166
0.9999850988388062
0.9999997615814209
0.14051872491836548
0.9991627931594849
0.9998445510864258
0.9870849847793579
0.9997725486755371
0.9992772340774536
0.9999933242797852
0.9999611377716064
0.43211793899536133
0.9963704943656921
0.0034081339836120605
0.9989902973175049
0.9999871253967285
0.007987231016159058
0.02540367841720581
0.9963801503181458
0.7268967032432556
0.9975817203521729
0.007834136486053467
0.9998727440834045
0.7238682508468628
0.9998717308044434
0.9995744824409485
0.9784386157989502
0.2667677104473114
0.2819846570491791
0.962870717048645
0.9998661279678345
0.9999887943267822
0.2667677104473114
0.04956856369972229
0.044223517179489136
0.9965059757232666
0.9973622560501099
0.9999998807907104
0.026149600744247437
0.9999550580978394
0.1973857581615448
0.9998297691345215
0.11274045705795288
0.7022249102592468
0.996656060218811
0.03289717435836792
0.015399843454360962
0.4334455728530884
0.04309919476509094
0.9981750249862671
0.9982060194015503
0.9999207258224487
1.0
0.7137725949287415
0.752389669418335
0.35076677799224854
0.9999498724937439
0.9999874830245972
0.3669430911540985
0.999707043170929
3.4300953188903804e-07
0.9376370906829834
0.9999955296516418
0.9999958276748657
0.9999521374702454
0.9999874830245972
0.9950348138809204
0.9855225086212158
0.7255867123603821
0.996234118938446
0.9999959468841553
0.9999749660491943
0.015981346368789673
0.051202982664108276
0.9987528324127197
0.25875282287597656
1.0
0.3849965035915375
0.9815468788146973
0.9996262788772583
0.9999856948852539
1.0
0.9570186138153076
0.04674994945526123
0.9990317821502686
0.02411109209060669
0.7832440733909607
1.0
0.9999992847442627
1.0
0.9002606868743896
0.019996851682662964
0.9915916919708252
0.9568967819213867
0.99957275390625
1.0
0.9999287724494934
0.9897386431694031
0.9999998807907104
0.9999997615814209
0.9999607801437378
0.9997894167900085
0.9978655576705933
0.9999997615814209
0.1416482925415039
0.028790175914764404
0.10630467534065247
0.9993634223937988
0.9998613595962524
0.0053899288177490234
0.9998224973678589
0.9924613237380981
0.9999974966049194
0.9999992251396179
1.0
0.525244414806366
0.9999277591705322
0.0023811757564544678
0.9854391813278198
0.9999998807907104
0.28276896476745605
0.994652509689331
0.916904091835022
0.9999995231628418
0.9685053825378418
0.9989908337593079
0.988885760307312
0.2344399392604828
0.7307006120681763
0.042031437158584595
0.670207142829895
0.9963421821594238
0.7485907077789307
0.045215457677841187
0.999880313873291
0.9944879412651062
0.9999794960021973
0.01650044322013855
1.0
0.9995438456535339
0.10314258933067322
0.053837209939956665
0.0686628520488739
0.9963114261627197
0.9986956119537354
0.998680830001831
0.9760746955871582
0.9998111128807068
0.9999987483024597
0.9039199352264404
0.18602535128593445
0.9999356269836426
0.9999954104423523
0.9872245788574219
0.9998939037322998
0.9965733289718628
0.964259147644043
0.9961448907852173
0.9985058903694153
0.3578121066093445
0.9677500128746033
0.1116054356098175
0.7680634260177612
0.9999996423721313
0.1865980327129364
0.9999827146530151
0.002336829900741577
0.9964264035224915
0.0062510669231414795
0.9973622560501099
0.00037726759910583496
0.06976941227912903
0.18515625596046448
0.9999505281448364
0.999931275844574
0.01790115237236023
0.99873948097229
0.4650347828865051
0.9999954700469971
0.26833197474479675
0.003907114267349243
0.9999895095825195
0.9999200105667114
0.9999860525131226
0.9961568117141724
0.9974100589752197
0.9942678213119507
0.35076677799224854
0.9999758005142212
0.9999938607215881
0.009110689163208008
0.0427933931350708
0.9870340824127197
0.9982098340988159
0.06735500693321228
0.0013178586959838867
0.9816727638244629
0.000629037618637085
1.0
0.9999996423721313
0.9999994039535522
0.964924693107605
0.9701253771781921
0.1812063753604889
0.04349198937416077
0.027133911848068237
0.9900900721549988
0.028638482093811035
0.9982098340988159
0.9989908337593079
0.006504744291305542
0.9999991059303284
0.9991905689239502
0.012582570314407349
0.9999997019767761
0.06945514678955078
1.0
0.9988145232200623
0.9994702935218811
0.9997273087501526
0.9713455438613892
0.01967906951904297
0.22647225856781006
0.28648051619529724
0.7357228398323059
0.8125858902931213
0.004609286785125732
1.0
0.9940685033798218
0.9999996423721313
0.9998347759246826
0.9996895790100098
0.021062463521957397
0.5853199362754822
0.8322702646255493
0.9994531273841858
0.034265756607055664
0.9999921321868896
0.9811733961105347
0.985100507736206
0.9996887445449829
0.9999992847442627
0.9999406933784485
0.9999984502792358
0.9770016670227051
1.0
0.11509200930595398
0.9999995231628418
0.9999995827674866
0.9356411695480347
1.0
0.0015796422958374023
0.9999899864196777
0.9924540519714355
0.9998882412910461
0.7034553289413452
0.9921703934669495
0.006384909152984619
0.999965488910675
0.007771223783493042
0.9975060820579529
0.9980703592300415
0.9997318983078003
0.9999336004257202
0.9994819164276123
0.010715901851654053
0.40527108311653137
0.9968451261520386
0.0038677752017974854
0.9999514222145081
0.36226415634155273
0.9950218200683594
0.9515118598937988
0.13980460166931152
0.010110467672348022
0.01564812660217285
0.9111655354499817
0.9954376220703125
0.9999561309814453
0.10200843214988708
0.003806591033935547
0.9371845722198486
0.9999849796295166
0.7784000039100647
0.9984409809112549
0.9924598932266235
0.010488450527191162
0.9480128288269043
0.011886179447174072
0.8428733348846436
0.9994503259658813
0.0019420087337493896
0.9919975399971008
0.9988051056861877
0.009592264890670776
0.18515625596046448
0.5899497270584106
0.0004658699035644531
0.07471102476119995
0.9964394569396973
0.9974306225776672
0.9999948740005493
0.9969983100891113
0.9999897480010986
0.9915916919708252
0.9985249638557434
1.0
0.952303409576416
0.9998952150344849
0.643964409828186
0.9998786449432373
0.009098052978515625
0.9977059364318848
0.9492868185043335
0.9999994039535522
0.8835407495498657
0.0006627440452575684
0.9896817803382874
1.0
0.40566486120224
0.9997467994689941
0.9999985694885254
1.0
0.2933323383331299
0.9998112916946411
1.0
0.9999759197235107
0.9915808439254761
0.9814928770065308
0.9890989661216736
0.9557050466537476
0.9999922513961792
0.999927282333374
1.0
0.9999182224273682
0.9999308586120605
0.0032722651958465576
0.9941967129707336
0.977341890335083
0.9999997615814209
1.0
0.9985846281051636
0.9999994039535522
0.9999936819076538
0.9532886743545532
0.9884296655654907
0.9999995231628418
0.41622841358184814
0.9999994039535522
0.9966433644294739
0.9999439120292664
0.9916347861289978
0.05293554067611694
0.009860485792160034
0.9985091686248779
1.0
0.9935415387153625
0.9996838569641113
0.9995858669281006
1.0
0.9999994039535522
0.9999880790710449
0.9997869729995728
1.0
1.0
0.9982060194015503
4.6228765313571785e-06
1.0
0.9999639391899109
0.9945034384727478
0.9844055771827698
0.9999845027923584
0.9990999698638916
0.9713954925537109
0.9999301433563232
0.9999732971191406
0.9999991655349731
0.9999426603317261
0.999982476234436
0.9999759197235107
0.9541919231414795
1.9687483643338055e-07
0.9910740852355957
0.9984331130981445
0.8898261785507202
0.9979077577590942
0.0254460871219635
0.9999914169311523
0.9961583614349365
0.9966763854026794
0.9999984502792358
1.0
0.9785534143447876
0.9977278709411621
1.0183804022290133e-07
0.9999948740005493
0.9567755460739136
0.999964714050293
0.999358057975769
0.9999626874923706
0.9990401268005371
1.0
0.0007966160774230957
0.006402909755706787
1.0
0.9996211528778076
0.02985936403274536
0.9999914169311523
0.9999768733978271
1.0
0.9999798536300659
0.9407445788383484
0.9999754428863525
0.7215509414672852
0.9989292621612549
0.9998832941055298
0.9997023344039917
0.9999022483825684
0.15893083810806274
0.9857746362686157
0.9983600974082947
0.9998130798339844
0.9998600482940674
0.9999974966049194
0.997178316116333
0.007987260818481445
0.9999443292617798
0.9978145360946655
0.00010935588215943426
1.0
0.9996370077133179
0.9998688697814941
0.9999903440475464
0.9361097812652588
0.032588422298431396
0.9868365526199341
0.9999967813491821
0.9996945858001709
0.9998706579208374
7.784119588905014e-06
1.0
0.9999996423721313
0.999748706817627
0.9999843835830688
0.006814777851104736
0.9999421834945679
0.005998432636260986
0.759310781955719
0.999995231628418
0.999998927116394
0.999991774559021
0.9925743937492371
0.9606825709342957
0.04368522763252258
0.9995960593223572
0.9159438610076904
0.9992107152938843
0.9999414682388306
0.9999142289161682
0.9997901916503906
0.9999971389770508
0.9948545694351196
0.9999305605888367
0.9999988079071045
0.9979668855667114
0.9794422388076782
0.9999948740005493
0.0005109906196594238
0.9972704648971558
0.9999389052391052
0.9877916574478149
0.9995176792144775
0.3590354919433594
0.9999620318412781
0.7910648584365845
0.9997835159301758
0.9999995827674866
0.9997628331184387
0.9999228715896606
0.999254047870636
0.9996298551559448
1.0
0.7624030113220215
0.9951143860816956
0.9970553517341614
8.744086699152831e-06
0.999998927116394
0.9998942613601685
0.983025312423706
0.992936372756958
0.9900268316268921
0.9999988079071045
8.145967876771465e-05
0.9993547201156616
0.9999995231628418
0.9999988079071045
0.3750464916229248
0.9999744892120361
0.9999164342880249
0.9171462059020996
0.7095815539360046
0.9862536787986755
0.9999509453773499
0.999994158744812
0.9998797178268433
0.999976396560669
0.9761842489242554
0.9999946355819702
0.3482885956764221
0.011272907257080078
0.9993799924850464
0.999984622001648
0.23595398664474487
0.9758902788162231
0.06142941117286682
0.9978400468826294
0.3172988295555115
1.0
0.9960634708404541
0.5950394868850708
1.0
1.0
0.8945560455322266
0.32530832290649414
0.9996838569641113
0.46189236640930176
1.0
0.9999921321868896
0.9999604821205139
0.9999997615814209
0.9808722734451294
0.999727725982666
0.9999834299087524
0.9992107152938843
0.9979995489120483
0.016173213720321655
0.3468848466873169
0.9999819993972778
1.0
0.9999994039535522
0.9999936819076538
0.9989609718322754
1.0
0.9997619390487671
0.9999635219573975
0.9994588494300842
1.0
0.8567654490470886
0.550552248954773
0.9980427026748657
0.013597220182418823
0.9999963045120239
0.9997738003730774
0.9998953342437744
0.9989600777626038
0.9994009137153625
0.9983363151550293
0.9999977350234985
0.9866843223571777
1.0
0.9992415308952332
0.9999659657478333
0.01714104413986206
0.9934374094009399
0.9999774694442749
0.9999994039535522
1.0
1.0
0.9996391534805298
0.7588902711868286
0.6340585350990295
0.999896764755249
0.9988149404525757
0.9907798767089844
0.8541529178619385
0.9978747963905334
0.9996718168258667
0.9999976754188538
0.978013277053833
0.9999676942825317
0.999991774559021
0.9999997019767761
0.9960149526596069
0.9999581575393677
0.999933123588562
0.9999142289161682
0.9983363151550293
0.9999929070472717
0.9848952293395996
0.9883122444152832
0.9999840259552002
0.004797756671905518
0.9999096393585205
0.02179625630378723
0.9667396545410156
0.9685894250869751
0.9999333620071411
0.9998276233673096
0.9999922513961792
0.9983813762664795
1.0
0.9988120794296265
0.9996094703674316
0.9999834299087524
0.9999443292617798
0.9996795654296875
0.997683048248291
0.9514024257659912
0.9999942779541016
0.995316207408905
0.42394906282424927
0.9999991655349731
0.9999308586120605
0.999872088432312
0.9999548196792603
0.9999950528144836
0.004797756671905518
0.9999758005142212
0.9999366402626038
0.9995167255401611
0.0003706216812133789
0.9999991655349731
0.9999905824661255
0.9999334812164307
0.9976978302001953
1.0
0.999997615814209
0.9999901056289673
0.9964470267295837
0.9999983906745911
0.9999992847442627
0.0005708932876586914
0.999622106552124
0.9999165534973145
0.9893503189086914
0.9984138011932373
0.9995987415313721
0.00015184283256530762
0.435761034488678
0.06773406267166138
0.999992311000824
0.9780676364898682
2.916066296165809e-05
0.9999226331710815
0.9989771246910095
1.0
0.9995349645614624
0.999985933303833
0.849789023399353
0.8006665110588074
0.9994640350341797
0.9996414184570312
0.9999966621398926
1.0
0.09351524710655212
0.016915559768676758
0.9999980330467224
1.0
1.0
0.9992046356201172
0.9444576501846313
0.7988812923431396
0.817212700843811
0.9392494559288025
0.9986474514007568
0.9772742986679077
0.47405433654785156
0.00567057728767395
0.9994240403175354
0.9999587535858154
0.04365059733390808
0.9980247616767883
0.8246955275535583
0.9997864365577698
0.9998942017555237
0.9898223876953125
0.9961477518081665
0.9998889565467834
0.9999994039535522
0.997482419013977
0.013597220182418823
0.9997565746307373
0.9969194531440735
0.9999908804893494
0.8043613433837891
0.022164463996887207
0.9956470131874084
0.9999092817306519
0.9997878074645996
0.9999985694885254
0.9960646629333496
0.9999960660934448
0.9999992251396179
0.0836535096168518
0.8575049042701721
1.0
0.000352710485458374
0.9988540410995483
0.9999998211860657
0.9999964833259583
0.8535997271537781
0.9796017408370972
0.9999979138374329
0.9999810457229614
0.9983571767807007
0.9955118298530579
0.9536141157150269
0.9993304014205933
0.9442120790481567
0.9997305870056152
0.9681730270385742
0.7444949746131897
0.997937023639679
0.29399028420448303
0.9999984502792358
0.9999871253967285
0.06615561246871948
0.9999961256980896
0.9999721050262451
0.9997746348381042
0.9657845497131348
0.9871737957000732
1.0
0.9999988675117493
0.9999995231628418
0.9933809041976929
0.9999990463256836
0.9936141967773438
0.9999985694885254
0.029700011014938354
0.9995431303977966
1.0
0.4102506637573242
0.9999903440475464
0.8967458009719849
0.8779348134994507
0.9999880790710449
0.9883359670639038
0.9998292922973633
0.9999813437461853
0.995188295841217
0.9999995231628418
0.8505555391311646
0.9999843835830688
0.3899766802787781
0.9854158759117126
0.9999738931655884
0.9999812245368958
1.0
0.9999555349349976
0.023659586906433105
0.9996107816696167
0.9999960064888
0.9999558925628662
0.9999986886978149
0.9875234961509705
1.0
0.040028661489486694
0.9441865682601929
0.9999707937240601
0.9872678518295288
0.34400731325149536
0.9988188743591309
0.9999703168869019
0.9936120510101318
0.9993726015090942
0.9831933379173279
0.9984226226806641
1.0
0.9998870491981506
0.029759109020233154
0.9988785982131958
0.03979313373565674
0.9993730783462524
1.0
0.023600071668624878
0.4507589340209961
0.9999518394470215
0.9993528127670288
1.0
0.9989075064659119
0.1667051613330841
0.9997630715370178
0.9999963641166687
1.0
0.9989197254180908
0.9920481443405151
1.0
0.9950804710388184
0.35858941078186035
0.28018200397491455
0.9999969005584717
8.767346298554912e-05
0.9999679327011108
0.9971522092819214
0.9966487288475037
0.9999771118164062
1.0
0.9998080134391785
0.0049475133419036865
0.9999771118164062
0.9948173761367798
0.9999901652336121
0.9999983310699463
0.9999966621398926
0.9999992847442627
0.9999997615814209
0.9992107152938843
0.9999845623970032
0.9998737573623657
0.9999987483024597
0.9830017685890198
0.9981520175933838
0.9999996423721313
0.9999703168869019
0.9998308420181274
1.0
0.9089888334274292
0.9995485544204712
0.9886378049850464
0.9894618988037109
0.9994986653327942
0.13289940357208252
0.9760597944259644
0.08291661739349365
0.9920711517333984
0.1130170226097107
0.8327850103378296
0.9981874823570251
0.015625417232513428
0.9678071737289429
0.9744527339935303
0.10513663291931152
0.9940650463104248
0.999996542930603
0.9999992847442627
0.0004305839538574219
0.04563778638839722
0.999995231628418
0.0038442611694335938
0.003915965557098389
0.8891021609306335
6.5365452428522985e-06
0.9667396545410156
0.9863345623016357
0.9999966621398926
0.998680830001831
0.0073732733726501465
0.053501784801483154
0.3293229341506958
0.9989129900932312
0.9894870519638062
0.9856095910072327
0.717221200466156
0.9569671154022217
0.999997615814209
0.9999902248382568
1.0
0.9333915114402771
0.9999382495880127
0.14772894978523254
1.0
0.999998152256012
1.0
0.9999973177909851
0.9517900943756104
0.9933401346206665
1.0
0.9986827373504639
0.11528632044792175
0.9991413354873657
0.9994127750396729
0.9993531107902527
0.29028934240341187
0.5189775228500366
1.0
0.9077357053756714
0.9999009370803833
0.9882413744926453
0.9998465776443481
4.2340638174209744e-05
0.999991774559021
0.7855468988418579
0.9974032044410706
0.9519270658493042
1.0
0.9797589778900146
0.04789471626281738
0.9994099140167236
0.1375385820865631
0.9999784231185913
0.14058727025985718
0.9998341798782349
0.9999766945838928
0.07523098587989807
0.07523098587989807
0.9725846648216248
0.0501156747341156
0.297604501247406
0.998162031173706
0.9348869323730469
0.9996838569641113
0.9077357053756714
0.7737057209014893
0.8198171257972717
0.0004658699035644531
0.46701323986053467
0.999592125415802
0.9973230957984924
0.9996984004974365
0.9999852180480957
0.9999849796295166
0.9976272583007812
8.484744466841221e-05
0.8434914350509644
0.9969644546508789
0.996239423751831
0.9686627984046936
0.9868782758712769
0.9775857925415039
0.9999837875366211
0.9998541474342346
0.9999985098838806
0.9945895075798035
0.365387499332428
0.020913749933242798
0.9083107709884644
0.9891207814216614
0.7196997404098511
0.9999985694885254
0.9998851418495178
0.990850567817688
0.42459291219711304
0.9999973773956299
0.9999963641166687
0.6741514801979065
0.9075307846069336
0.9999996423721313
0.999832034111023
0.9988112449645996
0.6095981597900391
0.9999963641166687
0.8652453422546387
0.9964475631713867
0.9999997615814209
0.5950379967689514
0.5753176808357239
0.9999994039535522
0.999995231628418
0.9997583031654358
0.997122049331665
0.03634440898895264
0.0026761293411254883
0.00455474853515625
0.9969558715820312
0.9999850392341614
0.8475050926208496
0.9999985098838806
0.9997910261154175
1.0
0.785219669342041
0.9984893798828125
0.06685122847557068
0.7560921907424927
0.9947952032089233
0.9999963641166687
0.9999880790710449
0.3231302499771118
0.0254460871219635
1.0
0.9999997615814209
0.07865166664123535
0.9957947731018066
0.9933462738990784
0.9999914169311523
0.9999188184738159
0.999958872795105
0.9960519075393677
0.9997889995574951
0.017244786024093628
0.9932695627212524
1.0
0.999928891658783
1.0
1.0
0.9682646989822388
0.9999639987945557
7.798043952789158e-06
0.633617639541626
0.5764080882072449
0.41672012209892273
0.16720697283744812
0.9999914169311523
0.9999079704284668
0.9999651312828064
0.9992431402206421
0.9733982086181641
0.982946515083313
0.6360169053077698
0.9999991655349731
0.09844157099723816
0.9997941255569458
0.9967322945594788
0.14495524764060974
0.9999442100524902
0.8456000685691833
0.8956018686294556
0.9861928224563599
0.5981956720352173
0.9999952912330627
0.9991620182991028
0.9868254661560059
0.999053955078125
0.9795037508010864
0.9927293062210083
0.7908207774162292
0.3321272134780884
0.4239235818386078
0.0401633083820343
0.9999997615814209
0.9999992847442627
0.9989643096923828
0.014102160930633545
0.00432354211807251
0.2687041163444519
0.8172658085823059
0.5132121443748474
0.9979261159896851
0.9977031946182251
0.9999976754188538
0.9999451637268066
0.9839779138565063
0.9951374530792236
1.0
0.9791304469108582
0.7744501829147339
0.9988068342208862
0.9993799924850464
0.999991238117218
0.9999737739562988
0.9995201230049133
0.9996724128723145
0.9921900033950806
0.9107661247253418
0.9997892379760742
0.8362410664558411
0.9999728798866272
0.45123088359832764
0.00252649188041687
0.9994138479232788
0.9981783032417297
1.0
0.9998602867126465
0.999433696269989
0.04093220829963684
0.005088537931442261
0.9954968094825745
0.3293309211730957
0.9999955892562866
0.9999764561653137
0.9982969760894775
0.9999996423721313
0.22682783007621765
0.5778822302818298
0.6926780939102173
0.9975376129150391
0.992834210395813
0.03280454874038696
0.33092689514160156
0.9808729887008667
0.9999993443489075
0.3569633960723877
0.9996447563171387
0.9999529719352722
0.006074994802474976
0.9810856580734253
0.999977171421051
1.0
0.3828522264957428
0.8756524324417114
0.9846792817115784
0.9999798536300659
0.9999997615814209
0.9999741911888123
0.9999982714653015
0.9999997615814209
0.9999831914901733
0.9998771548271179
0.9986516237258911
0.9966683983802795
0.12232619524002075
0.008763104677200317
0.9900676012039185
0.9988782405853271
0.9999126195907593
0.9930802583694458
0.9757007360458374
0.9999860525131226
0.9994015097618103
0.9993264675140381
0.13841977715492249
0.8857046365737915
0.9921736717224121
0.9196348190307617
0.006484478712081909
4.2340638174209744e-05
0.9998664855957031
0.9999759197235107
0.9996838569641113
0.2687041163444519
0.9999979734420776
0.939769983291626
0.9999806880950928
0.9999958276748657
1.3488718195731053e-06
0.9999653100967407
0.9997087717056274
0.0016176104545593262
0.9998494982719421
0.9995324611663818
0.9999979734420776
0.9928406476974487
0.0067255496978759766
0.9563381671905518
0.9978217482566833
0.004592329263687134
0.9999871253967285
0.9999895691871643
0.9999984502792358
0.9999739527702332
0.9979711771011353
1.0
0.9999963045120239
0.9999992847442627
0.33334869146347046
0.2805608808994293
0.9991458654403687
0.9998743534088135
0.9734375476837158
0.9999958872795105
0.9998500347137451
0.9999827146530151
1.0
0.9998184442520142
0.9999142289161682
0.8159288167953491
0.9999810457229614
0.9937757849693298
0.9999229907989502
0.9999426603317261
0.30205008387565613
0.9988155364990234
0.0536348819732666
0.9969650506973267
0.9992412328720093
0.992834210395813
0.992884635925293
0.9999769926071167
0.9127579927444458
0.9996582269668579
1.0
0.9999982118606567
0.9951657056808472
0.9999456405639648
0.992493748664856
0.9881024360656738
0.004162520170211792
0.9325786828994751
0.9995894432067871
0.9999992847442627
0.0031256675720214844
0.9972565174102783
0.8342651128768921
0.9748517274856567
0.8174223303794861
0.9999581575393677
0.9988011121749878
0.04093220829963684
1.5059359611768741e-05
0.9996477365493774
0.997130811214447
3.3526001061545685e-05
0.9999053478240967
0.9999995231628418
0.9891785383224487
0.8772140741348267
0.30824798345565796
0.07075241208076477
0.8760591149330139
0.9999997615814209
1.0
0.9999998807907104
0.256266713142395
0.9999676942825317
0.9998276233673096
0.5061555504798889
0.9972211718559265
0.9999995231628418
0.9996035099029541
0.8652453422546387
0.9999920129776001
0.9920799732208252
0.9984920024871826
0.74753737449646
0.006235450506210327
0.014640361070632935
1.0
0.9999995231628418
0.9366579055786133
0.9942054748535156
0.9976272583007812
0.33334869146347046
0.860774040222168
0.11026287078857422
0.9994876384735107
0.024547696113586426
0.9581104516983032
0.3501071333885193
0.9999845027923584
0.8517354726791382
0.9999581575393677
0.9999291300773621
0.9990401268005371
0.9509992003440857
0.9260489344596863
0.9927293062210083
0.9676497578620911
0.9926739931106567
0.9969604015350342
0.4121294617652893
0.8875558376312256
0.9999376535415649
0.9937264323234558
1.0
0.12277457118034363
0.0004999637603759766
0.9861242771148682
0.999357283115387
0.9999132752418518
0.985895037651062
0.7994582056999207
0.9294923543930054
0.9999980330467224
0.9926575422286987
0.9997869729995728
1.0
0.9999988675117493
0.9985474348068237
0.999193549156189
0.05319914221763611
0.08406677842140198
1.0
0.9999978542327881
0.9980772733688354
0.9992084503173828
1.0
1.0
0.9999878406524658
0.0062635838985443115
0.004493504762649536
0.9909628629684448
0.9999867677688599
0.40838828682899475
0.998869776725769
0.997514009475708
0.0036183297634124756
0.9780893325805664
0.9824273586273193
0.9824273586273193
0.9999842643737793
0.9973467588424683
0.9969359636306763
0.9925228953361511
0.9999958276748657
0.9984328746795654
0.9978830814361572
0.9978830814361572
0.9984328746795654
0.9999891519546509
0.9999974966049194
0.9984452724456787
0.9996829628944397
1.0
0.9984452724456787
0.9996829628944397
0.9999338388442993
0.9999538064002991
0.9999909400939941
0.9999371767044067
0.997822642326355
0.19356828927993774
0.97291100025177
0.9998894333839417
0.9994717240333557
0.9999080896377563
0.9999945163726807
0.005945682525634766
0.9995601177215576
0.6691787242889404
0.9431946277618408
0.9698692560195923
0.9985573291778564
0.9996243715286255
0.948867917060852
0.9806362390518188
0.997636079788208
0.9973094463348389
0.9999295473098755
0.9987080097198486
0.9929419755935669
0.9700905084609985
0.9964806437492371
0.9999954700469971
1.0
0.9627246856689453
0.9992021322250366
0.9880363941192627
0.09909313917160034
0.9999994039535522
0.9999903440475464
0.9999802112579346
0.9999889135360718
0.9911903142929077
0.9999933838844299
0.9997551441192627
0.9999933838844299
0.5497661828994751
0.971607506275177
0.028415411710739136
0.9995178580284119
0.9999867677688599
1.0
0.26496121287345886
0.9914486408233643
0.9999903440475464
0.9991464018821716
0.9992667436599731
0.9820107221603394
0.9933053255081177
0.8839695453643799
0.9999593496322632
0.9999581575393677
0.9999343156814575
0.9999515414237976
0.021973460912704468
0.02745118737220764
0.010916471481323242
0.019675105810165405
0.665752112865448
0.0348663330078125
0.006118953227996826
0.9921935796737671
0.9814943075180054
0.009126812219619751
0.016230255365371704
0.9434601068496704
0.06539258360862732
0.006939589977264404
0.9988664388656616
0.9870709180831909
0.8106170892715454
0.9921094179153442
0.966421365737915
0.9931350946426392
0.9508912563323975
[truncated: 360,027 more rows]
