# Supplementary material for: Prospective de novo drug design with deep interactome learning
Source: Nat Commun. 2024 Apr 22;15:3408. doi: 10.1038/s41467-024-47613-w (PMC11035696; doi:10.1038/s41467-024-47613-w)
Supplement: Supplementary file 3 — Source Data [file 41467_2024_47613_MOESM3_ESM.zip › Supplementary_Data/Figure_S2_CARS.csv]

MAE_CATS
0.8254822252249319
0.9091118799394404
0.5234032650140524
0.7613169723357505
0.7833210280831768
0.7111635827460807
0.7376272062292879
0.6935119310827037
0.5743510980388145
0.5241461673329563
0.6751647822249597
0.6761421330090606
0.7675956543537028
0.7142493843399496
0.9136748155026148
0.9821708564102682
0.6855241692143303
1.5400824332819478
1.0573980767087359
0.588162795837933
0.6133905114241567
0.4692669951049015
0.5834406828359597
0.5089863957959555
0.33717909904262694
0.8376465631076038
0.7144407503678201
0.934430909730296
0.7687103378991877
0.7517018682194283
1.440472038178994
0.5228640230931753
0.7804934622330514
0.9177501010180726
0.6717006457944034
0.6879766371354361
0.6381550677670622
0.5465822388667643
0.7698468367372883
0.5973884905361025
0.5083895305378542
0.7671269170352428
0.4843015942687531
0.6592527898011995
0.3177797891986672
0.5629863520704288
0.6464950708051832
0.6439934005807268
0.5401771547232663
0.8016986748791671
0.6493917257065464
0.8174285677896698
0.19945157778380757
0.6704311676332149
0.6862076763469057
0.7893664427250802
0.2946537947017161
0.8535518971742247
0.617891915927766
0.7035262122369471
0.41564547536787533
0.39064748485847745
0.7243156709825131
0.8956669880913786
0.4845572203334011
1.0432087967244963
0.9519627214381332
0.6029813948359548
0.2754654250707253
0.6132157369631576
0.7375062641766362
1.472475877283094
0.35995012183991265
0.6762073745161324
0.8727409414219306
0.6556002325346479
0.5942060420193614
0.5617812918713716
0.7167672422088162
1.3052021254638384
0.9434840516573619
0.7953386552636017
0.8491829244851024
0.575301902059077
0.41137045926444704
0.7795201431510393
0.4906926247070996
0.7499742779711618
0.8112230489793344
0.7409578772786004
0.7408542704169674
1.0160323825770057
0.9848247853184736
0.6805034192730338
0.8942290498351942
0.6533396896073951
1.0868715177446253
0.711228404836598
0.3353242504304096
1.1314429943048663
0.6117083734786892
0.6619197140765836
0.7015294331327837
0.3888430789005764
0.7504516367126911
0.8508746138680816
0.7147887541510629
1.1054928107679802
0.704022837496179
0.7146081366927151
0.8711840837837951
0.7923944373694823
1.0238746138338666
0.7672185886274384
0.7859209579078226
0.6446253640617523
0.5691822260384138
0.8909392732310216
0.62287983928099
0.7378166953127828
0.43564442985999496
0.7432672529625172
0.917864261095034
0.7888203441777858
0.8670398382120617
0.8220114332001804
0.5812921144648497
0.642448026590758
0.8175201597386724
0.8196214447468702
0.6708112524821813
0.5801784384306481
0.6100705619788663
0.688892272269978
0.9906581477332022
0.5096069253897085
0.6216954470322762
0.7622731984462888
0.6891292494539619
0.624413726055485
0.8485262890018387
0.5440330425146144
0.5407274781706686
0.8414323088115097
0.6728421301335751
1.3898926881299747
1.5979798297841499
1.019526758903121
0.5867512091410589
0.6080217718512344
0.7524562411906227
0.8803559669643013
0.6117388282314857
0.7142276192706671
0.7301034375857401
0.3579863938069129
1.0024524097082081
0.7410381178984597
1.1710245214558541
1.0901137878510425
0.6109343960839181
0.8260731499544394
0.5520417786753726
1.2438081958204747
0.7108223080123756
0.834501180715726
0.7397199337561411
0.9207788884248872
0.5329158655370356
0.6465756720942751
0.9078124054038174
1.063771168556527
0.7422380831400575
0.8687856388676142
0.6312283240732682
0.5355319428479334
0.6368463149133371
0.5081476284979457
0.6948689240136677
1.0872364583506995
1.137717377236866
0.7484587042622914
0.7459943426040938
0.625395309196684
0.5734274240271212
0.5336273161414715
0.723143364065436
0.9759253310695746
0.5852256632883666
0.7245826564266203
0.727184827000529
0.7889071579053467
0.6340192171104686
0.8678589387658041
0.8673306947111316
0.2823615229459251
0.711621060426521
1.0633321246507261
0.6114392303208231
0.6880583733787609
1.6831856228030335
0.6643196626834946
0.4887907789190146
0.7563868874130116
0.9883508523905
0.5513115747325135
0.9716247044899825
0.6974624838801825
0.6510876281632582
0.7553163022897744
0.7464673321075734
0.7218926273187016
0.503660896927479
0.944835624498585
0.5877565127650092
0.3123949708660109
0.5826028076176446
0.9463021503849905
0.810749282698372
0.8282300888632526
0.8715069370807033
0.471969031231677
1.720923840245583
0.8399527588182515
1.0152881753828304
0.845812229416967
0.7304937605429878
0.6740351252809846
0.46341800893216956
0.7293073418220075
0.5752429710203877
0.7803997765413732
0.6937220223608679
0.9893629275904038
0.8053287790711001
0.6733169161162565
0.8266009139583886
0.490820439191728
0.526737887468292
0.47372423201573477
0.5445481615356853
0.7115869505944098
0.7199935182576463
0.9173025151357355
0.33842989705971066
0.9997644429427204
0.7621486790471167
0.8779114614165395
0.7930025151051294
0.8870250916394917
0.44870705340796546
0.763398138435519
0.8332974495026242
0.9469137500818234
0.3962498821027186
0.8218959367987793
0.5514615925884958
0.40989568095586487
0.580414993621928
0.8458881106115704
0.4059482146007876
0.9216404932410311
0.4577645801035087
0.3692362216605081
0.7273496828796183
1.1674019396396647
0.7882561264507982
0.8130669692729244
0.5958256882520148
0.76419970764803
0.8950346151665574
0.7029421948185709
0.6457756544866974
0.38342347313974734
0.7063753556587135
0.6430798676125768
0.6100588878343636
0.801767552917273
0.6564105466528831
0.44205708387978493
0.841081021109807
0.6783844921396682
0.5467199175036812
0.6276268420149805
0.7640494105330966
0.20329793496606227
0.5196923960310792
0.641181915706301
0.9949604089449726
0.5460066570293767
0.5690726156599101
0.8753709561520522
0.62582927100534
0.8719787134087271
0.6036026377636499
0.6403744336602247
0.8491307992183929
0.6247748171248055
0.6651393603992161
0.6322817476549503
0.6262776802209716
0.9387851367411754
0.44653008227315316
0.7112846764089327
0.6873313957096248
0.5650523160477929
0.46301094093721834
0.6361938847084696
0.5873940849955227
0.9935872021519193
0.9966381183317775
0.6824541093538986
0.7026313430586985
0.48570803079010166
0.4410628548287905
0.9890500451423548
0.7582116738835338
0.8041427507308802
0.6643863452115777
0.570959042485822
0.24821112297402706
0.8485658170228243
0.693065306899842
0.7957076307357175
0.8489749596904297
0.8108366776408115
0.8510955170217317
0.4850925346461957
0.7513251230809063
0.718838359403257
0.747037765796162
0.5204025872439556
1.1510612509911318
0.6979102114327296
0.6488004363962959
0.7358761599082524
0.5907413174986748
0.5551684882088391
0.36335362601768006
0.6565489547487153
0.6731301094556444
0.9915843113529574
0.7531619918351407
0.8294696704268425
1.1296980537398438
0.8643707868794654
0.396141842527625
0.6593813631366388
0.40828492685627893
0.40366515719202106
0.8249907791696579
0.9787301163086891
0.5654476601966792
0.7960504958597128
0.6931892963154306
0.4649344007301698
0.4138720880823573
0.6433705174155373
0.8739586982727496
0.4871323391468483
0.9635850182923468
0.9048506860589883
0.637675014008971
0.8218970419988393
1.073554983092302
0.6389394395236259
0.8246028665144263
0.6327176436964865
0.5922398173859411
1.474440556191547
0.7160361023417211
0.7890436391543177
1.0620986577559184
0.8228601297472222
0.44420122130461354
0.8036576316262012
0.7182833946459023
0.5662433821630317
0.7358372075685107
0.7814984054592938
0.6415310015678755
0.7747338817208289
0.5796097967441136
0.8103546707763678
0.7602976512316955
0.8236856648061975
0.5489354269983451
0.6592067599959957
0.7812336674742019
0.9935153039758393
0.5383288136007784
0.7781793645504278
0.8725100981228593
0.7701557036334965
0.9127942510570138
1.1312078560961918
0.32837953854361335
0.7757504002963004
0.9721236596757021
0.5246333834007351
0.42586746335801584
0.5856984640719372
0.7583001552580562
0.811337554446156
0.8377562005964707
0.7697866862298447
0.9955925914108328
0.8421605399095531
0.2877429298876655
0.8894219640997709
0.7832653144702436
0.6390290514655869
0.4761525474752939
0.6901532922756335
0.8986970386234082
0.6381280166221529
0.5933075935502299
0.7472947708964516
0.19010865202428975
0.4299055300710136
0.7414818504202547
0.5723675758881887
0.5768370462677554
0.4723829828343976
0.697407895026428
0.4808246958853581
0.5808530837951702
0.6235635850483188
0.7238837463687943
1.0043753994931042
0.7423870771120893
0.7102313397461352
0.36109780260472935
0.5773240367155529
0.8648904512605252
1.104455611731823
0.7192607700674136
0.7294588046109046
0.8554910703492267
0.7235390486224341
1.0312801179347013
0.8531443111504944
0.6561481930656178
0.4414583158605227
0.5896417879131015
1.4048280635532255
0.7023347258934327
1.140059401709212
0.5398758071000189
0.9958639436465454
0.6438874360825373
0.6454504438475466
0.36105265711958445
0.4903585263978189
0.5151597008610064
0.7514729473747834
0.6677879676708741
1.2292019263351712
0.7009324996963698
1.0583698212580077
0.6748550004336465
0.7402626823888404
0.7325111109072332
0.7448646473445174
0.3088592239453402
0.5828592399073058
0.7194008459447012
0.7349777921118121
0.711666874174474
0.5442189888262616
0.7042036657782963
0.7353902061086532
0.7273513573228001
0.8118280093982857
1.3288631171056142
0.5976786691976275
0.9298386982936041
0.8568817028361462
0.686695789382611
0.5541815002164455
0.389549424506448
0.8830108491352806
0.5266199860270195
0.5016246194525108
0.6383616103287609
1.1241156858606538
0.8847389340196458
0.8658759444272525
0.5892009402926686
0.555837342458066
0.7519555589942438
0.797823703664754
0.7677860981595179
1.3073575524924497
0.8455424203615154
0.4662570909469599
0.7680623839993721
0.4090648432777238
0.7662544209457891
1.1188246998187439
0.6221377372083794
0.852794135795763
1.1179060952895645
0.8281215214207519
0.8242766632178927
0.901483146077774
0.5118548841518762
0.669385455075815
0.6979209044218126
0.6349173464814919
0.8790422969688858
0.9687909248300542
0.6288498629670036
0.6779915799847503
1.0153569547734418
1.3743055967711733
0.804579639965184
0.6481126299748642
0.6907042496727638
0.6788205498014994
0.8518095077416712
1.2299703102695023
0.6399900810289925
0.5649696982336418
0.6633284134898512
0.7728782542391286
0.7992316187117109
0.7536547424769567
0.513148129662078
0.9915818124825341
0.8744524254288504
0.3310653072510833
0.9880802102478107
0.8574944080752921
0.6317802197231993
0.6630996166683311
0.4865445883615488
0.7197740259801332
0.564977891208496
0.7171278273739498
0.7651319308450742
1.176610531682646
0.41306533765408193
0.619105321284487
0.6443352046487794
0.8286265192521828
0.9862246612181448
0.6492719045395996
0.6422348978371316
0.5434001723979158
0.8326941838424476
0.7796590679432818
0.6725653043782662
0.7264224422885377
0.5217908456243805
0.7170840028444989
0.7210525128714602
0.5931370655931673
0.4505921339090463
0.7698417936150763
0.6340579215162042
0.9397355394188832
0.9905923480953776
0.6733303198617774
0.6644227352378936
0.667245944375224
0.5773040488706979
1.1356130872744694
0.6766499988458476
0.49817497380244335
0.5813491374496108
0.6076781360610968
0.7864802339602982
0.6181510736340754
0.7062484837620586
0.7248652735433182
0.622332404220597
0.6967428381725128
0.8431167994990842
0.7607990920959515
0.8027730480965654
0.7645581203606624
0.5537779604183619
0.6761813597586726
0.6970733029365955
0.6303601799609605
0.9188389037603886
0.8667042753696927
0.5799549939232369
0.8150176786450055
0.7067279245700026
1.0445914746851594
0.7803602366344403
1.0303928609633386
0.7729875292498444
0.5924227226448144
0.6092296175535281
0.46594953803679207
0.6623605564044632
0.5987442365555701
0.7046140331935624
0.8020223960553222
0.728670716650752
0.9438673815639108
0.6996066640917353
0.5642099333073893
0.6933753878963312
0.8467092406161338
0.5615889314720441
1.253267780614139
0.718932886994169
1.2063721158159333
1.868121937804953
0.6987850295932729
0.42493466605480223
0.7042730857618105
0.566466709402927
0.5150755631002628
0.6675515281944595
0.6544333201131295
0.8912064344804917
0.891085428805502
0.7333325209605881
0.6624007135891586
0.6842428420284026
0.760423825359306
0.9117857931312663
0.927978760097497
0.6976735893257049
0.7278167311228578
0.8008575654694688
0.5976036159231698
0.759672785262517
0.6392722307689862
1.3407438659355018
0.9393656260598588
0.6033351301600619
0.7362515365257707
0.9640788518459944
0.8038824993393023
0.8775953674639189
0.8499973961568358
0.39042448227717313
0.5867782763295715
0.7126644969852489
0.7808548042516061
0.9232505001745789
0.4115341923002641
0.45617106986547873
0.8617271884102337
0.7196773737697414
0.6747040666102366
0.4280094507245913
0.542700088785352
0.47358940599430566
0.5381104254900391
0.6941584417385157
0.625480465087235
0.7250150726436244
0.864080479524133
0.6888220475635689
1.6988177377989924
0.8720365602119975
0.8090227264401131
0.7993350492578295
0.8452928766212524
0.7806517451739553
0.2900866755750779
0.8328462327955993
0.7128260050610986
0.8841958753400064
0.6555599177230353
0.6612065265614727
0.850300618569452
0.6171349349531333
0.7316644903271134
0.6476136307091267
0.6431349564852199
0.6151543726148507
0.7915371886073288
0.5046151379067376
1.0649528894872515
0.5880973738890841
0.6733314738663839
0.6766517516333937
0.7505172092491785
0.4954209277660736
0.725166762039143
0.29024142123747754
0.32053911884016295
0.6458854488138155
1.2457627743796083
0.526634475353449
0.6076535159133961
0.5776370783481685
0.5829200363534137
0.7987505081206587
0.6346324438685232
0.4584618438303078
0.7664368270135666
0.9337271770561711
0.6206748807796129
0.9586074542876041
1.283128448077657
1.2927965969564876
0.6948183623336944
0.6588488473418213
0.6460637563657156
0.5907068627836335
0.694972201676134
0.6945432186821462
0.6503965531016129
0.18633200548885948
0.868361841926337
0.5202416866055308
0.9040943501541717
0.7586155291447063
0.6001233799904647
0.5884262328563692
0.4554147825691599
1.6460979230171517
0.606069207301847
0.8708054881340667
0.6143579320888215
0.8315162593345647
0.43250546526651057
0.5727341590455628
0.4928098491619061
0.5957944479796765
1.1309306516509314
2.1539528352410704
0.7653823852757642
0.6431125734761638
0.6720822924894586
0.533410025874631
0.9529457465838211
0.7564071075810442
0.5320936850364715
1.0421282900028106
0.8025186772018513
1.0742589800865088
0.732900544422159
0.609369790074956
0.9855629730065603
0.6633546044005577
0.5325520690696155
0.6041030277262086
0.3917436205362383
0.7707878836761958
0.6611606303961117
0.7152733355826992
0.43292252538495957
0.6372921202570823
0.5897749995640542
0.6573932158845077
0.6564113180971967
0.8655691285735807
0.7230009130882388
0.7572594083793377
0.6975869422679588
1.0447174065754354
0.6379419094762224
0.7902484773886267
0.9827088453830168
0.8628772143067793
0.6301069532910434
0.839613757182115
0.825208098906472
0.8369371465352007
0.7450050581299847
0.7270122104160945
0.46668391978675927
0.6565382008956127
0.5820881320876728
0.562225383082837
0.5402794815580647
0.7509334908282339
0.6387471269403651
0.4554618598486423
0.774163317501541
0.8473162240421581
0.9212146662784411
0.44974185652830245
0.7073486065205932
0.7167489290251738
0.3088592239453402
0.7570309545438183
0.569430992958492
0.893835101106685
0.5562053927772104
0.809883649937516
0.7818101429149807
0.5403517384130213
0.865000335770252
0.5246792839480902
0.9926358231105897
0.7356310247840483
0.7234465955622833
1.0330579406368225
0.5373674307329152
1.3024812291444532
0.4557506014335958
2.2656055833304416
0.5257591424453445
1.0310803000968043
1.1540498356346431
0.8364887198270544
0.738262568019439
0.6115929949482544
0.8154275216383589
0.8681539624130249
0.7712815341698425
0.6086903986148922
0.7955050956218492
0.6688745974659955
0.921731485572036
0.8990923158854297
0.8181245797025303
0.5762022730485075
0.6994625452956055
0.6788282839660129
0.49294472571943493
0.9213445744614687
0.7048606840058327
0.9294855971242301
0.7115172840951336
0.7447841550937753
0.6320577540265477
0.7641194022161775
0.6397137877074066
0.6314466757952066
0.3953055252490089
0.5223364778194932
0.7006286598149407
0.6101325205160792
0.4486051909973846
0.7810947997537508
0.784661013054843
0.786482688306397
0.9115571068481619
0.7050058245607498
0.5389202132585025
0.49898973939073843
1.2656527713458325
0.8463676899468471
0.8302050557600269
0.5807249135964383
0.6254688578979668
0.8625682396008854
0.7381453671707018
0.4414114895115569
1.0028760734620925
0.550129390171799
0.5494577987429239
0.8094664865698084
0.38048990403695876
0.4351913800120317
0.7293671304303643
0.6414308538956005
1.0818159532154659
0.7510787164364877
0.6786446548580788
0.7124131641317499
0.587716552104008
0.6371946163138837
0.40749871110203495
0.47192321806305443
0.6758380055745963
0.730277866289197
0.5192267810265805
0.7328602866880337
0.5370760074558594
0.6915647181939751
0.6890762851733736
0.8759463993769259
0.500831279370101
0.6664687548718
0.47630040399863927
1.067641952465274
1.0372012959767798
0.7327987017848541
0.941209000658534
0.9074566795438253
0.36562054937020716
0.6605793622644607
0.5741644741877363
0.8841092784396443
0.7020928990918083
0.5700011882727869
0.6622897019262242
0.8708878566738883
0.7349852536003223
0.9235362535989861
1.2756980608602944
0.9573974423580722
0.481778074363093
1.0387787393420522
0.7114449397735247
0.7107811299281201
0.6578925899923483
0.5125787765273099
0.8279342855532578
0.7841870681075862
0.5357588696636023
0.7504571478332028
1.025044287492307
0.6862827385960889
0.7239282692161015
1.167380921080746
1.0213017490423126
0.7564349032877625
0.6886567755997184
0.4795190998234268
0.885820013118137
0.9497596176514318
0.2960676701204666
0.5396984716619709
0.6854552141964507
0.7024808438212198
0.739242478849724
0.8892119449883602
0.7052279877597494
1.0413739351856897
0.5783898475567246
0.6559658110571502
0.7965652758237345
0.42282253690024285
0.5230409344705859
0.6484075053278571
0.7804866456865089
0.5704196762008525
0.7653075599528656
0.6737308371501196
0.5583033446277503
0.6719758118927545
0.5584985769983339
0.4843126135861578
0.7522085735232646
0.6941878916252027
0.39671428272520404
0.6198869317824411
0.7352823229031304
0.546408677646147
0.7476903294750804
0.6365787933927769
0.8717202407432862
0.7386028506859137
0.9304632239918865
0.7555322122178953
0.7104504614059834
0.8849417995279374
0.8169855131404405
0.9255519597470663
0.7359782358364836
0.7961399905820731
0.9350518300454838
0.6629257269952047
0.4155200295669711
0.2050621779305295
0.7870701619260461
0.3835386916760188
0.6369351710712797
0.4856698682458843
0.7115276372148888
0.7158448965302371
0.17430569461917494
0.2625191931314733
0.4576590968372051
0.4183034116492898
0.6685127254547659
0.34209377958673537
0.6347478886221423
0.693824436464876
0.7328121887169854
0.5622659737796052
0.7005959698268482
0.7235534636283607
0.40844459249925935
0.8705187080653056
0.7983931111775013
0.8680819688810353
0.6333844370966606
0.8575700484703408
0.9092084620785735
0.8026675735615421
0.7658048318115422
0.7665861786365655
0.7237497269475707
0.5597903045336426
0.8253725962437182
0.8170863908788599
0.8986345928729811
0.8031112216600373
0.9917445255980193
0.76181771131761
0.6351032015883116
0.49393069030531456
0.7496421688729372
1.0861869008264462
0.8172394107469192
0.6300730601014536
1.0758038572226047
0.922263302801883
0.8115132422386708
0.26736139677772186
0.3367034100042071
1.625238579520945
0.8230980795028543
0.6842547577376148
0.8823960945224023
0.7326223141438056
0.6461698485922173
0.3082563562521001
0.47897248114607044
0.8570254432743598
0.5825997671080894
0.6137467734557349
0.7589658615524725
0.7347823638439419
0.6935088877189555
0.82271915456516
0.8342594448292449
0.6120075577240273
0.9215966849781285
0.459943298661586
0.644863742950782
0.4556801733626929
0.5621183542571895
0.6934367244696934
0.43868280484964045
0.8626883260533157
0.4850608861463364
0.8786057554867849
0.9452227958363298
0.6754629930709625
0.686008399724614
0.3325760631558662
1.2137736348353205
0.8563756074185985
0.7211509641132732
0.3757026283850998
0.5695781377487277
0.8032215752644916
0.9891209351123116
0.6849532879895117
0.5379044353947454
0.9059314135504156
0.6371282913455105
0.6467135563400991
0.5624756920463424
1.7409563805387869
0.7882526238196752
0.9265025975632317
1.2201405680318558
0.6416166708292311
0.6467133030865077
0.5673285182772136
0.6191125941995088
0.5622054558978775
0.7152794569992713
1.7333687275053182
0.7087449447035952
0.8637122217907498
0.7508012511701873
0.892010871618673
0.511197165586436
0.6957797117894764
0.7147368374650472
0.8907798361018406
0.6031772812460353
0.6710492481817045
0.7096327081570285
0.707233231444093
0.7099839619877011
0.6584001256341512
0.7397674700306198
0.6264443560515881
0.8080472919561548
0.8247906128790342
0.7991402078924048
0.9813161281689359
0.42427690173169924
0.7866882635247224
0.7619822276277228
0.5101166272082782
0.6660415672181212
1.9402320236104056
0.6610617441116757
0.5688734676904569
0.7543062730758352
0.5897441504578664
0.7386154989159353
0.4716338693114827
0.709578528403624
0.6868166357449643
0.6953905279675617
0.9664124281505428
0.6470922411442814
0.6737338386543757
0.8125878169688227
0.7073399091696085
0.6830150660514743
0.8201492073785245
0.8645779407985484
0.8467573225702185
0.7717996677073187
0.7471069313334742
0.6558850062698451
0.4637294338912369
0.6321733324262728
0.9074383629872766
0.49438655189509106
0.795476080867835
0.6413101015004529
0.6832598356583942
0.7274140390773688
0.6839073542725356
0.7183834195061749
0.7292054416054818
0.7571539777065298
0.521710290270051
0.8000221999930679
0.907071738806015
0.8706071557261803
0.7683240483310373
0.8839460741679035
0.49235041552966924
0.5522977530932625
0.8564724720744117
0.26967069097178403
0.5580357238963239
0.9394726428368563
0.6781340232650185
0.9787292543117209
0.8395901154304679
0.7045180837072275
0.6702122859066978
1.2413455098328048
0.38552007993918497
0.7175481123659141
0.5607068177545229
0.5336492564604869
0.120194363651415
0.5486645878387457
0.9114951734527477
0.4678027628906086
1.0507506609350317
0.9552308239989908
0.7104497122209161
0.7468735880457872
0.9376254626045215
0.49247250382556895
0.6055881407009343
0.50861919425329
0.672625675336423
0.9613727119073303
0.639747381244916
0.5455592785094864
0.789503049869206
0.4345566647517334
0.8295726842612334
1.1468552993512768
0.7061777807926274
0.41413256830728995
0.6399938369094096
0.8464629570269973
0.6906421366558128
0.7861049936687625
0.517917573827628
0.6470872181165813
0.43582554636418597
0.5715251233247263
0.5926511234960172
1.1101520129163471
0.7157334420427783
0.8894586092284051
0.3204748679963135
0.45257323701152796
0.6113025390271577
0.7246145558486983
0.628388354760418
0.48562760563590085
0.6322958225007971
0.6164412231017415
0.7429579284768864
0.5188724413092768
0.7136512948806493
0.5063304558091298
0.6727102063396356
0.7349616256743923
0.6815722526020176
0.4253463181298146
0.811479037123543
0.8973108305491719
0.970027567815648
0.8108334960755732
0.7679868087690267
0.6832788822924698
0.8364166587695815
0.6276813535956377
0.4825627433765699
1.0624483181972624
0.7629352734519419
0.7454966623401441
0.8673348282776712
0.8008650073612165
0.7058439882470827
0.6170426792324718
0.43934936133895663
0.6244124308321072
0.7820135259242458
0.8178972890522964
0.6875819460095074
0.6255524159839749
0.6804238662518245
0.4275739733166762
0.9483111621210574
0.7749560714524832
0.5236460512140769
0.7631768542744094
0.4299616565663487
0.9390397334176699
0.7924852258623891
1.011372513538378
0.414304608391108
0.5416914353401914
1.067200887500747
0.5812725397487483
0.6607951068678202
0.4935476714583789
0.7664390164117825
0.5453667046657777
0.6639237288379999
0.59866111047322
0.5064812070152718
0.5969957717924999
0.9572187908147777
0.27767961551863507
0.6634351233972736
0.7475457698087591
0.7013424647998787
0.8243581530041235
0.3565448641742909
0.7876840872836592
0.7670735222427286
0.6868955780945354
0.9214412338541036
0.5558062775965003
0.8284300143847189
0.6385390997697892
0.5876225316912354
0.7910259273249365
0.6995297768700941
0.6572151205163026
0.6219544343317214
0.6130320450274136
1.9781867326620617
0.9387745982894231
1.1071279996999643
0.6511268793871812
0.6766434428169168
0.5939394611607829
1.3743401246839957
0.6943529549790812
0.5987556884545547
