# Supplementary material for: Prospective de novo drug design with deep interactome learning
Source: Nat Commun. 2024 Apr 22;15:3408. doi: 10.1038/s41467-024-47613-w (PMC11035696; doi:10.1038/s41467-024-47613-w)
Supplement: Supplementary file 3 — Source Data [file 41467_2024_47613_MOESM3_ESM.zip › Supplementary_Data/Figure_S10_S12_structure_smiles.csv]

unique_atomic_scaffold_temp_02	unique_carbon_scaffold_temp_02	novel_atomic_scaffold_temp_02	novel_carbon_scaffold_temp_02	novel_carbon_atomic_scaffold_temp_02	mol_weight_temp_02	rot_bonds_temp_02	hba_temp_02	hbd_temp_02	psa_temp_02	logD_temp_02	novel_atomic_scaffold_temp_05	novel_carbon_scaffold_temp_05	novel_carbon_atomic_scaffold_temp_05	mol_weight_temp_05	rot_bonds_temp_05	hba_temp_05	hbd_temp_05	psa_temp_05	logD_temp_05	novel_atomic_scaffold_temp_08	novel_carbon_scaffold_temp_08	novel_carbon_atomic_scaffold_temp_08	mol_weight_temp_08	rot_bonds_temp_08	hba_temp_08	hbd_temp_08	psa_temp_08	logD_temp_08	novel_atomic_scaffold_temp_11	novel_carbon_scaffold_temp_11	novel_carbon_atomic_scaffold_temp_11	mol_weight_temp_11	rot_bonds_temp_11	hba_temp_11	hbd_temp_11	psa_temp_11	logD_temp_11	epochs
1.0	1.0	0.4799788838612368	0.9949999999999999	0.06820889894419306	0.047173237071545006	0.08094414364472856	0.059161152349763255	0.05588377528242524	0.05111298384377808	0.07948945134287441	0.9879191919191918	0.4566734006734007	0.09330639730639731	0.04349331489024158	0.09444801574854549	0.05788553021002296	0.047981148978997544	0.04939845214178353	0.07841339906099412	1.0	0.7510766457479374	0.24254968986075426	0.04262485237571786	0.09687437499968805	0.05548015352836781	0.05906599919795128	0.05247542802744036	0.07807060431184523	1.0	0.8477989417989418	0.42601058201058206	0.039227686691518514	0.08544703367346307	0.05843312164317842	0.0817112569299305	0.05842313678837874	0.0905262333074402	0
0.9954545454545455	1.0	0.8554749172396232	1.0	0.4989075630252101	0.023001495828540934	0.05762497276181411	0.056012366145826144	0.011565452895672363	0.040703146217461184	0.06106084075950363	1.0	0.8856000153640806	0.5474524433689588	0.024893266594350358	0.0553576430840688	0.048368032263955564	0.011373217036842836	0.04277568837602755	0.05503140355166989	1.0	0.9302009456264775	0.7000788022064618	0.022419166223062795	0.05226528040637311	0.03708009417171675	0.022560919921534174	0.03861954568986361	0.05278792813541376	1.0	0.926148675885518	0.6591846749741487	0.024366654712551176	0.05927309898777261	0.04878084038802917	0.024212161639004866	0.041564987275497664	0.06668696701716628	1
0.975	1.0	0.6029868179868181	0.9270350220350221	0.17896649896649897	0.046776299294586446	0.06780843980420811	0.06271751947860935	0.027536727188371357	0.041409458181913064	0.06027290717108784	0.9786700744327863	0.6672517386719609	0.27260644630603725	0.05532581265857476	0.09175653515366962	0.05325650912548511	0.03435451267411761	0.05346037757494308	0.06878001881499866	0.9927248677248677	0.7560457963089542	0.25573365231259965	0.03837539500646307	0.06203977677998346	0.050699574629790155	0.023732415336065578	0.04232072916319324	0.060548884976345384	1.0	0.8276533553194682	0.5306506902104908	0.03474855165261077	0.08718607082570659	0.04319244263648784	0.0517376991179778	0.04794166884830645	0.07674070367723143	2
1.0	1.0	0.9041832378604286	0.9962264150943396	0.5378630783203944	0.026436548131023096	0.04009329394354628	0.040626338199559034	0.0027356562245681574	0.03376496802265131	0.04697281187360122	1.0	0.8856225412014886	0.6370639730639731	0.030389655985435943	0.03772349871519064	0.035386044189344934	0.0067225867802282405	0.034527030096438406	0.05078777536651398	1.0	0.9310935202363773	0.6467334570191714	0.022991853507561298	0.04247243191094382	0.03627632453761657	0.007593764762910185	0.03614444306240591	0.05359711513468744	1.0	0.9296210266681502	0.643458143243945	0.022310101451836734	0.040626243757405846	0.03281628291610285	0.008063301789395707	0.03561669620738699	0.056648280986670387	3
0.9924242424242424	1.0	0.6342592592592593	0.8907407407407407	0.175	0.022072724655887818	0.03995030130183817	0.04015963031764321	0.005558689738942967	0.04481044300353691	0.04985726916792061	0.9632482394366197	0.6419454225352113	0.23459507042253522	0.02493892718879833	0.04552532493492506	0.043243787274431816	0.007144282466736587	0.03532757059380926	0.04924423030848636	0.9793569254185692	0.7103310502283104	0.3447488584474886	0.023086531529961526	0.04421837810316551	0.027606554972957612	0.023382806533570524	0.0343544898200626	0.06033802659695036	1.0	0.8857808857808858	0.5115384615384615	0.023825928918527854	0.049604923014715405	0.03455451550471843	0.018068750983096515	0.03617414015205407	0.052697161677796506	4
1.0	1.0	0.789289688884828	0.9960000000000001	0.4309425282105167	0.04171058651614359	0.04083821303384434	0.04475504995291997	0.010210658501349586	0.03625845604646274	0.0538172679762869	0.9932203389830508	0.8147368876766891	0.4960235513128558	0.03139638667207161	0.03810701997654174	0.03135983467411704	0.012086071196135426	0.034900170985985045	0.04874403223346603	0.9962962962962962	0.9134444261123027	0.6073376230545016	0.03531580053214271	0.03906203825542052	0.03763713016840298	0.009436021931036043	0.03356541744878582	0.05274476036806249	1.0	0.9428207997771569	0.6442450186161833	0.03660138370713255	0.04443244490144909	0.03657322341307258	0.020161854744431683	0.03820236845337802	0.06389169540182849	5
0.9843799058084773	1.0	0.5990687371058644	0.9154315039798911	0.18665823525227057	0.030677182936635895	0.05354936810813896	0.05066101938755498	0.010158195855253821	0.046421149712257706	0.04848673920507352	0.9350870206796896	0.5531659533556251	0.21626230732127097	0.022713920071255337	0.04340199477747493	0.0549910455730118	0.008149235436913089	0.04612401914365475	0.0454052962078539	0.9821790587580062	0.6908521303258145	0.27917432470064046	0.023368607685735752	0.05597192195043952	0.0436498049946973	0.015221352076850164	0.04102312247094757	0.056154156673899634	0.9959183673469388	0.8637169397673599	0.4898089150189991	0.024038759411495535	0.0543348801479701	0.03302896178259943	0.016559619187726894	0.040280559836326564	0.061284230109196015	6
1.0	1.0	0.9211205565922548	0.9964285714285716	0.6355903425714746	0.020963252263126574	0.0174453146084358	0.03186852118057283	0.004792934100851965	0.03273142835722805	0.04481039754622869	0.9895238095238096	0.872536945812808	0.5590476190476191	0.0205289246426339	0.022079192420581213	0.027376463249947754	0.0062234934435722745	0.027595281855597655	0.047731462189519666	0.9964285714285713	0.9023933960776066	0.5472845575477154	0.019049103581459444	0.025882231423813518	0.027079199339716736	0.009356361283084782	0.02910857881240513	0.04991975399385939	1.0	0.9493670046635005	0.7178500834295983	0.021797201075726216	0.033302417420362815	0.026465731451298248	0.018106004029341725	0.03452922920050827	0.05725739872179997	7
0.9839710959454034	1.0	0.5693801310936861	0.9294681930743313	0.22815803690484	0.018114783198015107	0.034934875524229414	0.022068035414621177	0.015254383601020887	0.03472257511938646	0.046675695294830025	0.9556546064204221	0.6349682651791421	0.2900659867530012	0.02113803079545206	0.04253066308271452	0.021669375281659096	0.00784645784556593	0.02985993819283691	0.04922795615674802	0.9773102357571076	0.731909334530572	0.3093577397553017	0.02394729554471825	0.04726515036753535	0.025458228829585993	0.011628883263270376	0.03074734885341134	0.05314285843165144	0.9924528301886791	0.8566754389877633	0.42634473735075906	0.02060010225106252	0.041298301821826824	0.03179160208812774	0.015892190606799524	0.03678943744887059	0.054347598460644575	8
1.0	1.0	0.7985894304663648	0.9966101694915255	0.5334438361932835	0.027925958845735892	0.02603294652576521	0.02279242217339844	0.0067477362836698045	0.03262867212943374	0.04270898238204836	0.9965517241379309	0.7777925739911652	0.46143840819838233	0.025310883170173583	0.02866878478121517	0.02726123278947488	0.011767682253213823	0.030947067371501047	0.04533951994367219	0.9964285714285716	0.8691059545415263	0.5446936306282948	0.027825943931237707	0.03619826466817474	0.020034362130615924	0.014062314751052449	0.029808627567546687	0.05341239852538272	1.0	0.8475672436310735	0.4694259149046383	0.021477782490966275	0.03641431050400797	0.02732203615945536	0.014692544383533063	0.035811447946539995	0.043894308036947424	9
0.9746441575637206	1.0	0.617912353347136	0.9476424059032755	0.21287094547964114	0.03252662765836369	0.05231555835050239	0.06014593567978701	0.00970398456333407	0.04502599087457658	0.045718436712216336	0.932049062049062	0.6225396825396825	0.2634030784030784	0.031373849647529775	0.05448734727410313	0.05785659001454827	0.018030080750825406	0.046041429123330146	0.0435966275414519	0.973090909090909	0.8530590111642743	0.495591706539075	0.028853976769571004	0.04908341771465426	0.04476683370903538	0.005938122026315702	0.04024857224966305	0.04952953814714021	0.9929824561403509	0.8388695448874198	0.40988451469087017	0.025177558825288042	0.04660239359854945	0.04461741462843603	0.01121851887239924	0.0383606372747148	0.052089731042248	10
1.0	1.0	0.8194989587934625	1.0	0.5980189655845931	0.018955282864581518	0.026214412679999688	0.035879110864433114	0.007032628530064112	0.033436217248771216	0.04821426385003008	0.9964912280701753	0.8577173866870567	0.5829584554606856	0.016356373279920185	0.017826022650613477	0.024411303494360322	0.005518475753749192	0.02587088197627003	0.04159771273299203	0.9928571428571429	0.8689467312348669	0.5145278450363195	0.015991648081734196	0.02641362582447861	0.021549645785521935	0.011174338698278895	0.030487372429189658	0.045760565307012314	0.9962264150943396	0.9420613684009911	0.6149090909090908	0.015316640220022484	0.02263392103655031	0.02345907454457436	0.015277424783120084	0.031803500009220345	0.04797198809592719	11
0.9823800401386608	1.0	0.5658532870638133	0.8616673689718801	0.22385755597785675	0.015742894632205493	0.02477350725565027	0.028436788695982117	0.004022992475964543	0.026252238225113172	0.04340474846205075	0.9679824561403508	0.76262478229472	0.3142389872987553	0.018650731215248916	0.03255183185550802	0.04082159666585454	0.012218262524662208	0.03354452539250998	0.045219498803009205	0.9687088483921669	0.7119715565945841	0.28240556827486596	0.021215159277328102	0.038547590907937815	0.032112966683566155	0.01519784883522902	0.03152718297660531	0.04754099058223268	1.0	0.8314849901056798	0.5082336884061023	0.019965626146006235	0.04586762437788901	0.032345160855795835	0.019029316433837658	0.03490518328906405	0.05204032780290637	12
0.9962264150943396	1.0	0.8403561422319816	0.9916666666666668	0.5505170699920471	0.023274851734295186	0.024064032269583455	0.0391391084346069	0.008194043328602723	0.038928448417117935	0.043805548780268815	0.9896551724137931	0.859666861484512	0.4976758231053965	0.02280033721159338	0.031952315299490275	0.03973330473936999	0.004804210819604441	0.04244938883938772	0.04232994960574042	0.9929802955665025	0.871261584704016	0.6315250062620021	0.023159080057175645	0.03374802683219631	0.03685982373815164	0.009708196033702723	0.03892962331045713	0.04367667584781101	1.0	0.9420485175202156	0.5907444109719359	0.023769703737334766	0.03531221096597976	0.04267995409054678	0.012431484840871653	0.04232007237684553	0.048850418106426055	13
0.9715396983023596	1.0	0.6595008284127925	0.9491380625476736	0.21022982294775394	0.029547082214165694	0.03660616194191	0.041648535776379336	0.01313173177183435	0.038962547567550056	0.046572771412797975	0.9500095831450226	0.6595064009887597	0.2842701547737076	0.028896674953822706	0.03622038968437883	0.03734792425864118	0.006267806345325637	0.033637900437903	0.044695492527480084	0.9487056842939194	0.728523611464788	0.2951485442661913	0.022388451895028985	0.03602102930289704	0.04085029127450439	0.00812570979952432	0.03213626720453393	0.04047192016310425	0.992717643164515	0.8349019318979597	0.4191181873406302	0.024461303963417034	0.03642151173439728	0.030503622039109085	0.010116105518396108	0.03401011787627417	0.04453301221811236	14
1.0	1.0	0.7625760270513581	0.9865599543288759	0.4903014733328942	0.03318587698580368	0.04737082286185255	0.033455674607373996	0.0041165905497931345	0.028488350538956854	0.0615410530907873	0.9859400328617272	0.8608366991163164	0.5752588107676423	0.028395644868553706	0.03700768543731127	0.029461078767222194	0.0034482800275429763	0.025352694077690564	0.05411858335191486	1.0	0.8232486388384753	0.5508744824443554	0.02950783315614649	0.038572472255707084	0.03511410311063472	0.011392781460483194	0.03080356991720847	0.0573174600679278	0.9960000000000001	0.9163940402919316	0.4671416944136145	0.022927071521206537	0.03632385844212958	0.026185516461345603	0.016769695680839785	0.033532522610028814	0.05718244739217432	15
0.9962264150943396	1.0	0.5155171070064688	0.8653149479823066	0.21452845718543695	0.025762254610585195	0.045146680782624495	0.05957807216719866	0.018611696363481776	0.046087802002985	0.0507656054419614	0.9309547859547861	0.6896503778707169	0.31520153104898874	0.02454089654297437	0.04246698715625941	0.05081465341531284	0.012452555735442692	0.043775183214735766	0.044678668212110834	0.9782630740257859	0.8517841667038812	0.46608012861358084	0.024758071049985682	0.04674677191740304	0.04355917170730998	0.015520480298460409	0.03961081819786013	0.048672477857605846	1.0	0.9180166444317388	0.5832323232323232	0.025778419186614793	0.047685377618309856	0.04291925799485408	0.013322411296578324	0.0399874136245978	0.05186478558419576	16
1.0	1.0	0.8108374703281536	0.9833765613268719	0.5962291387011884	0.015360650330039893	0.01662531066052705	0.027421610936931805	0.004902826452583329	0.02375450293193237	0.04147264312093089	0.9964912280701753	0.8472932330827068	0.6028571428571429	0.0174518327413393	0.026199587202518266	0.038228422077351575	0.013958263976645435	0.034489104089372544	0.046267873078317076	0.9966101694915255	0.9061701763396679	0.5879803686583347	0.01637840022638421	0.023612504830213484	0.021938176809707118	0.010727741212560097	0.03176388476723983	0.04342121653400259	0.9962264150943396	0.9104881540952572	0.6681625034233247	0.016571187816203817	0.030377097991626946	0.028720657021828418	0.01600605892735673	0.03430961862558523	0.05069409079677387	17
0.9925925925925926	1.0	0.6752039913937885	0.9132801548608954	0.309239044523086	0.01732008392062284	0.027091723740057333	0.02464561789561886	0.005379314311619454	0.03168198866983034	0.0417247152887605	0.9598620689655171	0.5953549758248764	0.25128271611497793	0.018814613036296314	0.03182878060925965	0.02469109076071279	0.013256335932793229	0.030436412724635598	0.0429636806789669	0.9892857142857142	0.8222270322270322	0.4048629148629148	0.018254650337629415	0.0259160318288717	0.021519489277607544	0.012380957186773964	0.030698522791556902	0.046043207770147046	1.0	0.8945713545713545	0.5623517223517224	0.01959047906756788	0.03532294765186938	0.03436766227988815	0.020958784452977545	0.03972645444785525	0.05367155769504869	18
0.9964285714285716	1.0	0.7621957238978515	0.9801820027883856	0.47682912044614173	0.016014300760456637	0.016846137840354033	0.028683623748310537	0.004723167388115885	0.030029963778132822	0.03884265689729338	0.9893483709273184	0.8227041023205162	0.5290484493205279	0.021705158231524156	0.031598593504308825	0.03975245226679616	0.009785376316822981	0.03530119225798431	0.0491547537308175	0.9965517241379309	0.8448578912050566	0.5619628980236813	0.015885308301380185	0.027670385043525324	0.03187134180493041	0.008907076405613647	0.034441111418590416	0.042616229493199126	0.9964285714285713	0.8903064789857243	0.5382649495857044	0.01905757106728102	0.0325880486590973	0.03966750274210408	0.02874787200737471	0.043245630373419365	0.04765754404099984	19
0.9744082332761577	1.0	0.5864647276471542	0.9343702193099312	0.20044448539992693	0.021690869871643863	0.03231617821748747	0.029030998075793242	0.008945900015652188	0.02620532854892716	0.041650589452077086	0.9384486119513342	0.7048802605608413	0.36752326654323025	0.020729384110652484	0.02947986467428248	0.022842622273028614	0.007069858248884053	0.025887165950855478	0.04827496308721583	0.9927922077922078	0.7035564616871332	0.34035299848367	0.025579193106212216	0.03895721629088667	0.02526239512402422	0.011280431928849935	0.03104252108590653	0.050927505836629305	0.9963636363636365	0.8204649792980392	0.47230600370674203	0.023463560056071347	0.04264961647749828	0.030843380803935904	0.01294163018025278	0.03654439548611358	0.056591518499614094	20
0.9926599326599327	1.0	0.7966414141414142	0.9609848484848484	0.36984848484848487	0.025793636923561063	0.02468457962765249	0.019403867663729618	0.002735247922389555	0.0253806354792531	0.05384311916379052	0.9791729323308271	0.8193665983139669	0.44181020733652315	0.025985686184008573	0.03227206338418414	0.020805247421028503	0.00341654199678892	0.025482003386163344	0.04568389587765763	0.9827503079733232	0.8411685628448679	0.5460514963621795	0.02662696619950561	0.03471722035183677	0.021714712377390363	0.01587540420502469	0.028639750722469527	0.05534727084563238	0.996078431372549	0.9110794216676569	0.5045157456922162	0.028201772126163725	0.043436919086825246	0.026755008662920417	0.019379684247812855	0.03405857155335393	0.056482651689137985	21
0.9640049618996986	0.9964912280701753	0.6417691334136516	0.942536574558267	0.3579641158789097	0.022650678382542186	0.030442707572867107	0.019268661977997197	0.0033789236557987532	0.023782622603607022	0.04373793394364024	0.9590184251838387	0.6452401608416645	0.2944283786389049	0.026321659117738788	0.030314090200048327	0.03782157155729475	0.02037493725760457	0.038901618386662826	0.05023482282559934	0.9757910996075813	0.7622900331696357	0.3222332576832869	0.021646049344614553	0.03377959263953119	0.031802352206873385	0.012340212787265638	0.03283090046578445	0.046210349803575364	0.9963636363636363	0.8364735069998227	0.4735353535353536	0.0225847363475108	0.03866970915098667	0.024604499353734398	0.02392922224188112	0.036984303038442516	0.050279644258486446	22
0.9962264150943396	1.0	0.710120226764745	0.9588016745159603	0.4911571411239185	0.014925208662700454	0.01852075615196356	0.03838064866159389	0.0020810691563641773	0.025744267492098773	0.03727804688495511	0.9930387409200968	0.7975536444852633	0.4374551223177757	0.016268741193976154	0.01939940975615422	0.029654056844174752	0.006208130111165255	0.027540833479561676	0.04206661544050782	0.9966101694915255	0.8667621713547458	0.5421810297221722	0.01601198302685873	0.024614372513540088	0.032859726006566156	0.01101233863522357	0.028493517615855966	0.042202379318838946	0.9960000000000001	0.9272273386990367	0.6854616704050667	0.017217927251446545	0.03248996247109557	0.029209698194720718	0.012364858101765856	0.035224253427354614	0.0504932803263896	23
0.9780433436532509	1.0	0.5837567756600804	0.9552404266480155	0.25651512502185697	0.02004215218390622	0.02368355798454372	0.019727456885798033	0.007504388440568001	0.02385069905610072	0.04870144913682238	0.9436541589082423	0.5421730266104132	0.20930185966483608	0.02348661251357379	0.0310483026895778	0.0244852313340674	0.006219409617970567	0.03221776960396627	0.052019503251568754	0.9928571428571429	0.787726526347216	0.37347553837571984	0.02431134270196795	0.02809999174239109	0.03074861702286128	0.015719257283033826	0.03454524047921109	0.054482469187253614	0.9964912280701753	0.8579341112963403	0.4791677383504009	0.023585887006807048	0.028069720069780275	0.029617777545224794	0.017220770641031675	0.03852176056666302	0.05381252519400968	24
1.0	1.0	0.6340445269016698	0.9496289424860853	0.3226345083487941	0.019983066035003508	0.02374235055029984	0.03124820556590461	0.010976040964583624	0.03071623859389331	0.04720322892173835	0.9854957823967858	0.7835884441096235	0.5179102603613784	0.021288865424307767	0.02687056101765628	0.026451693971488187	0.00763504222569845	0.028464281280033067	0.04977558736108424	0.9962264150943396	0.8346183855866081	0.4928760580697025	0.01830503915946529	0.030577922143800163	0.030841930914475436	0.014215212238344635	0.033761226322007475	0.04919053977017059	1.0	0.9162545944621415	0.6253724577309483	0.022951365808601482	0.030257086808127904	0.03500319663691363	0.018324924476888348	0.03714518729516359	0.053957718863087235	25
0.9849499206909103	1.0	0.606732301122545	0.934019684019684	0.31589389833292275	0.022770095365219956	0.028710022664045525	0.021421060348811895	0.0053333386475579656	0.023559033633704936	0.04751490363754396	0.9893483709273184	0.6924185463659148	0.3175438596491228	0.023530235774543426	0.03018380872231643	0.020175856496941896	0.014533210508737354	0.032893222977815995	0.0522350379401618	0.9929824561403509	0.7789003159239094	0.4119110035625462	0.024289578189555176	0.029088919299886395	0.026919257052076706	0.011389350367460936	0.03190188567525609	0.04999772643552928	0.9962264150943396	0.8294814129150246	0.44183056462979353	0.02252276519134492	0.03205638566013112	0.029601007468926903	0.013585673240555868	0.037011693359313584	0.04747461907017875	26
1.0	1.0	0.7967938754875055	0.9651293755115798	0.46747479416437965	0.018947603259572343	0.029739468179171714	0.036100883851414155	0.006945362650034839	0.03083322564124147	0.04110053331258429	0.9783068783068783	0.6949057239057238	0.42038095238095236	0.023600344918527676	0.029849594472702017	0.031745642709828145	0.008413349186785529	0.03530610138234734	0.04465528958696324	0.9928571428571429	0.7880502329343202	0.46119474841951985	0.022080339796741323	0.02892990974134052	0.03212083356965537	0.011573462024959628	0.02817405506031777	0.04506923991225481	1.0	0.9380724443323197	0.728287510890448	0.02102643389565959	0.03311294111710604	0.023607089806904964	0.017336588619775113	0.034314375893005795	0.05044043019306178	27
0.9887732317807505	1.0	0.6960133736220693	0.9249967824967825	0.3137605618040401	0.024725647386221627	0.03613498166836958	0.028028667581798034	0.00613793456324432	0.025386963632121194	0.042913556211856926	0.928725021108922	0.6798161178346936	0.2674247115113988	0.02435741642995699	0.033831295592103086	0.022966908052152853	0.005627867736031146	0.02784939790197538	0.050491271712259214	0.985245037980887	0.7860380582674524	0.33500898472596585	0.02642799262193653	0.03610175539625504	0.033540274538656364	0.009364603430928651	0.03758153837214821	0.04797595690459945	1.0	0.8215244951661465	0.46138508076939055	0.023665281028406093	0.03983381354329359	0.027688084244811128	0.015720353471784604	0.03329516760372668	0.05784736870502222	28
0.9964285714285716	1.0	0.6845460595305315	0.9686283643892338	0.388416149068323	0.018381327929086755	0.024704483162720853	0.02202939630254098	0.012956464939698261	0.027205924103490032	0.04493467683870038	0.9820062695924765	0.7121501487018729	0.40889076440800576	0.018416726106148952	0.02433687928125689	0.02768428675088912	0.004985663901251491	0.02558770096864999	0.04229668818544604	0.9929153605015675	0.8089621775068883	0.49682818837114573	0.017241547240438686	0.025072668002670682	0.02423963786422997	0.006923692349999419	0.029133658470507907	0.04539273237284552	0.989010989010989	0.8679583574320416	0.49612492770387506	0.018964477506070332	0.024362104850528397	0.020049650458752212	0.01610372534641898	0.030148486609652886	0.05316818975613265	29
0.9854545454545456	1.0	0.717650629352757	0.9503003003003003	0.35974538368155395	0.02430655031061304	0.028211366442905318	0.02785667525561823	0.006317069946584727	0.02735905138962627	0.047311400811321166	0.9631267207427436	0.6666935195130683	0.3125125004629801	0.024646823501832248	0.028819676531445664	0.03145623259679951	0.00825410852505332	0.032535476840127996	0.04647102015808917	0.9744034232713478	0.7441739951173914	0.4464394620054998	0.02542704466983991	0.02444278829423926	0.029839830187064015	0.01031947085891878	0.03239388216159383	0.048374743938870014	1.0	0.8680039998436225	0.5426532866155507	0.022670150806071633	0.02733909844027399	0.023763423953636415	0.01681712955885644	0.03243994468719681	0.04890287325102434	30
1.0	1.0	0.6305308448165591	0.9597150997150997	0.4072576894005465	0.017676200293202056	0.029902781643819248	0.03195047284981109	0.019448428609218034	0.03202258124141309	0.04365612657716015	0.9612133782732692	0.6563696258902836	0.3961577371420438	0.015406038307918094	0.02805890343815177	0.02245347450079694	0.004179618419509573	0.026054153929954436	0.038276466898861064	0.993103448275862	0.8672673498444823	0.6313354965260591	0.017253726975937394	0.02674767499345691	0.02990412906135361	0.010598154476480623	0.029719328305798837	0.047641775047026935	1.0	0.9382095448411238	0.682125138019875	0.01637114047865764	0.0294536513145938	0.027594977533657184	0.017355506953147484	0.03401602622330299	0.046436488959536594	31
0.9820062695924765	1.0	0.5969588612460096	0.8775495332378533	0.2610786196615552	0.015778971697770903	0.030172222473458642	0.03478942707996828	0.004848489262840955	0.030131884521239567	0.0484130265655516	0.9855170755170756	0.7890425558846612	0.47338599022809547	0.01794005008868807	0.03551094830539544	0.0437509759883771	0.015602373610459182	0.03726724573170741	0.04367928829525633	0.9716746411483254	0.865397584871269	0.5424105718842561	0.019194123526001243	0.03369823203718838	0.03637218870166549	0.009899753224580792	0.03331114584636952	0.04876121865074909	1.0	0.8724142575177058	0.5781859979101359	0.017534513538864285	0.038198789133536186	0.035641800273767524	0.014778160575972579	0.03987536533575236	0.04926869070638292	32
0.9853072853072854	1.0	0.7318911584869031	0.9843161094224925	0.46645921454432093	0.02490834608043611	0.034740958054151796	0.03825878506849752	0.01893420178776983	0.03191440258640142	0.04804121555067724	0.9776467051467052	0.7605978699846625	0.4728911532213419	0.022652842366344798	0.03314925841006498	0.03322757266268261	0.0065440014787978866	0.02738864415455996	0.042942046251301824	0.9822614530055546	0.7784743991640543	0.41181433206841556	0.021027041114359952	0.023848568817401838	0.02883834278978577	0.007785940560247397	0.02818931861652409	0.04562631258652211	0.996078431372549	0.8475585847949887	0.49695941108260755	0.0204876787189129	0.032260308962610326	0.03282688913985397	0.017315418148954972	0.034034213323382495	0.049164191250884934	33
0.9516045632641228	1.0	0.673517768849586	0.9757321730336781	0.39020896390970267	0.02215377092865482	0.026119162323277267	0.03019401102579463	0.0028612061462922186	0.028894701772254904	0.05151157687752787	0.9714912280701753	0.6497345057559152	0.3193502824858757	0.02363173906517232	0.027794368108535812	0.03254330076930968	0.008348871527075093	0.028639612940275262	0.04583353674721856	0.9853099730458222	0.7276343374158667	0.31856449299349	0.02088898742168101	0.02633974417086034	0.024490388997952733	0.00867095740113796	0.02780022309485467	0.048868390719134215	0.992717643164515	0.7410466603059629	0.3774510885673921	0.019103606149170952	0.027421987206792092	0.0315422624122685	0.016397207132885033	0.036328576186035834	0.05187495248414843	34
0.9855663984477543	1.0	0.6984813925570228	0.9641536614645858	0.5196978791516607	0.022061589917284997	0.01812761286245819	0.03421636714816599	0.0057889194102691425	0.03215162351951197	0.042831214120837235	0.9709544841123788	0.7459722733406944	0.4962016930437983	0.017114851152893677	0.020847790465873515	0.03229111820933814	0.012802447252415717	0.03149768677453692	0.04219101840190853	0.9897115670532262	0.7026228634121832	0.42295877039178886	0.015708219426732457	0.026823591007006063	0.022817585122668776	0.013142210875232738	0.027390582653893557	0.04430223024602011	1.0	0.9002215988656668	0.6729334632724463	0.018488481265048744	0.029447932932369542	0.028938054472082607	0.022137955902592953	0.03675614940103834	0.05096904975309859	35
0.9816670281211595	1.0	0.7056890331890331	0.95487012987013	0.2891341991341991	0.016863239828817142	0.02300029854229937	0.02896226096624706	0.004301087288118563	0.028179457053542495	0.03890046417066158	0.977545096413021	0.6681155604868427	0.3206836495771578	0.017211494388529026	0.02735970886998792	0.022136116584277617	0.006325634032516287	0.022356611462777058	0.03752606616978457	0.9962264150943396	0.7416736334327899	0.46589837650325994	0.016589337591418833	0.03078814402679349	0.021020264467081256	0.013154791906447926	0.027373728809822206	0.04502927823570761	0.9929802955665025	0.7926239358607609	0.40637482830911587	0.015974986746866166	0.031544312166465284	0.02469497297009276	0.010273596200893709	0.0290244793648299	0.04293559218095819	36
0.9418831168831169	1.0	0.5877951244972521	0.9362930213994044	0.3763056092843327	0.027723564150828987	0.024698217738643426	0.05425443236042412	0.018260671502685018	0.035582166333122264	0.05638469233427745	0.9259106791182262	0.7395324312305445	0.3683844736674925	0.025897859690469843	0.02005476200213251	0.03151456072457591	0.010421706808110822	0.02864727773404893	0.05754723273329626	0.9891558441558441	0.7301200613243433	0.44080047962741986	0.02317287096677633	0.025488395985232625	0.02248598929060864	0.013255812482880111	0.02759431427573082	0.056178103660861324	1.0	0.800887037490811	0.5210940945846606	0.026097477183238394	0.029590456329868564	0.0359006805394979	0.016014915540520525	0.0372560786582441	0.0642023883781914	37
0.9708943886302377	1.0	0.4776316388563103	0.9569210786739237	0.24215324733315705	0.020100974417436124	0.041371031400379434	0.025404269201959217	0.004319916569716772	0.028849730138727426	0.03878553587062006	0.9894736842105264	0.7728867623604467	0.4248165869218501	0.020585712459127624	0.029801779269276678	0.03022897363843536	0.010543199514338939	0.03152204837968046	0.04788436183423599	0.9824561403508772	0.7840155945419103	0.4851851851851851	0.02157503717586946	0.0286779169590836	0.026647182326567792	0.008577002931756571	0.028398541452180848	0.04363298796376746	0.9926599326599327	0.8310314074465017	0.4168576811029642	0.0200366329509929	0.03210094931323676	0.024831659064286058	0.014156169313012104	0.03432712325494635	0.047675613635537	38
0.9892857142857142	1.0	0.670655791847498	0.9785861358956762	0.4545885561535961	0.020778466835584722	0.024400780212048032	0.029084350507993368	0.010207070817098337	0.028690528347189125	0.04183428489399376	0.941415404637354	0.633049027233398	0.3963763363784715	0.0191055808621103	0.022478250408163914	0.03188010261833746	0.0048642977445451825	0.028730765918338497	0.04355600498406985	0.9963636363636363	0.8492959322723387	0.6102632713794238	0.01735769600234922	0.023482772703045912	0.032145451155972934	0.012745253521709715	0.03452084137829488	0.045063792455451925	1.0	0.9184422059422059	0.612016687016687	0.017816795114343982	0.029743946741287348	0.028736105436241464	0.013280057161967026	0.03277768669233995	0.05761910472705275	39
0.985014005602241	1.0	0.62999592999593	0.978478835978836	0.35144892144892137	0.022588756478269505	0.03912356558554727	0.027296037043886716	0.005810245196575121	0.02617654211433553	0.039967538913034215	0.9476881608957081	0.6456535933447552	0.2799839766324374	0.022180150515191715	0.028309159864973454	0.03345020233621823	0.004922790900501465	0.02783993597072094	0.042904707602360904	0.9849755415793153	0.6892041710909635	0.3554422935555011	0.020945722478258995	0.0283068899196737	0.026002415367563834	0.01226022553388001	0.03260589533420151	0.04604869078007075	0.9883107088989442	0.8787384184443006	0.5382137470372765	0.020206970462899522	0.02993587797177431	0.0262545863455661	0.013811682359899602	0.03078640343457816	0.04549056236694464	40
0.9851851851851852	1.0	0.6909009533377453	0.9092064200798923	0.46583899657237826	0.016312400584528645	0.016820515695560548	0.02167178147794303	0.005145892585217874	0.024821963966123302	0.045159487038277504	0.959920634920635	0.7274546781443334	0.4288047138047138	0.015179378855100095	0.01873582191155685	0.024234343882640796	0.009829577799242229	0.0263585493849527	0.041767025698935326	0.9709543626283971	0.8186391724088464	0.5433326963828805	0.01746187133728124	0.023606659642351115	0.02649402079071649	0.01197382861156294	0.028793167108655128	0.04858795705144969	0.9886710239651416	0.8621197286831961	0.5864394520741271	0.016872391639762875	0.022304198894453283	0.02326293382007619	0.011339989435430296	0.029096606513037575	0.045839717217671314	41
0.9927272727272728	1.0	0.5516107681961341	0.9305119088045917	0.28319616734250885	0.02319594544235992	0.04320504836566751	0.029566490657137606	0.010109069185652988	0.02817854787372458	0.049530023083332424	0.933972564519879	0.6404148758317557	0.29253963087211166	0.01910528174853383	0.02918007320436112	0.025718771215956476	0.004248124271098193	0.02499180886912519	0.04231199587582876	0.9713297793835493	0.743331463869161	0.4550386782297945	0.019073959482936047	0.03195505849536932	0.0342619481384295	0.010563951423980044	0.03212723124019374	0.04541377015533039	0.9929197994987469	0.8691398951925269	0.5074716336295284	0.01742635132169624	0.03276479056359583	0.025615840354498192	0.01815045950967472	0.03632255027529102	0.053128832497654585	42
0.9818181818181818	1.0	0.6757329105003523	0.9650458069062721	0.3943128964059196	0.024517489847403522	0.022545275969427785	0.02701496087184318	0.006862678962841359	0.025216142070449303	0.04306855352088857	0.945671980908377	0.5892369450353392	0.3445496618556386	0.02631117426076377	0.025527847990122594	0.019285789176541748	0.0069746208965795935	0.021070084192221554	0.045422019221391996	0.9756200846944948	0.8277206679679028	0.5122600417765298	0.02533524079458524	0.0284681543342336	0.02647133913188049	0.00706525969773137	0.027031013401875626	0.05018190506252666	0.989090909090909	0.8679591836734695	0.5267625231910946	0.023427248303759505	0.02809255123518775	0.021282668810264728	0.012635858128984243	0.02951702037559119	0.057779611671810324	43
0.9882962962962963	1.0	0.750023942062913	0.931091556672952	0.3614230242387461	0.01820207671267885	0.02086286976387251	0.030535563802664034	0.004287086869717969	0.029778089596954195	0.03676440761557702	0.9649559823929572	0.6295870072166798	0.30191828092398487	0.018391817982569527	0.0198066618742263	0.01905219553143345	0.008376938080908352	0.02288045699448202	0.045370942424601365	0.9897720631209819	0.7151175462263538	0.41648514150989807	0.01846723600441914	0.02143239554722198	0.02459937646506061	0.009391322865488222	0.02846430762297216	0.0459663052349086	0.9963636363636365	0.8515629248459436	0.569713995298901	0.01843367210008558	0.026882509743457628	0.028331118198809114	0.021015187480375296	0.03347589186137894	0.04910655127862793	44
0.9783534323937706	1.0	0.7395259095247557	0.9634659660965836	0.49806705290811976	0.019881590544585697	0.02851254704853672	0.043211976051458684	0.018252599071653938	0.033120867392478034	0.04613311221854849	0.968693009118541	0.7159613533934884	0.4292529847262056	0.019280468811203478	0.02273827363546943	0.03280616113581372	0.0111330083705676	0.028419740577585666	0.0409609548300464	0.970675640884181	0.7968977737845663	0.5263370690878139	0.018416570930694313	0.0307344694529621	0.02350012434700894	0.007157670808520165	0.027307473213442006	0.04222366957365407	0.989090909090909	0.8794996593565234	0.565907393168291	0.018630764833364205	0.031902793623842726	0.024514946268988237	0.01644221081339304	0.031782529815757764	0.05476950864905472	45
0.9892185007974481	1.0	0.6355492596224861	0.9401709587979612	0.35223493516399695	0.020456370105615317	0.040922931357668405	0.029179559735613658	0.0103522684685719	0.03200679441647188	0.03966547831926064	0.9400084697910784	0.7329644268774703	0.38144268774703555	0.019840626755099	0.02636206503619376	0.02813694857005756	0.0035853308779646535	0.02710159435530728	0.04222969737257644	0.9687819783239513	0.8051981154323785	0.40594974086518076	0.019931895432612954	0.030787322149178082	0.023751625991036574	0.008342157396621702	0.027899315929846836	0.044745772649129205	1.0	0.8349511307406046	0.4741527283632546	0.019849771773012722	0.03235793264652846	0.02998621561836118	0.016768800586268638	0.03462780160042889	0.046879522784561437	46
0.9927272727272728	1.0	0.7999852045139684	0.9410395398155496	0.4722020839217902	0.02034423846004831	0.024386575677306822	0.03769371386727851	0.004975852690003908	0.03021144288806718	0.04066813366737919	0.9634086410483927	0.7002737916015779	0.38462394865184035	0.01806396186552051	0.016389881724362187	0.020699867367210568	0.00428855662890804	0.022003167161882563	0.039773081713827665	0.9860859044162129	0.6734924494058829	0.46118777751144285	0.022306304073292912	0.027809987552120434	0.038636076092403444	0.016674362858171317	0.03500466589522797	0.04613695303094632	0.9962264150943396	0.8680828724443262	0.5920152695294993	0.0192210844074409	0.02413608711305771	0.023391995358224428	0.014822312768357942	0.03405676834135527	0.04966964472675032	47
0.9821382007822687	1.0	0.7025548460490916	0.9544199992249865	0.40275448123913604	0.019036880997162907	0.022545152091910624	0.020023821810837623	0.0069194192057673186	0.027613929333721858	0.047345970560211746	0.9245446239082312	0.6819143903745758	0.31365858318208817	0.017138056899581505	0.02772196234224885	0.025597533909429898	0.008805011464960617	0.03153057308805185	0.04465361275815599	0.9534662127015652	0.7333222851296337	0.43791870327620075	0.015379964461681462	0.02772292952080721	0.019679889263963326	0.00641741078814983	0.025367592167368974	0.040856673692290936	0.9961538461538462	0.8641412400333006	0.5531397666990887	0.017849857132388226	0.03046911431762302	0.023238406517450075	0.013946933220686172	0.033548843969507455	0.047914658849838275	48
0.9927922077922078	0.9964285714285716	0.7066465560583207	0.9508080155138978	0.4014896214896215	0.01877761256739146	0.020232382488353077	0.02730844038706081	0.005714288853992838	0.026156706056174105	0.03865804133773837	0.9566264646329268	0.6766129093825575	0.49442194661199323	0.02489877295762429	0.030708279404085437	0.03208738836896078	0.010635073112494701	0.03342868947728404	0.0460286155982043	0.9753759398496239	0.7946582365003418	0.4789553429027113	0.019140184421091947	0.028637686557463887	0.0247896495718528	0.0064326069492655884	0.025959736475784506	0.04246194079372378	0.9890139394608113	0.8877468638243217	0.5993687931473433	0.01888691502651278	0.02487682366915655	0.025640294361623007	0.009367896221276106	0.03119650910759574	0.04673970606330766	49
0.9819480519480519	1.0	0.5620224367358666	0.9443899583599569	0.30687125035915075	0.022733456393517277	0.023489047697884693	0.021656797219837355	0.005570201821881897	0.025219122751365747	0.047462644457510625	0.9705971659919028	0.633682356151134	0.29327409135616095	0.02258499644174599	0.0298663844980205	0.0277344332263382	0.015390055100976971	0.03148621703835489	0.04460618372028326	0.960345525129965	0.7136740286255545	0.3138791064904619	0.02201739029058484	0.020678130387207744	0.030509949413060188	0.0072225251006648675	0.02999013974647627	0.045835094785803776	0.9744658172016661	0.8303430531732419	0.3915976476353835	0.020635071467643644	0.026721415024781196	0.03101734687797989	0.015521172432638319	0.03322373200769753	0.05332495176721678	50
0.982393483709273	1.0	0.6840440115440115	0.9604329004329004	0.4404365079365079	0.02305948880053092	0.02517368144973694	0.04139357084374884	0.009038526567090144	0.03572307220737016	0.04575252961987579	0.9785452556740498	0.6658035775180976	0.44210595893942906	0.023280391083087333	0.02815797128688944	0.03839332673782118	0.00924046749049921	0.03757013170910911	0.048115742277414955	0.9687235329703568	0.7363043624386638	0.47730725280634545	0.021145317540226825	0.025661212404554545	0.024918523428067604	0.007140295643223213	0.026940906699361437	0.051090364836055405	0.9927248677248677	0.8751601225285436	0.6200849345586189	0.01826852417928124	0.026341601162401956	0.028439857831276144	0.013496245653146777	0.03304294550363503	0.04904589002564678	51
0.9854395604395604	1.0	0.6614079594101792	0.9512702816975848	0.37119259024364465	0.021471494359350782	0.022098437379169476	0.01791872771111223	0.004855504407573399	0.02889122473528987	0.03907514605672292	0.9638288904078378	0.649864877911265	0.32693864862464334	0.022475306914715422	0.027017382365341402	0.033918231523944395	0.009695514506397577	0.034437379886592	0.038252060954866315	0.9777970909715332	0.683689341985488	0.33815440700836236	0.02022987147380856	0.029302201124568404	0.022854607708396504	0.014877681011677574	0.031092514010170668	0.04411550844915506	0.9925824175824175	0.8450224876861947	0.41979319977100216	0.02155599127479408	0.028944427526673117	0.0334948362371993	0.020325331274394946	0.037460936557658656	0.04475343182589478	52
0.9741237518596011	1.0	0.6834798534798534	0.9341880341880342	0.45084249084249084	0.02214861535255614	0.02422448217595726	0.04452180299311996	0.007033901744077903	0.0329097403781012	0.04421191034334687	0.9716746411483254	0.8217548241232452	0.5085754596280911	0.021707576200851404	0.03306035550868872	0.038353868424995455	0.009099909983360913	0.03543043736612429	0.0457356189601715	0.982555376199444	0.8020625952829343	0.4466325890054704	0.020918693349475707	0.02934215631093772	0.029838912250777533	0.007088000848864441	0.031151421108598486	0.04828676333058986	0.9961538461538462	0.844072936148408	0.5817040506663147	0.021091054196762875	0.035504003904922164	0.03017053878017397	0.024973122348085915	0.03514518271675808	0.052764774147745205	53
0.9723081418873354	1.0	0.5945852644087938	0.9064028520499109	0.2825306001188354	0.019346905358422265	0.028001480701974234	0.020877331727185103	0.007439875065378343	0.025585023649952732	0.037350876585898606	0.9705334765485141	0.6075993555316863	0.34411027568922303	0.0225918234098557	0.033428960550856736	0.02014944482526469	0.010394480992559383	0.0253459339028597	0.04569120432486661	0.9778881165177093	0.7473362569945716	0.3105139345742749	0.016833991312473297	0.02145241109981693	0.018643928705087114	0.006456803866576896	0.024614310376658892	0.04311302947144549	0.985071707953064	0.7720636477449976	0.35217487532615654	0.020317206050998744	0.03474101295855656	0.019166664787517045	0.015331749183941054	0.02909686973185544	0.05044619165504073	54
0.9851078167115904	1.0	0.7510026737967915	0.9709733893557424	0.5357142857142858	0.02024863665745099	0.0233043292643339	0.027517492746147853	0.004163817817067658	0.0236044711434196	0.04584031123913173	0.9923076923076923	0.7714250662886077	0.5287518610516247	0.0196142048596453	0.02483841356097058	0.032332146173232004	0.004865206621042952	0.025805651516604484	0.044786378340745406	0.9894065885717428	0.7771879716707304	0.4820230129486028	0.015761246737703016	0.01992971459422597	0.020194267066041726	0.011874709362331273	0.02534900151830034	0.04202160766600407	0.9962264150943396	0.8807723597157558	0.5806079392305807	0.019963910057563542	0.033538678896055114	0.026236665339846053	0.018298032324901264	0.032694183598694096	0.05063541655846014	55
0.977835089438863	1.0	0.6537591998986487	0.9667322103421323	0.3345914754976132	0.016889968676216716	0.03184537176319281	0.018190889700219086	0.0038152253241102918	0.017841935273700003	0.04292302282966272	0.9437866762866763	0.7380447330447331	0.42648508898508897	0.01844150580820074	0.031792967437478496	0.028722075204837598	0.005595921671638693	0.03016837595755285	0.04556315200529724	0.9749062828010195	0.7730603217445323	0.4542601161022213	0.017226613223545992	0.025364558110274604	0.02239285147377504	0.009645271888496504	0.03386916202424636	0.04183902338632652	0.9962264150943396	0.8333874322742247	0.5294669516367629	0.01611804239242952	0.027180036098156175	0.0263274299030804	0.011789608067774038	0.02916873686325277	0.04861381926438203	56
0.9962264150943396	1.0	0.6774544374544373	0.9549450549450549	0.46805349605349605	0.02279057234145606	0.028557212817112758	0.035173680965874386	0.001403511965035783	0.028347941178171195	0.03951468281504423	0.9360088947859847	0.728629351155667	0.44344183989385233	0.021937455280244624	0.02363809790153301	0.040518011269713924	0.010681477571207965	0.032783584447805596	0.04285421297557114	0.9821361397223466	0.7711754146236904	0.564834073972005	0.019676922824454105	0.027004293771762732	0.036851833076383025	0.010109044307456095	0.03383235212943318	0.044377296303611445	1.0	0.9075175143432634	0.5444746871494929	0.02028931352084893	0.033194366230018965	0.030689163793576835	0.014687713049329813	0.03409309039231275	0.046751163414298504	57
0.9660054484915751	1.0	0.6754106280193237	0.9451138716356107	0.4634092477570738	0.023180564754916408	0.02869293683866105	0.03203804683910682	0.0022085824290952478	0.031357599141851177	0.04496018429114682	0.91824288801916	0.7666764024378372	0.4637965613256226	0.02151092056863738	0.032613456710998544	0.0347706341311501	0.00931831974881176	0.033449001544286414	0.042685926827789045	0.975060378218273	0.7740745803903699	0.4777208171945014	0.023485243909903735	0.03376283781976006	0.03200154934386796	0.013298360332488499	0.03333032922830204	0.05062371360705962	1.0	0.841038818130938	0.5479197076200405	0.02117015634459063	0.03389030239188153	0.02800175232849821	0.021852306897721524	0.0371963987577459	0.05268736814754218	58
0.9963636363636365	1.0	0.658111351564037	0.9693719806763286	0.35868144359192955	0.015179223762055976	0.016222248902982083	0.026110271472251527	0.0027352464315610623	0.02321139852824883	0.03671166979826671	0.9765799351755767	0.7806666922889682	0.5491419731734501	0.022109159271602643	0.022593026735476085	0.030631628808490706	0.009214645345389079	0.029605507169529137	0.04000528313247699	0.9814736842105262	0.6936624319419237	0.4654446460980036	0.020637471616998037	0.028026545662599968	0.033604543086650715	0.016546780700011622	0.033894521807791525	0.048279767706404526	0.9927248677248677	0.8881984943777397	0.5361062330401952	0.020036579213989915	0.027651865929317003	0.03447347648277279	0.015573634409231634	0.03262758320518191	0.053414333663180824	59
0.9822568874293012	1.0	0.648331791551033	0.9595224879961236	0.38315757015109464	0.022567025785281095	0.022820344485127243	0.03189461478001434	0.014227141730926185	0.033645131440154616	0.04141433486276722	0.9098383212934296	0.6435729847494553	0.35813553491572064	0.020779128444710904	0.027553105023800824	0.03442059861943557	0.012539592346132366	0.028352114434094113	0.04257864957390216	0.9747981063770539	0.7644294030292045	0.4034406007395083	0.019965447701319736	0.026367613885581	0.025111668426011285	0.015426934005910869	0.030915273199193478	0.04735972638893328	0.9856402282264352	0.8597492609561576	0.568537331123538	0.018675928722861092	0.02465252228873513	0.03156079312139832	0.022446931546844316	0.03834778516884539	0.05011219031837353	60
0.9588989441930618	1.0	0.6145860849343394	0.9678168671087632	0.41321551978556414	0.020857315813300744	0.019908228996816636	0.023653743145954798	0.007021851366376565	0.02556394372190699	0.04573250264761335	0.9231966771261476	0.5415803415711039	0.34605220555429556	0.017267724133094606	0.026287878985057245	0.019989714456362627	0.00910855233815084	0.023005726178659206	0.044831819756874135	0.9783244552058111	0.750818123892165	0.44016553324760277	0.018569746872655224	0.01909142597254287	0.022501049235347962	0.015192250696201573	0.027625033534534493	0.046620973160933485	0.9923076923076923	0.8243843166176168	0.5781815986900731	0.020149420407974288	0.02790314077334243	0.030814241901977384	0.01675175533539535	0.03252709515382986	0.05645804779588463	61
0.9492207792207793	1.0	0.630037757467975	0.9557582910765283	0.37571676639130447	0.016901179300686013	0.023084883446587042	0.03198080171670917	0.012215334998284732	0.02775838869884248	0.04202932652668416	0.9128504393210276	0.6311780267662621	0.36957552251669895	0.0180510582284387	0.027392636957706572	0.02015767104262462	0.008719383130234846	0.023969207073538883	0.041818167766530176	0.9719149202638391	0.7645104505858451	0.4535067212156633	0.014964070339586664	0.02562664415466161	0.02793720781160879	0.02004527277395363	0.034323779318683544	0.046636337450046375	0.9927272727272728	0.7293727549046698	0.3965902182923459	0.01468068249483978	0.022570108574605476	0.022636234900863434	0.012092570616637969	0.02822714345091292	0.04922019492872167	62
0.9851153039832286	1.0	0.7778805617345569	0.9658020357768399	0.5579716506294137	0.019369811047429665	0.024661567656187912	0.031485868083376986	0.015475414133538873	0.033541683539429636	0.055691845088571626	0.9917446808510638	0.7162210681493048	0.5015993072920588	0.018222467829800925	0.025739652151358046	0.02799576649559362	0.006325090100836847	0.025014929247259437	0.04287565044092167	0.9733657339797885	0.7804810833966158	0.5272299895131836	0.019720219311969347	0.02508560561017989	0.03262740783482598	0.010032028041134722	0.02611205664540418	0.048912565639283194	0.9886792452830189	0.8910387635137912	0.6264233156574999	0.01653005723134972	0.023351457725685393	0.0204682124851076	0.016537184500332137	0.02733805430151538	0.04869799183102229	63
0.969167851756087	1.0	0.6431000921385679	0.928589056103327	0.29572595503057364	0.019934819020641325	0.018434937632571192	0.02254335387231963	0.0020689687030068645	0.030026616690232422	0.03411950001813725	0.9163570593540198	0.5726906710310965	0.20457630515381275	0.016964234737583624	0.023364696497720324	0.033884941050312596	0.004987992766820289	0.026730239547159772	0.03566945223726033	0.9700857632933104	0.6947768472740725	0.41686879897756707	0.02037462465962217	0.022531582212951512	0.0372226833794676	0.012600404940708737	0.03308030982526721	0.040526028910432936	0.992153846153846	0.8302523163111399	0.45966860590389996	0.019027711935679696	0.029171052680760035	0.025190673292627624	0.022911079067727567	0.035630124936497545	0.0476277207874206	64
0.9745454545454546	1.0	0.63593458781362	0.9608467741935485	0.39264247311827954	0.021382876723212575	0.019332355693564784	0.03441300410861226	0.011050640760952536	0.02976310184128044	0.042691796352245834	0.9807181363111284	0.7877132183558627	0.5109878807530956	0.020064346216476875	0.021526825247640945	0.031758280432957794	0.008398153999555213	0.02592210815872792	0.038167498490481906	0.9927922077922078	0.8245562966978575	0.5328023035645539	0.019904508518628402	0.023390128742577263	0.039701629771889874	0.011230235842603313	0.03362155586813254	0.04365507197766648	0.9963636363636365	0.8819223683374627	0.7045753128771997	0.018450049560416473	0.02444625782960639	0.0350456529295534	0.015298238116735474	0.03331869516917631	0.053108191713909195	65
0.9572567783094099	1.0	0.6020991948488529	0.940018846585194	0.3794634790530823	0.02360072921045379	0.026347709201912393	0.025571795918343604	0.010358164003878897	0.02806272870387283	0.04077262322749896	0.9512573141144569	0.5869908662765806	0.276704723847581	0.02019841974357862	0.020097616375930334	0.02211122105350602	0.004840918973624394	0.02295140063778749	0.04666236038762055	0.9591395429318114	0.7179993914409878	0.40914966556362575	0.020479144194612237	0.02907466306571204	0.02022414820533729	0.013887225848841195	0.03106270675642555	0.046449254408786826	0.9819457735247209	0.8139712918660287	0.4518022328548644	0.021779783289609066	0.03283243025724274	0.02282320018797793	0.019111191390658124	0.033650453792584814	0.04797970803684914	66
0.9818181818181818	1.0	0.7442635318245074	0.9737837837837839	0.5483362630923607	0.020008681922299584	0.016654588750035088	0.024758407199830933	0.0042731865017410975	0.02254224617650324	0.037863336812884715	0.9414330544563103	0.6977642856712624	0.48767634604843907	0.021426650681821337	0.015331038149658204	0.029576190973224836	0.010062628777784157	0.032713490312872476	0.041510244002032445	0.9634631652506528	0.6848799146713744	0.4285740556842841	0.019690713901083578	0.019787917810845698	0.017977802185956883	0.005902444866931067	0.02294781119297798	0.04287873963182684	0.9927272727272728	0.9010909090909092	0.6443636363636365	0.016981652419901305	0.024728814202333048	0.026876635324800162	0.014103901208337244	0.03290961068454764	0.04559963881192987	67
0.9594247800130153	0.9963636363636363	0.4568121010014841	0.9471544715447155	0.1990878187434859	0.019486964632013517	0.02676712190610549	0.020388583759953224	0.007748904794473273	0.02299785828439454	0.0431156421385115	0.9093564939602675	0.5773338324847759	0.3533056803434162	0.01822605083983231	0.023935830589355344	0.02567988061581224	0.0230050029416471	0.033674739562662225	0.054102033069187296	0.9888088326767572	0.7464253625978694	0.41117940161066846	0.019400221791484228	0.021646195552396823	0.024593309067737622	0.01611058479284492	0.03264564210224233	0.04388065927764243	0.9739750445632799	0.7712470644823586	0.4795048524460289	0.019662702617870363	0.026294894060475173	0.026782223822889493	0.01832667937356751	0.03269306395730419	0.05043649406819384	68
0.9528811188811188	1.0	0.666971979162132	0.9935483870967742	0.4189012232815289	0.01872962902139024	0.029131045467505702	0.03817520823667027	0.013109004479185707	0.02931771535255051	0.042940590763796894	0.9641930496739933	0.749887868399665	0.48736457130286526	0.014961707942023447	0.02156301497449569	0.02858558799350528	0.011342742602961578	0.02767817964251445	0.04420214168041657	0.9763636363636363	0.76	0.4912727272727273	0.016445416467444133	0.02046169242854313	0.02596146464729119	0.009532370330071982	0.028753207505617835	0.04536604524235517	0.9767272727272728	0.8723402649981598	0.6291802232854865	0.018445128036224213	0.025246809666755375	0.029155418385707316	0.015258317279238518	0.03104382064096402	0.05056198033994201	69
0.9517004770255545	0.9961538461538462	0.6661333865009305	0.9274332196646775	0.416406672533436	0.02228310797397478	0.030696265820573564	0.048287230631928205	0.005524016461662807	0.03571469271296669	0.04421213432425316	0.9001158470161166	0.5870839353319137	0.26708929983862595	0.02204740429506687	0.031957448230920324	0.0413366107466641	0.00909124531622989	0.030717034858431237	0.04502087155610347	0.9812453668336021	0.7102118263573372	0.37853947107817076	0.020892877007375764	0.02969885858177505	0.03562657514829031	0.015793124287797677	0.03477629897337568	0.04269801592091237	0.9847497600438777	0.8112842162996963	0.4581979836469001	0.020175380870985186	0.03432094742760528	0.03175682024399819	0.018271343673778074	0.03176017652916889	0.04507875153273337	70
0.9573629760070437	1.0	0.5648066364752624	0.9223509841969028	0.3110054085698447	0.02083442703492887	0.021512322217361136	0.027602294380033605	0.00688486601129998	0.027777698836870184	0.04029675081100744	0.9654116002795249	0.7294143955276031	0.5084528301886793	0.021047394502786754	0.02451048221292667	0.031158623003433045	0.011895904687449213	0.026870563047491847	0.0443711125098478	0.975163125507953	0.7165238592824801	0.4135817949611053	0.01783367749669136	0.021451389877810912	0.025906774309011643	0.009906956268757535	0.025756765916061037	0.04194234956389524	1.0	0.8144785254625735	0.5374000422973504	0.016336249946105406	0.021355696504366486	0.023397084163105382	0.011638940540894122	0.02823465478725683	0.04948553593681184	71
0.974167115902965	1.0	0.573459595959596	0.968030303030303	0.36303030303030304	0.021349313612010194	0.030042107096359995	0.028562997662296676	0.008449100641693756	0.03116407259699768	0.04494619084292021	0.8815932914046123	0.6757344514325647	0.335214535290007	0.015444322188689939	0.019645985000644507	0.028577453423527865	0.009215978369374605	0.03026147170707441	0.045575361475591984	0.9631524136241116	0.7014520385275103	0.34103792433981117	0.017324567016771868	0.020561419601728994	0.02106938979921109	0.010005527547020231	0.02628507890452846	0.043478574373102985	0.9926549865229111	0.8407207071507848	0.49108236879657524	0.022490150199841966	0.026112511083842205	0.026318463838159018	0.016056125770060176	0.03399009406868107	0.05401766442040368	72
0.9821913273750413	1.0	0.7165352334324182	0.9295676691729323	0.5031804074138835	0.0206245907010729	0.021799878854490192	0.026832216817806183	0.005014357695848788	0.022519181548555953	0.041170567306795636	0.963275111355788	0.6580982600136797	0.433387785062476	0.019262434943947304	0.022889878482357472	0.024007990248096547	0.00943745301970927	0.027696917993333087	0.04455174769867915	0.942211624236602	0.7722752121503238	0.5502447448477779	0.01908112210291247	0.022784785419235322	0.027502606189421692	0.016144720287165716	0.03012650952979288	0.044293833137922976	1.0	0.8895818964220157	0.5887677168908549	0.02143311563329795	0.02768202172545997	0.027345787442788726	0.01778498524631287	0.03450307337589798	0.05824581843216756	73
0.9766792452830189	1.0	0.5852327887166597	0.9452913809450312	0.34127262437618977	0.02201892214410524	0.029005021210506195	0.03839577954393501	0.014086318686605825	0.03348255217866013	0.04343399176932215	0.9502522967228849	0.6149118958097286	0.37798711092828735	0.021345177670455514	0.024150043110544323	0.024579371060928636	0.004189430451150157	0.02249298924289587	0.0489565873290996	0.9750235357862476	0.7438950412533114	0.36027528287025656	0.02071066716922901	0.029284845869192666	0.02941552186807993	0.014434524609899486	0.03253498173070647	0.04080935936950347	0.9960000000000001	0.8241872816212439	0.5089811320754717	0.0219892007010145	0.032697829979372886	0.03244911582285057	0.016251416381327575	0.040775714764566796	0.05392466065092975	74
0.9887362637362637	1.0	0.5984962046346116	0.9888972243060765	0.3577014435340064	0.018102761484807654	0.02588545187761048	0.02754324323832173	0.0129359797858946	0.023925406166841138	0.03711867667338362	0.9633547327028673	0.6883174304297869	0.41970430241248796	0.01744785394999875	0.023686642931499323	0.02653803112543405	0.01543852814229594	0.028882346837481344	0.04082437648401676	0.9743308270676693	0.6810701754385965	0.44611278195488724	0.018206476600782943	0.02435502125136746	0.021403515129758594	0.0077193031708399345	0.02429003540989158	0.04724333853605373	0.9883770416379111	0.8443070934489698	0.4961760588762877	0.015425895397416978	0.028589252214010187	0.0233230896317849	0.015865140020667818	0.027976028091032907	0.05115429124277635	75
0.9851704733531943	1.0	0.6853129961825614	0.9041704672139455	0.39776696733218475	0.01848499011093348	0.0259648206767297	0.04050067990689976	0.007235113918087259	0.03273448958358954	0.04217779175718385	0.9593296967909971	0.6478023009970272	0.38740794966907915	0.024594617713513563	0.03585479726237475	0.03468811191777047	0.012800335747882521	0.037796516930582294	0.045420355078914815	0.9633920465499413	0.7147153139258403	0.416033596033596	0.02127120348978289	0.02532886373845452	0.03516717917637365	0.016544967676288963	0.0400215514490664	0.04832903262798556	0.9887271369914148	0.815174793212254	0.48886859863428145	0.020732678959289347	0.03457097390814483	0.04033515672288358	0.02251755699617375	0.039450352246815104	0.05172145585882677	76
0.9744082332761579	1.0	0.6839547038327527	0.9455052264808362	0.3800174216027875	0.023281670796833485	0.02533841456789206	0.024890716326812577	0.008159385348621154	0.030766736972680547	0.04891639129569918	0.9608959653027449	0.7286026768180307	0.442337365009349	0.020373789091227626	0.01924764145776709	0.0329267438148829	0.0035767229232295883	0.027580580581738477	0.04097278318075397	0.9752380952380953	0.744110275689223	0.48748120300751874	0.021736115390277748	0.022975677846806243	0.027881479246316964	0.014679633358006807	0.03441234495842281	0.04960552137841248	0.9851801029159519	0.8281616562847942	0.4738118022328548	0.019292977005485927	0.023627342506648698	0.02764197839003129	0.015152945993051396	0.03348823978759867	0.04775973366719451	77
0.9505052948449176	1.0	0.5793727549046698	0.939568366031132	0.341202680298425	0.01819187395452839	0.020556469732133962	0.030219718665923368	0.004895103580957507	0.025298871630107474	0.037677794579710995	0.9559298245614034	0.6792942674145681	0.3171304451605203	0.016324166340539778	0.026651093544295106	0.026049099794819223	0.009573353570605625	0.026491308137986246	0.040777265989169184	0.9778854287791725	0.6688104917995683	0.39643110760290506	0.019339919116013047	0.028243282505692035	0.028084954832377402	0.014584004250935988	0.030091441523779006	0.04477045127679878	0.9886066763425255	0.7685534591194969	0.45763586518303495	0.023443394385366866	0.03223867728496753	0.035415886998644105	0.024125251059058748	0.03759045851128537	0.05287678539974666	78
0.9734940984940985	1.0	0.57125	0.9305357142857144	0.3277380952380952	0.018121314394791335	0.02565879779521476	0.02651215725008631	0.013750930514957604	0.025989493429414784	0.03723821798183767	0.9596203043243055	0.6556107549278978	0.4625223471951213	0.018325819751951904	0.0290390256590142	0.024363219637386097	0.011475467363071295	0.02370717079045073	0.04412151829675282	0.9821361397223466	0.711529097037264	0.4368667750881906	0.018146657545249537	0.024857081023635704	0.026444893536240154	0.006244018408628696	0.028109067462336452	0.046807424253819674	0.9923076923076923	0.8133707520549626	0.585621211147527	0.017360222641807848	0.026816135297755637	0.028276076398338124	0.013813838712573395	0.03139445065433878	0.05016405855379681	79
0.9740800865800866	1.0	0.5400412200412201	0.9072794772794772	0.32948609948609947	0.018200157897627165	0.0277576101242339	0.023309530328150335	0.005596038729167215	0.028761042912664885	0.04036426493862075	0.9179276110691497	0.5551805304728956	0.24684594782906596	0.018501171930983364	0.026779702078513372	0.03122846227087875	0.009731690176408386	0.030558446169799934	0.041601879602483884	0.989534180278282	0.7947376810337836	0.467029214287512	0.020690451922517585	0.031203980265485674	0.03291470891242232	0.01750370719060917	0.03760793324356081	0.04801890919816644	0.989090909090909	0.8489087641917831	0.4981466960712244	0.01913386326747047	0.023236760186839386	0.026442056087658188	0.019413751884558548	0.03610582762280038	0.04710497080298055	80
0.98109243697479	0.9964285714285716	0.6832350085809855	0.9531732622928946	0.4733017470242614	0.029029246208041072	0.023776364730148138	0.045309458137786376	0.006945816301213098	0.03459726553115642	0.050842615731069296	0.9586734693877551	0.6557758952637658	0.36020408163265305	0.020435171387106432	0.02345049845784724	0.033499148976556814	0.006407161626703404	0.027906090571902003	0.04117584250666704	0.9964912280701753	0.815209614946457	0.510008299970706	0.022323431936798515	0.029478737310984694	0.02752634532250901	0.010737935937666797	0.0324964270488158	0.048853616912914316	0.9883861236802414	0.8249970073499485	0.4731170245876128	0.01782554312114566	0.02443963533921375	0.022177335916442466	0.01646094444085032	0.030412541757447693	0.04603795606083043	81
0.9685143288084465	1.0	0.6155059173948666	0.9376149295365552	0.32127739826437696	0.02020559769558059	0.025292578727338137	0.027330653939478766	0.006163817300481413	0.023015809822671623	0.042647546026566896	0.9344300870338607	0.6167900387523029	0.2926045359252906	0.020842626187225276	0.023844331904885337	0.02564143003339205	0.0070457066177685825	0.029933107884359655	0.043542576389145604	0.9778121261651801	0.7324112890982095	0.413566923902709	0.0175401249755139	0.02783525032297677	0.028530260012518405	0.012308398561842755	0.02931661772887737	0.04523273695105204	0.9961538461538462	0.8466543584051909	0.5816012834742024	0.02105009178331818	0.029408895698945732	0.03016971299859627	0.011966387849416778	0.031075330506254873	0.05083291495917153	82
0.9854545454545456	0.9963636363636363	0.6154519624686137	0.9396757301440465	0.32829242103872075	0.022538137988378105	0.023849634503723117	0.02926167810809404	0.007689448174236599	0.03046282506048999	0.04090163966521893	0.9819457735247209	0.6882139394832893	0.4710406884710291	0.02393335462654101	0.026781399876975403	0.03154914665505718	0.00635605058702233	0.02767207945071053	0.042121337433157116	0.9667698658410732	0.7846153000054995	0.5589950535568129	0.02481107178527662	0.03459610139460961	0.033577698285525724	0.011060369975104078	0.03181228313839712	0.05036883272862558	0.9854545454545456	0.8598970840480273	0.5720068610634648	0.024487131077825474	0.03135770952019732	0.03313107831352545	0.019666670440717227	0.03702092912696936	0.05052983018099444	83
0.9817355889724311	1.0	0.5368253968253969	0.9361111111111111	0.27329365079365087	0.017648375503926797	0.025874214674402363	0.027574657483629073	0.011334306134250046	0.029015959318394728	0.042644711244744594	0.9351792943898207	0.613538654328128	0.3067428185849238	0.019781035046038318	0.022822961350214034	0.029185803095791808	0.006210529879231334	0.025493852474104822	0.04129178701820429	0.9681031130629704	0.7641228233556511	0.39805682720490926	0.022415712944337158	0.027399386174632202	0.02563341988689783	0.010496008739987364	0.03223061634834982	0.04270031861961484	0.9929197994987469	0.8472112098427887	0.4385480747322853	0.018601549943537587	0.025812934317271698	0.02144371352103961	0.0130768166064248	0.029862909901805745	0.04789084221139242	84
0.9474660933555812	1.0	0.6748310879450048	0.9416178278846074	0.4615492252768593	0.019653551186855883	0.020885210130854457	0.04107662411159484	0.02320229927109766	0.036236025411037785	0.0397587894186726	0.9407752639517346	0.589288084464555	0.3664012066365007	0.019626413414359906	0.023600601669696405	0.02300666073236909	0.01749547066558005	0.028275820088107483	0.044029793870414224	0.974036429092215	0.8227356218886099	0.5605612563904521	0.022032392658952363	0.024418406084379476	0.032946789599915344	0.0066556367073782735	0.030932740109748124	0.044835279099093045	0.9738182452468166	0.823392704929093	0.5743523372903427	0.02315090471991548	0.028973586718359666	0.027678792510879263	0.01571622616338392	0.03256687904183503	0.051859426784008476	85
0.9625272331154685	1.0	0.6241777662457476	0.9359338061465721	0.22610217378769532	0.01823542840556442	0.017947576179334977	0.015682791189254985	0.007059124867436059	0.02190710015250038	0.03715002800536489	0.9437803857175053	0.5826394925786407	0.22336172016699402	0.01740375890451672	0.022886744465794417	0.019581814143259456	0.009114671322511092	0.023555506819726166	0.034429124334657085	0.9333883152585667	0.6960603502391931	0.38178907721280597	0.021672153586811536	0.024615833459515228	0.02414866124063898	0.00843569123857868	0.025533974953878723	0.0454281120305291	0.9923747276688453	0.8722724987430869	0.6073068543656779	0.019245704211571582	0.024149589102488215	0.02809789557611116	0.019834987330413417	0.03171528783704872	0.04872896965655794	86
0.9445054945054945	1.0	0.6997015182884748	0.9302622498274673	0.4558902691511387	0.019617868617133615	0.023230679275616832	0.040609772236277625	0.01096984436496996	0.031644909107141427	0.04414950222189821	0.9641751330430577	0.7298190192058117	0.46733677747828695	0.01795776044762136	0.021743083511859943	0.025661038923690337	0.0071468695135388175	0.02547562945193672	0.0441641248413803	0.9855821371610844	0.7906330088544244	0.5298531595446296	0.020101539869975604	0.028325737565853708	0.0304669561354041	0.012765206952355371	0.030468608282395983	0.046583878383276385	0.9961538461538462	0.8112012326298041	0.5796790511076225	0.020458361450249523	0.04154478289632306	0.03311003216879736	0.025746489077167138	0.03605492250254054	0.05940962808451572	87
1.0	1.0	0.6300308387264909	0.9133347328999502	0.3309089461263374	0.020914545501587813	0.022402017331177086	0.031965835980857366	0.008840921805867295	0.02760657819485119	0.04218907045232438	0.9292671614100186	0.6632510346796061	0.3248237476808905	0.017856756487888432	0.022762649821390552	0.027377782700824426	0.005763334440251318	0.025016477668987642	0.039988317170221416	0.9811888111888113	0.7426223776223776	0.4361638361638362	0.021455170546106482	0.032723464821362146	0.02596754449722054	0.015103901280017628	0.0300201327683282	0.047045593168641354	0.9886792452830189	0.9260428181182897	0.6482091353789468	0.02281113722845768	0.034575726928065376	0.033601510901899626	0.023015916015893013	0.03973711122604195	0.05292900720554542	88
0.9587412587412587	1.0	0.6786350050663008	0.9641840709176766	0.4240569304713855	0.02547076276230973	0.01835610866145906	0.0406300692495579	0.017594902274630703	0.03661700683974195	0.03964851928565106	0.9564453586797181	0.7008855997435938	0.4622091129290732	0.0200691431351594	0.02149326789950968	0.03188419224432124	0.00844986018849096	0.025396141088993674	0.04809980977664551	0.974508767094974	0.8148963105859657	0.5336251679355127	0.02148656936704659	0.02494414288998271	0.0326780615065555	0.012710615578319418	0.031776623634962184	0.05061513882116249	0.9886039886039886	0.850919450919451	0.6148070448070448	0.01779828618378779	0.02405145264776845	0.02862050013728672	0.01592448729818516	0.030902434917028026	0.041139830920430796	89
0.9629423406781898	1.0	0.6737418067143028	0.9252706345721394	0.3424410025769652	0.024571892659079365	0.03019713828684254	0.03820607411184376	0.02496046115754439	0.03919175079534656	0.048052979560574416	0.946597428418087	0.6618740613142619	0.34775846105414693	0.02011271296564865	0.026784410255306996	0.031120266763888193	0.013390663454675062	0.03067174476911138	0.04172095888447297	0.9818133718133717	0.7903636435967264	0.556241270564579	0.020475171308823738	0.02748159884011612	0.028181614391173775	0.016037150225541315	0.03349204523755352	0.04741823172411404	0.9923802612481858	0.861513343400136	0.5911708766425747	0.02129935485099233	0.03444645347112165	0.034604182219850725	0.025951886794508373	0.034425317211323685	0.05403333457158839	90
0.936271186440678	1.0	0.53486479703871	0.9561151891586676	0.28475061170713345	0.020260507242532276	0.023319689399962713	0.02519661692777491	0.0063318522984993336	0.021752933426207367	0.04419008925178106	0.9222559296255189	0.6224252887737904	0.40280494923336213	0.018683242802564334	0.022488078762184262	0.02913522748298093	0.011821756115630399	0.025419320973937388	0.04391764337857016	0.9754642469896707	0.740798866280579	0.4109591883320697	0.018256624508605827	0.022325065451369242	0.025755600258358463	0.007035845031651886	0.0255638865119663	0.04631286765828081	0.967648690292758	0.7866490990849344	0.4647128077733405	0.020546319299928173	0.02972765158646435	0.029194996342680996	0.014702974354132366	0.033722457784979655	0.055017630865010145	91
0.9728743315508022	1.0	0.6556889222305575	0.9534036223988125	0.3448635914634767	0.013684882636261636	0.01151798273398955	0.013082127848941218	0.005059639395069032	0.018229907979112874	0.03959522887323351	0.9134119042989685	0.6890484238444932	0.40161130305160453	0.019275607375337612	0.02364939065833167	0.030385931455741633	0.007064186863020261	0.02384445521393952	0.039383676646453945	0.982245451580939	0.7372750208339569	0.4018952599400423	0.016696496598150062	0.024788075658303866	0.02365844510894877	0.007716088851974496	0.02454632558193711	0.04317664993343397	0.9850970542590964	0.8720144284128745	0.5203676530646564	0.01837817361379205	0.019193635913487266	0.02738025172289203	0.014558452551663634	0.030185359047733083	0.04425644515926122	92
0.9857142857142858	1.0	0.663131549301762	0.9527855832111152	0.4306059189037912	0.01766454729068679	0.02106167617180175	0.03213951998412788	0.008546928669332005	0.026421338280934514	0.038816050889970644	0.9736211816535267	0.6954942053055261	0.34113713181098626	0.013899400854762229	0.020275453660037707	0.027735459438707456	0.006534396652033711	0.024762314165848585	0.042221967848709276	0.96308012741975	0.7634931431613279	0.4600440223407042	0.015905977635957674	0.02157688694487489	0.024869656028183244	0.012960781295696288	0.02698809132100462	0.043203180573177666	0.9853099730458222	0.8929295198163125	0.587428870919437	0.01813148637822922	0.0258807190114363	0.024694026822894222	0.014764904177108828	0.0288934343665642	0.04737923611046917	93
0.9881296296296297	1.0	0.5783506815764881	0.9254520210971824	0.29640203882139365	0.019394296694337267	0.02297162654358858	0.03193764729886647	0.011259467644799013	0.0289627953425378	0.03640280702116956	0.9340275431288341	0.6471441683110004	0.3174077131078124	0.017010878363735233	0.023440332152101857	0.028697829603783122	0.007043474869173648	0.027576691145615784	0.038934105384359784	0.9815044906696448	0.7346081676790096	0.41993763462741285	0.01979903700046609	0.024359471868792313	0.030612175034248856	0.012663175825766695	0.03172673779796127	0.04515680577362147	0.9886904761904762	0.8343835066593689	0.5382939244663383	0.02208565489643134	0.029339497019695304	0.027077090976343077	0.008510056746163681	0.033702362035210695	0.05232184225263646	94
0.8836780763096552	1.0	0.687207596664717	0.9770232905716776	0.4541983994698393	0.01666743713539747	0.018058136212219654	0.026472325419262477	0.013570312459571054	0.026256268492165606	0.0340019680522415	0.9721844293272864	0.7524472682154623	0.4602971377230137	0.01810592846473273	0.015553054572644071	0.026985864198652627	0.006474680978313852	0.02337161065799792	0.039692400306641	0.9765567765567764	0.7069597069597069	0.4808084772370488	0.018421383473669634	0.023161264521972796	0.027510448380561953	0.009922727178756276	0.03476060645860981	0.04435638767577604	0.9851597109007004	0.6799280873730316	0.3745397015897629	0.016498584868577134	0.02902900085001111	0.029875611514075556	0.017788491484829236	0.031182480748256337	0.050495322078452434	95
0.9619343116701607	1.0	0.6663860303054857	0.9849833887043189	0.34022618091737283	0.019162787615886086	0.01449867564231016	0.025062701200970393	0.00891369370096759	0.022965426371418365	0.04114152658538192	0.9647117794486215	0.6321965090211938	0.3126475005870929	0.01963021008086344	0.0205507408931221	0.026087577234084704	0.005448752547015181	0.0253212062791091	0.04143513742027203	0.9858395989974937	0.7771466676094626	0.3619961738201302	0.016272659754149044	0.019728305867776217	0.02085227533718686	0.014031663882188058	0.026747971488362627	0.04294195344852662	1.0	0.8387487586891756	0.5619457868991136	0.018469336378668346	0.02764303113318964	0.03194462586118463	0.015602616236821205	0.034438705320838016	0.04569249817634078	96
0.9344945250827603	1.0	0.6841591324232427	0.943183246603264	0.5016251420578721	0.024170056819655245	0.028931706381256493	0.041435561011712606	0.0037116381582410567	0.03069526279557413	0.03673509296452131	0.9314764667956158	0.6102236770321877	0.3706059366165749	0.017150902145655917	0.014916863676715755	0.016922400902976288	0.0042647153114695035	0.018379313934113288	0.03544660738507528	0.971345029239766	0.7882240323029798	0.4855994152046784	0.01750108090487022	0.021607578989204505	0.028318651341480518	0.013482286726738282	0.031195259726594586	0.04153417452670951	0.9886456400742116	0.8303587616864927	0.5569029066171923	0.02138415489675407	0.03163553702100037	0.02215829780526764	0.009916581017150799	0.025888580369042763	0.05133972377192005	97
0.9852499841179085	1.0	0.6615011252813203	0.9673428357089271	0.34062678169542393	0.021096498367506194	0.02990354788490749	0.03632812323335704	0.007897535076585811	0.03247101162309919	0.046645542177350986	0.8997846492132207	0.6611838108980967	0.3411216931216931	0.01972377690946015	0.02861855428076774	0.023191511183304887	0.00638277850798645	0.025601750838296595	0.04085318977325613	0.9814065180102917	0.7206437730742177	0.3747052453048616	0.02069032583647671	0.032085797530343886	0.027064239779556687	0.010549419654021728	0.03080370395538145	0.04194899022972996	0.992522711390636	0.8583249524758958	0.5128480743575082	0.02455333614518581	0.03627320825062432	0.03551017166914082	0.017977691606391514	0.034960585947632634	0.052071641056897454	98
0.9779352226720647	1.0	0.6436323663167998	0.960763648915046	0.3773427757809297	0.016278413042113995	0.016772441500357477	0.02504601737988422	0.008435546354324185	0.02111301364232597	0.039563928563945264	0.9667645185003675	0.7327316834109286	0.4638659642244548	0.025071714539245882	0.02548660963766771	0.03335407798637312	0.011357395513508044	0.03145482723719019	0.04509632194667608	0.963485920684063	0.7628419980432365	0.3662135954860413	0.02093324269087169	0.025440199435923426	0.030799618669524086	0.008549967424544214	0.032435363027762495	0.04595050130791677	0.9890608875128999	0.8582019378678062	0.4940172937252205	0.018515415440537482	0.03304674077577659	0.030840830009429054	0.013231792299582898	0.032757901920653906	0.05069308288940914	99
0.956366355054846	0.9964912280701753	0.6051898344118458	0.9381525811317083	0.3931842877763182	0.01875067986038717	0.016015256665203887	0.02345018417710244	0.005127585387203542	0.023794942607737218	0.036482068773539066	0.9540424882351166	0.6311437997265115	0.32800065470096185	0.020194054128786644	0.02500578934525875	0.021449849603799587	0.004913483995063339	0.024454324912502927	0.04358371456949218	0.9661670405066631	0.7745098297928488	0.5040757355851696	0.020217476479720976	0.0270588398594452	0.017740266936552968	0.013766238819856141	0.027229383769313463	0.043706349554045135	0.9784177424693811	0.8110466159723705	0.4954222618243584	0.01844650637986504	0.03064162145331603	0.025900728239619884	0.01464146067895416	0.032603466047040716	0.0498557447581962	100
0.92168866174257	1.0	0.7367985871190637	0.9819105691056912	0.5066912459822273	0.017458634466541768	0.0239521489422957	0.022754718027117458	0.013179643430733462	0.01866229514165869	0.03523315144591167	0.9329371992529888	0.6605128205128205	0.39177265229896807	0.020254674596517967	0.02722324358263515	0.028324265572351164	0.0062310989147882495	0.025997254602644026	0.04390547376553165	0.9886450742240216	0.7404266435319068	0.4548422980528244	0.018910060643472712	0.020719736798126862	0.026985886540581934	0.008634035689885638	0.02924263005588624	0.04904410538029362	0.9848720551685511	0.7506507508663842	0.4958700598592782	0.017915009193454838	0.02365929573914885	0.024176017227180005	0.012856061130649691	0.029696304169436638	0.049473458147095514	101
0.9888088326767571	1.0	0.7173588532141164	0.9576102418207683	0.3749276061776062	0.020053510822561665	0.025816114480287984	0.03319711303168925	0.020646578955747695	0.034278286476699595	0.044440918564924076	0.964078431372549	0.6962667289137877	0.44763585434173675	0.02196764563837376	0.025994951341845363	0.025862846164612104	0.01075598554025615	0.023311865089270044	0.04171483106450653	0.9894541910331384	0.8162690425122368	0.4083181482092552	0.017202787674004478	0.023748708442169208	0.02865338022707988	0.010551412155233978	0.03489643877294692	0.04430263661095281	0.9924501424501425	0.8778712726825935	0.5057275708219104	0.018861449493736467	0.026047609165721776	0.0196544384244667	0.010947325597097398	0.026373310170807195	0.0426641221361681	102
0.9793103448275862	1.0	0.5672532994264744	0.948864830698447	0.2883071559642018	0.018331122390621086	0.020027074449665262	0.03050707060157578	0.013987494443835641	0.027120163187713115	0.0422629612675677	0.9562174849867688	0.6136702029043029	0.44955719653488774	0.01883300322908234	0.023957403728646118	0.02175418106634367	0.006959988597107426	0.022553885584388995	0.046181764593763185	0.9671912103491052	0.74474924685451	0.526415027467659	0.0184508841459022	0.02162227504443947	0.024958196165987552	0.016196442913078	0.028341589810897027	0.04328730505962096	0.9853707318248632	0.8535626668666586	0.5368482250651487	0.020351190097103154	0.025555171468816317	0.02868852187435088	0.019152812441356797	0.032357485107084805	0.05410242308327429	103
0.9672418615866892	0.9961538461538462	0.5961721939947747	0.95560954875471	0.24945287985610567	0.016678583361245693	0.021815417108885717	0.01812480919769141	0.008230709922695412	0.016800328986006807	0.034430348833749354	0.981178678367899	0.7165400672725781	0.40794467135146417	0.0163459127688546	0.02274818776029111	0.028306589256826553	0.008268280679446748	0.028309470416928682	0.04373799260641026	0.9889536878216123	0.7501033667612443	0.3565209538109582	0.02227615068334119	0.03163431497273077	0.026920758102372377	0.010787124992690984	0.03000424482733565	0.048557068549730596	0.9894670846394984	0.8225507595852424	0.5362720038582107	0.01871841380832212	0.025062013833953976	0.023891980387456224	0.016205815355095562	0.030929713063550274	0.04807892249242736	104
0.9850253354722074	1.0	0.677131477991449	0.9187930315912312	0.4635693069608866	0.02018263910718048	0.018616908628401468	0.024689911561999144	0.0015384657002309207	0.020726411134702215	0.036555885965894985	0.9503805935923968	0.6683914037864953	0.35718353986193396	0.020960620129942552	0.024571327926798125	0.024539372459158302	0.011968288269283828	0.025512655494789947	0.04834739589136343	0.984787018255578	0.7228929247490999	0.5133374254561441	0.019797052341767225	0.023954130592248248	0.030812761347885066	0.006716049191233265	0.02901552881889171	0.04484907786415564	0.9847605224963715	0.8931428716930206	0.6734021394398753	0.02121943761647124	0.029934487846211104	0.033228066733753156	0.015462107605638112	0.03442464527928455	0.04812214803267233	105
0.9923076923076923	1.0	0.6725804418275256	0.9419700306762874	0.3677758084969113	0.0204349674521163	0.023189794591722445	0.030951415309271497	0.008701771622515574	0.02708323560204564	0.04089533732408661	0.9695649867374005	0.6851610458507009	0.40026790450928385	0.021685946210345853	0.025538018431197344	0.02649838947346796	0.01851827476972716	0.03104603521640755	0.04184346769994182	0.9776945929887108	0.7796086626918269	0.5600874191543563	0.02352295834093988	0.037899362498760934	0.035585906199062	0.0144141538411118	0.03501113527189322	0.042524585872427176	1.0	0.8998654176012666	0.6054793508378414	0.02077243825988826	0.03053801969439628	0.03248754357964602	0.016986790660122254	0.03357110300939116	0.04369898622689604	106
0.9739224559627943	1.0	0.6273918156858265	0.9586046137770277	0.3192354227744428	0.020457021015313225	0.016391808393740426	0.026568655606194896	0.007096676673109416	0.024472871659483215	0.045415534010558645	0.9445320314360561	0.6895093563310413	0.43907016023740875	0.02070657024047581	0.02477180391185189	0.026816132546835864	0.009909028857573452	0.022650006681316906	0.04339235129326977	0.9483628858241862	0.7177558870438128	0.41133314569847074	0.016240748890681417	0.021395389304630866	0.024664068268381238	0.015890028424794922	0.024654929881197118	0.043753045953727275	1.0	0.876345184548045	0.6316601331214434	0.020025112139907496	0.03155634110536233	0.029638035635069428	0.010926222381260797	0.03173729628933285	0.046880777438105134	107
0.9249977215766689	1.0	0.6031711289166829	0.9646498599439777	0.35141000586281024	0.018274868418470046	0.034455268831951505	0.023956964142104208	0.002747346118596881	0.02164418011118415	0.04518190093372025	0.9319560671924633	0.6230015953254135	0.3776371248271337	0.021033447532445924	0.028660934793731507	0.027866435004300506	0.006818405893129901	0.029774869774066154	0.04354991988068181	0.9890744355285669	0.768610231571845	0.49434473119834205	0.023565986017591075	0.03353444958408271	0.03793984495743771	0.009194494314672527	0.0353071071324753	0.048770843445268185	0.9857120072909547	0.8071291866028707	0.42525176577808155	0.01955793468771542	0.029938161566537287	0.03564761260038818	0.02408963370440101	0.035726065004308694	0.0476880173547655	108
0.985014005602241	1.0	0.7466341931949685	0.9663959229176621	0.5450494226910971	0.020402047478679665	0.021033514124827714	0.02755644645899612	0.007014839958486989	0.0232981812765945	0.041425602197442055	0.891219770292941	0.5950107110594915	0.30497728739192154	0.01911546954275233	0.02236099765009709	0.023288143404168914	0.0034724776836097537	0.02142576786397194	0.04017928007832978	0.9668678380443086	0.7449758085052203	0.4574853577794754	0.0215748617813837	0.030728304231701125	0.034523819310324534	0.011238099697090314	0.02751291144257434	0.05244354821008566	0.9964285714285716	0.8744460612527838	0.5887332306660038	0.017238111685262365	0.02294353780401078	0.02934587702462621	0.019000149009132303	0.032363623961258886	0.04714884859887057	109
0.9921568627450981	0.9964912280701753	0.593916564648272	0.9563574724550333	0.3077314248045956	0.020215373334946225	0.029756588371216215	0.018299393088089158	0.004081520696986181	0.026409831820837493	0.041116799480242945	0.9387210338680927	0.6732009167303286	0.4605468551056786	0.020365146112133983	0.023135695304560368	0.03008656709044024	0.006248802462731969	0.024464521986518748	0.04444046828635027	0.9596462075761021	0.8014560606678988	0.467881346214767	0.02213251146043171	0.030860338099207546	0.02859376294231074	0.012685757940226491	0.031056117051273858	0.04362686674578178	0.9813657339797885	0.895539069649707	0.5344227271842203	0.018635496762472982	0.0306345201854867	0.02100463680169424	0.01365927230221815	0.02837395040347653	0.04367086972722917	110
0.9817073238652186	1.0	0.6427648850537467	0.9609005030057662	0.3601874665522156	0.019278462914478177	0.021360548180268234	0.026094306006949397	0.011488158682751484	0.027326473698758975	0.042375974400991265	0.9706999822789296	0.6991281233386497	0.48449051922736136	0.019929357879836893	0.02375331503779743	0.025120432552680195	0.009729413335393507	0.02702530858477021	0.041365645448846924	0.9529100529100528	0.6296584896584896	0.447987012987013	0.01622894931117533	0.027908143789041145	0.025015724601283585	0.027331756621580067	0.028812802536400322	0.043906280294218725	1.0	0.8604748800104837	0.5944867069634872	0.021224516524747456	0.028743268098096054	0.03386396547815869	0.02052462904134198	0.03709566409739531	0.053990421620622266	111
0.9649122807017545	1.0	0.7308993203730046	0.9275405010273431	0.46933005373794845	0.014930118044877653	0.017972329250401126	0.028938133789627257	0.009711928888936025	0.022562729786099252	0.03686410120796084	0.9575636531615987	0.7214436366600709	0.3680995822741971	0.01912164088659127	0.024534370308244603	0.027750765979109714	0.007566851459267772	0.02554285039272657	0.040819254363712386	0.9664835164835164	0.6991035280508965	0.37498072103335256	0.021700115520464712	0.026496265406592622	0.01967921078085601	0.008624291504287009	0.02416963421520563	0.04660532539135853	0.9859649122807017	0.8489841263659826	0.5025899314818061	0.01891389421039019	0.028137816340248006	0.02797859995104235	0.008914984246982349	0.02966689031944411	0.04360751670634074	112
0.9534392800182273	1.0	0.7571488882634394	0.9331726709822685	0.4398448494230228	0.018813558421346722	0.022209432287781945	0.031664426441672985	0.007235112484105295	0.025473528621488366	0.04574392167599648	0.9442435500515994	0.7642352941176471	0.49229308565531477	0.019042125623041226	0.02443686904916535	0.03976969071410621	0.009075712001026977	0.032532495187769586	0.04616816713625623	0.969071402145764	0.7610265465204422	0.46006310005200135	0.02025429284419795	0.026973619072247917	0.02891904625355133	0.01329745834472067	0.02795748314881468	0.0457353269233832	0.9855170755170756	0.8064517353991038	0.48704108756740333	0.020034709917498304	0.03259294042910652	0.024280873310028716	0.010861757506112731	0.028670704439216477	0.04972116724835386	113
0.9815934065934065	1.0	0.7143794986977421	0.9490454246214615	0.394015332277734	0.017765738339166497	0.028110755522019255	0.021862681677322703	0.00757895048783896	0.020854290469381625	0.043374234504712804	0.936527509133892	0.5846153019557274	0.29841231463571893	0.018603679288685084	0.019738518596236966	0.025289301608080926	0.008572410820399523	0.022636597525356777	0.040709852762773426	0.9785145888594163	0.7410537738123945	0.4358114299493609	0.019462581072343194	0.027876269625188216	0.02552076596975556	0.01693991427592752	0.027727566123149316	0.045161496378308734	0.9961538461538462	0.840996034041147	0.5416597813214354	0.017941058823264387	0.027167724644609925	0.023759549068286902	0.019616741741733817	0.02985950723046978	0.04664466343717627	114
0.9627383448138165	0.9924528301886791	0.6202481605692546	0.9799568965517242	0.32283419519413725	0.019437085141487603	0.018217156934418045	0.0194124580209975	0.007820826995038414	0.022780323820941202	0.04057219719658431	0.9670409901988849	0.6435703867282815	0.45953039163565484	0.023955011811808535	0.02761252537427617	0.0361464011634555	0.004856458441454623	0.02803788544219487	0.045317794247840125	0.9634443462029669	0.6716981485947002	0.4347049629808251	0.019653629487241003	0.02418200218746736	0.025645598972539853	0.006411489589030062	0.03027745054126211	0.0501267659747406	0.9813342318059298	0.7804257761804931	0.4578167115902965	0.019284463724911122	0.028338831116497064	0.03370162452580171	0.015292401696746963	0.030903017028042157	0.04849482365756876	115
0.9821187584345479	1.0	0.6624531024531024	0.9506878306878306	0.35530062530062534	0.02222033036377192	0.022759897182505213	0.025215979231616264	0.003453389374156249	0.029341252198111973	0.0434058251385646	0.9653485206676695	0.6162800301723956	0.35750228189277	0.01956521037489658	0.024278990161390412	0.02237627442627727	0.005822946646108379	0.024682798273683863	0.04386811357039849	0.9519637601723003	0.7551486950652789	0.3661905062828598	0.019378138163129364	0.023958999288516553	0.020578073361812187	0.008618764855282558	0.028765136076190266	0.04408446864170186	0.9886066763425255	0.8444798094251917	0.4383012643687917	0.019117063458672392	0.02581756995047682	0.027669608732305395	0.0133469346592797	0.031364763006847006	0.046369305182364526	116
0.9731194295900177	1.0	0.6263580458306623	0.8825145105063967	0.3415149758963147	0.016938485640250186	0.01859269572291944	0.025535336543336458	0.004114946270524702	0.0234230890527612	0.03426074698049893	0.9391177525678873	0.6142094263927147	0.38439441959657594	0.018023540845597152	0.02716350965551781	0.026305316408541373	0.008484537275494931	0.022411114497704922	0.0400255797434876	0.9745237904175342	0.6434383987412786	0.41009897289440483	0.019062530887020857	0.023976857393547452	0.028391408731784716	0.01339006152081745	0.02918267413408132	0.04493884327607935	0.985169340463458	0.851538717181788	0.5659820538384845	0.01807314402262309	0.029018065493493422	0.02881131302525508	0.01882304635994366	0.033583495615549436	0.051005863122916065	117
0.9557451320609214	1.0	0.7318479621265712	0.8924348370245415	0.38055504162812215	0.018475074128392804	0.02187984918387664	0.025948759070199938	0.005641650916697316	0.024041134482717493	0.036344635570333864	0.9307113308445162	0.6591046984831669	0.29335889415800626	0.01881208907273839	0.02637274285844905	0.02943609667210938	0.007030078941958885	0.02850874716155463	0.03899923208224097	0.961141961486789	0.7220513968789831	0.39133263288435705	0.01964805293298798	0.02375478811909676	0.029763896233357824	0.01611933879928819	0.03266726305557981	0.044706959267795755	0.9743637941006362	0.8165124349334875	0.5112396375554269	0.01832909805103459	0.026828704835222227	0.02580082262829698	0.021385389599617395	0.032491153664261564	0.046744834146485545	118
0.9717486994797919	1.0	0.5934586341747468	0.915543211195385	0.33683354593840525	0.019490905340958212	0.025671605677992405	0.03578108836569869	0.00988856665619961	0.025996396168716584	0.043625340984030474	0.9160243460243459	0.7275964775964777	0.4096011396011396	0.018106338284604135	0.019096850011525116	0.02899105065871501	0.009853564613638456	0.02609471052547614	0.041236478717657205	0.9791766009785634	0.7726413105182062	0.5043408212364502	0.017928106987779985	0.024722080904367144	0.024628776033265	0.006295464645941983	0.021549956108428726	0.03901087475431891	0.9879151660664267	0.8251731461815496	0.6050958845076492	0.017709772154140026	0.026465243134910353	0.03178492013095007	0.008508499140924521	0.029956600978333213	0.0501432388607474	119
0.9849056603773585	1.0	0.7684665661136248	0.9690940170940172	0.503008547008547	0.01993083817334801	0.01860240438063134	0.022529136966650536	0.006378907770250693	0.022933731935155334	0.039060939412966386	0.9749816373046863	0.6764559081437486	0.37179306678399243	0.02005740612337329	0.025676471798308932	0.03002866178463447	0.006814731531572358	0.02875899181069036	0.03809218906489204	0.977670409696229	0.8574551102654379	0.4964496079888335	0.01979733811931674	0.026603925686447927	0.03155343669647657	0.010898462688417982	0.032852151651772146	0.04319043069116797	0.9962264150943396	0.845536814687758	0.4652730358390736	0.022338203330705273	0.03333403569594147	0.03183074143781854	0.018915884213959365	0.03595381731079465	0.04499755470602144	120
0.9521783876500859	1.0	0.6464576185638804	0.9224656431487551	0.3276183722104026	0.01769509253227956	0.019737352756794575	0.030526019462990106	0.00959673226367374	0.02489316139036039	0.037423441973304515	0.958676742544667	0.7007204814751984	0.3993797607005154	0.02059693853100705	0.021847473873766794	0.03217695314843866	0.011405414031938226	0.029047689345016125	0.04229946505197564	0.9787289279260734	0.7732896452343374	0.45007205105331777	0.020610393012283505	0.023955813998050683	0.028604675454663366	0.010581830841610913	0.03039069585786295	0.048394567066564975	0.9927272727272728	0.810375198526142	0.5376258179277047	0.020126016025244435	0.03213895650551226	0.028338624266460687	0.019235745859590266	0.03390916542757438	0.04983293857276587	121
0.9437356040186229	1.0	0.6487484307917745	0.9255402320417799	0.3970038733196628	0.02273668786955667	0.03342670387626723	0.027287933300682	0.004213079616036742	0.017576840459035136	0.04404376972410813	0.9555772428251282	0.7549410829176606	0.4717679944095038	0.021755108529844015	0.02649990224651396	0.024981423525645398	0.0035490829903485634	0.0275128882105516	0.04550725044525666	0.960090052733077	0.6992768341180305	0.34939723935532935	0.01955596154338719	0.031975703918911885	0.025257443308905714	0.004164273183028758	0.023861079071236913	0.046793725282974694	0.9888164665523156	0.766825714467224	0.4318816194287892	0.018679374921285914	0.03364232958436873	0.02930885929168168	0.014446752240956049	0.032472537210701896	0.045897901500600496	122
0.9616383442265797	1.0	0.699047619047619	0.9664335664335665	0.4485581085581086	0.01861043923280409	0.026430325306597856	0.01655942017573067	0.005546134284986097	0.020209786592557406	0.03976775090616658	0.955219421101774	0.5444199807582607	0.39176646545142874	0.018280582335805824	0.02303261369960914	0.027872172525044193	0.014687640485645853	0.028029202273734073	0.041735449026422004	0.9657890815900828	0.7439850408248405	0.494135526551046	0.01872962398543386	0.023886518253808352	0.027458090837437037	0.015957142487717423	0.02782807832244874	0.042265041818923516	0.996078431372549	0.8303613205966147	0.5004069046421987	0.018466468691248527	0.024993990437086843	0.023135227004621343	0.015953821575075952	0.02995378713886353	0.04641613046921171	123
0.9853198653198654	1.0	0.6207286562443286	0.9537271792126667	0.41170242577858707	0.02177211518736288	0.02331273366673957	0.032529350325299085	0.006378452938393541	0.025101014186071857	0.036882390673695746	0.9295999009042488	0.5634113244941793	0.29179267486076343	0.01643192600615364	0.02422158679915403	0.024062493208043004	0.008861141009164844	0.022827165884894994	0.0348881394417392	0.9747813788330173	0.7433318287141525	0.4266331638129056	0.01931125794765391	0.025860343647286854	0.022143355825035314	0.01267986817723397	0.02750095101706016	0.03966880177734043	0.9926599326599327	0.8362049062049062	0.5334896584896585	0.021618248090673257	0.02839497156822874	0.03215665302547978	0.014443461972150923	0.03886561665514431	0.05065038969778061	124
0.9699795302736479	1.0	0.5590690160902927	0.9392740592740594	0.4028553007276411	0.024003814402744583	0.027290566900726336	0.0329937380307476	0.015820875230705585	0.026598897456766763	0.04422797822268345	0.962506306124508	0.6459507484832059	0.31780066037344773	0.01584948612217931	0.022923758860448902	0.02272443762168787	0.009279504136612732	0.022496900883313048	0.040746498503959824	0.9922322775263952	0.8054092965857672	0.5144275332510627	0.02017779704806333	0.028090662811622296	0.027021030723110795	0.010782517461690741	0.029067320532791163	0.04359906124550679	0.9775956801818871	0.837513369161709	0.49705417976209054	0.01691331798920289	0.020869367829966397	0.028772190369706026	0.015429076540263575	0.030106799902378766	0.03972742424948608	125
0.9556698988343193	1.0	0.6536009667024705	0.9568367346938775	0.31909774436090227	0.020937555188617157	0.030083409202824513	0.040568543844192576	0.01084583926062813	0.02945658661474928	0.042358356680007425	0.9674457121825542	0.7509557109557109	0.5013568887253098	0.01965002279358394	0.027584557781425538	0.03560305592056669	0.007749599711219027	0.030859511752517492	0.04372664095499562	0.9673737792757755	0.7248298332036989	0.43672940973122454	0.020982527286336483	0.02681423398379589	0.030023767701139004	0.011656080755239419	0.03214392843971973	0.04164025408649545	0.9848164665523156	0.8465962474183499	0.5333396926523611	0.02092813491788759	0.03287758586659461	0.03472729103492268	0.021399500696241653	0.03741574048250697	0.05157695413247702	126
0.9630727762803234	1.0	0.5640167619294754	0.9019795202337896	0.3114986959768743	0.014424850869594935	0.017998432190145332	0.01934967502806615	0.006902259500888641	0.017237434765232797	0.028376633394910884	0.9766875981161697	0.620670535836661	0.36831332905643777	0.017549519953009376	0.025494462516182148	0.025796428991628418	0.009292558937965231	0.027270359124588327	0.04059621240284696	0.9732889382167962	0.7508976558033161	0.490918508055023	0.02276355476665708	0.026350081208371134	0.03137069065086969	0.005094256449600047	0.03053111768920518	0.04730900756692631	0.9924528301886791	0.8736471076093718	0.6449720091229525	0.01799605772926996	0.023768667404458668	0.02301317167104573	0.01191646616101449	0.028376237159903728	0.04679103943409936	127
0.960720130932897	1.0	0.7847296298248361	0.9484048649749962	0.44040238020131495	0.02220256418866966	0.027996213909432383	0.035073598424146174	0.009748815221844011	0.030262440852122274	0.041283302722204124	0.9354036989837174	0.6055242814539762	0.382400393316212	0.021702849149957643	0.030981587596524335	0.029383463155976803	0.013174942861702793	0.02654038269875329	0.04255368194044949	0.9707597084955575	0.7458234183705882	0.4227821340085491	0.019916304012724966	0.027368492503995784	0.028746957467204848	0.014220467409139523	0.02740426482831691	0.041709067148105024	0.9957446808510639	0.8127170509095283	0.5090802699655871	0.023007768800737252	0.032849700666707955	0.030942957557604213	0.009966045791457902	0.03078483035097681	0.0470476026976753	128
0.9588965496623654	1.0	0.6234704283404693	0.9094626941685766	0.3797943870994486	0.020848024189928597	0.01999812417689148	0.023521439681844634	0.0063408572150720115	0.02271544856182548	0.04523644881525858	0.9583863401820057	0.69103668261563	0.47267098226850546	0.02044419943138645	0.021532254443292726	0.025434437551914817	0.008507916468972292	0.02615101146608386	0.04159840590758337	0.9725315904139432	0.7818468241997654	0.5851426177308531	0.019677230279691083	0.026281344583713194	0.028421199607007973	0.009447115657219738	0.030190579961728255	0.044670201728711605	0.9962264150943396	0.8321421745149766	0.4693912586149282	0.02014132210627963	0.02795942479268985	0.028757202809387546	0.01195020756697156	0.028307866146403498	0.0492231435050841	129
0.9963636363636365	1.0	0.7596768064606975	0.9490688154726726	0.5055309806472598	0.023579023578866154	0.023579131905378328	0.040931720019476175	0.008900048322525358	0.03282121637916798	0.042227241925691175	0.972443411036403	0.6082178360722834	0.3682320213479243	0.022799197576332954	0.02509317348194003	0.0249457781297949	0.0048104815920286745	0.024771410192747666	0.04443620132657585	0.9857769423558898	0.742557923020718	0.48749393075164404	0.023096473805471626	0.02759003632074673	0.02867767461243225	0.013352035624571951	0.027469892180929923	0.04550644123681241	0.9927272727272728	0.8803442568685865	0.5462923174144624	0.024739822423067458	0.036240414607653856	0.031246594472724952	0.01746859069557666	0.03647007540801848	0.054035168102777864	130
0.9647887323943662	1.0	0.5757974831723733	0.9803921568627452	0.4890254609306409	0.026119050713912035	0.02090499005975765	0.028974373181660976	0.014358977637229813	0.021957138009931453	0.04166600348698837	0.9355137711864407	0.689353813559322	0.4332627118644068	0.020708054160788365	0.01855751004126091	0.04243509519005134	0.005847478913422412	0.028855958226673282	0.033977003498873504	0.9851843722563652	0.7932396839332748	0.4451273046532046	0.019491843756606293	0.023323292901198597	0.0331062157213907	0.005926891830984489	0.033225997410742045	0.043084986895969485	0.9928571428571429	0.8161971830985916	0.5035211267605634	0.019333229641948717	0.029175064864173032	0.028360169264872052	0.021227372461401467	0.030418641078640715	0.04881942824371153	131
0.9548930260987648	1.0	0.7030238640078457	0.9642857142857142	0.4376430205949656	0.019361938404546496	0.01846669516482994	0.019127723133122478	0.0042401063092062305	0.02388326300580807	0.038415179331519014	0.9768167954050307	0.6480499525700765	0.4095928948932045	0.02028266577140098	0.02427996411646986	0.028491239596401863	0.013614040301557159	0.027486780366627578	0.041080544166105556	0.9892088712346905	0.76899136669187	0.5047134082990714	0.020387957343771225	0.02930856408698687	0.027310891388360313	0.012034452533933652	0.03040050454037807	0.03997455829946132	0.993103448275862	0.763984595562179	0.473536193905778	0.018005378970279293	0.026916550210250096	0.026877141231287725	0.012260879611193487	0.02996905152364767	0.04629092774663968	132
0.9607395993836672	1.0	0.7843550143550144	0.9215243540243542	0.5052734877734878	0.021759792025670827	0.023270194974165614	0.04263228437987518	0.014710390240169763	0.03678579255816215	0.04622842053821051	0.9309583791587913	0.6935471882673405	0.46585980304071317	0.021666619302745785	0.02233664094278065	0.03497073287148321	0.004314335011921593	0.02612498813901703	0.04222937856007246	0.984787018255578	0.6602724278982256	0.365961121906082	0.01774302938467669	0.026951338541593713	0.024659050042278002	0.014489262343322262	0.030825387084685463	0.045167922405180215	1.0	0.8233644321779915	0.531960412468887	0.01874427152693799	0.024524213193788145	0.02960073794992693	0.00867832539717117	0.03100357952920766	0.04825763475019816	133
0.9676266137040717	1.0	0.6990506773034723	0.9203060927833583	0.41336797614037657	0.019226084988845038	0.015964660480858407	0.016530568884518017	0.0035112819670239893	0.021596723107010607	0.039335473630391755	0.9371153841269679	0.6939147197240798	0.3858319978395054	0.022131716957531376	0.024329343886477957	0.024527489256360693	0.008459516262352099	0.023737814379257045	0.044680592532176	0.9784321915900863	0.8151098706361865	0.507487911698438	0.021785702100656813	0.030648316602905623	0.028603244438946428	0.015608279386689253	0.03219944710972483	0.044878408740558665	0.9887491264849755	0.8349559146580002	0.5477982740346196	0.025397931141258677	0.03652586327190099	0.030823167468999026	0.015838117372877575	0.0322827408007363	0.055057649091180806	134
0.9554083058800039	1.0	0.6098738738738738	0.9383723723723725	0.4353633633633634	0.01871867372400604	0.02606636441570055	0.028781339708529773	0.005850132182716218	0.016587153134975614	0.0317689483665672	0.9593954562957258	0.7410123973061978	0.520393716795334	0.021346926673479337	0.026217668335534877	0.04234422792203263	0.012158320077404004	0.02841347765046189	0.042941208400183006	0.9729824561403507	0.7364529427015815	0.4193876933713594	0.018075931724165387	0.019306195204137056	0.026081956425498203	0.00848341320840136	0.027831069933067294	0.04038431870884561	0.9926599326599327	0.8069092926640096	0.4811341349077198	0.01728122390050144	0.02824735294473943	0.02610067770818375	0.011063713756576807	0.028709692475315872	0.04564079735898536	135
0.9672792724516862	1.0	0.5233138315585124	0.9383366633366634	0.3501466618487895	0.02292075811228421	0.03110694208535646	0.024603671494792874	0.011619350401059545	0.026317979507049193	0.04403541528164109	0.9469094128217325	0.6084926800909043	0.32953649384282013	0.01812818936154244	0.023962318851196214	0.023669767591442726	0.006470108787100694	0.02380118910098892	0.03892925285163117	0.9849626788306033	0.799594959823361	0.5339803710210861	0.022241389477069155	0.030188008075257268	0.027195300203006634	0.011210894463416112	0.027718782507234353	0.04353184730261371	0.9780128555990626	0.8718215373387788	0.5208454380868173	0.021238151555193742	0.03727799736391468	0.02861821967180353	0.012468792101813609	0.030270023957394348	0.048575454262808106	136
0.9786921850079745	1.0	0.566017316017316	0.8748701298701299	0.31385281385281383	0.0189407282023814	0.017966700224879627	0.03805434257122167	0.005742950068185311	0.025238458067127278	0.03477726099091257	0.9890109890109888	0.7110710857769682	0.2637645687645688	0.01753793370349498	0.022308080599643464	0.021760720319259623	0.011918499352727683	0.0257499526627131	0.039537298272144264	0.9786025982332346	0.7353947180799049	0.49288485480934946	0.023070534750441248	0.033367483454530264	0.024218958987110302	0.012442921679926373	0.024953972257830585	0.04819720809522402	0.9961538461538462	0.8249797570850201	0.5849331370384002	0.020840174272626764	0.02869250705248345	0.02787276931259409	0.01665781046713409	0.03254410426985406	0.05129186666378395	137
0.964178290804836	1.0	0.5542424242424242	0.9650000000000001	0.3785853096179183	0.024621175984241444	0.02407040952749555	0.03205506037987872	0.01161793733317019	0.02729928677793856	0.04892587044139511	0.9518513708513708	0.5717835497835498	0.33560173160173157	0.0168090318030235	0.023575292956839976	0.019389772004080687	0.01046817036355754	0.02660528583089447	0.03693007014653765	0.9855820105820106	0.7890895821930306	0.44179894179894175	0.02031637773657228	0.02561577834173826	0.02779557714027724	0.007068968581522029	0.029933235339085273	0.04460353025150733	0.9853746253746255	0.8367260065893767	0.5257119815773036	0.018868291955204647	0.025339786172250005	0.027099054111413036	0.010892120939850999	0.02862366446526481	0.04515424513059496	138
0.9823219490733102	1.0	0.6085581085581085	0.8682317682317683	0.37062937062937057	0.01995553099537702	0.01705680077402542	0.039824240837901856	0.0021083661480290625	0.023366352203494097	0.041513439909328646	0.9615805425136055	0.6086416457106112	0.3357004557308817	0.01874382718525113	0.02419530730633692	0.027568652851755516	0.0106747467274023	0.027938992241952114	0.043033116010285845	0.9718045112781954	0.7570564341889205	0.4723057644110276	0.020523896648674406	0.023554785161526155	0.02873710062639172	0.010447520920007853	0.03246666561426391	0.04309901157135343	0.9855051675309868	0.8389626959362946	0.47260170562707965	0.018896620895080894	0.03191625790609971	0.028263702985741008	0.015207125607125237	0.033631628045722874	0.048896701090166854	139
0.95617827992441	1.0	0.6517466561762391	0.9272504776891086	0.29337960361170434	0.021245461920100676	0.02628479881363551	0.028579363605458118	0.011722654566742782	0.024646825058424117	0.04171429656370416	0.9500381388253242	0.729132305743851	0.5096627952160959	0.020117852841332932	0.025236203093482252	0.029609928044932517	0.005623158237537848	0.025343079870569905	0.04327523208233719	0.9771639690358903	0.7774049573852528	0.5061103552532125	0.022750127236521187	0.029750197983590198	0.02785056104464604	0.014376784126448262	0.03268973542676169	0.04888056273175452	0.9855521155830754	0.8254205701419324	0.49424483669065716	0.018126642215983296	0.029909632359604678	0.022533759173237983	0.018671275852729895	0.029126712596204953	0.05192080773291209	140
0.9927272727272728	1.0	0.7410598286736447	0.9091793617661607	0.39077464783050353	0.020986235606564093	0.026676689644713675	0.03721763165011736	0.006355574192810301	0.03280344458024832	0.044929268239095835	0.9722147349505839	0.6475931024210715	0.3796806098082458	0.019352379392466118	0.02515230364976062	0.022122112873975815	0.0076856928506493245	0.023034218014843455	0.040389068021150346	0.9737867792584775	0.7633500461802349	0.47272463385670926	0.02226603735722925	0.023394537847108144	0.03061040602398275	0.006552363291675541	0.029349604974213073	0.04723411685980556	0.9925900514579759	0.8762472433227151	0.54824307767704	0.019279530673102292	0.024267560690701538	0.025362302863197683	0.01232908952221569	0.03091688335922141	0.04684766946911497	141
0.9592083775883384	1.0	0.7477108554459414	0.9737302519911216	0.5145961431603494	0.02208053351324088	0.021017964080598216	0.02379041975697644	0.00948878810604634	0.028371934695473604	0.04751920623004567	0.9668926171867348	0.6748558304440657	0.4322540204893146	0.022518505060849153	0.028912107925598767	0.03395211647861255	0.009564215427549682	0.029455652108332432	0.043908483054114864	0.9850428816466552	0.7034082633685415	0.41183473262917153	0.022067624651159485	0.025401921338226892	0.026307541527749535	0.007748828642928354	0.027307349830866957	0.04622800979748373	1.0	0.7742525769851729	0.5137723429850951	0.02145128670462395	0.032052707331892936	0.026699199163699644	0.01398569913733049	0.03027768779592462	0.051029322391306864	142
0.9815437392795883	1.0	0.5840339301095115	0.9384605327919282	0.3553494524424757	0.01410284875245604	0.017654118642111926	0.0219098171124219	0.0036037187872397453	0.019820634105069207	0.029793896610682203	0.9531070918933612	0.7669431923712882	0.4757555852529691	0.020253752211271743	0.02247950242970801	0.027078515724047424	0.01865958264956506	0.030292878290470872	0.045181287549825686	0.9782682834406973	0.7844035562139011	0.5162757644654197	0.020169609030768667	0.020610778120867274	0.026275886588015402	0.008227715874923594	0.02679173452468685	0.043163650390067594	0.992522711390636	0.8580536205334048	0.59287815907762	0.019522557033198704	0.022858671856617396	0.027301059935075183	0.014902661424889541	0.031510330834648985	0.056011680042163316	143
0.9882352941176471	1.0	0.6037414467253177	0.9410483870967742	0.42922165200391005	0.025766651716407345	0.02471674108687642	0.02679246117175601	0.0060704151079434	0.024562825946975314	0.04134364241606962	0.9531104219350197	0.6859284519896871	0.4724663855047872	0.01992615235740846	0.024018621114007068	0.026028322890780043	0.014160404913034042	0.024726072010147267	0.042556614942419566	0.9883076923076922	0.7155825032667138	0.37085750701540177	0.019194549734596604	0.02683887378782247	0.023169013474720744	0.008525845591704006	0.02828219574296053	0.0387980723257393	0.996078431372549	0.8527895198483435	0.467782021899669	0.017384609632705366	0.026863191629120237	0.02354198335529433	0.01385737804725562	0.03206242849197757	0.04378182367604138	144
0.9857073238652185	1.0	0.6537586040681587	0.9625675868359398	0.42855181366181716	0.01937565412098543	0.025262856461258764	0.032809045892525576	0.007215168611123653	0.029704861170494656	0.042478546867049015	0.9656683990390598	0.7989478643789953	0.5523323770916155	0.021587690037479297	0.023658293863790286	0.03428319542761109	0.01916709233348626	0.032466725855074804	0.04591184312552797	0.9850349650349651	0.7797279604176156	0.4816896641034572	0.017779967509152797	0.023629712865426113	0.028436891206468206	0.008537895239298699	0.02756557358144144	0.04291600757689909	0.9924501424501425	0.8522352890773945	0.6006329927382559	0.0214166018877293	0.03695114668208345	0.03417727169085959	0.016050519164118572	0.03621804782519211	0.04469040335639842	145
0.9806638655462183	1.0	0.6506175676012032	0.9518716577540107	0.4027208873980214	0.02242193562555981	0.02210475277034113	0.021867983222858482	0.006946182680597897	0.02179472312560559	0.04908908955485905	0.9500761337305528	0.6482396557431314	0.4168182720953326	0.021191214017904025	0.02809557906549175	0.026657938399428198	0.006452926564321455	0.022707975936358253	0.04136650680133581	0.9438327619815823	0.6936210257444377	0.449660549842038	0.022704787602063875	0.028514656638391533	0.03063400404671791	0.007599519987973154	0.02515018689945465	0.04361595559621414	0.9808032990974167	0.8310868347338936	0.5417301587301587	0.02216775580813518	0.03168678943104089	0.029551293935701033	0.018457472602107866	0.03192830422657659	0.04955266335867851	146
0.9651542649727768	1.0	0.5674119574119574	0.9365083265083266	0.30310128310128315	0.02022832181165341	0.02284486830453754	0.0357788158347905	0.01080206301207939	0.028270861101115104	0.044945823853655344	0.9502097902097904	0.7148410080485552	0.456338567093284	0.018993626176822105	0.024188855912170338	0.02789586952095376	0.008486882725111942	0.028309365391320666	0.04355789822629028	0.9790289677682578	0.8175418498129847	0.5733874079746278	0.02104073211229274	0.025004735858201392	0.02452209196129419	0.014446932561575952	0.026488865491635517	0.04691513582426961	0.9962264150943396	0.832925138530727	0.49724185344498323	0.02025445582497624	0.02687283135623924	0.02210990643293032	0.022908029709798168	0.032885708226854875	0.04791810413957733	147
0.9523905723905723	1.0	0.6940374746389784	0.9388423439551259	0.3457846998448502	0.02079775823192435	0.02421888228131466	0.021125125355242053	0.008421056511109321	0.026929153526642692	0.04414674964440951	0.9516509653868145	0.7621480406386066	0.45194317632053477	0.02193285827960653	0.02877211116163005	0.028107965358527047	0.011822083455004403	0.02773357862540764	0.03782999253831294	0.9852851420333911	0.8571083215329072	0.5810457364468233	0.020891702312266357	0.025350822197903446	0.04016565612125696	0.015658944366912904	0.03375503546289847	0.042784103020824735	0.9890885040885042	0.8594100064854782	0.6191337453601604	0.021162112526560497	0.03822957810671935	0.03524633626233879	0.015345418181597995	0.034121356124799836	0.055409457277043696	148
0.9665505518446693	1.0	0.6831060268230484	0.9239258745610123	0.4565708370085935	0.022628615099109472	0.02272314110033091	0.03553163499132494	0.020126730611495842	0.03702307879544734	0.044761745135314744	0.9280823786142933	0.6012422115025698	0.4224039538289258	0.020315266643495856	0.0230431300886499	0.02652621512829594	0.012913792493459367	0.02565745344705749	0.03747930148011045	0.971523304281925	0.7620317741007396	0.4690072698693388	0.01896163887284073	0.027950144466062265	0.02592007166634372	0.009940442237540887	0.02533906980922069	0.05096950195124006	0.9888787138787138	0.8178742499330734	0.5372768516886165	0.020349881601572414	0.02820785403744408	0.025947078213003093	0.022710715114504443	0.034291808111380676	0.052045237666338506	149
0.9852894147745443	1.0	0.6792055071365416	0.9359135117755809	0.44615319546354026	0.021721875863758008	0.019176871180899255	0.03357389799161854	0.010978892258260691	0.02724846320773741	0.03537221985372303	0.950708844809026	0.698958347589284	0.4420772352635195	0.02056414571730189	0.023020481828194182	0.03401881784854638	0.00969279742950929	0.026315676608298526	0.04063772604361539	0.9510037004888302	0.7403092420850655	0.43259751473342767	0.02004386568809402	0.02176871753700544	0.02369984192387514	0.01435676598628032	0.027829946791926307	0.040261198526482835	0.992836584585865	0.8578348762101505	0.5549216157196705	0.021399501029935722	0.028335173559535937	0.03045506489263694	0.01611753703874719	0.03336787433852194	0.046584645618545376	150
0.9636243386243386	1.0	0.5762384722189351	0.9120278222628944	0.26956802760443926	0.019189486948845997	0.022676250398300863	0.033630150579893485	0.0063589909720830505	0.027014041024946162	0.04314293320260178	0.9317460317460318	0.6553835978835979	0.3882010582010582	0.01764640858989762	0.023802625512648463	0.028725394560100693	0.006942775973848445	0.02616931433567845	0.04230579074647337	0.9820038645900715	0.8631112438008989	0.49315063608167053	0.01782788867328746	0.023096478821359945	0.030590021858795093	0.014236458751201561	0.02864503055470668	0.04575675457054276	0.9962962962962963	0.8713437156833382	0.5986323250474194	0.01856629898168668	0.02451187241207647	0.027659984969016938	0.014010186710160518	0.03494836644330955	0.050169500529179664	151
