# Supplementary material for: Prospective de novo drug design with deep interactome learning
Source: Nat Commun. 2024 Apr 22;15:3408. doi: 10.1038/s41467-024-47613-w (PMC11035696; doi:10.1038/s41467-024-47613-w)
Supplement: Supplementary file 3 — Source Data [file 41467_2024_47613_MOESM3_ESM.zip › Supplementary_Data/Figure_2_ROT.csv]

	True_Value	Prediction:
0	9	8
1	9	9
2	9	9
3	9	9
4	9	9
5	9	9
6	9	9
7	9	8
8	8	8
9	8	8
10	8	9
11	8	8
12	8	8
13	8	8
14	8	8
15	8	8
16	5	6
17	5	6
18	5	5
19	5	5
20	5	5
21	5	5
22	5	5
23	5	5
24	5	5
25	5	5
26	14	13
27	14	13
28	14	14
29	14	13
30	14	13
31	14	13
32	14	14
33	14	13
34	14	13
35	14	13
36	9	9
37	9	9
38	9	9
39	9	9
40	9	9
41	9	9
42	9	8
43	9	9
44	9	8
45	9	9
46	10	10
47	10	10
48	10	10
49	10	10
50	10	10
51	10	10
52	10	10
53	10	9
54	10	10
55	10	10
56	5	5
57	5	5
58	5	5
59	5	5
60	5	5
61	5	5
62	5	5
63	5	5
64	8	7
65	8	7
66	8	8
67	8	8
68	8	8
69	8	8
70	8	8
71	11	10
72	11	9
73	11	12
74	11	10
75	11	11
76	11	11
77	11	10
78	11	10
79	11	11
80	11	10
81	11	11
82	11	12
83	11	11
84	11	11
85	11	11
86	11	10
87	11	11
88	11	11
89	11	11
90	14	14
91	14	14
92	14	13
93	14	14
94	14	14
95	14	14
96	14	14
97	14	14
98	14	14
99	14	14
100	11	11
101	11	10
102	11	11
103	11	11
104	11	10
105	11	11
106	11	11
107	11	11
108	11	10
109	11	11
110	10	9
111	10	10
112	10	9
113	10	9
114	10	10
115	10	11
116	10	10
117	10	10
118	10	10
119	10	10
120	6	6
121	6	6
122	6	6
123	6	6
124	6	6
125	6	6
126	6	6
127	6	6
128	6	6
129	9	9
130	9	9
131	9	9
132	9	8
133	9	10
134	9	9
135	9	9
136	9	9
137	9	9
138	9	9
139	14	14
140	14	14
141	14	14
142	14	14
143	14	14
144	14	14
145	14	13
146	14	14
147	14	13
148	14	14
149	10	9
150	10	10
151	10	10
152	10	10
153	10	10
154	10	10
155	10	10
156	10	10
157	10	9
158	10	9
159	13	13
160	13	13
161	13	13
162	13	13
163	13	12
164	13	13
165	13	13
166	13	12
167	13	13
168	13	13
169	15	15
170	15	15
171	15	15
172	15	15
173	15	16
174	15	15
175	15	15
176	15	15
177	15	15
178	15	15
179	3	3
180	3	3
181	3	3
182	3	3
183	3	3
184	3	2
185	3	3
186	3	3
187	3	3
188	3	2
189	9	8
190	9	9
191	9	9
192	9	9
193	9	9
194	9	9
195	9	9
196	9	9
197	9	9
198	9	8
199	17	11
200	17	16
201	17	18
202	17	16
203	17	17
204	17	16
205	17	17
206	17	17
207	17	17
208	17	17
209	11	11
210	11	11
211	11	11
212	11	11
213	11	11
214	11	11
215	11	10
216	11	11
217	11	10
218	11	11
219	11	10
220	11	12
221	11	11
222	11	11
223	11	11
224	11	11
225	11	12
226	11	11
227	11	11
228	11	11
229	8	8
230	8	8
231	8	8
232	8	8
233	8	8
234	8	8
235	8	8
236	8	8
237	8	8
238	8	8
239	14	14
240	14	13
241	14	14
242	14	14
243	14	13
244	14	14
245	14	14
246	14	14
247	14	13
248	14	13
249	7	7
250	7	7
251	7	7
252	7	6
253	7	8
254	7	7
255	7	7
256	7	7
257	13	12
258	13	13
259	13	13
260	13	13
261	13	12
262	13	13
263	13	12
264	13	13
265	13	13
266	13	13
267	13	13
268	13	13
269	13	13
270	13	13
271	13	13
272	13	14
273	13	13
274	13	13
275	13	13
276	13	13
277	13	13
278	13	12
279	13	13
280	13	13
281	13	13
282	13	13
283	13	12
284	13	13
285	15	15
286	15	15
287	15	15
288	15	15
289	15	16
290	15	14
291	15	15
292	15	14
293	15	15
294	15	14
295	17	17
296	17	16
297	17	17
298	17	16
299	17	17
300	17	16
301	17	16
302	17	16
303	17	16
304	20	19
305	20	20
306	20	19
307	20	20
308	20	20
309	20	20
310	20	19
311	20	19
312	16	15
313	16	15
314	16	15
315	16	16
316	16	15
317	16	16
318	16	16
319	16	16
320	17	17
321	17	17
322	17	16
323	17	17
324	17	17
325	17	17
326	17	17
327	17	16
328	17	17
329	9	9
330	9	9
331	9	9
332	9	8
333	9	9
334	9	9
335	9	9
336	9	10
337	9	9
338	9	9
339	9	9
340	9	9
341	9	8
342	9	8
343	9	9
344	9	9
345	9	9
346	9	12
347	9	9
348	7	7
349	7	7
350	7	7
351	7	7
352	7	7
353	7	7
354	7	7
355	7	7
356	7	7
357	14	13
358	14	14
359	14	13
360	14	13
361	14	14
362	14	14
363	14	14
364	14	13
365	14	14
366	14	14
367	8	8
368	8	7
369	8	8
370	8	8
371	8	7
372	8	8
373	8	8
374	8	8
375	8	8
376	8	8
377	12	12
378	12	12
379	12	12
380	12	12
381	12	12
382	12	12
383	12	11
384	12	12
385	12	12
386	12	12
387	10	10
388	10	10
389	10	10
390	10	10
391	10	10
392	10	10
393	10	10
394	10	10
395	10	10
396	8	9
397	8	8
398	8	8
399	8	8
400	8	8
401	8	8
402	8	8
403	8	8
404	8	8
405	15	14
406	15	14
407	15	14
408	15	15
409	15	14
410	15	15
411	15	15
412	15	15
413	15	15
414	15	15
415	15	15
416	15	14
417	15	15
418	15	15
419	15	14
420	15	14
421	11	12
422	11	11
423	11	12
424	11	11
425	11	11
426	11	11
427	11	11
428	11	10
429	11	11
430	9	9
431	9	9
432	9	9
433	9	9
434	9	9
435	9	9
436	9	9
437	9	9
438	9	8
439	11	11
440	11	11
441	11	11
442	11	11
443	11	11
444	11	11
445	11	11
446	11	11
447	11	11
448	11	11
449	7	6
450	7	7
451	7	7
452	7	7
453	7	7
454	7	7
455	7	7
456	7	7
457	7	8
458	7	7
459	13	13
460	13	14
461	13	13
462	13	13
463	13	13
464	13	13
465	13	13
466	13	13
467	11	10
468	11	11
469	11	11
470	11	11
471	11	10
472	11	11
473	11	10
474	11	11
475	11	9
476	8	7
477	8	8
478	8	8
479	8	8
480	8	7
481	8	8
482	8	8
483	8	8
484	8	9
485	15	15
486	15	14
487	15	13
488	15	15
489	15	15
490	15	14
491	15	15
492	15	15
493	15	15
494	15	14
495	7	7
496	7	7
497	7	7
498	7	7
499	7	6
500	7	7
501	7	7
502	7	7
503	7	7
504	12	11
505	12	11
506	12	13
507	12	12
508	12	12
509	12	12
510	12	12
511	12	12
512	12	12
513	12	12
514	8	9
515	8	8
516	8	8
517	8	8
518	8	8
519	8	8
520	8	8
521	8	8
522	8	8
523	8	8
524	12	11
525	12	12
526	12	12
527	12	11
528	12	11
529	12	12
530	12	12
531	12	12
532	12	11
533	15	15
534	15	15
535	15	15
536	15	15
537	15	14
538	15	14
539	15	15
540	15	14
541	5	5
542	5	5
543	5	5
544	5	5
545	5	5
546	5	6
547	5	5
548	5	5
549	5	5
550	5	5
551	12	12
552	12	12
553	12	12
554	12	12
555	12	12
556	12	11
557	12	12
558	12	11
559	12	12
560	12	12
561	11	11
562	11	11
563	11	11
564	11	11
565	11	11
566	11	11
567	11	10
568	11	11
569	11	10
570	14	17
571	14	15
572	14	14
573	14	14
574	14	13
575	14	13
576	14	14
577	14	14
578	14	12
579	14	15
580	9	9
581	9	9
582	9	9
583	9	9
584	9	9
585	9	9
586	9	9
587	9	9
588	9	9
589	9	9
590	6	6
591	6	6
592	6	6
593	6	6
594	6	6
595	6	6
596	6	6
597	6	6
598	6	6
599	12	11
600	12	12
601	12	12
602	12	12
603	12	12
604	12	11
605	12	12
606	12	11
607	13	13
608	13	13
609	13	13
610	13	13
611	13	12
612	13	13
613	13	13
614	13	13
615	13	13
616	13	12
617	8	8
618	8	8
619	8	8
620	8	8
621	8	7
622	8	8
623	8	8
624	8	8
625	8	8
626	8	8
627	8	8
628	8	7
629	8	7
630	8	8
631	8	8
632	8	9
633	8	8
634	8	8
635	12	12
636	12	11
637	12	12
638	12	11
639	12	12
640	12	11
641	12	12
642	12	12
643	12	12
644	12	12
645	12	12
646	12	13
647	12	12
648	12	11
649	12	11
650	12	13
651	12	11
652	12	12
653	12	12
654	12	11
655	12	12
656	12	12
657	12	12
658	12	12
659	12	11
660	12	11
661	12	12
662	12	11
663	7	7
664	7	7
665	7	7
666	7	7
667	7	7
668	7	7
669	7	7
670	7	8
671	7	7
672	15	14
673	15	15
674	15	14
675	15	15
676	15	14
677	15	12
678	15	14
679	15	15
680	15	15
681	15	15
682	11	11
683	11	11
684	11	11
685	11	11
686	11	11
687	11	12
688	11	11
689	11	11
690	11	11
691	11	11
692	7	7
693	7	7
694	7	7
695	7	7
696	7	6
697	7	8
698	7	7
699	7	7
700	7	7
701	10	10
702	10	10
703	10	10
704	10	11
705	10	10
706	10	9
707	10	9
708	10	10
709	10	10
710	18	18
711	18	18
712	18	19
713	18	19
714	18	18
715	18	18
716	18	18
717	18	18
718	13	13
719	13	13
720	13	13
721	13	13
722	13	12
723	13	14
724	13	13
725	13	12
726	13	12
727	12	12
728	12	12
729	12	12
730	12	12
731	12	12
732	12	12
733	12	11
734	12	12
735	12	12
736	12	11
737	12	11
738	12	12
739	12	12
740	12	12
741	12	12
742	12	12
743	12	12
744	12	12
745	14	14
746	14	14
747	14	14
748	14	14
749	14	14
750	14	13
751	14	13
752	14	14
753	14	13
754	7	7
755	7	8
756	7	7
757	7	7
758	7	7
759	7	7
760	7	7
761	7	7
762	12	12
763	12	12
764	12	12
765	12	12
766	12	12
767	12	11
768	12	12
769	12	12
770	14	14
771	14	14
772	14	14
773	14	14
774	14	13
775	14	14
776	14	15
777	14	14
778	14	14
779	14	12
780	10	11
781	10	10
782	10	9
783	10	9
784	10	10
785	10	10
786	10	11
787	10	10
788	10	10
789	10	10
790	12	12
791	12	12
792	12	11
793	12	12
794	12	12
795	12	12
796	12	12
797	12	12
798	12	12
799	9	9
800	9	9
801	9	9
802	9	8
803	9	9
804	9	9
805	9	9
806	9	9
807	9	9
808	9	10
809	12	13
810	12	12
811	12	12
812	12	12
813	12	11
814	12	12
815	12	12
816	12	12
817	12	12
818	13	13
819	13	12
820	13	12
821	13	13
822	13	12
823	13	13
824	13	12
825	13	13
826	13	12
827	11	10
828	11	11
829	11	11
830	11	11
831	11	11
832	11	12
833	11	11
834	11	11
835	11	12
836	11	10
837	11	11
838	11	11
839	11	11
840	11	10
841	11	11
842	11	11
843	11	11
844	9	9
845	9	9
846	9	9
847	9	9
848	9	9
849	9	9
850	9	9
851	9	9
852	9	9
853	15	15
854	15	15
855	15	15
856	15	15
857	15	15
858	15	15
859	15	15
860	15	15
861	15	15
862	15	13
863	14	14
864	14	14
865	14	13
866	14	14
867	14	14
868	14	15
869	14	14
870	14	14
871	14	14
872	10	10
873	10	10
874	10	10
875	10	10
876	10	10
877	10	9
878	10	10
879	10	10
880	10	10
881	10	9
882	13	13
883	13	13
884	13	13
885	13	13
886	13	13
887	13	13
888	13	13
889	13	14
890	13	13
891	14	14
892	14	13
893	14	14
894	14	14
895	14	14
896	14	14
897	14	14
898	14	13
899	14	14
900	14	14
901	12	11
902	12	12
903	12	13
904	12	12
905	12	12
906	12	13
907	12	12
908	12	12
909	12	12
910	10	10
911	10	10
912	10	10
913	10	9
914	10	9
915	10	10
916	10	11
917	10	10
918	10	10
919	11	11
920	11	11
921	11	12
922	11	11
923	11	11
924	11	11
925	11	10
926	11	11
927	11	11
928	11	11
929	12	11
930	12	13
931	12	11
932	12	12
933	12	12
934	12	12
935	12	11
936	12	11
937	12	11
938	12	12
939	10	10
940	10	10
941	10	10
942	10	10
943	10	9
944	10	10
945	10	10
946	10	10
947	10	10
948	10	10
949	10	10
950	10	10
951	10	10
952	10	11
953	10	10
954	10	10
955	10	10
956	10	9
957	10	9
958	7	7
959	7	7
960	7	7
961	7	7
962	7	7
963	7	7
964	7	7
965	7	7
966	7	7
967	13	13
968	13	13
969	13	12
970	13	13
971	13	13
972	13	13
973	13	13
974	13	13
975	13	13
976	13	13
977	12	11
978	12	12
979	12	11
980	12	12
981	12	12
982	12	13
983	12	12
984	12	12
985	12	13
986	12	12
987	11	11
988	11	10
989	11	9
990	11	11
991	11	10
992	11	12
993	11	11
994	11	10
995	11	11
996	7	7
997	7	7
998	7	7
999	7	7
1000	7	7
1001	7	7
1002	7	7
1003	7	7
1004	7	7
1005	12	12
1006	12	12
1007	12	12
1008	12	12
1009	12	11
1010	12	12
1011	12	12
1012	12	11
1013	12	12
1014	11	11
1015	11	12
1016	11	12
1017	11	11
1018	11	11
1019	11	11
1020	11	11
1021	11	11
1022	11	11
1023	11	11
1024	13	14
1025	13	13
1026	13	13
1027	13	12
1028	13	12
1029	13	13
1030	13	13
1031	13	13
1032	13	13
1033	13	13
1034	10	10
1035	10	10
1036	10	9
1037	10	10
1038	10	10
1039	10	10
1040	10	9
1041	10	10
1042	10	9
1043	10	10
1044	11	10
1045	11	10
1046	11	10
1047	11	11
1048	11	10
1049	11	11
1050	11	11
1051	11	11
1052	11	11
1053	13	13
1054	13	12
1055	13	13
1056	13	13
1057	13	13
1058	13	13
1059	13	13
1060	13	13
1061	13	13
1062	2	2
1063	2	2
1064	2	2
1065	2	1
1066	2	2
1067	2	2
1068	2	2
1069	2	2
1070	2	2
1071	2	3
1072	13	12
1073	13	13
1074	13	12
1075	13	13
1076	13	13
1077	13	12
1078	13	13
1079	13	12
1080	13	13
1081	16	16
1082	16	16
1083	16	16
1084	16	16
1085	16	16
1086	16	16
1087	16	13
1088	16	16
1089	16	15
1090	16	15
1091	7	7
1092	7	7
1093	7	7
1094	7	7
1095	7	8
1096	7	6
1097	7	7
1098	7	6
1099	7	7
1100	7	7
1101	7	7
1102	7	7
1103	7	7
1104	7	7
1105	7	7
1106	7	7
1107	7	8
1108	10	9
1109	10	10
1110	10	10
1111	10	10
1112	10	9
1113	10	10
1114	10	10
1115	10	10
1116	10	10
1117	10	10
1118	16	15
1119	16	15
1120	16	16
1121	16	14
1122	16	17
1123	16	15
1124	16	15
1125	16	15
1126	16	15
1127	16	15
1128	16	15
1129	16	16
1130	16	15
1131	16	16
1132	16	16
1133	16	16
1134	16	15
1135	16	15
1136	16	15
1137	11	10
1138	11	12
1139	11	11
1140	11	11
1141	11	11
1142	11	10
1143	11	11
1144	11	11
1145	12	12
1146	12	12
1147	12	12
1148	12	12
1149	12	11
1150	12	11
1151	12	12
1152	12	12
1153	12	12
1154	12	13
1155	12	12
1156	12	12
1157	12	13
1158	12	12
1159	12	10
1160	12	11
1161	12	12
1162	5	6
1163	5	7
1164	5	6
1165	5	5
1166	5	5
1167	5	5
1168	5	5
1169	5	5
1170	5	5
1171	11	10
1172	11	11
1173	11	11
1174	11	14
1175	11	11
1176	11	11
1177	11	12
1178	11	11
1179	11	10
1180	11	12
1181	9	9
1182	9	9
1183	9	9
1184	9	8
1185	9	9
1186	9	9
1187	9	9
1188	9	9
1189	9	9
1190	9	9
1191	12	12
1192	12	12
1193	12	12
1194	12	12
1195	12	12
1196	12	12
1197	12	12
1198	12	12
1199	12	12
1200	12	12
1201	4	5
1202	4	4
1203	4	4
1204	4	4
1205	4	8
1206	4	4
1207	4	4
1208	4	4
1209	4	4
1210	4	4
1211	7	6
1212	7	7
1213	7	7
1214	7	7
1215	7	7
1216	7	7
1217	7	7
1218	7	7
1219	7	7
1220	13	13
1221	13	12
1222	13	12
1223	13	12
1224	13	13
1225	13	14
1226	13	13
1227	13	13
1228	13	13
1229	9	8
1230	9	10
1231	9	9
1232	9	9
1233	9	9
1234	9	9
1235	9	9
1236	9	8
1237	9	9
1238	14	13
1239	14	13
1240	14	13
1241	14	14
1242	14	14
1243	14	14
1244	14	15
1245	14	14
1246	14	15
1247	10	9
1248	10	10
1249	10	10
1250	10	10
1251	10	9
1252	10	10
1253	10	10
1254	10	10
1255	10	10
1256	10	10
1257	13	13
1258	13	12
1259	13	13
1260	13	12
1261	13	13
1262	13	13
1263	13	13
1264	13	13
1265	12	12
1266	12	12
1267	12	11
1268	12	12
1269	12	11
1270	12	12
1271	12	11
1272	12	12
1273	12	11
1274	12	12
1275	12	12
1276	12	13
1277	12	13
1278	12	11
1279	12	12
1280	12	12
1281	12	12
1282	12	11
1283	11	11
1284	11	10
1285	11	13
1286	11	11
1287	11	12
1288	11	11
1289	11	11
1290	11	11
1291	11	11
1292	11	11
1293	8	8
1294	8	7
1295	8	8
1296	8	8
1297	8	7
1298	8	8
1299	8	8
1300	8	8
1301	8	7
1302	12	12
1303	12	11
1304	12	12
1305	12	12
1306	12	12
1307	12	12
1308	12	12
1309	12	13
1310	12	12
1311	12	12
1312	7	7
1313	7	7
1314	7	7
1315	7	7
1316	7	7
1317	7	8
1318	7	7
1319	7	8
1320	10	10
1321	10	10
1322	10	10
1323	10	10
1324	10	10
1325	10	10
1326	10	10
1327	10	9
1328	10	10
1329	12	12
1330	12	12
1331	12	12
1332	12	11
1333	12	11
1334	12	12
1335	12	12
1336	12	12
1337	12	12
1338	12	11
1339	1	1
1340	1	1
1341	1	1
1342	1	1
1343	1	1
1344	1	1
1345	1	1
1346	1	1
1347	1	1
1348	1	1
1349	11	11
1350	11	11
1351	11	10
1352	11	11
1353	11	12
1354	11	11
1355	11	9
1356	11	11
1357	11	11
1358	17	17
1359	17	18
1360	17	17
1361	17	17
1362	17	16
1363	17	17
1364	17	17
1365	17	17
1366	17	17
1367	12	12
1368	12	11
1369	12	11
1370	12	12
1371	12	12
1372	12	11
1373	12	11
1374	12	12
1375	12	12
1376	12	12
1377	15	15
1378	15	16
1379	15	15
1380	15	14
1381	15	14
1382	15	15
1383	15	15
1384	15	14
1385	15	14
1386	8	8
1387	8	8
1388	8	8
1389	8	7
1390	8	8
1391	8	7
1392	8	8
1393	8	8
1394	8	8
1395	11	11
1396	11	11
1397	11	11
1398	11	11
1399	11	11
1400	11	11
1401	11	11
1402	11	11
1403	11	11
1404	11	11
1405	12	11
1406	12	12
1407	12	12
1408	12	13
1409	12	11
1410	12	12
1411	12	12
1412	12	12
1413	12	12
1414	12	12
1415	12	11
1416	12	12
1417	12	11
1418	12	12
1419	12	11
1420	12	12
1421	12	11
1422	11	12
1423	11	11
1424	11	11
1425	11	11
1426	11	11
1427	11	11
1428	11	10
1429	11	11
1430	11	11
1431	1	1
1432	1	2
1433	1	2
1434	1	1
1435	1	1
1436	1	1
1437	1	1
1438	1	0
1439	1	1
1440	1	1
1441	15	15
1442	15	15
1443	15	15
1444	15	14
1445	15	14
1446	15	15
1447	15	15
1448	15	15
1449	15	15
1450	15	14
1451	12	12
1452	12	12
1453	12	12
1454	12	12
1455	12	12
1456	12	12
1457	12	13
1458	12	12
1459	12	12
1460	13	13
1461	13	13
1462	13	13
1463	13	13
1464	13	12
1465	13	13
1466	13	13
1467	13	13
1468	13	12
1469	12	12
1470	12	12
1471	12	12
1472	12	12
1473	12	12
1474	12	12
1475	12	12
1476	12	12
1477	12	12
1478	11	11
1479	11	11
1480	11	11
1481	11	11
1482	11	11
1483	11	11
1484	11	11
1485	11	11
1486	11	10
1487	11	11
1488	13	13
1489	13	14
1490	13	13
1491	13	13
1492	13	12
1493	13	13
1494	13	12
1495	13	13
1496	13	13
1497	13	12
1498	12	12
1499	12	12
1500	12	13
1501	12	12
1502	12	12
1503	12	12
1504	12	12
1505	12	12
1506	12	12
1507	12	12
1508	14	12
1509	14	14
1510	14	14
1511	14	13
1512	14	15
1513	14	14
1514	14	14
1515	14	14
1516	14	14
1517	14	14
1518	13	12
1519	13	12
1520	13	12
1521	13	13
1522	13	13
1523	13	13
1524	13	12
1525	13	13
1526	13	12
1527	13	12
1528	8	8
1529	8	8
1530	8	8
1531	8	8
1532	8	8
1533	8	8
1534	8	8
1535	8	8
1536	8	8
1537	11	11
1538	11	11
1539	11	11
1540	11	11
1541	11	10
1542	11	10
1543	11	10
1544	11	11
1545	11	11
1546	11	11
1547	11	11
1548	11	11
1549	11	11
1550	11	11
1551	11	11
1552	11	10
1553	11	11
1554	11	10
1555	11	10
1556	6	6
1557	6	6
1558	6	6
1559	6	6
1560	6	6
1561	6	6
1562	6	6
1563	6	6
1564	6	6
1565	8	8
1566	8	8
1567	8	8
1568	8	8
1569	8	8
1570	8	8
1571	8	9
1572	11	11
1573	11	10
1574	11	11
1575	11	11
1576	11	11
1577	11	10
1578	11	11
1579	11	11
1580	11	11
1581	11	11
1582	15	15
1583	15	14
1584	15	15
1585	15	14
1586	15	15
1587	15	15
1588	15	14
1589	15	14
1590	15	15
1591	15	15
1592	13	12
1593	13	12
1594	13	13
1595	13	11
1596	13	13
1597	13	13
1598	13	12
1599	13	13
1600	13	13
1601	13	13
1602	13	12
1603	13	12
1604	13	12
1605	13	13
1606	13	12
1607	13	13
1608	13	13
1609	13	13
1610	13	11
1611	16	15
1612	16	16
1613	16	15
1614	16	16
1615	16	16
1616	16	16
1617	16	14
1618	16	16
1619	16	15
1620	1	1
1621	1	1
1622	1	1
1623	1	1
1624	1	1
1625	1	1
1626	1	1
1627	1	1
1628	1	1
1629	1	1
1630	14	15
1631	14	14
1632	14	15
1633	14	14
1634	14	14
1635	14	14
1636	14	14
1637	14	14
1638	14	14
1639	14	12
1640	12	12
1641	12	11
1642	12	12
1643	12	11
1644	12	13
1645	12	12
1646	12	12
1647	12	12
1648	12	11
1649	12	13
1650	10	10
1651	10	9
1652	10	10
1653	10	10
1654	10	9
1655	10	10
1656	10	11
1657	10	10
1658	10	10
1659	10	11
1660	15	16
1661	15	14
1662	15	14
1663	15	14
1664	15	15
1665	15	14
1666	15	15
1667	15	15
1668	8	8
1669	8	8
1670	8	8
1671	8	8
1672	8	8
1673	8	9
1674	8	8
1675	8	8
1676	8	8
1677	8	8
1678	13	12
1679	13	12
1680	13	13
1681	13	13
1682	13	12
1683	13	13
1684	13	13
1685	13	13
1686	13	16
1687	13	12
1688	13	13
1689	13	13
1690	13	12
1691	13	13
1692	13	13
1693	13	13
1694	13	12
1695	13	13
1696	13	13
1697	5	5
1698	5	5
1699	5	6
1700	5	5
1701	5	5
1702	5	5
1703	5	5
1704	5	5
1705	5	6
1706	5	5
1707	11	11
1708	11	10
1709	11	11
1710	11	11
1711	11	11
1712	11	10
1713	11	12
1714	11	11
1715	11	11
1716	11	11
1717	2	2
1718	2	2
1719	2	2
1720	2	2
1721	2	2
1722	2	2
1723	2	2
1724	2	5
1725	2	3
1726	2	2
1727	14	14
1728	14	14
1729	14	14
1730	14	14
1731	14	14
1732	14	13
1733	14	14
1734	14	15
1735	14	14
1736	14	13
1737	9	9
1738	9	9
1739	9	9
1740	9	9
1741	9	9
1742	9	8
1743	9	11
1744	9	9
1745	9	9
1746	11	11
1747	11	11
1748	11	11
1749	11	11
1750	11	10
1751	11	11
1752	11	11
1753	11	11
1754	11	11
1755	11	12
1756	11	10
1757	11	11
1758	11	11
1759	11	10
1760	11	11
1761	11	10
1762	11	11
1763	11	11
1764	11	11
1765	11	13
1766	11	11
1767	11	11
1768	11	10
1769	11	11
1770	11	11
1771	11	10
1772	11	11
1773	11	10
1774	14	14
1775	14	14
1776	14	14
1777	14	13
1778	14	14
1779	14	13
1780	14	13
1781	14	13
1782	9	9
1783	9	9
1784	9	9
1785	9	9
1786	9	9
1787	9	9
1788	9	9
1789	9	9
1790	9	9
1791	9	9
1792	11	10
1793	11	11
1794	11	11
1795	11	11
1796	11	11
1797	11	12
1798	11	11
1799	11	9
1800	11	10
1801	11	11
1802	12	12
1803	12	12
1804	12	12
1805	12	11
1806	12	14
1807	12	12
1808	12	12
1809	12	12
1810	12	11
1811	12	12
1812	14	15
1813	14	14
1814	14	13
1815	14	14
1816	14	14
1817	14	14
1818	14	14
1819	14	14
1820	14	13
1821	14	14
1822	9	10
1823	9	9
1824	9	9
1825	9	9
1826	9	8
1827	9	10
1828	9	9
1829	9	9
1830	9	9
1831	9	8
1832	15	15
1833	15	14
1834	15	15
1835	15	16
1836	15	15
1837	15	15
1838	15	15
1839	15	14
1840	12	12
1841	12	11
1842	12	12
1843	12	12
1844	12	12
1845	12	11
1846	12	12
1847	12	11
1848	12	12
1849	12	11
1850	9	9
1851	9	10
1852	9	9
1853	9	9
1854	9	9
1855	9	8
1856	9	9
1857	9	9
1858	9	9
1859	10	10
1860	10	10
1861	10	10
1862	10	10
1863	10	10
1864	10	9
1865	10	11
1866	10	9
1867	10	10
1868	10	10
1869	10	10
1870	10	10
1871	10	10
1872	10	10
1873	10	10
1874	10	10
1875	10	11
1876	10	10
1877	10	10
1878	17	17
1879	17	16
1880	17	17
1881	17	17
1882	17	17
1883	17	17
1884	17	17
1885	11	11
1886	11	11
1887	11	11
1888	11	11
1889	11	11
1890	11	12
1891	11	11
1892	11	11
1893	11	11
1894	11	11
1895	13	13
1896	13	13
1897	13	12
1898	13	12
1899	13	12
1900	13	13
1901	13	12
1902	13	12
1903	13	12
1904	13	13
1905	8	8
1906	8	8
1907	8	8
1908	8	8
1909	8	8
1910	8	8
1911	8	8
1912	8	8
1913	8	8
1914	8	8
1915	12	12
1916	12	12
1917	12	12
1918	12	11
1919	12	11
1920	12	13
1921	12	15
1922	12	11
1923	12	12
1924	12	11
1925	9	9
1926	9	9
1927	9	9
1928	9	9
1929	9	9
1930	9	9
1931	9	9
1932	9	9
1933	9	9
1934	9	8
1935	5	5
1936	5	6
1937	5	6
1938	5	5
1939	5	6
1940	5	5
1941	5	5
1942	5	6
1943	8	8
1944	8	8
1945	8	8
1946	8	8
1947	8	8
1948	8	7
1949	8	11
1950	8	8
1951	8	8
1952	8	8
1953	10	9
1954	10	10
1955	10	10
1956	10	10
1957	10	10
1958	10	9
1959	10	10
1960	10	10
1961	10	10
1962	10	10
1963	9	9
1964	9	8
1965	9	8
1966	9	9
1967	9	10
1968	9	8
1969	9	9
1970	9	10
1971	9	10
1972	9	9
1973	12	12
1974	12	11
1975	12	12
1976	12	12
1977	12	12
1978	12	13
1979	12	12
1980	12	12
1981	12	12
1982	12	12
1983	16	16
1984	16	16
1985	16	16
1986	16	16
1987	16	17
1988	16	16
1989	16	16
1990	16	15
1991	16	16
1992	16	16
1993	10	10
1994	10	10
1995	10	10
1996	10	9
1997	10	10
1998	10	10
[truncated: 45,181 more rows]
