# Supplementary material for: Prospective de novo drug design with deep interactome learning
Source: Nat Commun. 2024 Apr 22;15:3408. doi: 10.1038/s41467-024-47613-w (PMC11035696; doi:10.1038/s41467-024-47613-w)
Supplement: Supplementary file 3 — Source Data [file 41467_2024_47613_MOESM3_ESM.zip › Supplementary_Data/Figure_5_ITC_heat_rate.csv]

time [s]
0,000	0,007028639
1,000	0,004942307
2,000	0,002989093
3,000	0,001460331
4,000	0,000328487
5,000	-0,000610098
6,000	-0,001578805
7,000	-0,002726915
8,000	-0,003853262
9,000	-0,004494282
10,000	-0,004237900
11,000	-0,003020108
12,000	-0,001315815
13,000	0,000002866
14,000	0,000100849
15,000	-0,003080146
16,000	-0,006728866
17,000	-0,009763342
18,000	-0,010354073
19,000	-0,007353799
20,000	-0,001761787
21,000	0,003068762
22,000	0,003448656
23,000	0,000628533
24,000	-0,003855945
25,000	-0,008744709
26,000	-0,010530896
27,000	-0,007962383
28,000	-0,002558147
29,000	0,002427170
30,000	0,004174958
31,000	0,002292454
32,000	-0,001202404
33,000	-0,003255492
34,000	-0,003399771
35,000	-0,004382780
36,000	-0,001215722
37,000	0,003393898
38,000	0,005902734
39,000	0,004087365
40,000	-0,000080870
41,000	-0,003065417
42,000	-0,004437550
43,000	-0,003522422
44,000	-0,001388126
45,000	0,000249148
46,000	0,001174288
47,000	0,001180124
48,000	0,000409657
49,000	-0,000405296
50,000	-0,000985649
51,000	-0,001181983
52,000	-0,000871677
53,000	-0,000225239
54,000	0,000425129
55,000	0,000767318
56,000	0,000530882
57,000	-0,000200369
58,000	-0,000984646
59,000	-0,001338553
60,000	-0,000988129
61,000	-0,000059976
62,000	0,001064652
63,000	0,001941408
64,000	0,002154617
65,000	0,001500313
66,000	0,000283439
67,000	-0,000748550
68,000	-0,001586814
69,000	-0,001395985
70,000	-0,000486935
71,000	0,000284687
72,000	0,000365666
73,000	-0,000439926
74,000	-0,001878667
75,000	-0,003170629
76,000	-0,003499591
77,000	-0,002592979
78,000	-0,000897340
79,000	0,000660072
80,000	0,001401705
81,000	0,001292019
82,000	0,000650435
83,000	-0,000040708
84,000	-0,000332259
85,000	-0,000036611
86,000	0,000741612
87,000	0,001662101
88,000	0,002266159
89,000	0,002192166
90,000	0,001390362
91,000	0,000241803
92,000	-0,000567225
93,000	-0,000552901
94,000	0,000142307
95,000	0,000865438
96,000	0,000931078
97,000	0,000431194
98,000	0,000049659
99,000	-0,000201521
100,000	-0,000151736
101,000	0,000004570
102,000	-0,000042899
103,000	-0,000438811
104,000	-0,001137445
105,000	-0,001911403
106,000	-0,002443000
107,000	-0,002499910
108,000	-0,002008256
109,000	-0,001122634
110,000	-0,000268467
111,000	0,000140766
112,000	0,000051379
113,000	-0,000367221
114,000	-0,000872168
115,000	-0,001239242
116,000	-0,001377352
117,000	-0,001282586
118,000	-0,001054779
119,000	-0,000818613
120,000	-0,000644770
121,000	-0,000489994
122,000	-0,000219417
123,000	-0,000461233
124,000	-0,000323537
125,000	0,000103177
126,000	0,000629889
127,000	0,001022887
128,000	0,001025055
129,000	0,000561840
130,000	0,000893942
131,000	0,000835975
132,000	0,000562325
133,000	0,000273512
134,000	0,000255325
135,000	0,000668490
136,000	0,001302619
137,000	0,001696908
138,000	0,001512047
139,000	0,000782312
140,000	-0,000092020
141,000	-0,000575239
142,000	-0,000604831
143,000	-0,000561902
144,000	-0,000184061
145,000	0,000191242
146,000	0,000319842
147,000	0,000189202
148,000	-0,000059072
149,000	-0,000277699
150,000	-0,000352737
151,000	-0,000453275
152,000	-0,000415456
153,000	-0,000218848
154,000	8,395460000e-007
155,000	0,000202378
156,000	0,000438060
157,000	0,000700099
158,000	0,000826135
159,000	0,000663565
160,000	0,000191696
161,000	-0,000382710
162,000	-0,000656030
163,000	-0,000355179
164,000	0,000419605
165,000	0,001188813
166,000	0,001354073
167,000	0,000540247
168,000	-0,001258649
169,000	-0,001084220
170,000	-0,001071234
171,000	-0,000978912
172,000	-0,000649735
173,000	-0,000023172
174,000	0,000931778
175,000	0,000188845
176,000	-0,000123889
177,000	-0,000020906
178,000	0,000238209
179,000	0,000300691
180,000	-0,000066464
181,000	-0,000762829
182,000	-0,001445881
183,000	-0,001737257
184,000	-0,001361901
185,000	-0,000399367
186,000	0,000572837
187,000	0,001056205
188,000	0,001525427
189,000	0,001095816
190,000	0,000334843
191,000	-0,000062253
192,000	-0,000343892
193,000	-0,000530701
194,000	0,000215352
195,000	0,001247420
196,000	0,001906618
197,000	0,001894556
198,000	0,001322823
199,000	0,000552998
200,000	-0,000043456
201,000	-0,001475449
202,000	-0,001914244
203,000	-0,001205935
204,000	0,000291905
205,000	0,001859985
206,000	0,002620415
207,000	0,001880544
208,000	0,000245005
209,000	-0,000812937
210,000	-0,001589391
211,000	-0,001441304
212,000	-0,000534429
213,000	0,000351662
214,000	0,000342815
215,000	-0,000244355
216,000	-0,000316934
217,000	-0,000628472
218,000	-0,000987407
219,000	-0,001619936
220,000	-0,001129293
221,000	-0,000144509
222,000	0,000597537
223,000	0,000593662
224,000	-0,000118702
225,000	-0,000978831
226,000	-0,001349105
227,000	-0,000936861
228,000	0,000095820
229,000	0,001219177
230,000	0,001827533
231,000	0,001615446
232,000	0,000811620
233,000	0,000027046
234,000	-0,000448306
235,000	-0,000404030
236,000	0,000090471
237,000	0,000506968
238,000	0,000570784
239,000	0,000387897
240,000	0,000208993
241,000	0,000223715
242,000	0,000537324
243,000	0,001131991
244,000	0,001907748
245,000	0,002607235
246,000	0,002885896
247,000	0,002549070
248,000	0,001743946
249,000	0,000845742
250,000	0,000275665
251,000	0,000122440
252,000	0,000047951
253,000	-0,000299752
254,000	-0,000965423
255,000	-0,001687474
256,000	-0,002039453
257,000	-0,001777373
258,000	-0,001103269
259,000	-0,000428512
260,000	0,000019034
261,000	0,000180261
262,000	0,000177671
263,000	0,000027389
264,000	-0,000412754
265,000	-0,000758249
266,000	-0,000832437
267,000	-0,000757886
268,000	-0,000727669
269,000	-0,000843006
270,000	-0,000987102
271,000	-0,000920259
272,000	-0,000595342
273,000	-0,000251749
274,000	-0,000173609
275,000	-0,000426572
276,000	-0,000699748
277,000	-0,000529406
278,000	0,000298549
279,000	0,001423087
280,000	0,002198002
281,000	0,002295286
282,000	0,001906883
283,000	0,001359033
284,000	0,000928387
285,000	0,000824598
286,000	0,001159792
287,000	0,001865052
288,000	0,002589380
289,000	0,002859560
290,000	0,002423011
291,000	0,001455480
292,000	0,000463008
293,000	-0,000024265
294,000	0,000142914
295,000	0,000590123
296,000	0,000871939
297,000	0,000838399
298,000	0,000563469
299,000	0,000212075
300,000	-7,105430000e-015
301,000	-0,000779078
302,000	-0,000904940
303,000	-0,000365719
304,000	0,000598143
305,000	0,001503586
306,000	0,001840326
307,000	0,001402192
308,000	0,000520288
309,000	-0,000088208
310,000	0,000046025
311,000	0,000604954
312,000	0,000508118
313,000	-0,000197530
314,000	-0,002696150
315,000	-0,007415626
316,000	-0,013389713
317,000	-0,019288036
318,000	-0,024076979
319,000	-0,027637831
320,000	-0,030587354
321,000	-0,033646799
322,000	-0,037139766
323,000	-0,040775405
324,000	-0,043714056
325,000	-0,044941327
326,000	-0,043755389
327,000	-0,040208935
328,000	-0,035199111
329,000	-0,029993425
330,000	-0,025487426
331,000	-0,021747428
332,000	-0,018175408
333,000	-0,014182589
334,000	-0,009764078
335,000	-0,005417271
336,000	-0,001680141
337,000	-0,000737216
338,000	-0,000533731
339,000	-0,000482973
340,000	-0,000270750
341,000	0,000047467
342,000	0,000264584
343,000	0,000346178
344,000	0,000401437
345,000	0,000490918
346,000	0,000598362
347,000	0,000689253
348,000	0,000842519
349,000	0,001262253
350,000	0,001320744
351,000	0,001461384
352,000	0,001763896
353,000	0,002038877
354,000	0,002104160
355,000	0,001758439
356,000	0,000996805
357,000	0,000190180
358,000	-0,000276684
359,000	-0,000295313
360,000	-2,273740000e-013
361,000	0,001152601
362,000	0,002134282
363,000	0,002757601
364,000	0,002993283
365,000	0,002889232
366,000	0,002567808
367,000	0,002120842
368,000	0,001536135
369,000	0,000836599
370,000	-3,623770000e-013
371,000	0,001447802
372,000	0,002138712
373,000	0,002011407
374,000	0,001466505
375,000	0,000937147
376,000	0,000514622
377,000	0,000134708
378,000	-0,000183969
379,000	-0,000278384
380,000	5,968560000e-013
381,000	-0,000195740
382,000	-0,000183782
383,000	-0,000059564
384,000	-0,000064015
385,000	-0,000474609
386,000	-0,001227470
387,000	-0,001866436
388,000	-0,001949894
389,000	-0,001296313
390,000	-2,913230000e-013
391,000	0,000056547
392,000	-0,000113043
393,000	-0,000961858
394,000	-0,002421647
395,000	-0,003818237
396,000	-0,004330562
397,000	-0,003605778
398,000	-0,002048645
399,000	-0,000550504
400,000	2,131630000e-013
401,000	-0,000211112
402,000	-0,001786247
403,000	-0,003711279
404,000	-0,004747210
405,000	-0,004232070
406,000	-0,002461673
407,000	-0,000372192
408,000	0,001027440
409,000	0,001110404
410,000	-6,181720000e-013
411,000	-0,001922847
412,000	-0,003313166
413,000	-0,003467798
414,000	-0,002340502
415,000	-0,000652754
416,000	0,000662614
417,000	0,001062607
418,000	0,000594841
419,000	-0,000078454
420,000	-2,202680000e-013
421,000	-0,001092543
422,000	-0,000808758
423,000	-0,000471352
424,000	-0,000583604
425,000	-0,000605044
426,000	0,000022480
427,000	0,000377740
428,000	0,000525859
429,000	0,000496702
430,000	0,000240260
431,000	0,001474412
432,000	0,003004818
433,000	0,001981980
434,000	0,001131476
435,000	0,000568883
436,000	-0,004771303
437,000	-0,002275621
438,000	0,001062493
439,000	0,001641715
440,000	0,000161732
441,000	-0,030288886
442,000	-0,060401113
443,000	-0,089088301
444,000	-0,114831313
445,000	-0,135890936
446,000	-0,150675957
447,000	-0,158113422
448,000	-0,158023335
449,000	-0,151102317
450,000	-0,138585893
451,000	-0,122066182
452,000	-0,103183098
453,000	-0,083132529
454,000	-0,062622233
455,000	-0,042103096
456,000	-0,022111085
457,000	-0,003339155
458,000	0,003877428
459,000	0,001806034
460,000	0,002032271
461,000	0,000784110
462,000	0,000217910
463,000	0,001303916
464,000	0,001198721
465,000	-0,000427206
466,000	-0,000796803
467,000	-0,000319890
468,000	0,000114236
469,000	0,000714086
470,000	0,001296957
471,000	0,001591118
472,000	0,001201904
473,000	-0,000231840
474,000	0,000126704
475,000	-0,000044126
476,000	-0,000711778
477,000	-0,001258387
478,000	-0,001253156
479,000	-0,000666148
480,000	-6,110670000e-013
481,000	0,001307997
482,000	0,001497269
483,000	0,000509209
484,000	-0,001179629
485,000	-0,002742785
486,000	-0,003453603
487,000	-0,003043665
488,000	-0,001856807
489,000	-0,000614239
490,000	-1,065810000e-013
491,000	-0,000329627
492,000	-0,001747072
493,000	-0,003860585
494,000	-0,005830021
495,000	-0,006766963
496,000	-0,006234568
497,000	-0,004512453
498,000	-0,002418848
499,000	-0,000787618
500,000	-9,876540000e-013
501,000	-0,001092381
502,000	-0,002104530
503,000	-0,002376006
504,000	-0,001667958
505,000	-0,000264301
506,000	0,001257596
507,000	0,002235567
508,000	0,002264104
509,000	0,001397532
510,000	2,131630000e-013
511,000	-0,000320045
512,000	-0,000310499
513,000	0,000267862
514,000	0,001310981
515,000	0,002433987
516,000	0,003107509
517,000	0,002926339
518,000	0,001972414
519,000	0,000787972
520,000	-2,202680000e-013
521,000	0,000042776
522,000	0,000625547
523,000	0,001211513
524,000	0,001416856
525,000	0,001125244
526,000	0,000556655
527,000	0,000037417
528,000	-0,000322361
529,000	-0,000431336
530,000	6,608050000e-013
531,000	-0,000129115
532,000	0,000185754
533,000	0,000559084
534,000	0,000658179
535,000	0,000389832
536,000	0,000011753
537,000	-0,000138719
538,000	-0,000023991
539,000	0,000083343
540,000	2,344790000e-013
541,000	-0,000203136
542,000	-0,000161706
543,000	0,000211117
544,000	0,000638670
545,000	0,000753881
546,000	0,000396832
547,000	-0,000120919
548,000	-0,000263083
549,000	-0,000846776
550,000	-0,000699831
551,000	-0,000139915
552,000	0,001420717
553,000	0,003567613
554,000	0,002811517
555,000	-0,000840789
556,000	-0,004474787
557,000	-0,005532317
558,000	-0,003419791
559,000	-0,005399756
560,000	-0,023068679
561,000	-0,042692618
562,000	-0,063273215
563,000	-0,083260813
564,000	-0,101083723
565,000	-0,115480102
566,000	-0,125687047
567,000	-0,131485086
568,000	-0,133244234
569,000	-0,131677987
570,000	-0,127315066
571,000	-0,120143125
572,000	-0,110022715
573,000	-0,097425610
574,000	-0,083472354
575,000	-0,069572533
576,000	-0,056895399
577,000	-0,045954177
578,000	-0,036562002
579,000	-0,028230572
580,000	-0,020715471
581,000	-0,014218983
582,000	-0,009075897
583,000	-0,005295928
584,000	-0,002539351
585,000	-0,000399668
586,000	0,000185169
587,000	0,000759932
588,000	0,001398526
589,000	0,001786257
590,000	0,001319857
591,000	0,001021360
592,000	0,000936111
593,000	0,000477912
594,000	0,000116935
595,000	0,000061240
596,000	0,000138734
597,000	-0,000120641
598,000	-0,000789737
599,000	-0,000215034
600,000	6,750160000e-013
601,000	-0,001182853
602,000	-0,001437536
603,000	-0,000682424
604,000	0,000575957
605,000	0,001474637
606,000	0,001312614
607,000	0,000089558
608,000	-0,001246506
609,000	-0,001453656
610,000	-4,618530000e-013
611,000	0,000281231
612,000	0,001012608
613,000	0,001411785
614,000	0,001133627
615,000	0,000304272
616,000	-0,000584170
617,000	-0,000986522
618,000	-0,000752526
619,000	-0,000226515
620,000	1,207920000e-013
621,000	0,001457563
622,000	0,001458319
623,000	0,000272238
624,000	-0,001167533
625,000	-0,001851636
626,000	-0,001401497
627,000	-0,000383271
628,000	0,000345111
629,000	0,000422168
630,000	2,486900000e-013
631,000	-0,001255399
632,000	-0,001859055
633,000	-0,001527304
634,000	-0,000454554
635,000	0,000825291
636,000	0,001732979
637,000	0,001907007
638,000	0,001361251
639,000	0,000488334
640,000	-1,293190000e-012
641,000	-0,001358423
642,000	-0,001474785
643,000	-0,000868450
644,000	-0,000427204
645,000	-0,000113383
646,000	0,000926702
647,000	0,000693935
648,000	-0,000148555
649,000	-0,000633487
650,000	1,350030000e-012
651,000	0,000517150
652,000	0,001443640
653,000	0,001791984
654,000	0,001053112
655,000	-0,000502331
656,000	-0,002134227
657,000	-0,003136344
658,000	-0,003056890
659,000	-0,001862831
660,000	-2,842170000e-014
661,000	0,000961620
662,000	0,001382266
663,000	0,001178922
664,000	0,000701151
665,000	0,000455400
666,000	0,000885958
667,000	-0,001394974
668,000	-0,001648503
669,000	-0,000303195
670,000	0,000120672
671,000	0,000028385
672,000	0,000021486
673,000	0,000137955
674,000	-0,000058554
675,000	-0,000977863
676,000	-0,003981803
677,000	-0,009352775
678,000	-0,016998663
679,000	-0,026456579
680,000	-0,037093506
681,000	-0,048334405
682,000	-0,059895159
683,000	-0,071761251
684,000	-0,083884399
685,000	-0,095986694
686,000	-0,107222943
687,000	-0,116176598
688,000	-0,121539482
689,000	-0,122800971
690,000	-0,120255764
691,000	-0,114718553
692,000	-0,107156488
693,000	-0,098365291
694,000	-0,088812840
695,000	-0,078660553
696,000	-0,067967610
697,000	-0,056892024
698,000	-0,045874395
699,000	-0,035650160
700,000	-0,027057214
701,000	-0,020566967
702,000	-0,015994243
703,000	-0,012667171
704,000	-0,009775935
705,000	-0,006825985
706,000	-0,003919284
707,000	-0,001470388
708,000	0,000201424
709,000	0,001101966
710,000	0,001559941
711,000	0,001410314
712,000	0,000962557
713,000	0,000517568
714,000	0,000297511
715,000	0,000257231
716,000	0,000399276
717,000	0,000869219
718,000	0,000808151
719,000	0,000394679
720,000	5,755400000e-013
721,000	-0,001334411
722,000	-0,001783172
723,000	-0,001182822
724,000	-0,000028176
725,000	-0,000221416
726,000	-0,000531065
727,000	-0,000943923
728,000	-0,001938364
729,000	-0,001466062
730,000	4,192200000e-012
731,000	0,004693862
732,000	0,006804005
733,000	0,005990317
734,000	0,003495133
735,000	0,001107854
736,000	-0,000035853
737,000	0,000159127
738,000	0,000906182
739,000	0,001085426
740,000	-5,471180000e-013
741,000	-0,003718059
742,000	-0,007781068
743,000	-0,010763104
744,000	-0,011263275
745,000	-0,008738677
746,000	-0,004121714
747,000	0,000293770
748,000	0,002310692
749,000	0,001631203
750,000	-2,131630000e-014
751,000	-0,001783977
752,000	-0,001658652
753,000	-0,000375426
754,000	0,000727059
755,000	0,000810666
756,000	-0,000020467
757,000	-0,001010527
758,000	-0,001374705
759,000	-0,000907748
760,000	-9,947600000e-014
761,000	0,000425558
762,000	0,000347404
763,000	-0,000180210
764,000	-0,000828868
765,000	-0,001251359
766,000	-0,001260216
767,000	-0,000849251
768,000	-0,000238170
769,000	0,000149762
770,000	1,918470000e-013
771,000	0,000416759
772,000	0,000630318
773,000	0,000825788
774,000	0,001015576
775,000	0,001083280
776,000	0,000906797
777,000	0,000516275
778,000	0,000071128
779,000	-0,000148805
780,000	7,105430000e-015
781,000	0,000683500
782,000	0,001093263
783,000	0,000805175
784,000	0,000120855
785,000	-0,000263459
786,000	0,000028461
787,000	-0,000128385
788,000	-0,000053789
789,000	0,000129868
790,000	0,000389500
791,000	0,000705159
792,000	0,001045397
793,000	0,001331252
794,000	0,001356684
795,000	0,000960379
796,000	0,000381651
797,000	-0,000311749
798,000	-0,003003886
799,000	-0,008430000
800,000	-0,017065227
801,000	-0,028790579
802,000	-0,042811581
803,000	-0,058076304
804,000	-0,073545182
805,000	-0,088195693
806,000	-0,101288320
807,000	-0,112467786
808,000	-0,121585626
809,000	-0,128226104
810,000	-0,131738575
811,000	-0,131591870
812,000	-0,127645850
813,000	-0,120179384
814,000	-0,109883879
815,000	-0,097906770
816,000	-0,085536702
817,000	-0,073748422
818,000	-0,062863610
819,000	-0,052735928
820,000	-0,043186496
821,000	-0,034311736
822,000	-0,026435968
823,000	-0,019866299
824,000	-0,014839051
825,000	-0,011222057
826,000	-0,008470578
827,000	-0,005966035
828,000	-0,003497929
829,000	-0,001392541
830,000	-0,000097592
831,000	0,000977047
832,000	0,001478240
833,000	0,001383083
834,000	0,001002690
835,000	0,000707323
836,000	0,000759926
837,000	0,001077996
838,000	0,001240508
839,000	0,000889236
840,000	8,455460000e-013
841,000	-0,000603743
842,000	-0,001250172
843,000	-0,001718474
844,000	-0,001859546
845,000	-0,001623142
846,000	-0,001087933
847,000	-0,000479515
848,000	-0,000070113
849,000	0,000033295
850,000	8,668620000e-013
851,000	-0,000611111
852,000	-0,000828609
853,000	-0,000810869
854,000	-0,001654862
855,000	-0,001445019
856,000	-0,000516980
857,000	0,000586463
858,000	0,001169721
859,000	0,000862264
860,000	-1,605830000e-012
861,000	-0,000412533
862,000	-0,000261802
863,000	0,000295468
864,000	0,000588532
865,000	0,001470314
866,000	0,001267679
867,000	0,000437860
868,000	-0,000292420
869,000	-0,000503538
870,000	3,694820000e-013
871,000	-0,000470172
872,000	-0,000451053
873,000	-0,000267791
874,000	-0,000184298
875,000	-0,000405065
876,000	-0,000893854
877,000	-0,001217619
878,000	-0,001012205
879,000	-0,000462908
880,000	1,008970000e-012
881,000	-0,000738103
882,000	-0,001778368
883,000	-0,002613935
884,000	-0,002793990
885,000	-0,002305657
886,000	-0,001603863
887,000	-0,001066287
888,000	-0,000698906
889,000	-0,000344206
890,000	2,415850000e-012
891,000	0,001343572
892,000	0,002238433
893,000	0,002563147
894,000	0,002451569
895,000	0,002151087
896,000	0,001828813
897,000	0,001503098
898,000	0,001152886
899,000	0,000670216
900,000	4,618530000e-013
901,000	0,000329863
902,000	0,000417845
903,000	0,000383790
904,000	0,000408413
905,000	0,000643759
906,000	0,000954702
907,000	0,000947064
908,000	0,000442254
909,000	-0,000600039
910,000	-0,001187114
911,000	-0,000813482
912,000	0,000062876
913,000	0,000554005
914,000	-0,000057871
915,000	-0,001999090
916,000	-0,005227369
917,000	-0,009652470
918,000	-0,015272078
919,000	-0,022212416
920,000	-0,030727411
921,000	-0,041030579
922,000	-0,053083406
923,000	-0,066493680
924,000	-0,080369034
925,000	-0,093349527
926,000	-0,103972013
927,000	-0,111258223
928,000	-0,115051694
929,000	-0,115877122
930,000	-0,114399461
931,000	-0,110877959
932,000	-0,105215056
933,000	-0,097289419
934,000	-0,087411595
935,000	-0,076355976
936,000	-0,065009910
937,000	-0,054334920
938,000	-0,045155947
939,000	-0,037756519
940,000	-0,031812730
941,000	-0,026822097
942,000	-0,022432866
943,000	-0,018531392
944,000	-0,015181956
945,000	-0,012435587
946,000	-0,010312167
947,000	-0,008819789
948,000	-0,007703420
949,000	-0,006423550
950,000	-0,004682025
951,000	-0,002571550
952,000	-0,000522679
953,000	0,000822042
954,000	0,001146648
955,000	0,000968763
956,000	-0,000046016
957,000	-0,000915087
958,000	-0,001048249
959,000	-0,000580735
960,000	9,734440000e-013
961,000	0,000274169
962,000	-0,000143904
963,000	-0,001161961
964,000	-0,002424185
965,000	-0,003501013
966,000	-0,003985855
967,000	-0,003758036
968,000	-0,002929002
969,000	-0,001590836
970,000	-6,679100000e-013
971,000	0,000776756
972,000	0,000963067
973,000	0,000565225
974,000	-0,000163113
975,000	-0,000926753
976,000	-0,001468164
977,000	-0,001520888
978,000	-0,001026197
979,000	-0,000349757
980,000	-1,989520000e-013
981,000	-0,001823981
982,000	-0,004087224
983,000	-0,006366436
984,000	-0,008102022
985,000	-0,008815456
986,000	-0,008152751
987,000	-0,006229490
988,000	-0,003685331
989,000	-0,001374038
990,000	-2,913230000e-013
991,000	0,000703936
992,000	0,000817716
993,000	0,001004249
994,000	0,001690686
995,000	0,002840376
996,000	0,003995007
997,000	0,004595752
998,000	0,004235659
999,000	0,002680361
1000,000	1,705300000e-013
1001,000	-0,002416443
1002,000	-0,004631392
1003,000	-0,005883742
1004,000	-0,005765941
1005,000	-0,004479570
1006,000	-0,002707074
1007,000	-0,001243243
1008,000	-0,000484356
1009,000	-0,000222686
1010,000	-2,366110000e-012
1011,000	-0,001170083
1012,000	-0,001872938
1013,000	-0,002082545
1014,000	-0,001854401
1015,000	-0,001311074
1016,000	-0,000726719
1017,000	-0,000336134
1018,000	-0,000170989
1019,000	-0,000097643
1020,000	1,776360000e-013
1021,000	-0,000248837
1022,000	-0,000405236
1023,000	-0,000426806
1024,000	-0,000174753
1025,000	0,000456558
1026,000	0,001226274
1027,000	0,001171761
1028,000	0,000040198
1029,000	-0,003166672
1030,000	-0,008583031
1031,000	-0,014553198
1032,000	-0,019471587
1033,000	-0,022699857
1034,000	-0,024707580
1035,000	-0,026533200
1036,000	-0,029024424
1037,000	-0,032323945
1038,000	-0,035991418
1039,000	-0,039691245
1040,000	-0,043602562
1041,000	-0,048178236
1042,000	-0,053594504
1043,000	-0,059631368
1044,000	-0,066205296
1045,000	-0,073539796
1046,000	-0,081636897
1047,000	-0,089833822
1048,000	-0,097104291
1049,000	-0,102685959
1050,000	-0,106293423
1051,000	-0,107718401
1052,000	-0,106604324
1053,000	-0,102656025
1054,000	-0,095743372
1055,000	-0,085903825
1056,000	-0,073269596
1057,000	-0,058132085
1058,000	-0,041187858
1059,000	-0,023819121
1060,000	-0,008739926
1061,000	0,000366568
1062,000	0,003866900
1063,000	0,003862329
1064,000	0,000199573
1065,000	-0,002245126
1066,000	-0,002573641
1067,000	-0,001153841
1068,000	0,002753317
1069,000	0,005437951
1070,000	0,004034842
1071,000	0,000026544
1072,000	-0,002644671
1073,000	-0,001930034
1074,000	-0,007038489
1075,000	-0,005331970
1076,000	-0,000879048
1077,000	0,001233603
1078,000	0,002367783
1079,000	0,002707129
1080,000	-1,055870000e-011
1081,000	-0,003260646
1082,000	-0,003345497
1083,000	-0,000796518
1084,000	0,002176418
1085,000	0,003733760
1086,000	0,003407598
1087,000	0,001947427
1088,000	0,000538456
1089,000	-0,000080071
1090,000	-9,734440000e-013
1091,000	0,000177239
1092,000	-0,000196936
1093,000	-0,001210827
1094,000	-0,002386071
1095,000	-0,003045104
1096,000	-0,002825020
1097,000	-0,001944125
1098,000	-0,000982175
1099,000	-0,000346425
1100,000	-9,876540000e-013
1101,000	0,000586232
1102,000	0,001182846
1103,000	0,001867876
1104,000	0,002532158
1105,000	0,002864907
1106,000	0,002592478
1107,000	0,001752367
1108,000	0,000765102
1109,000	0,000107236
1110,000	1,634250000e-013
1111,000	-0,000385946
1112,000	-0,000614078
1113,000	-0,000992462
1114,000	-0,001706439
1115,000	-0,002635059
1116,000	-0,003225625
1117,000	-0,002989996
1118,000	-0,001980302
1119,000	-0,000757494
1120,000	-8,100190000e-013
1121,000	-0,000474838
1122,000	-0,001868433
1123,000	-0,003620838
1124,000	-0,004883197
1125,000	-0,004940842
1126,000	-0,003740312
1127,000	-0,001929482
1128,000	-0,000388265
1129,000	0,000265517
1130,000	4,121150000e-013
1131,000	-0,000093666
1132,000	-0,000174514
1133,000	0,000050994
1134,000	0,000748998
1135,000	0,001809577
1136,000	0,002815486
1137,000	0,003217186
1138,000	0,002682554
1139,000	0,001383926
1140,000	8,384400000e-013
1141,000	-0,001635967
1142,000	-0,001724177
1143,000	-0,000607328
1144,000	0,000975220
1145,000	0,001956945
1146,000	0,001674948
1147,000	0,000989342
1148,000	-0,000127948
1149,000	-0,001653681
1150,000	-0,002974134
1151,000	-0,003317274
1152,000	-0,002345661
1153,000	-0,000613807
1154,000	0,000777336
1155,000	0,001112552
1156,000	0,000597994
1157,000	-0,000031574
1158,000	-0,000198770
1159,000	0,000001008
1160,000	-0,000578597
1161,000	-0,003294576
1162,000	-0,009279738
1163,000	-0,018467385
1164,000	-0,029538778
1165,000	-0,040789934
1166,000	-0,050932978
1167,000	-0,059324672
1168,000	-0,065892005
1169,000	-0,071060030
1170,000	-0,075293700
1171,000	-0,078495453
1172,000	-0,079978939
1173,000	-0,078876080
1174,000	-0,074687018
1175,000	-0,067803923
1176,000	-0,059477999
1177,000	-0,051216489
1178,000	-0,043975275
1179,000	-0,037804062
1180,000	-0,032227912
1181,000	-0,026854296
1182,000	-0,021637332
1183,000	-0,016863557
1184,000	-0,012879134
1185,000	-0,009740226
1186,000	-0,007196753
1187,000	-0,004964161
1188,000	-0,002959719
1189,000	-0,001346367
1190,000	-0,001040519
1191,000	-0,001503813
1192,000	-0,000474722
1193,000	-0,003736073
1194,000	-0,002107544
1195,000	0,002086951
1196,000	0,005217674
1197,000	0,002911853
1198,000	0,005927069
1199,000	0,005007157
1200,000	3,971930000e-012
1201,000	-0,005898001
1202,000	-0,007240348
1203,000	-0,004148705
1204,000	0,000211950
1205,000	0,002105372
1206,000	-0,000333486
1207,000	-0,005905183
1208,000	-0,010658355
1209,000	-0,009711341
1210,000	1,037390000e-012
1211,000	-0,000158394
1212,000	0,003538084
1213,000	0,005884621
1214,000	0,003092295
1215,000	0,002060672
1216,000	0,000827757
1217,000	-0,000689175
1218,000	-0,001535979
1219,000	-0,001157531
1220,000	4,263260000e-012
1221,000	0,001375996
1222,000	0,001558380
1223,000	0,001264546
1224,000	0,001305104
1225,000	0,001908917
1226,000	0,002742563
1227,000	0,003124430
1228,000	0,002573012
1229,000	0,001304050
1230,000	1,080020000e-012
1231,000	-0,000082018
1232,000	0,000695107
1233,000	0,001914765
1234,000	0,002943637
1235,000	0,003240626
1236,000	0,002555375
1237,000	0,001176788
1238,000	-0,000084549
1239,000	-0,000492786
1240,000	-7,815970000e-014
1241,000	0,001053341
1242,000	0,001721806
1243,000	0,001749857
1244,000	0,001370232
1245,000	0,000899434
1246,000	0,000555492
1247,000	0,000378140
1248,000	0,000213452
1249,000	0,000009958
1250,000	1,051600000e-012
1251,000	-0,000044765
1252,000	0,000619269
1253,000	0,001692675
1254,000	0,002567628
1255,000	0,002823096
1256,000	0,002401126
1257,000	0,001516385
1258,000	0,000541091
1259,000	-0,000035151
1260,000	-3,481660000e-013
1261,000	0,000519065
1262,000	0,001037647
1263,000	0,001008828
1264,000	0,000487015
1265,000	-0,000177949
1266,000	-0,000712800
1267,000	-0,001115242
1268,000	-0,001474610
1269,000	-0,001032301
1270,000	-0,000481864
1271,000	0,000065722
1272,000	0,000918460
1273,000	0,001621568
1274,000	0,001987231
1275,000	0,002105245
1276,000	0,002141377
1277,000	0,002070091
1278,000	0,001383007
1279,000	0,000453016
1280,000	-0,001989471
1281,000	-0,007306137
1282,000	-0,015280030
1283,000	-0,025108879
1284,000	-0,035654158
1285,000	-0,045700340
1286,000	-0,054261662
1287,000	-0,060933389
1288,000	-0,066006815
1289,000	-0,070128167
1290,000	-0,073571954
1291,000	-0,075702820
1292,000	-0,075215548
1293,000	-0,071025944
1294,000	-0,063125178
1295,000	-0,052820803
1296,000	-0,042180621
1297,000	-0,033133311
1298,000	-0,026605839
1299,000	-0,022289305
1300,000	-0,019080802
1301,000	-0,015890653
1302,000	-0,012306592
1303,000	-0,008564405
1304,000	-0,005103199
1305,000	-0,002213963
1306,000	-0,000160171
1307,000	0,000672683
1308,000	0,000995019
1309,000	0,000324420
1310,000	-0,000801703
1311,000	-0,001724035
1312,000	-0,002028145
1313,000	-0,001602061
1314,000	-0,000790503
1315,000	0,000664602
1316,000	0,001969658
1317,000	0,001585336
1318,000	0,000364751
1319,000	-0,000444451
1320,000	-3,602450000e-012
1321,000	-0,001205557
1322,000	-0,001136065
1323,000	-0,000412374
1324,000	0,000218052
1325,000	0,000195226
1326,000	-0,000478631
1327,000	-0,001147597
1328,000	-0,001336769
1329,000	-0,001372875
1330,000	6,046720000e-012
1331,000	0,000467312
1332,000	0,000344476
1333,000	0,000631739
1334,000	0,000778639
1335,000	0,000342165
1336,000	0,000154819
1337,000	0,000242048
1338,000	0,000618956
1339,000	0,000688529
1340,000	3,176130000e-012
1341,000	-0,001037612
1342,000	-0,001621044
1343,000	-0,001356489
1344,000	-0,000601972
1345,000	-0,001457840
1346,000	-0,001784973
1347,000	-0,001744624
1348,000	-0,001444452
1349,000	-0,000854667
1350,000	1,584510000e-012
1351,000	0,000196704
1352,000	0,000386346
1353,000	0,000347349
1354,000	-0,000119019
1355,000	0,000160809
1356,000	0,000605689
1357,000	0,000610521
1358,000	0,000460567
1359,000	0,000273436
1360,000	-3,666400000e-012
1361,000	-0,000326881
1362,000	-0,000808573
1363,000	-0,001265923
1364,000	-0,001516576
1365,000	-0,001542078
1366,000	-0,001407963
1367,000	-0,001169285
1368,000	-0,000895812
1369,000	-0,000566064
1370,000	-6,821210000e-013
1371,000	-0,000050552
1372,000	0,000144767
1373,000	0,000436242
1374,000	0,000743422
1375,000	0,001056550
1376,000	0,001300579
1377,000	0,001337481
1378,000	0,001123587
1379,000	0,000663590
1380,000	-1,769250000e-012
1381,000	-0,000201312
1382,000	-0,000116185
1383,000	0,000225747
1384,000	0,000580634
1385,000	0,000691089
1386,000	0,000571748
1387,000	0,000626258
1388,000	0,000472107
1389,000	0,000047601
1390,000	-0,000475241
1391,000	-0,000681683
1392,000	-0,000552452
1393,000	-0,000413575
1394,000	-0,000116152
1395,000	0,000178607
1396,000	0,000411952
1397,000	0,000538941
1398,000	0,000493975
1399,000	0,000658653
1400,000	0,000001108
1401,000	-0,002394052
1402,000	-0,006771952
1403,000	-0,012905726
1404,000	-0,020351503
1405,000	-0,028615718
1406,000	-0,037170411
1407,000	-0,045455774
1408,000	-0,053015253
1409,000	-0,059665322
1410,000	-0,065329113
1411,000	-0,069666575
1412,000	-0,072041246
1413,000	-0,071777864
1414,000	-0,068640347
1415,000	-0,063129044
1416,000	-0,056241918
1417,000	-0,049103502
1418,000	-0,042562036
1419,000	-0,036880379
1420,000	-0,031874313
1421,000	-0,027258058
1422,000	-0,022740592
1423,000	-0,018212131
1424,000	-0,013906860
1425,000	-0,010304571
1426,000	-0,007823595
1427,000	-0,006470461
1428,000	-0,005725776
1429,000	-0,004987893
1430,000	-0,003931714
1431,000	-0,002545806
1432,000	-0,001172045
1433,000	-0,000325777
1434,000	0,000099167
1435,000	0,000334377
1436,000	0,000257545
1437,000	0,000225311
1438,000	0,000230720
1439,000	0,000141944
1440,000	4,405360000e-013
1441,000	-0,000155624
1442,000	-0,000124709
1443,000	-0,000019107
1444,000	-0,000050389
1445,000	-0,000318930
1446,000	-0,000749848
1447,000	-0,001178152
1448,000	-0,001298110
1449,000	-0,000878296
1450,000	-5,968560000e-013
1451,000	-0,000056175
1452,000	-0,000076787
1453,000	-0,000098623
1454,000	-0,000162403
1455,000	-0,000244077
1456,000	-0,000118125
1457,000	-0,000208085
1458,000	-0,000379406
1459,000	-0,000156577
1460,000	8,341770000e-012
1461,000	0,001386132
1462,000	0,002121205
1463,000	0,002218113
1464,000	0,001922645
1465,000	0,001588421
1466,000	0,001442407
1467,000	0,001480961
1468,000	0,001465537
1469,000	0,001063848
1470,000	7,105430000e-015
1471,000	-0,000738293
1472,000	-0,001766572
1473,000	-0,002574820
1474,000	-0,002882531
1475,000	-0,002770672
1476,000	-0,002520178
1477,000	-0,002247336
1478,000	-0,001796395
1479,000	-0,001026169
1480,000	-1,442400000e-012
1481,000	-0,000717803
1482,000	-0,001445585
1483,000	-0,001936143
1484,000	-0,001865280
1485,000	-0,001171602
1486,000	-0,000231464
1487,000	0,000431961
1488,000	0,000575307
1489,000	0,000320983
1490,000	-2,131630000e-014
1491,000	-0,000461890
1492,000	-0,000644241
1493,000	-0,000669692
1494,000	-0,000696612
1495,000	-0,000651209
1496,000	-0,000353006
1497,000	0,000116091
1498,000	0,000409055
1499,000	0,000316017
1500,000	3,623770000e-013
1501,000	-0,000681393
1502,000	-0,000610521
1503,000	-0,000003371
1504,000	0,000755304
1505,000	0,001289940
1506,000	0,001515826
1507,000	0,001392272
1508,000	0,000814189
1509,000	0,000057019
1510,000	-0,002589014
1511,000	-0,003347063
1512,000	-0,000340008
1513,000	0,003403586
1514,000	0,003215070
1515,000	0,002769251
1516,000	0,000785948
1517,000	-0,002295347
1518,000	-0,002496911
1519,000	-0,001678794
1520,000	0,000430890
1521,000	0,001205193
1522,000	-0,001674515
1523,000	-0,009619008
1524,000	-0,021549702
1525,000	-0,034338492
1526,000	-0,044576037
1527,000	-0,049722488
1528,000	-0,049231517
1529,000	-0,045433156
1530,000	-0,042651224
1531,000	-0,044141530
1532,000	-0,049388334
1533,000	-0,054706246
1534,000	-0,056336606
1535,000	-0,053066745
1536,000	-0,046514105
1537,000	-0,039292760
1538,000	-0,033157888
1539,000	-0,028352834
1540,000	-0,024178108
1541,000	-0,020047283
1542,000	-0,016056876
1543,000	-0,012606672
1544,000	-0,009732378
1545,000	-0,006932907
1546,000	-0,003254548
1547,000	0,002716120
1548,000	0,001607493
1549,000	0,003721136
1550,000	0,005966242
1551,000	0,003596915
1552,000	0,005070967
1553,000	0,003203503
1554,000	-0,002649376
1555,000	-0,007460923
1556,000	-0,008027964
1557,000	-0,004536415
1558,000	0,000067228
1559,000	0,002194530
1560,000	-1,811880000e-012
1561,000	-0,004096135
1562,000	-0,008292691
1563,000	-0,008704028
1564,000	-0,002382777
1565,000	-0,000748682
1566,000	0,004564742
1567,000	0,010049902
1568,000	0,011363804
1569,000	0,007252508
1570,000	-1,655560000e-012
1571,000	-0,002653401
1572,000	-0,002972885
1573,000	-0,001503963
1574,000	-0,000156809
1575,000	-0,000262796
1576,000	-0,001571949
1577,000	-0,002774066
1578,000	-0,002775184
1579,000	-0,001530405
1580,000	2,202680000e-013
1581,000	0,000863712
1582,000	0,000456120
1583,000	-0,000840631
1584,000	-0,002061414
1585,000	-0,002276264
1586,000	-0,001261883
1587,000	0,000378063
1588,000	0,001603581
1589,000	0,001517451
1590,000	-1,342930000e-012
1591,000	-0,000868175
1592,000	-0,001593595
1593,000	-0,001727842
1594,000	-0,001416041
1595,000	-0,001084340
1596,000	-0,001055718
1597,000	-0,001273119
1598,000	-0,001391735
1599,000	-0,001032338
1600,000	-3,481660000e-013
1601,000	0,000099046
1602,000	0,000372247
1603,000	0,000374438
1604,000	-0,000076758
1605,000	-0,000799406
1606,000	-0,001412321
1607,000	-0,001616421
1608,000	-0,001326093
1609,000	-0,000692970
1610,000	1,413980000e-012
1611,000	0,000084597
1612,000	-0,000185639
1613,000	-0,000690244
1614,000	-0,001055640
1615,000	-0,000798120
1616,000	0,000200322
1617,000	-0,000077027
1618,000	-0,001278600
1619,000	-0,001836810
1620,000	4,973800000e-013
1621,000	-0,000240391
1622,000	0,004083048
1623,000	0,007356098
1624,000	0,004761312
1625,000	0,001419876
1626,000	-0,001134319
1627,000	-0,006434983
1628,000	-0,009076993
1629,000	-0,006298480
1630,000	0,000216883
1631,000	-0,003047475
1632,000	-0,009409905
1633,000	-0,020185634
1634,000	-0,033371235
1635,000	-0,044509704
1636,000	-0,048697570
1637,000	-0,043185356
1638,000	-0,029529479
1639,000	-0,013476965
1640,000	-0,001962782
1641,000	0,002669570
1642,000	0,005006101
1643,000	0,002757274
1644,000	0,000465846
1645,000	0,000499135
1646,000	0,002199966
1647,000	0,003247134
1648,000	0,002003725
1649,000	-0,001257234
1650,000	-0,004724512
1651,000	-0,006273672
1652,000	-0,004628619
1653,000	-0,000810122
1654,000	-0,001163223
1655,000	-0,000615945
1656,000	0,000167774
1657,000	0,000134288
1658,000	0,000122104
1659,000	0,000670428
1660,000	0,001044797
1661,000	0,000383561
1662,000	-0,000131264
1663,000	-0,000855692
1664,000	-0,002423667
1665,000	-0,003985391
1666,000	-0,004720141
1667,000	-0,004448354
1668,000	-0,003593995
1669,000	-0,002586635
1670,000	-0,001643770
1671,000	-0,000820696
1672,000	-0,000197600
1673,000	0,000114110
1674,000	0,000230369
1675,000	0,000335601
1676,000	0,000446178
1677,000	0,000507607
1678,000	0,000529953
1679,000	0,000441901
1680,000	2,557950000e-013
1681,000	-0,001168537
1682,000	-0,002891447
1683,000	-0,004706426
1684,000	-0,006025499
1685,000	-0,006392147
1686,000	-0,005628712
1687,000	-0,003956895
1688,000	-0,001987844
1689,000	-0,000484470
1690,000	1,698200000e-012
1691,000	0,000094973
1692,000	-0,000492839
1693,000	-0,001012373
1694,000	-0,000817641
1695,000	0,000204829
1696,000	0,001618683
1697,000	0,002691971
1698,000	0,002773910
1699,000	0,001712010
1700,000	1,236340000e-012
1701,000	-0,001992689
1702,000	-0,003128278
1703,000	-0,003326049
1704,000	-0,002887219
1705,000	-0,002083022
1706,000	-0,001107121
1707,000	-0,000295036
1708,000	0,000029509
1709,000	-0,000041364
1710,000	-2,707170000e-012
1711,000	-0,000097783
1712,000	0,000429319
1713,000	0,001263897
1714,000	0,002113117
1715,000	0,002871586
1716,000	0,003468477
1717,000	0,003680885
1718,000	0,003201120
1719,000	0,001877459
1720,000	2,984280000e-013
1721,000	-0,000726231
1722,000	-0,000473951
1723,000	0,000752601
1724,000	0,002064056
1725,000	0,002498376
1726,000	0,001883538
1727,000	0,000818382
1728,000	-0,000032742
1729,000	-0,000319480
1730,000	8,384400000e-013
1731,000	0,000125215
1732,000	0,000677429
1733,000	0,001347165
1734,000	0,001704014
1735,000	0,001385779
1736,000	0,000422831
1737,000	-0,000689204
1738,000	-0,001287261
1739,000	-0,000983221
1740,000	9,237060000e-013
1741,000	0,000142286
1742,000	-0,000409807
1743,000	-0,001550197
1744,000	-0,003138831
1745,000	-0,004762438
1746,000	-0,006335820
1747,000	-0,008060819
1748,000	-0,010084494
1749,000	-0,012221037
1750,000	-0,014016586
1751,000	-0,015136853
1752,000	-0,015610933
1753,000	-0,015675751
1754,000	-0,015407011
1755,000	-0,014503426
1756,000	-0,012504888
1757,000	-0,009337875
1758,000	-0,005744287
1759,000	-0,002955969
1760,000	-0,001865061
1761,000	0,000477719
1762,000	0,000512792
1763,000	-0,001549069
1764,000	-0,001512902
1765,000	-0,001778946
1766,000	-0,003145168
1767,000	-0,004857468
1768,000	-0,006391126
1769,000	-0,007346024
1770,000	-0,007159715
1771,000	-0,005064275
1772,000	-0,000434091
1773,000	-0,002551434
1774,000	-0,003596985
1775,000	-0,003568031
1776,000	-0,003178879
1777,000	-0,002648930
1778,000	-0,001861736
1779,000	-0,000715428
1780,000	0,000514004
1781,000	0,001215571
1782,000	0,000794894
1783,000	0,000357653
1784,000	0,000010785
1785,000	-0,000606048
1786,000	-0,000963939
1787,000	-0,000650186
1788,000	0,000343826
1789,000	0,001564563
1790,000	0,002459338
1791,000	0,002734377
1792,000	0,002483796
1793,000	0,002174077
1794,000	0,002206938
1795,000	0,002491829
1796,000	0,002644505
1797,000	0,002228778
1798,000	0,001253286
1799,000	0,000311657
1800,000	7,958080000e-013
1801,000	-0,000058433
1802,000	0,000125409
1803,000	0,000018535
1804,000	-0,000514880
1805,000	-0,001306518
1806,000	-0,002083190
1807,000	-0,002382230
1808,000	-0,001912011
1809,000	-0,000935983
1810,000	2,543740000e-012
1811,000	0,000399170
1812,000	0,000818626
1813,000	0,001667105
1814,000	0,003018848
1815,000	0,004444760
1816,000	0,005352003
1817,000	0,005282293
1818,000	0,004081904
1819,000	0,002065103
1820,000	2,131630000e-013
1821,000	-0,000430551
1822,000	-0,000064103
1823,000	0,000668825
1824,000	0,001214897
1825,000	0,001190044
1826,000	0,000420356
1827,000	-0,000850852
1828,000	-0,001845351
1829,000	-0,001659302
1830,000	-8,597570000e-013
1831,000	0,002533780
1832,000	0,004899463
1833,000	0,006120844
1834,000	0,005897566
1835,000	0,004679437
1836,000	0,003188085
1837,000	0,001954151
1838,000	0,001150019
1839,000	0,000614671
1840,000	6,323830000e-013
1841,000	-0,000295651
1842,000	-0,000995534
1843,000	-0,002025224
1844,000	-0,003138534
1845,000	-0,003984173
1846,000	-0,004231845
1847,000	-0,003777108
1848,000	-0,002779233
1849,000	-0,001454547
1850,000	-2,799540000e-012
1851,000	-0,002092691
1852,000	-0,004290680
1853,000	-0,005966917
1854,000	-0,005991506
1855,000	-0,003661779
1856,000	0,000185264
1857,000	0,003066822
1858,000	0,003376802
1859,000	0,002927006
1860,000	7,283060000e-012
1861,000	-0,003428561
1862,000	-0,004370197
1863,000	-0,002742444
1864,000	-0,000123255
1865,000	0,001058352
1866,000	-0,002684449
1867,000	-0,008721561
1868,000	-0,015451897
1869,000	-0,020823146
1870,000	-0,023015547
1871,000	-0,021043514
1872,000	-0,015559521
1873,000	-0,008810554
1874,000	-0,003479024
1875,000	-0,002440096
1876,000	-0,003885843
1877,000	-0,004617286
1878,000	-0,002948075
1879,000	0,000588933
1880,000	0,003884759
1881,000	0,004675798
1882,000	0,001663176
1883,000	0,003270282
1884,000	0,004339008
1885,000	0,003849556
1886,000	0,002660821
1887,000	0,001168130
1888,000	-0,000499044
1889,000	-0,002317963
1890,000	-0,004240780
1891,000	-0,005966012
1892,000	-0,006763245
1893,000	-0,005621805
1894,000	-0,001839198
1895,000	-0,002285655
1896,000	-0,003218285
1897,000	-0,003477031
1898,000	-0,003449129
1899,000	-0,003278918
1900,000	-0,002977591
1901,000	-0,002394955
1902,000	-0,001458667
1903,000	-0,000375745
1904,000	0,000416926
1905,000	0,000569132
1906,000	0,000223906
1907,000	-0,000198181
1908,000	-0,000382424
1909,000	-0,000193672
1910,000	0,000426297
1911,000	0,001291551
1912,000	0,001835229
1913,000	0,001384764
1914,000	0,001236095
1915,000	0,000903364
1916,000	-0,000228901
1917,000	-0,001364577
1918,000	-0,001734440
1919,000	-0,001118565
1920,000	-1,762150000e-012
1921,000	0,000395934
1922,000	-0,000149718
1923,000	-0,001742857
1924,000	-0,003808976
1925,000	-0,005504487
1926,000	-0,006216140
1927,000	-0,005666182
1928,000	-0,003972487
1929,000	-0,001787467
1930,000	1,385560000e-012
1931,000	-0,000175846
1932,000	-0,000876349
1933,000	-0,001101137
1934,000	-0,000046294
1935,000	0,002138837
1936,000	0,004375491
1937,000	0,005430071
1938,000	0,004727005
1939,000	0,002588597
1940,000	2,238210000e-012
1941,000	-0,001100331
1942,000	-0,001058211
1943,000	-0,000398279
1944,000	-0,000105812
1945,000	-0,000799083
1946,000	-0,002297329
1947,000	-0,003744953
1948,000	-0,004113152
1949,000	-0,002816828
1950,000	-2,550850000e-012
1951,000	0,000276234
1952,000	0,000693271
1953,000	0,000905726
1954,000	0,001075177
1955,000	0,001353468
1956,000	0,001281224
1957,000	0,000077774
1958,000	0,001341432
1959,000	0,001007034
1960,000	4,853010000e-012
1961,000	-0,000830532
1962,000	-0,000544509
1963,000	0,000687563
1964,000	0,002019661
1965,000	0,002413724
1966,000	0,001284517
1967,000	-0,000880213
1968,000	-0,002640587
1969,000	-0,002526092
1970,000	3,261390000e-012
1971,000	0,002140612
1972,000	0,004605828
1973,000	0,005836222
1974,000	0,005011157
1975,000	0,002735091
1976,000	0,000530081
1977,000	-0,000492840
1978,000	-0,000376213
1979,000	0,000053274
1980,000	1,747940000e-012
1981,000	0,000178756
1982,000	-0,000482869
1983,000	-0,000942432
1984,000	-0,000618726
1985,000	-0,000057436
1986,000	0,000189032
1987,000	0,000155873
1988,000	-0,000160285
1989,000	-0,000921862
1990,000	-0,002733687
1991,000	-0,005072145
1992,000	-0,007229124
1993,000	-0,008732047
1994,000	-0,009611447
1995,000	-0,010126044
1996,000	-0,010190101
1997,000	-0,009322588
1998,000	-0,007294510
[truncated: 1,122 more rows]
