# Supplementary material for: Prospective de novo drug design with deep interactome learning
Source: Nat Commun. 2024 Apr 22;15:3408. doi: 10.1038/s41467-024-47613-w (PMC11035696; doi:10.1038/s41467-024-47613-w)
Supplement: Supplementary file 3 — Source Data [file 41467_2024_47613_MOESM3_ESM.zip › Supplementary_Data/Figure_S2_ECFP.csv]

MAE_ECFP
0.44220318813301596
0.6078745926608936
0.8519539718477512
0.6926920865979695
0.4189773934550485
0.290358827977817
0.5522180424039138
0.6821508649786819
0.6203324639952467
0.7673555845773907
0.6004364588322739
0.43273990836571796
0.48482736751877126
0.5150216956339894
0.564050825026819
0.48212002060521747
0.6878646377839623
0.5849662593842757
0.37675555444419795
0.4731705121774484
0.6085276376217882
0.8992568220633175
0.4993740560130317
0.410747575917304
0.505069999648353
0.27305375617667754
0.6555870513864985
0.6328807223713655
0.5204930714165334
0.6517301536295463
0.8164206965043732
0.6015144661590182
0.41059488704425606
0.5200034478315473
0.5150998746314972
0.5059610879839223
0.43253080922968534
0.5717995279549213
0.7496941896602803
0.4705512273119365
0.5374112557483206
0.6578398857462576
0.49504114484921374
0.3745481389369507
0.9197773807855187
0.47463103898320735
0.6148306234511031
0.5406489800733972
0.4863533869978209
0.46261597713716346
0.383331461399805
0.5046698435268364
0.6031973517921608
0.4219934009310352
0.6831607140506735
0.5722001568263524
0.3043119929683459
0.6456132695653634
0.5899529456259739
0.41656884769750036
0.7139966060677623
0.33819251825294194
0.5409373772124169
0.46542476227355783
0.38033231993365446
0.5824652377265894
0.7580714470323062
0.5391455320201677
0.4889248088707977
0.45244874354832687
0.5104895485395093
0.6015928267546204
0.3995692469310285
0.5379268240417335
0.6782748465169757
0.529463127023264
0.34305958810715864
0.5342613889946918
0.3719215066294147
0.6411620226824801
0.44089546463776685
0.5595376762615217
0.5820633611427629
0.6701843609929037
0.5927379368680006
0.2998685769319841
0.6933802460336906
0.6156018194398861
0.5090335026012383
0.7159184882853343
0.5244244044834291
0.5304178678326216
0.6704997329611054
0.13861710465960733
0.7523398054180692
0.4700111687004445
0.5666369314106459
0.40220942034153745
0.7941440809561042
0.36349543153034974
0.5141243354574138
0.4854749978518404
0.2536985640858019
0.3855154431055293
0.7488757831178765
0.5472529947646568
0.5784212990647962
0.6572167081482138
0.3370050147935218
0.6495014971517697
0.5259008020920743
0.6778879469764396
0.4314490382208098
0.5919797682417931
0.30110890798229967
0.22656210987898207
0.3973149888492228
0.3958058984245553
0.5291299412812426
0.5017603348045624
0.5217614394944664
0.4114961246643908
0.6783459418942653
0.5173300330866997
0.3990077833888987
0.48345627674415353
0.8049479106898314
0.4542363366818285
0.4597699969549109
0.537069055132444
0.5960656522330312
0.7786610146891801
0.20354482831625115
0.7056893078643927
0.585556325988883
0.8018463518450899
0.48317956575169035
0.5510326521177156
0.3905197827175992
0.6429662175140436
0.5378664639450318
0.6259990095930877
0.37973790616648967
0.5860096083005739
0.3504538917703526
0.5022895550745976
0.4743324942325574
0.69972660829374
0.538640928995344
0.4056655325579489
0.3518907177211619
0.27320038199655516
0.4819098814655177
0.6372314168785411
0.6970012834151756
0.4304691337923888
0.2554127785450414
0.2604830967928138
0.5242361291741247
0.5781627506163676
0.4693997975471147
0.6092528972930555
0.4711969986055732
0.5610422480646189
0.5493407635686622
0.48021541096927367
0.5197316510563488
0.456273736606516
0.3705517486218649
0.28903608794173097
0.4926938235188592
0.7017990654250317
0.3259974023897931
0.6834336287620757
0.5860846035142185
0.6295906168979212
0.44547233605465675
0.8933724970935091
0.4148913875198728
0.2230475938091517
0.5404208450184808
0.7028866420517931
0.5693237209083392
0.5713199239148784
0.6419866211175208
0.4888538103324575
0.5230936687211515
0.5660377674540886
0.5387182912272759
0.4288546756922383
0.5138484264313796
0.4233056419004879
0.5356599194024586
0.6081345988553413
0.5298717027056825
0.5650865781471859
0.474296861382395
0.49511613526938136
0.582727102709662
0.4841893184159959
0.5679479438475581
0.4656087965602559
0.675642838701878
0.4345450741768916
0.6121109834826186
0.5574991854452238
0.5385883799288875
0.48529626071492055
0.3319213966052283
0.6199745969090785
0.46939850855379445
0.6946506949109524
0.7061320022187424
0.3758825920083341
0.5436966321759591
0.8091456537686812
0.6980901344455818
0.5621038044281536
0.5554332805162703
0.5135232361783919
0.5536948812903361
0.37860495169710495
0.5233983728090428
0.2711052367172096
0.6489210917898645
0.607452890951672
0.4345347971794505
0.8611320180113335
0.6538385261967592
0.4297835994988102
0.4327991410567127
0.6357507307826331
0.47081741567531477
0.3966743140270642
0.7641417877427423
0.603451398826018
0.5169907085282169
0.4861735419438874
0.4149142677619072
0.46294932792286037
0.362762676058302
0.5254679220144726
0.5081732952185622
0.6759931390929118
0.5062222463986769
0.6958904543840062
0.6322801099918441
0.6191819645666297
0.7157599303444984
0.5678451977891477
0.7727609986033126
0.5377403404554894
0.6248455678071763
0.5399147618648182
0.6639590996128216
0.5090637641633096
0.35833306436487933
0.44725096276184007
0.8378281316770553
0.5774164658350925
0.2884744521431718
0.5875589385722569
0.4139070615945698
0.6926361883083473
0.4878198548794031
0.5733320198875193
0.4546356652358313
0.6250594693398848
0.4956148145104951
0.4548849912750589
0.578659697896372
0.5599764899345735
0.5519735498748591
0.5647957232961047
0.6813960304407249
0.6484700413139282
0.5269422675198665
0.5035682452492894
0.6114206455323318
0.6632197512694546
0.6583206099124074
0.4426359409525552
0.3041470965699324
0.5387464898925827
0.5032055097928015
0.548242678295211
0.43333378603202544
0.5293362849595302
0.6822208281662734
0.3355363936624577
0.44152929831008514
0.6045274467258135
0.527447424374425
0.27700867906364135
0.528639506322442
0.5994445968201931
0.5469644120088738
0.7547936249632109
0.4347893346440312
0.5570054688979653
0.6227107376321847
0.5494670830235785
0.6592358233082942
0.5661509142407165
0.5326120285915455
0.6131301460812093
0.6363067355535718
0.6253665433003808
0.7111523222641407
0.5823560623014143
0.23509069479464845
0.4908939800322947
0.33503200505904385
0.41078543303861476
0.5935270460276454
0.4064671914930072
0.19890197628816617
0.27570475715725495
0.435684342930813
0.6709991223181524
0.4112887345571664
0.7782035644113173
0.4558879214202062
0.6968107893749711
1.3091536324225312
0.6423972097348334
0.6981691066148639
0.4140188638519753
0.6900237195645252
0.5992387077052284
0.6232241968144885
0.7445254312599665
0.5418065677585087
0.37689156817556746
0.2634668145713157
0.5811091967941786
0.44950203345750406
0.4305351320163816
0.5366057510633463
0.5415728659693406
0.6633891384811516
0.5653317652435097
0.4516908590854257
0.2764499823565788
0.7464328541123691
0.5691116309660276
0.3146136101350191
0.6492566617902258
0.6211207338809974
0.37889248405373754
0.49082690266222295
0.7153909638940703
0.5324918674370905
0.5165585372599945
0.5214340189538202
0.30948397775520115
0.3953278989288364
0.5329052037759338
0.5900849809153755
0.6341817322884868
0.8114602772057389
0.44034304472417574
0.48180213989947046
0.4774378476098705
0.6438214767085941
0.49053815661205286
0.4906262270459676
0.6345000780679799
0.5674747685497952
0.6619973219414523
0.7387158923993072
0.5086254133069237
0.4883801746245927
0.5639729962551024
0.7544276713111324
0.6317376592753814
0.45444375846913604
0.5113890338795413
0.6654769927708765
0.597720501014845
0.49265701891057906
0.6793489008477758
0.610494575977687
0.49792949722011964
0.5243842438925372
0.48076431984450635
0.4349370812048673
0.5526020458802389
0.5168768913571793
0.6083238131560186
0.5265281569932806
0.36941171570558684
0.47323196336776235
0.655705833828359
0.7933213201478972
0.40895635837962374
0.43671290367471477
0.5997809009314626
0.7803063409395914
0.5790075715637057
0.919081696477863
0.6644730578699
0.7130741526382595
0.5310997811634721
0.7048912489435405
0.47117488479679964
0.666065482710051
0.668082960940039
0.44401015753044815
0.414206790055916
0.4121808056532375
0.5740174654318161
0.4733261533715889
0.5024573074101324
0.5947528126514199
0.43808888286861614
0.3646103103428498
0.5792835150462653
0.5019796049417711
0.4564403439940877
0.5111003499212972
0.5409678100433676
0.5549279030910692
0.595558871392365
0.3381632242310189
0.3896095219784589
0.7966591968846298
0.6774935095490828
0.44217583419126427
0.5496685566733563
0.5640676003069783
0.4247495700716944
0.47675490458134984
0.6179561511006403
0.640916529393105
0.5435662174977585
0.7217850337737388
0.7091184198422587
0.5188992546830108
0.6581469771641227
0.6924058455789279
0.5652031313119166
0.6201252986298721
0.4126169237584956
0.5938716893705975
0.5383683031577169
0.484614744240549
0.6133771940188132
0.6172973976003778
0.8667521292093197
0.7930600273866995
0.5673883835963942
0.5103879271321192
0.4881666074163548
0.5074555937222922
0.557776869119151
0.6498185864410351
0.278938619277383
0.2961152082965318
0.5205404767049069
0.3325372969909344
0.845524622400568
0.6085099917583082
0.2800139021988021
0.5460720014560655
0.38109622646577174
0.5854684854592632
0.6273861021413923
0.7712873544191857
0.5972959627923257
0.5566336027034599
0.20612242756483806
0.6241338662882144
0.40856849950016594
0.8463215492719532
0.2500519983649775
0.5408363972299215
0.1983061815130707
0.4352834195041491
0.5248064785216453
0.41804599198887765
0.5522228112804697
0.5514781572936316
0.4767352761728524
0.4093980855924916
0.9143401599718075
0.3807946707594311
0.4948828619783067
0.506209345634289
0.58719290588392
0.5222973523081528
0.22170982175601345
0.584920014487367
0.48441487981695025
0.4650320892541474
0.5488141982655594
0.3236583190669551
0.5042496949325309
0.4538860539768045
0.13860526672650011
0.5692629010605559
0.5412307856736948
0.4523809861673927
0.4824311165847945
0.5149291514984086
0.28788582077755215
0.6302660433849795
0.5342802801973483
0.23500093509605371
0.6284699262685048
0.5223124139659395
0.5933138338802523
0.6215787839041311
0.2919671225849957
0.4964427618093595
0.5550919882666323
0.631785382312935
0.22858799261652257
0.5083346459672845
0.6196049040724892
0.6635093789109776
0.641365936028882
0.5242233821466266
0.5430774942294267
0.44583651547622105
0.5795740291864083
0.6986146179196242
0.539503504931859
0.4765526114556886
0.2928231288746249
0.7194371539517133
0.48712592865617815
0.5375470700726115
0.44095864482518204
0.41940109492726413
0.6280529312096567
0.4283145789355906
0.5781630728649093
0.5575399374871901
0.4252738435875448
0.4341938235653432
0.31949162168138173
0.4816205397638281
0.5007013771812953
0.5308018693804307
0.5656726389292146
0.485251569038594
0.4830840899501925
0.4860730064383595
0.8402876465103513
0.797361068359605
0.867791499260035
0.16085121368121805
0.44634226236837726
0.5207982303546705
0.5032443201478897
0.6055511497999637
0.4904525838921928
0.5489586709863563
0.5211859042300608
0.5265531458967135
0.5620120969355213
0.5532285479869945
0.784240119437403
0.41894844915056345
0.3316077710965279
0.6273039702107306
0.4442234017463913
0.2714386545362006
0.42142249546680965
0.5938861024590263
0.7469210216161544
0.40586438302368677
0.4668077104413057
0.8168933564736764
0.3285156250564624
0.7269277264809266
0.9230907288443154
0.5205771524688206
0.4925538496478226
0.600650740663337
0.4940312900074746
0.2884835848881778
0.3519075605077115
0.26683251192709967
0.6276931390303128
0.42261735788891286
0.5618682323429113
0.6319336427491645
0.696495867502121
0.45626781322726917
0.4801642814470964
0.5914642529398038
0.3306328367892329
0.5597855152555719
0.6015400092586919
0.25474522162480306
0.7458229764868703
0.5358025466772817
0.7216973034673939
0.5589622032684056
0.2981996770541999
0.5632214290197952
0.5447045555499004
0.6272038612529263
0.5507696805008102
0.5952188690696733
0.5438132442977418
0.5377419109605007
0.42296162633561873
0.6022367705868437
0.5901273369822263
0.45159357885705853
0.714381383532034
0.694816066481527
0.5090125490886079
0.5207263504312796
0.5141237257279222
0.6571833317144963
0.41875061085933696
0.6699972246075949
0.44035892852215613
0.5469114706823485
0.4067514186817097
0.5355876907412986
0.721560331500543
0.5856263086080432
0.5503789697211002
0.41926096260440193
0.5143390740069779
0.6322619702802564
0.6268955112180886
0.6726589054784776
0.5963150051889042
0.590043689238902
0.47900880173727955
0.5902255060754709
0.5188231716626217
0.22373154663203473
0.7067459798759281
0.5604320806903957
0.43272952777860213
0.5158567629658765
0.3129290013431446
0.4531534572347212
0.6144564755176939
0.5914673041183408
0.699790838086133
0.5273993245498948
0.5606507967493652
0.38333322939291714
0.5662984331171185
0.5162981615013301
0.7336981797501185
0.39793454840500364
0.6328683411257925
0.6897091828305797
0.515372891550726
0.7147915603379298
0.46050637450287857
0.45519272417601886
0.25171429177263127
0.5228581568547299
0.581495396547901
0.5965333168745491
0.3365983564973048
0.5510742171203494
0.778028899947636
0.5707708689467053
0.5621187909416193
0.7815584189694065
0.5528269096338505
0.43463691343041067
0.5941489177789868
0.5957838132104185
0.5364486497004285
0.4804463474842094
0.8221313801768815
0.461197544956384
0.4770908933764549
0.43058407663976644
0.3921129688646338
0.510154040680538
0.34615133434640655
0.5751089958575446
0.5036477439347915
0.4865946382215223
0.7600772729341484
0.4291044748753938
0.2288791937624391
0.5890642299042564
0.5895959384794133
0.6195161235306151
0.6120062972259529
0.6017457016364766
0.4420139269998452
0.5625249112216753
0.6556653750938843
0.6246821602856375
0.4928572279447139
0.6114700402849635
0.6653041358131426
0.6034948608037303
0.33311938871208624
0.5737547073426171
0.4371389667290835
0.5522269707514925
0.6463251810423327
0.5192178073929962
0.3956984504028186
0.37229837703769314
0.6188669716256652
0.5722083228590297
0.597343298577935
0.36488222236557816
0.6658279548806513
0.35298891083221934
0.6643368339440621
0.6951821570349275
0.5739473697562262
0.3622064791278116
0.6605179067324012
0.6288363246953353
0.5957080839438214
0.7430883485643358
0.8146785812503611
0.40179989281805917
0.6619484216985773
0.3122097888421637
0.5825543128139765
0.4050538173159574
0.44787635208145166
0.5492344304533532
0.725408313551614
0.5443173051993953
0.7454439941884343
0.5016050427051018
0.5692985184750383
0.7820060876906376
0.6237712870694744
0.27422558394838614
0.6011507555880928
0.3542779917990769
0.44845193323624555
0.712280007169089
0.8732128306280895
0.4787386908145194
0.2838065657277026
0.3660732042338183
0.44985448096800623
0.5421833564883053
0.6356085123488778
0.37704066931389457
0.5981310687699531
0.5023580540401061
0.5921797012749913
0.2732683914804335
0.6504423550643962
0.26437262687757535
0.6871369333388204
0.5642392369167839
0.5318522364076779
0.36418280905969597
0.4411504616819698
0.4917790590192285
0.8303223696630193
0.4680921844890972
0.7079116771027805
0.5959983410482299
0.5643055544907533
0.661270275681115
0.4066860936926592
0.4306834068458464
0.5941085401550584
0.3988882449469564
0.6809727576504078
0.7443857915902361
0.607919525519353
0.3150771017454518
0.4226131352263251
0.6423696464160598
0.7281351146257572
0.5931823628541437
0.5470147173962543
0.4313664171103258
0.42212511398148134
0.6861702102792147
0.5477656933526929
0.45568268638778975
0.5823985459943111
0.44370776117512617
0.4324696396266252
0.2838065657277026
0.5157624432691079
0.4565184688713072
0.7211874457839447
0.5007433408584359
0.36950741728089626
0.40886521430528927
0.3388766538634368
0.5193883169352518
0.5249310666005216
0.5939871152832822
0.2737229039673489
0.44632206437841554
0.5634101881660769
0.3337324561554388
0.4633734725397446
0.5827843375820918
0.4472349729267223
0.6171491934368476
0.450661146653093
0.4485931590642777
0.4676062121203716
0.4425980699714831
0.5785289396467779
0.514307872357945
0.3684817773021521
0.5140345275328446
0.3985882233596709
0.8197929965631342
0.5370073799886679
0.8450959712305351
0.5870066252155326
0.5326924562934157
0.6866933958087539
0.4653522986860749
0.5359523416570627
0.27357268482985836
0.46284204070099555
0.3662517218949181
0.6181517659606179
0.5309867202581506
0.4675211325291883
0.5329214791013012
0.6035704245359839
0.5307545620644202
0.5520309361005411
0.37338089624839327
0.681952898706083
0.5683506277787403
0.4381222290514943
0.6281486503556036
0.26913907621723154
0.8121416791169759
0.5068226188922037
0.6382211975100762
0.4553551020301663
0.49798188346127914
0.5703334968330626
0.5304564525170894
0.4351415253727242
0.4370768263608503
0.6060091972901255
0.554431580605976
0.4895502546125394
0.6356322797211968
0.48018537846200227
0.49031958820533506
0.6180892332486222
0.6818100842715568
0.595691167903107
0.7188896321967422
0.47829919406002325
0.5361051293423111
0.38781368338650124
0.38298489979355005
0.5486973042061531
0.8000866691169266
0.2990100687660228
0.41022195039522275
0.515103213968974
0.5082672667991279
0.5244928830743206
0.5174820813221938
0.3108194465301882
0.1969597597325141
0.45156995303366826
0.33245794847956606
0.45007946826735246
0.712102791011777
0.43580937757374166
0.6690911073091743
0.6751562790613079
0.35510209551792976
0.816192750749587
0.40759311047514135
0.5048856597523262
0.5651788815377197
0.3844771611144611
0.5471712600980766
0.48294801478031174
0.5292367448106965
0.6201036064584594
0.33968532653423217
0.8011516116160949
0.42589873916383214
0.6779751206251687
0.47147959351906465
0.5829887657928099
0.362400354292632
0.5128793890727497
0.6855221077442365
0.3856465895261804
0.4102431834390047
0.4723903543851069
0.3191621535882294
0.7776089626264582
0.5522596592938963
0.5151403470373983
0.2758271454775748
0.5805695783789961
0.5153036202913123
0.5465533186798659
0.46891584905233624
0.654458210908383
0.4283610334240108
0.6063203033157659
0.5159182610543096
0.511399682917571
0.655974549197265
0.5428040273000472
0.5252677751575665
0.2958483614522929
0.417519586576379
0.6126661893836027
0.40274562365874067
0.6155132277928692
0.5987371950863208
0.5989131918693389
0.4897109703009518
0.7586336848730897
0.5973156409946415
0.7799572067755929
0.40361239572204416
0.49132136546943805
0.5804631448728366
0.637424571253592
0.5380788451635061
0.4924243658629678
0.31691305117992713
0.6831352650325895
0.602820762300627
0.25031107479683723
0.6889295595151974
0.6587463571707535
0.2792110977078232
0.756506955467772
0.31921777126323747
0.7159476729540606
0.6037293160986333
0.6069382774355688
0.6176474322906763
0.3259014764310215
0.642058528446914
0.5971047535113095
0.5565916251848602
0.3312302911777866
0.45976242496719033
0.5341846591977474
0.5332860277020527
0.6000155381067535
0.5140556516671712
0.6358500577537936
0.5800194712143597
0.6418142925704418
0.3513721042010179
0.460033241673384
0.4714932097472702
0.28041781128761784
0.5121596534560288
0.43704850768985015
0.6361146894541716
0.7485731981773168
0.5961334549216591
0.43362976697950495
0.35474999923170514
0.41896678143046506
0.2775876743337034
0.5454843046497011
0.31943882283737185
0.3910602181858505
0.6405009830699658
0.5854208633975626
0.6339336483872717
0.41668852278206037
0.8140685551741857
0.505383856539677
0.4177696423145177
0.5624652588263744
0.6182623247067489
0.28406374847611876
0.5247737822867057
0.6219607722712426
0.4945971161512558
0.4715389708758336
0.5900954646903147
0.6367155931502342
0.5814562427032606
0.5076277218608786
0.6312639459039725
0.589815903236036
0.48625032137454927
0.5649006609757962
0.48339301216210817
0.5336004828283711
0.5683242477436953
0.48256250150710367
0.31738706746934375
0.5521124105606469
0.5273331082041182
0.7005868363707548
0.42766476722963365
0.46651301902084147
0.5296530927756352
0.7253232259583525
0.24666405531618305
0.5040732548659045
0.46166905238854217
0.5717487312979681
0.4297181491754718
0.7795006653056197
0.5033298145754881
0.8725701435045427
0.3766691939506438
0.6321247726228707
0.6932519248803152
0.28353876908019787
0.7487471910302846
0.29519388663436974
0.4496303471228006
0.3307141265215957
0.8208459712369421
0.8798942269492821
0.7477986389875919
0.5537676827188232
0.7437055489609167
0.370194551812041
0.5688848357889953
0.30396384784683084
0.6223384253819642
0.47754723501870205
0.5146853365012818
0.46306929912920836
0.654043232848856
0.6281310644906923
0.3385868002747086
0.5344621303938627
0.6260829074401503
0.45829580281352217
0.6105429353279102
0.7062224876119123
0.2547679194472371
0.4671381773374487
0.2699216248317909
0.6877642185278762
0.3543468092607481
0.6752787630779512
0.5628141432009389
0.7011055644879015
0.52399244721524
0.6235267234902887
0.7276449888156666
0.6979282658073468
0.5968186737176929
0.5673306070934948
0.380280959013568
0.7425282599784646
0.5895724263533793
0.507495102111199
0.4914397415800611
0.3806572245109769
0.493628189027274
0.4030060674189347
0.5693861261886368
0.48373292558104364
0.35103524542901376
0.3740989394481891
0.14083094975143237
0.6490790297008255
0.5446728664601748
0.6637654743232001
0.5421804967782607
0.3623576401994751
0.6168099658347737
0.7381620471738587
0.6514030399182932
0.5422331055171219
0.4727122342087255
0.5833820146969178
0.6048899305267021
0.6343259464711988
0.560067686960781
0.9875805303750088
0.837721852946774
0.5096372451445909
0.24479290033179996
0.659151528939956
0.4667268470375509
0.895579030585926
0.61162426996142
0.40455772242256555
0.46603244216747025
0.5605006649639689
0.57895592634023
0.4676272457707674
0.3407502751076744
0.48297510392496557
0.3308431499258506
0.5474163519765545
0.7164009993729044
0.36271816807306345
0.42783872175886345
1.0167177617072434
0.6934354570559613
0.4383448073482873
0.6272679477641656
0.24258705396758468
0.4879971091906047
0.5848509600877297
0.21943427997752168
0.4219141885497299
0.6831996614831513
0.4500132559174612
0.5400362519654379
0.7794272315795108
0.49795323159534394
0.34605381582032096
0.5651732701064114
0.28240036626543474
0.6760951871438345
0.467270365092892
0.6644056878627786
0.5744654917835511
0.5274742642571527
0.4139627483099537
0.4501627373295126
0.7985112023407527
0.7735361914960486
0.48176535383042973
0.6871054048165983
0.22208667178745573
0.24253618244061204
0.467733895480172
0.5659571445109336
0.6705704522116627
0.5501688799185237
0.7159246044294607
0.5162905009295391
0.5963658310362062
0.2641712801322833
0.9014384083227951
0.4911009974170539
0.3926442928924732
0.5473907276086526
0.6224173157608011
0.5261754294217275
0.5923081211024922
0.5122969757135915
0.5381674776849517
0.4557778978004704
0.2688985527919237
0.41161108318328854
0.4011499575813545
0.6101757807611858
0.6357677141498939
0.5419563224493211
0.3643551849001214
0.4857142260315281
0.4212229881574777
0.723470947244653
0.6320067871141883
0.5033503545008143
0.725320090482723
0.454299439970585
0.6563261030515014
0.506005668336644
0.33233992993694084
0.5365515103418507
0.504871410035813
0.4444961016327369
0.552682652415715
0.5972397315181716
0.895258540071735
0.5749948906823036
0.6085756113086159
0.4020618529499632
0.2486520580025974
0.3656169713671642
0.5577389561406102
0.6113720351709546
0.2358878248946957
0.5379801397803234
0.5085676180902208
0.3314292963683406
0.5545226211847626
0.7195099306502184
0.6496341465966029
0.4491960439188272
0.45896190563997513
0.6091938891177671
0.6401666706233368
0.5183765370255834
0.48560898921660456
0.680755413940578
0.5249301178480883
0.6399466078919935
0.6217529121551498
0.6594905088853801
0.808589288672314
0.5840679353994211
0.29391527391509625
0.5925962631969889
0.6178637292025957
0.6058362913109694
0.833638317610123
0.48638824877132664
0.5393331395394749
0.5422179018153629
0.6488905859214817
0.3732094541303082
0.5341182906158402
0.5299315026340052
0.6859185366117309
0.5382409190962992
0.4918579596342331
0.5805808214776796
0.4695232364690026
0.6237009592352954
0.4412892026774039
0.41831151376513953
0.6290908005297406
0.3408460206247506
0.5954127470437053
0.6637196561976346
0.4652031645384563
0.504267766033618
0.6313605374558217
0.4245915944384445
0.4701763230243213
0.5580397120071895
0.6020274926121086
0.5194772585110254
0.6408475445794369
0.5841497081353457
0.37242734700084
0.5030923604829345
0.6659886249685607
0.40929932439425787
0.5513016121041612
0.659180312889301
0.503322706861319
0.7950871711961736
0.4126743190072018
0.4223757944081693
0.5317494799371967
0.3182145437335781
0.5960162569857073
0.4752341113799832
0.5868707235412012
0.6414876348367319
0.6191094817262487
0.2577703037416562
0.26889414073406104
0.6446258019644366
