# Supplementary material for: Prospective de novo drug design with deep interactome learning
Source: Nat Commun. 2024 Apr 22;15:3408. doi: 10.1038/s41467-024-47613-w (PMC11035696; doi:10.1038/s41467-024-47613-w)
Supplement: Supplementary file 3 — Source Data [file 41467_2024_47613_MOESM3_ESM.zip › Supplementary_Data/Figure_2_HBA.csv]

	True_Value	Prediction:
0	6	6
1	6	6
2	6	6
3	6	6
4	6	7
5	6	7
6	6	6
7	6	7
8	6	7
9	6	7
10	6	7
11	6	7
12	6	7
13	6	7
14	6	6
15	6	7
16	4	4
17	4	4
18	4	4
19	4	4
20	4	4
21	4	4
22	4	4
23	4	4
24	4	3
25	4	4
26	6	6
27	6	7
28	6	7
29	6	7
30	6	7
31	6	7
32	6	7
33	6	7
34	6	7
35	6	7
36	6	7
37	6	6
38	6	7
39	6	7
40	6	6
41	6	6
42	6	6
43	6	7
44	6	6
45	6	7
46	5	5
47	5	5
48	5	5
49	5	5
50	5	5
51	5	5
52	5	5
53	5	5
54	5	5
55	5	5
56	4	4
57	4	4
58	4	4
59	4	4
60	4	4
61	4	4
62	4	4
63	4	4
64	6	6
65	6	6
66	6	7
67	6	7
68	6	7
69	6	7
70	6	7
71	6	6
72	6	6
73	6	7
74	6	7
75	6	7
76	6	7
77	6	6
78	6	7
79	6	7
80	6	6
81	6	6
82	6	6
83	6	5
84	6	5
85	6	6
86	6	6
87	6	6
88	6	6
89	6	6
90	5	5
91	5	5
92	5	5
93	5	5
94	5	5
95	5	5
96	5	5
97	5	5
98	5	5
99	5	5
100	5	5
101	5	4
102	5	5
103	5	5
104	5	4
105	5	5
106	5	4
107	5	5
108	5	5
109	5	5
110	4	4
111	4	4
112	4	4
113	4	3
114	4	4
115	4	5
116	4	4
117	4	4
118	4	4
119	4	4
120	2	2
121	2	2
122	2	2
123	2	2
124	2	2
125	2	2
126	2	2
127	2	2
128	2	2
129	4	4
130	4	4
131	4	4
132	4	4
133	4	4
134	4	3
135	4	4
136	4	4
137	4	4
138	4	4
139	5	5
140	5	5
141	5	5
142	5	5
143	5	5
144	5	5
145	5	5
146	5	6
147	5	5
148	5	4
149	6	6
150	6	6
151	6	6
152	6	6
153	6	6
154	6	6
155	6	6
156	6	6
157	6	6
158	6	6
159	5	5
160	5	5
161	5	5
162	5	5
163	5	4
164	5	5
165	5	5
166	5	5
167	5	5
168	5	5
169	6	7
170	6	7
171	6	6
172	6	7
173	6	7
174	6	7
175	6	6
176	6	7
177	6	7
178	6	7
179	4	4
180	4	4
181	4	4
182	4	4
183	4	4
184	4	3
185	4	3
186	4	4
187	4	3
188	4	3
189	6	6
190	6	5
191	6	6
192	6	6
193	6	6
194	6	6
195	6	6
196	6	6
197	6	6
198	6	5
199	6	6
200	6	6
201	6	6
202	6	5
203	6	6
204	6	6
205	6	6
206	6	5
207	6	6
208	6	6
209	6	7
210	6	7
211	6	7
212	6	7
213	6	6
214	6	7
215	6	7
216	6	7
217	6	6
218	6	7
219	6	5
220	6	6
221	6	6
222	6	5
223	6	6
224	6	6
225	6	6
226	6	5
227	6	5
228	6	6
229	3	3
230	3	3
231	3	3
232	3	3
233	3	3
234	3	4
235	3	3
236	3	3
237	3	3
238	3	4
239	6	7
240	6	6
241	6	7
242	6	7
243	6	6
244	6	7
245	6	7
246	6	7
247	6	6
248	6	6
249	6	7
250	6	7
251	6	7
252	6	7
253	6	7
254	6	7
255	6	7
256	6	7
257	6	6
258	6	6
259	6	5
260	6	6
261	6	6
262	6	6
263	6	5
264	6	6
265	6	5
266	6	6
267	6	7
268	6	7
269	6	7
270	6	7
271	6	7
272	6	7
273	6	7
274	6	7
275	6	6
276	6	6
277	6	6
278	6	6
279	6	6
280	6	6
281	6	6
282	6	6
283	6	5
284	6	6
285	6	6
286	6	7
287	6	7
288	6	7
289	6	8
290	6	7
291	6	7
292	6	7
293	6	7
294	6	6
295	4	4
296	4	5
297	4	5
298	4	4
299	4	5
300	4	5
301	4	4
302	4	4
303	4	4
304	6	6
305	6	6
306	6	6
307	6	6
308	6	6
309	6	6
310	6	6
311	6	6
312	6	7
313	6	7
314	6	7
315	6	7
316	6	6
317	6	7
318	6	7
319	6	7
320	6	7
321	6	7
322	6	7
323	6	7
324	6	7
325	6	7
326	6	7
327	6	6
328	6	7
329	5	5
330	5	5
331	5	5
332	5	4
333	5	5
334	5	5
335	5	5
336	5	5
337	5	5
338	5	5
339	6	7
340	6	7
341	6	6
342	6	8
343	6	7
344	6	7
345	6	6
346	6	7
347	6	7
348	6	7
349	6	7
350	6	7
351	6	7
352	6	6
353	6	7
354	6	6
355	6	6
356	6	7
357	6	6
358	6	6
359	6	6
360	6	6
361	6	6
362	6	6
363	6	7
364	6	6
365	6	6
366	6	6
367	6	6
368	6	6
369	6	7
370	6	6
371	6	7
372	6	6
373	6	7
374	6	7
375	6	7
376	6	7
377	6	6
378	6	6
379	6	6
380	6	6
381	6	6
382	6	6
383	6	5
384	6	6
385	6	6
386	6	6
387	2	2
388	2	2
389	2	2
390	2	2
391	2	2
392	2	2
393	2	2
394	2	2
395	2	2
396	5	5
397	5	4
398	5	5
399	5	5
400	5	5
401	5	4
402	5	5
403	5	5
404	5	5
405	6	6
406	6	6
407	6	6
408	6	6
409	6	5
410	6	5
411	6	6
412	6	5
413	6	6
414	4	3
415	4	4
416	4	4
417	4	4
418	4	4
419	4	4
420	4	4
421	6	6
422	6	7
423	6	7
424	6	6
425	6	7
426	6	7
427	6	7
428	6	6
429	6	7
430	6	6
431	6	5
432	6	6
433	6	6
434	6	6
435	6	6
436	6	6
437	6	6
438	6	6
439	6	6
440	6	6
441	6	6
442	6	6
443	6	6
444	6	6
445	6	6
446	6	5
447	6	6
448	6	6
449	5	5
450	5	4
451	5	4
452	5	4
453	5	5
454	5	5
455	5	5
456	5	5
457	5	5
458	5	4
459	6	6
460	6	6
461	6	6
462	6	6
463	6	6
464	6	6
465	6	5
466	6	6
467	6	7
468	6	7
469	6	6
470	6	7
471	6	7
472	6	6
473	6	6
474	6	6
475	6	6
476	3	3
477	3	2
478	3	3
479	3	3
480	3	3
481	3	3
482	3	3
483	3	3
484	3	3
485	6	6
486	6	6
487	6	5
488	6	6
489	6	6
490	6	6
491	6	6
492	6	6
493	6	6
494	6	6
495	3	3
496	3	3
497	3	3
498	3	4
499	3	3
500	3	3
501	3	3
502	3	3
503	3	3
504	6	7
505	6	6
506	6	7
507	6	7
508	6	7
509	6	6
510	6	6
511	6	7
512	6	7
513	6	7
514	4	4
515	4	4
516	4	4
517	4	4
518	4	4
519	4	4
520	4	4
521	4	4
522	4	4
523	4	4
524	6	4
525	6	7
526	6	7
527	6	7
528	6	7
529	6	7
530	6	7
531	6	7
532	6	7
533	6	6
534	6	6
535	6	6
536	6	6
537	6	6
538	6	6
539	6	5
540	6	6
541	4	4
542	4	4
543	4	4
544	4	4
545	4	4
546	4	3
547	4	4
548	4	4
549	4	4
550	4	4
551	6	7
552	6	7
553	6	6
554	6	7
555	6	7
556	6	7
557	6	7
558	6	7
559	6	7
560	6	7
561	6	7
562	6	7
563	6	7
564	6	7
565	6	7
566	6	7
567	6	7
568	6	7
569	6	7
570	6	7
571	6	7
572	6	7
573	6	6
574	6	6
575	6	6
576	6	7
577	6	7
578	6	6
579	6	7
580	6	7
581	6	7
582	6	7
583	6	7
584	6	6
585	6	7
586	6	7
587	6	6
588	6	7
589	6	6
590	3	3
591	3	3
592	3	3
593	3	3
594	3	3
595	3	3
596	3	3
597	3	3
598	3	2
599	6	7
600	6	7
601	6	6
602	6	7
603	6	7
604	6	6
605	6	7
606	6	7
607	8	8
608	8	8
609	8	7
610	8	8
611	8	7
612	8	8
613	8	8
614	8	8
615	8	7
616	8	7
617	6	6
618	6	6
619	6	6
620	6	6
621	6	5
622	6	5
623	6	6
624	6	5
625	6	6
626	8	9
627	8	9
628	8	9
629	8	7
630	8	9
631	8	9
632	8	9
633	8	9
634	8	9
635	6	7
636	6	7
637	6	7
638	6	7
639	6	7
640	6	6
641	6	8
642	6	7
643	6	7
644	6	6
645	6	6
646	6	6
647	6	6
648	6	5
649	6	6
650	6	6
651	6	6
652	6	6
653	6	6
654	6	6
655	6	5
656	6	6
657	6	6
658	6	6
659	6	6
660	6	6
661	6	5
662	6	6
663	6	6
664	6	6
665	6	6
666	6	5
667	6	6
668	6	6
669	6	5
670	6	6
671	6	6
672	5	5
673	5	5
674	5	4
675	5	4
676	5	5
677	5	5
678	5	4
679	5	5
680	5	6
681	5	5
682	6	6
683	6	6
684	6	6
685	6	5
686	6	6
687	6	6
688	6	6
689	6	6
690	6	6
691	6	6
692	5	5
693	5	5
694	5	5
695	5	5
696	5	4
697	5	5
698	5	5
699	5	5
700	5	4
701	5	5
702	5	5
703	5	5
704	5	5
705	5	5
706	5	5
707	5	4
708	5	4
709	5	5
710	3	3
711	3	3
712	3	3
713	3	3
714	3	2
715	3	3
716	3	3
717	3	2
718	6	6
719	6	6
720	6	6
721	6	6
722	6	6
723	6	5
724	6	5
725	6	6
726	6	5
727	5	4
728	5	4
729	5	4
730	5	5
731	5	5
732	5	5
733	5	5
734	5	5
735	5	4
736	6	6
737	6	5
738	6	6
739	6	6
740	6	6
741	6	6
742	6	6
743	6	6
744	6	6
745	8	8
746	8	8
747	8	7
748	8	7
749	8	7
750	8	8
751	8	8
752	8	8
753	8	7
754	8	8
755	8	8
756	8	8
757	8	8
758	8	7
759	8	8
760	8	8
761	8	8
762	6	6
763	6	6
764	6	5
765	6	6
766	6	5
767	6	5
768	6	5
769	6	6
770	5	5
771	5	5
772	5	6
773	5	4
774	5	5
775	5	5
776	5	6
777	5	5
778	5	5
779	5	5
780	6	6
781	6	6
782	6	6
783	6	6
784	6	6
785	6	6
786	6	6
787	6	6
788	6	5
789	6	6
790	6	5
791	6	5
792	6	6
793	6	6
794	6	6
795	6	6
796	6	6
797	6	6
798	6	6
799	5	5
800	5	5
801	5	5
802	5	5
803	5	5
804	5	5
805	5	5
806	5	5
807	5	5
808	5	5
809	6	7
810	6	7
811	6	7
812	6	7
813	6	6
814	6	7
815	6	7
816	6	7
817	6	7
818	4	4
819	4	4
820	4	3
821	4	4
822	4	4
823	4	6
824	4	4
825	4	4
826	4	4
827	4	4
828	4	4
829	4	4
830	4	4
831	4	4
832	4	3
833	4	4
834	4	4
835	4	4
836	4	4
837	6	6
838	6	6
839	6	6
840	6	6
841	6	6
842	6	6
843	6	6
844	8	8
845	8	8
846	8	8
847	8	8
848	8	8
849	8	8
850	8	8
851	8	7
852	8	8
853	5	5
854	5	5
855	5	5
856	5	5
857	5	5
858	5	5
859	5	4
860	5	5
861	5	5
862	5	5
863	6	7
864	6	7
865	6	7
866	6	7
867	6	7
868	6	7
869	6	7
870	6	7
871	6	7
872	4	4
873	4	4
874	4	4
875	4	4
876	4	4
877	4	4
878	4	4
879	4	4
880	4	4
881	4	4
882	6	7
883	6	7
884	6	7
885	6	7
886	6	7
887	6	7
888	6	6
889	6	7
890	6	7
891	6	6
892	6	6
893	6	6
894	6	6
895	6	6
896	6	6
897	6	6
898	6	6
899	6	6
900	6	6
901	6	5
902	6	6
903	6	6
904	6	6
905	6	6
906	6	6
907	6	6
908	6	6
909	6	5
910	6	7
911	6	7
912	6	7
913	6	7
914	6	7
915	6	6
916	6	7
917	6	6
918	6	7
919	6	7
920	6	7
921	6	7
922	6	7
923	6	7
924	6	7
925	6	7
926	6	7
927	6	7
928	6	7
929	6	7
930	6	7
931	6	6
932	6	7
933	6	6
934	6	6
935	6	6
936	6	7
937	6	7
938	6	6
939	5	5
940	5	5
941	5	5
942	5	5
943	5	4
944	5	4
945	5	5
946	5	4
947	5	5
948	4	4
949	4	4
950	4	4
951	4	4
952	4	4
953	4	4
954	4	4
955	4	4
956	4	4
957	4	4
958	3	3
959	3	3
960	3	3
961	3	3
962	3	3
963	3	3
964	3	3
965	3	3
966	3	3
967	5	5
968	5	5
969	5	5
970	5	5
971	5	5
972	5	5
973	5	5
974	5	4
975	5	5
976	5	4
977	5	5
978	5	5
979	5	5
980	5	5
981	5	5
982	5	5
983	5	5
984	5	5
985	5	5
986	5	5
987	6	6
988	6	6
989	6	5
990	6	6
991	6	6
992	6	6
993	6	6
994	6	6
995	6	6
996	4	5
997	4	3
998	4	4
999	4	4
1000	4	4
1001	4	4
1002	4	4
1003	4	4
1004	4	4
1005	6	6
1006	6	6
1007	6	6
1008	6	6
1009	6	6
1010	6	6
1011	6	6
1012	6	6
1013	6	6
1014	6	7
1015	6	7
1016	6	7
1017	6	8
1018	6	7
1019	6	7
1020	6	6
1021	6	7
1022	6	7
1023	6	7
1024	6	7
1025	6	7
1026	6	7
1027	6	7
1028	6	6
1029	6	7
1030	6	7
1031	6	7
1032	6	7
1033	6	7
1034	6	6
1035	6	6
1036	6	5
1037	6	6
1038	6	6
1039	6	6
1040	6	6
1041	6	6
1042	6	5
1043	6	6
1044	8	8
1045	8	7
1046	8	8
1047	8	8
1048	8	8
1049	8	8
1050	8	8
1051	8	8
1052	8	8
1053	8	7
1054	8	8
1055	8	8
1056	8	8
1057	8	8
1058	8	7
1059	8	7
1060	8	8
1061	8	8
1062	4	4
1063	4	4
1064	4	4
1065	4	4
1066	4	3
1067	4	3
1068	4	4
1069	4	4
1070	4	4
1071	4	4
1072	6	5
1073	6	6
1074	6	6
1075	6	6
1076	6	6
1077	6	5
1078	6	6
1079	6	6
1080	6	6
1081	6	7
1082	6	7
1083	6	6
1084	6	7
1085	6	7
1086	6	7
1087	6	7
1088	6	7
1089	6	7
1090	6	7
1091	6	7
1092	6	7
1093	6	6
1094	6	6
1095	6	7
1096	6	7
1097	6	7
1098	6	6
1099	6	7
1100	4	4
1101	4	4
1102	4	4
1103	4	4
1104	4	4
1105	4	4
1106	4	4
1107	4	4
1108	4	4
1109	4	4
1110	4	4
1111	4	4
1112	4	4
1113	4	4
1114	4	4
1115	4	4
1116	4	4
1117	4	4
1118	6	6
1119	6	6
1120	6	6
1121	6	6
1122	6	6
1123	6	6
1124	6	6
1125	6	6
1126	6	6
1127	6	6
1128	6	6
1129	6	6
1130	6	6
1131	6	6
1132	6	5
1133	6	6
1134	6	6
1135	6	6
1136	6	6
1137	6	7
1138	6	7
1139	6	7
1140	6	7
1141	6	7
1142	6	6
1143	6	7
1144	6	7
1145	6	6
1146	6	6
1147	6	7
1148	6	7
1149	6	7
1150	6	7
1151	6	6
1152	6	7
1153	6	6
1154	6	6
1155	6	6
1156	6	6
1157	6	6
1158	6	6
1159	6	6
1160	6	6
1161	6	6
1162	5	5
1163	5	5
1164	5	5
1165	5	4
1166	5	4
1167	5	5
1168	5	5
1169	5	5
1170	5	4
1171	5	5
1172	5	5
1173	5	4
1174	5	5
1175	5	5
1176	5	5
1177	5	5
1178	5	5
1179	5	5
1180	5	5
1181	2	2
1182	2	2
1183	2	2
1184	2	2
1185	2	2
1186	2	2
1187	2	2
1188	2	2
1189	2	2
1190	2	2
1191	5	5
1192	5	5
1193	5	5
1194	5	5
1195	5	5
1196	5	5
1197	5	5
1198	5	5
1199	5	5
1200	5	5
1201	3	3
1202	3	3
1203	3	3
1204	3	3
1205	3	3
1206	3	3
1207	3	3
1208	3	3
1209	3	3
1210	3	3
1211	6	5
1212	6	5
1213	6	6
1214	6	6
1215	6	5
1216	6	6
1217	6	6
1218	6	5
1219	6	6
1220	8	8
1221	8	7
1222	8	8
1223	8	7
1224	8	7
1225	8	8
1226	8	8
1227	8	8
1228	8	7
1229	6	7
1230	6	7
1231	6	7
1232	6	7
1233	6	7
1234	6	7
1235	6	7
1236	6	6
1237	6	7
1238	6	6
1239	6	7
1240	6	7
1241	6	7
1242	6	7
1243	6	6
1244	6	7
1245	6	7
1246	6	6
1247	6	5
1248	6	6
1249	6	6
1250	6	6
1251	6	6
1252	6	5
1253	6	6
1254	6	6
1255	6	6
1256	6	6
1257	6	7
1258	6	7
1259	6	7
1260	6	6
1261	6	7
1262	6	7
1263	6	6
1264	6	7
1265	6	6
1266	6	6
1267	6	6
1268	6	6
1269	6	5
1270	6	6
1271	6	5
1272	6	6
1273	6	5
1274	6	6
1275	6	7
1276	6	7
1277	6	7
1278	6	7
1279	6	7
1280	6	7
1281	6	6
1282	6	6
1283	5	5
1284	5	5
1285	5	5
1286	5	4
1287	5	4
1288	5	5
1289	5	5
1290	5	5
1291	5	5
1292	5	5
1293	6	7
1294	6	6
1295	6	7
1296	6	7
1297	6	6
1298	6	6
1299	6	7
1300	6	7
1301	6	6
1302	4	4
1303	4	4
1304	4	4
1305	4	4
1306	4	4
1307	4	4
1308	4	5
1309	4	4
1310	4	4
1311	4	4
1312	6	6
1313	6	6
1314	6	6
1315	6	6
1316	6	6
1317	6	7
1318	6	6
1319	6	5
1320	5	5
1321	5	5
1322	5	5
1323	5	5
1324	5	5
1325	5	5
1326	5	5
1327	5	5
1328	5	5
1329	5	5
1330	5	4
1331	5	5
1332	5	5
1333	5	4
1334	5	5
1335	5	5
1336	5	5
1337	5	5
1338	5	5
1339	3	2
1340	3	3
1341	3	3
1342	3	3
1343	3	3
1344	3	3
1345	3	3
1346	3	3
1347	3	3
1348	3	3
1349	6	6
1350	6	6
1351	6	6
1352	6	5
1353	6	6
1354	6	6
1355	6	5
1356	6	6
1357	6	6
1358	6	7
1359	6	6
1360	6	7
1361	6	7
1362	6	6
1363	6	7
1364	6	7
1365	6	7
1366	6	7
1367	6	6
1368	6	7
1369	6	7
1370	6	6
1371	6	6
1372	6	7
1373	6	7
1374	6	6
1375	6	7
1376	6	7
1377	5	5
1378	5	5
1379	5	5
1380	5	5
1381	5	5
1382	5	5
1383	5	5
1384	5	5
1385	5	5
1386	6	7
1387	6	7
1388	6	7
1389	6	7
1390	6	7
1391	6	7
1392	6	7
1393	6	7
1394	6	7
1395	5	5
1396	5	5
1397	5	5
1398	5	5
1399	5	5
1400	5	5
1401	5	5
1402	5	5
1403	5	5
1404	5	5
1405	6	7
1406	6	7
1407	6	7
1408	6	7
1409	6	6
1410	6	6
1411	6	7
1412	6	7
1413	6	6
1414	6	6
1415	6	6
1416	6	6
1417	6	5
1418	6	5
1419	6	6
1420	6	6
1421	6	5
1422	6	7
1423	6	7
1424	6	7
1425	6	7
1426	6	7
1427	6	6
1428	6	6
1429	6	6
1430	6	7
1431	5	5
1432	5	5
1433	5	5
1434	5	3
1435	5	5
1436	5	4
1437	5	5
1438	5	5
1439	5	5
1440	5	5
1441	4	4
1442	4	3
1443	4	4
1444	4	4
1445	4	4
1446	4	4
1447	4	4
1448	4	4
1449	4	4
1450	4	4
1451	8	7
1452	8	7
1453	8	8
1454	8	8
1455	8	8
1456	8	7
1457	8	8
1458	8	8
1459	8	7
1460	8	8
1461	8	8
1462	8	8
1463	8	7
1464	8	8
1465	8	8
1466	8	8
1467	8	8
1468	8	8
1469	5	5
1470	5	5
1471	5	5
1472	5	5
1473	5	5
1474	5	6
1475	5	5
1476	5	5
1477	5	5
1478	5	5
1479	5	5
1480	5	5
1481	5	5
1482	5	5
1483	5	5
1484	5	5
1485	5	5
1486	5	5
1487	5	5
1488	5	5
1489	5	5
1490	5	6
1491	5	5
1492	5	5
1493	5	5
1494	5	5
1495	5	5
1496	5	5
1497	5	5
1498	6	6
1499	6	6
1500	6	6
1501	6	6
1502	6	6
1503	6	6
1504	6	6
1505	6	6
1506	6	6
1507	6	6
1508	6	6
1509	6	6
1510	6	6
1511	6	6
1512	6	6
1513	6	6
1514	6	6
1515	6	6
1516	6	6
1517	6	6
1518	6	5
1519	6	6
1520	6	6
1521	6	6
1522	6	6
1523	6	6
1524	6	5
1525	6	6
1526	6	6
1527	6	5
1528	6	6
1529	6	6
1530	6	6
1531	6	6
1532	6	6
1533	6	6
1534	6	6
1535	6	6
1536	6	5
1537	6	6
1538	6	6
1539	6	6
1540	6	6
1541	6	6
1542	6	6
1543	6	5
1544	6	5
1545	6	6
1546	5	5
1547	5	5
1548	5	5
1549	5	5
1550	5	5
1551	5	5
1552	5	4
1553	5	5
1554	5	5
1555	5	5
1556	6	7
1557	6	7
1558	6	7
1559	6	6
1560	6	7
1561	6	7
1562	6	6
1563	6	7
1564	6	7
1565	6	6
1566	6	7
1567	6	7
1568	6	6
1569	6	7
1570	6	7
1571	6	7
1572	6	6
1573	6	5
1574	6	6
1575	6	6
1576	6	6
1577	6	6
1578	6	6
1579	6	6
1580	6	6
1581	6	6
1582	10	10
1583	10	9
1584	10	10
1585	10	9
1586	10	9
1587	10	10
1588	10	10
1589	10	10
1590	10	10
1591	10	10
1592	3	3
1593	3	3
1594	3	3
1595	3	3
1596	3	4
1597	3	3
1598	3	3
1599	3	3
1600	3	3
1601	3	3
1602	6	7
1603	6	7
1604	6	7
1605	6	8
1606	6	7
1607	6	7
1608	6	7
1609	6	7
1610	6	7
1611	6	6
1612	6	5
1613	6	6
1614	6	5
1615	6	6
1616	6	5
1617	6	6
1618	6	6
1619	6	6
1620	5	5
1621	5	5
1622	5	4
1623	5	4
1624	5	5
1625	5	5
1626	5	4
1627	5	5
1628	5	5
1629	5	4
1630	8	8
1631	8	9
1632	8	9
1633	8	8
1634	8	8
1635	8	9
1636	8	9
1637	8	9
1638	8	9
1639	8	8
1640	6	6
1641	6	6
1642	6	6
1643	6	5
1644	6	6
1645	6	6
1646	6	6
1647	6	6
1648	6	6
1649	6	6
1650	6	6
1651	6	6
1652	6	5
1653	6	6
1654	6	6
1655	6	6
1656	6	6
1657	6	5
1658	6	6
1659	6	6
1660	3	4
1661	3	3
1662	3	3
1663	3	3
1664	3	3
1665	3	3
1666	3	3
1667	3	3
1668	6	7
1669	6	6
1670	6	7
1671	6	6
1672	6	7
1673	6	7
1674	6	7
1675	6	7
1676	6	7
1677	6	6
1678	4	4
1679	4	4
1680	4	4
1681	4	4
1682	4	4
1683	4	3
1684	4	4
1685	4	4
1686	4	4
1687	4	4
1688	4	4
1689	4	4
1690	4	4
1691	4	4
1692	4	4
1693	4	4
1694	4	4
1695	4	4
1696	4	4
1697	4	4
1698	4	4
1699	4	4
1700	4	4
1701	4	4
1702	4	3
1703	4	4
1704	4	4
1705	4	4
1706	4	4
1707	8	7
1708	8	7
1709	8	7
1710	8	7
1711	8	8
1712	8	7
1713	8	8
1714	8	7
1715	8	6
1716	8	8
1717	4	4
1718	4	3
1719	4	4
1720	4	4
1721	4	4
1722	4	3
1723	4	4
1724	4	3
1725	4	4
1726	4	3
1727	8	8
1728	8	7
1729	8	8
1730	8	7
1731	8	8
1732	8	8
1733	8	7
1734	8	7
1735	8	8
1736	8	8
1737	4	4
1738	4	4
1739	4	4
1740	4	4
1741	4	4
1742	4	4
1743	4	5
1744	4	4
1745	4	4
1746	6	6
1747	6	5
1748	6	6
1749	6	6
1750	6	6
1751	6	6
1752	6	6
1753	6	6
1754	6	6
1755	6	6
1756	8	8
1757	8	7
1758	8	8
1759	8	7
1760	8	8
1761	8	7
1762	8	8
1763	8	7
1764	8	7
1765	5	5
1766	5	5
1767	5	5
1768	5	5
1769	5	5
1770	5	5
1771	5	5
1772	5	5
1773	5	5
1774	6	7
1775	6	7
1776	6	7
1777	6	7
1778	6	7
1779	6	7
1780	6	7
1781	6	7
1782	5	5
1783	5	5
1784	5	5
1785	5	5
1786	5	5
1787	5	4
1788	5	5
1789	5	5
1790	5	5
1791	5	5
1792	6	7
1793	6	7
1794	6	7
1795	6	7
1796	6	7
1797	6	7
1798	6	7
1799	6	7
1800	6	6
1801	6	7
1802	6	6
1803	6	5
1804	6	6
1805	6	6
1806	6	6
1807	6	6
1808	6	6
1809	6	6
1810	6	6
1811	6	6
1812	4	4
1813	4	4
1814	4	4
1815	4	4
1816	4	4
1817	4	4
1818	4	4
1819	4	4
1820	4	4
1821	4	4
1822	6	7
1823	6	7
1824	6	7
1825	6	7
1826	6	7
1827	6	7
1828	6	7
1829	6	5
1830	6	7
1831	6	7
1832	6	7
1833	6	7
1834	6	7
1835	6	7
1836	6	7
1837	6	7
1838	6	7
1839	6	6
1840	5	5
1841	5	5
1842	5	5
1843	5	5
1844	5	5
1845	5	3
1846	5	5
1847	5	5
1848	5	5
1849	5	5
1850	6	6
1851	6	6
1852	6	6
1853	6	6
1854	6	6
1855	6	6
1856	6	5
1857	6	5
1858	6	6
1859	6	6
1860	6	6
1861	6	6
1862	6	6
1863	6	6
1864	6	6
1865	6	6
1866	6	5
1867	6	6
1868	6	4
1869	6	6
1870	6	6
1871	6	6
1872	6	6
1873	6	5
1874	6	6
1875	6	6
1876	6	5
1877	6	6
1878	4	4
1879	4	4
1880	4	3
1881	4	3
1882	4	4
1883	4	4
1884	4	4
1885	5	5
1886	5	5
1887	5	5
1888	5	5
1889	5	5
1890	5	6
1891	5	5
1892	5	5
1893	5	5
1894	5	5
1895	4	4
1896	4	4
1897	4	3
1898	4	4
1899	4	4
1900	4	3
1901	4	4
1902	4	4
1903	4	4
1904	4	4
1905	5	5
1906	5	5
1907	5	5
1908	5	5
1909	5	5
1910	5	5
1911	5	5
1912	5	4
1913	5	5
1914	5	5
1915	5	5
1916	5	5
1917	5	5
1918	5	5
1919	5	5
1920	5	5
1921	5	5
1922	5	5
1923	5	5
1924	5	5
1925	5	5
1926	5	5
1927	5	5
1928	5	5
1929	5	5
1930	5	4
1931	5	5
1932	5	5
1933	5	5
1934	5	5
1935	4	4
1936	4	4
1937	4	4
1938	4	5
1939	4	5
1940	4	4
1941	4	4
1942	4	5
1943	6	6
1944	6	6
1945	6	6
1946	6	5
1947	6	6
1948	6	5
1949	6	6
1950	6	6
1951	6	6
1952	6	6
1953	6	7
1954	6	7
1955	6	7
1956	6	7
1957	6	7
1958	6	6
1959	6	6
1960	6	7
1961	6	7
1962	6	7
1963	6	6
1964	6	6
1965	6	5
1966	6	6
1967	6	6
1968	6	5
1969	6	6
1970	6	6
1971	6	6
1972	6	6
1973	6	7
1974	6	7
1975	6	7
1976	6	6
1977	6	7
1978	6	7
1979	6	7
1980	6	7
1981	6	7
1982	6	7
1983	6	7
1984	6	6
1985	6	7
1986	6	7
1987	6	6
1988	6	7
1989	6	8
1990	6	7
1991	6	8
1992	6	7
1993	5	5
1994	5	5
1995	5	5
1996	5	5
1997	5	5
1998	5	5
[truncated: 45,181 more rows]
