# Supplementary material for: Prospective de novo drug design with deep interactome learning
Source: Nat Commun. 2024 Apr 22;15:3408. doi: 10.1038/s41467-024-47613-w (PMC11035696; doi:10.1038/s41467-024-47613-w)
Supplement: Supplementary file 3 — Source Data [file 41467_2024_47613_MOESM3_ESM.zip › Supplementary_Data/Figure_5_PPARd_cmpd1.csv]

conc. [M]
1,00000000e-009	1,084	0,989	0,875
1,00000000e-008	0,792	1,062	1,128
1,00000000e-007	1,620	1,985	1,861
3,00000000e-007	2,812	2,414	4,373
0,00000100	5,012	5,780	5,469
0,00000300	3,896	3,866	5,281
0,00001000	3,088*	3,065*	2,675*
