# Supplementary material for: Prospective de novo drug design with deep interactome learning
Source: Nat Commun. 2024 Apr 22;15:3408. doi: 10.1038/s41467-024-47613-w (PMC11035696; doi:10.1038/s41467-024-47613-w)
Supplement: Supplementary file 3 — Source Data [file 41467_2024_47613_MOESM3_ESM.zip › Supplementary_Data/Figure_2_HBD.csv]

	True_Value	Prediction:
0	1	1
1	1	1
2	1	1
3	1	1
4	1	1
5	1	1
6	1	1
7	1	1
8	1	1
9	1	1
10	1	1
11	1	1
12	1	1
13	1	1
14	1	1
15	1	1
16	1	1
17	1	1
18	1	1
19	1	1
20	1	1
21	1	1
22	1	1
23	1	2
24	1	1
25	1	1
26	1	1
27	1	2
28	1	1
29	1	1
30	1	1
31	1	1
32	1	1
33	1	1
34	1	1
35	1	1
36	1	1
37	1	1
38	1	1
39	1	1
40	1	1
41	1	1
42	1	1
43	1	1
44	1	1
45	1	1
46	1	1
47	1	1
48	1	1
49	1	1
50	1	1
51	1	1
52	1	1
53	1	1
54	1	1
55	1	1
56	1	1
57	1	1
58	1	1
59	1	1
60	1	1
61	1	1
62	1	1
63	1	1
64	1	1
65	1	1
66	1	1
67	1	1
68	1	1
69	1	1
70	1	1
71	1	1
72	1	1
73	1	1
74	1	1
75	1	1
76	1	1
77	1	0
78	1	1
79	1	1
80	1	1
81	1	1
82	1	1
83	1	1
84	1	1
85	1	1
86	1	1
87	1	1
88	1	1
89	1	1
90	1	1
91	1	1
92	1	1
93	1	1
94	1	1
95	1	1
96	1	1
97	1	1
98	1	1
99	1	1
100	2	2
101	2	2
102	2	2
103	2	2
104	2	2
105	2	2
106	2	2
107	2	2
108	2	2
109	2	2
110	2	2
111	2	2
112	2	2
113	2	1
114	2	2
115	2	2
116	2	2
117	2	2
118	2	2
119	2	2
120	1	1
121	1	1
122	1	1
123	1	1
124	1	1
125	1	1
126	1	1
127	1	1
128	1	1
129	1	1
130	1	1
131	1	1
132	1	1
133	1	1
134	1	1
135	1	1
136	1	1
137	1	1
138	1	1
139	2	2
140	2	2
141	2	2
142	2	2
143	2	2
144	2	2
145	2	2
146	2	2
147	2	2
148	2	1
149	1	1
150	1	1
151	1	1
152	1	1
153	1	1
154	1	1
155	1	1
156	1	1
157	1	1
158	1	1
159	2	2
160	2	2
161	2	2
162	2	2
163	2	1
164	2	2
165	2	2
166	2	2
167	2	2
168	2	2
169	2	2
170	2	2
171	2	2
172	2	2
173	2	2
174	2	2
175	2	2
176	2	2
177	2	2
178	2	2
179	2	2
180	2	2
181	2	2
182	2	2
183	2	2
184	2	2
185	2	2
186	2	2
187	2	2
188	2	2
189	1	1
190	1	1
191	1	1
192	1	1
193	1	1
194	1	1
195	1	1
196	1	1
197	1	1
198	1	1
199	1	1
200	1	1
201	1	1
202	1	1
203	1	1
204	1	1
205	1	1
206	1	1
207	1	1
208	1	1
209	1	1
210	1	1
211	1	1
212	1	1
213	1	1
214	1	1
215	1	1
216	1	1
217	1	1
218	1	1
219	1	1
220	1	1
221	1	1
222	1	1
223	1	1
224	1	1
225	1	1
226	1	1
227	1	1
228	1	1
229	2	2
230	2	2
231	2	2
232	2	2
233	2	2
234	2	2
235	2	2
236	2	2
237	2	2
238	2	2
239	1	1
240	1	1
241	1	1
242	1	2
243	1	1
244	1	2
245	1	1
246	1	1
247	1	1
248	1	1
249	1	1
250	1	1
251	1	1
252	1	1
253	1	1
254	1	1
255	1	1
256	1	1
257	1	1
258	1	1
259	1	1
260	1	1
261	1	1
262	1	1
263	1	0
264	1	1
265	1	1
266	1	1
267	1	1
268	1	1
269	1	1
270	1	1
271	1	1
272	1	1
273	1	1
274	1	1
275	1	1
276	1	1
277	1	1
278	1	1
279	1	1
280	1	1
281	1	1
282	1	1
283	1	1
284	1	1
285	1	1
286	1	2
287	1	1
288	1	1
289	1	1
290	1	1
291	1	1
292	1	1
293	1	1
294	1	1
295	1	1
296	1	1
297	1	1
298	1	1
299	1	1
300	1	1
301	1	1
302	1	1
303	1	1
304	2	2
305	2	2
306	2	2
307	2	2
308	2	2
309	2	2
310	2	2
311	2	1
312	3	3
313	3	3
314	3	3
315	3	3
316	3	2
317	3	3
318	3	3
319	3	3
320	1	1
321	1	1
322	1	1
323	1	1
324	1	1
325	1	1
326	1	1
327	1	1
328	1	1
329	1	1
330	1	1
331	1	1
332	1	0
333	1	1
334	1	1
335	1	1
336	1	1
337	1	1
338	1	1
339	2	2
340	2	2
341	2	2
342	2	2
343	2	2
344	2	2
345	2	2
346	2	2
347	2	2
348	1	1
349	1	1
350	1	0
351	1	1
352	1	1
353	1	1
354	1	1
355	1	1
356	1	1
357	2	2
358	2	2
359	2	2
360	2	2
361	2	2
362	2	2
363	2	2
364	2	2
365	2	2
366	2	2
367	1	1
368	1	1
369	1	1
370	1	1
371	1	1
372	1	0
373	1	1
374	1	1
375	1	1
376	1	1
377	1	1
378	1	1
379	1	1
380	1	1
381	1	1
382	1	1
383	1	1
384	1	1
385	1	1
386	1	1
387	1	1
388	1	1
389	1	1
390	1	1
391	1	1
392	1	1
393	1	1
394	1	1
395	1	1
396	1	1
397	1	1
398	1	1
399	1	1
400	1	1
401	1	1
402	1	1
403	1	1
404	1	1
405	0	0
406	0	0
407	0	0
408	0	0
409	0	0
410	0	0
411	0	0
412	0	0
413	0	0
414	2	2
415	2	2
416	2	2
417	2	2
418	2	2
419	2	2
420	2	2
421	1	1
422	1	1
423	1	1
424	1	1
425	1	1
426	1	1
427	1	1
428	1	1
429	1	1
430	2	2
431	2	2
432	2	2
433	2	2
434	2	2
435	2	2
436	2	2
437	2	2
438	2	2
439	1	1
440	1	1
441	1	1
442	1	1
443	1	1
444	1	1
445	1	1
446	1	1
447	1	1
448	1	1
449	1	1
450	1	1
451	1	1
452	1	0
453	1	1
454	1	1
455	1	1
456	1	1
457	1	1
458	1	1
459	1	1
460	1	1
461	1	1
462	1	1
463	1	1
464	1	1
465	1	1
466	1	1
467	1	1
468	1	1
469	1	1
470	1	1
471	1	1
472	1	1
473	1	1
474	1	1
475	1	1
476	1	1
477	1	0
478	1	1
479	1	1
480	1	1
481	1	1
482	1	1
483	1	1
484	1	1
485	2	2
486	2	2
487	2	2
488	2	2
489	2	2
490	2	2
491	2	2
492	2	2
493	2	2
494	2	2
495	1	1
496	1	1
497	1	1
498	1	1
499	1	1
500	1	1
501	1	1
502	1	1
503	1	1
504	2	2
505	2	2
506	2	2
507	2	2
508	2	2
509	2	2
510	2	2
511	2	2
512	2	2
513	2	2
514	1	1
515	1	1
516	1	1
517	1	1
518	1	1
519	1	1
520	1	1
521	1	1
522	1	1
523	1	1
524	1	1
525	1	1
526	1	1
527	1	1
528	1	1
529	1	1
530	1	0
531	1	0
532	1	1
533	1	1
534	1	1
535	1	1
536	1	1
537	1	1
538	1	1
539	1	1
540	1	1
541	1	1
542	1	1
543	1	1
544	1	1
545	1	1
546	1	1
547	1	1
548	1	1
549	1	1
550	1	1
551	1	1
552	1	1
553	1	1
554	1	1
555	1	1
556	1	1
557	1	1
558	1	1
559	1	1
560	1	1
561	1	1
562	1	1
563	1	1
564	1	1
565	1	1
566	1	1
567	1	1
568	1	1
569	1	1
570	1	1
571	1	1
572	1	1
573	1	1
574	1	1
575	1	1
576	1	1
577	1	1
578	1	1
579	1	2
580	1	1
581	1	1
582	1	1
583	1	1
584	1	1
585	1	1
586	1	1
587	1	1
588	1	1
589	1	1
590	2	2
591	2	2
592	2	2
593	2	2
594	2	2
595	2	1
596	2	2
597	2	2
598	2	2
599	1	1
600	1	1
601	1	1
602	1	1
603	1	1
604	1	1
605	1	1
606	1	1
607	1	1
608	1	1
609	1	1
610	1	1
611	1	1
612	1	1
613	1	1
614	1	1
615	1	1
616	1	1
617	1	1
618	1	1
619	1	1
620	1	1
621	1	1
622	1	1
623	1	1
624	1	1
625	1	1
626	4	3
627	4	4
628	4	3
629	4	4
630	4	4
631	4	4
632	4	4
633	4	4
634	4	4
635	2	2
636	2	2
637	2	2
638	2	2
639	2	2
640	2	2
641	2	2
642	2	2
643	2	2
644	1	1
645	1	1
646	1	1
647	1	1
648	1	1
649	1	1
650	1	1
651	1	1
652	1	1
653	1	1
654	2	2
655	2	2
656	2	2
657	2	2
658	2	2
659	2	2
660	2	2
661	2	2
662	2	2
663	1	1
664	1	1
665	1	1
666	1	1
667	1	1
668	1	1
669	1	1
670	1	1
671	1	1
672	2	2
673	2	2
674	2	2
675	2	2
676	2	2
677	2	2
678	2	1
679	2	2
680	2	2
681	2	2
682	2	2
683	2	2
684	2	2
685	2	2
686	2	2
687	2	2
688	2	2
689	2	2
690	2	2
691	2	2
692	1	1
693	1	1
694	1	1
695	1	1
696	1	1
697	1	1
698	1	1
699	1	1
700	1	1
701	1	1
702	1	1
703	1	1
704	1	1
705	1	1
706	1	1
707	1	1
708	1	1
709	1	1
710	1	1
711	1	1
712	1	1
713	1	1
714	1	1
715	1	1
716	1	1
717	1	1
718	1	1
719	1	1
720	1	1
721	1	1
722	1	1
723	1	1
724	1	1
725	1	1
726	1	1
727	2	2
728	2	2
729	2	2
730	2	2
731	2	2
732	2	2
733	2	2
734	2	2
735	2	2
736	1	1
737	1	0
738	1	1
739	1	1
740	1	1
741	1	1
742	1	1
743	1	1
744	1	1
745	2	2
746	2	2
747	2	2
748	2	2
749	2	2
750	2	2
751	2	2
752	2	2
753	2	2
754	1	1
755	1	1
756	1	1
757	1	1
758	1	1
759	1	1
760	1	1
761	1	1
762	1	1
763	1	1
764	1	1
765	1	1
766	1	1
767	1	1
768	1	1
769	1	1
770	1	1
771	1	1
772	1	1
773	1	1
774	1	1
775	1	1
776	1	1
777	1	1
778	1	1
779	1	1
780	1	1
781	1	1
782	1	1
783	1	1
784	1	1
785	1	2
786	1	1
787	1	1
788	1	1
789	1	1
790	1	1
791	1	1
792	1	1
793	1	1
794	1	1
795	1	1
796	1	1
797	1	1
798	1	1
799	1	1
800	1	1
801	1	1
802	1	1
803	1	1
804	1	1
805	1	1
806	1	1
807	1	1
808	1	1
809	1	1
810	1	1
811	1	1
812	1	1
813	1	1
814	1	1
815	1	1
816	1	1
817	1	1
818	2	2
819	2	2
820	2	2
821	2	2
822	2	2
823	2	2
824	2	2
825	2	2
826	2	1
827	2	2
828	2	2
829	2	2
830	2	2
831	2	2
832	2	2
833	2	2
834	2	2
835	2	2
836	2	2
837	1	1
838	1	1
839	1	1
840	1	1
841	1	1
842	1	1
843	1	1
844	1	1
845	1	1
846	1	1
847	1	1
848	1	1
849	1	1
850	1	1
851	1	1
852	1	1
853	2	2
854	2	2
855	2	2
856	2	2
857	2	2
858	2	2
859	2	2
860	2	2
861	2	2
862	2	2
863	2	2
864	2	2
865	2	2
866	2	2
867	2	2
868	2	2
869	2	2
870	2	2
871	2	2
872	2	2
873	2	2
874	2	2
875	2	2
876	2	2
877	2	2
878	2	2
879	2	2
880	2	2
881	2	2
882	1	1
883	1	1
884	1	1
885	1	1
886	1	1
887	1	1
888	1	1
889	1	1
890	1	1
891	1	1
892	1	1
893	1	1
894	1	1
895	1	1
896	1	1
897	1	1
898	1	1
899	1	1
900	1	1
901	1	1
902	1	1
903	1	1
904	1	1
905	1	1
906	1	1
907	1	1
908	1	1
909	1	1
910	1	1
911	1	1
912	1	1
913	1	1
914	1	1
915	1	1
916	1	1
917	1	1
918	1	1
919	2	2
920	2	2
921	2	2
922	2	2
923	2	2
924	2	2
925	2	2
926	2	2
927	2	2
928	2	2
929	2	2
930	2	2
931	2	2
932	2	2
933	2	2
934	2	2
935	2	2
936	2	2
937	2	2
938	2	2
939	2	2
940	2	2
941	2	2
942	2	2
943	2	2
944	2	2
945	2	2
946	2	2
947	2	2
948	2	2
949	2	2
950	2	2
951	2	2
952	2	2
953	2	2
954	2	2
955	2	2
956	2	2
957	2	2
958	1	1
959	1	1
960	1	1
961	1	1
962	1	1
963	1	1
964	1	1
965	1	1
966	1	1
967	2	2
968	2	2
969	2	2
970	2	2
971	2	2
972	2	2
973	2	2
974	2	2
975	2	2
976	2	2
977	1	1
978	1	1
979	1	1
980	1	1
981	1	1
982	1	1
983	1	1
984	1	1
985	1	1
986	1	1
987	1	1
988	1	1
989	1	0
990	1	1
991	1	1
992	1	1
993	1	1
994	1	1
995	1	1
996	1	1
997	1	1
998	1	1
999	1	1
1000	1	1
1001	1	1
1002	1	1
1003	1	1
1004	1	1
1005	1	1
1006	1	1
1007	1	1
1008	1	1
1009	1	1
1010	1	1
1011	1	1
1012	1	1
1013	1	1
1014	1	1
1015	1	1
1016	1	1
1017	1	1
1018	1	1
1019	1	1
1020	1	1
1021	1	1
1022	1	1
1023	1	1
1024	1	1
1025	1	1
1026	1	1
1027	1	1
1028	1	1
1029	1	1
1030	1	1
1031	1	1
1032	1	1
1033	1	1
1034	1	1
1035	1	1
1036	1	1
1037	1	1
1038	1	1
1039	1	1
1040	1	1
1041	1	1
1042	1	1
1043	1	1
1044	1	1
1045	1	1
1046	1	1
1047	1	1
1048	1	1
1049	1	1
1050	1	1
1051	1	1
1052	1	1
1053	1	1
1054	1	2
1055	1	1
1056	1	1
1057	1	1
1058	1	1
1059	1	1
1060	1	1
1061	1	1
1062	2	2
1063	2	2
1064	2	2
1065	2	2
1066	2	2
1067	2	2
1068	2	2
1069	2	2
1070	2	1
1071	2	2
1072	1	1
1073	1	1
1074	1	1
1075	1	1
1076	1	1
1077	1	1
1078	1	1
1079	1	1
1080	1	1
1081	1	1
1082	1	1
1083	1	1
1084	1	1
1085	1	1
1086	1	1
1087	1	1
1088	1	1
1089	1	1
1090	1	1
1091	1	1
1092	1	1
1093	1	1
1094	1	1
1095	1	1
1096	1	1
1097	1	1
1098	1	1
1099	1	1
1100	1	1
1101	1	1
1102	1	1
1103	1	1
1104	1	1
1105	1	1
1106	1	1
1107	1	1
1108	2	2
1109	2	2
1110	2	2
1111	2	2
1112	2	2
1113	2	2
1114	2	2
1115	2	2
1116	2	2
1117	2	2
1118	1	0
1119	1	1
1120	1	1
1121	1	1
1122	1	1
1123	1	1
1124	1	1
1125	1	1
1126	1	1
1127	1	1
1128	1	1
1129	1	1
1130	1	1
1131	1	1
1132	1	1
1133	1	1
1134	1	1
1135	1	1
1136	1	1
1137	1	1
1138	1	1
1139	1	1
1140	1	1
1141	1	1
1142	1	1
1143	1	1
1144	1	1
1145	1	1
1146	1	1
1147	1	1
1148	1	1
1149	1	1
1150	1	1
1151	1	1
1152	1	1
1153	1	1
1154	1	1
1155	1	1
1156	1	1
1157	1	1
1158	1	1
1159	1	1
1160	1	1
1161	1	1
1162	2	2
1163	2	2
1164	2	2
1165	2	2
1166	2	2
1167	2	2
1168	2	2
1169	2	2
1170	2	2
1171	1	1
1172	1	1
1173	1	1
1174	1	1
1175	1	0
1176	1	1
1177	1	1
1178	1	1
1179	1	1
1180	1	1
1181	1	1
1182	1	1
1183	1	1
1184	1	1
1185	1	1
1186	1	1
1187	1	1
1188	1	1
1189	1	1
1190	1	1
1191	2	2
1192	2	2
1193	2	2
1194	2	2
1195	2	2
1196	2	2
1197	2	2
1198	2	2
1199	2	2
1200	2	2
1201	0	0
1202	0	0
1203	0	0
1204	0	0
1205	0	0
1206	0	0
1207	0	0
1208	0	0
1209	0	0
1210	0	0
1211	1	1
1212	1	1
1213	1	1
1214	1	1
1215	1	1
1216	1	1
1217	1	1
1218	1	1
1219	1	1
1220	1	1
1221	1	1
1222	1	1
1223	1	1
1224	1	1
1225	1	1
1226	1	1
1227	1	1
1228	1	1
1229	1	1
1230	1	1
1231	1	1
1232	1	1
1233	1	1
1234	1	1
1235	1	1
1236	1	2
1237	1	1
1238	1	1
1239	1	1
1240	1	1
1241	1	1
1242	1	1
1243	1	1
1244	1	1
1245	1	1
1246	1	1
1247	2	2
1248	2	2
1249	2	2
1250	2	2
1251	2	2
1252	2	2
1253	2	2
1254	2	2
1255	2	2
1256	2	2
1257	2	2
1258	2	2
1259	2	2
1260	2	2
1261	2	2
1262	2	2
1263	2	2
1264	2	2
1265	1	1
1266	1	1
1267	1	1
1268	1	1
1269	1	1
1270	1	1
1271	1	1
1272	1	1
1273	1	1
1274	1	1
1275	2	2
1276	2	2
1277	2	2
1278	2	2
1279	2	2
1280	2	2
1281	2	2
1282	2	2
1283	1	1
1284	1	1
1285	1	1
1286	1	1
1287	1	1
1288	1	1
1289	1	1
1290	1	1
1291	1	1
1292	1	1
1293	1	1
1294	1	1
1295	1	2
1296	1	1
1297	1	1
1298	1	1
1299	1	1
1300	1	1
1301	1	1
1302	2	2
1303	2	2
1304	2	2
1305	2	2
1306	2	2
1307	2	2
1308	2	2
1309	2	2
1310	2	2
1311	2	2
1312	1	1
1313	1	1
1314	1	1
1315	1	1
1316	1	1
1317	1	1
1318	1	1
1319	1	1
1320	1	1
1321	1	1
1322	1	1
1323	1	1
1324	1	1
1325	1	1
1326	1	1
1327	1	1
1328	1	1
1329	2	2
1330	2	2
1331	2	2
1332	2	2
1333	2	2
1334	2	2
1335	2	2
1336	2	2
1337	2	2
1338	2	2
1339	1	1
1340	1	1
1341	1	1
1342	1	1
1343	1	1
1344	1	1
1345	1	1
1346	1	1
1347	1	1
1348	1	1
1349	1	1
1350	1	1
1351	1	1
1352	1	1
1353	1	1
1354	1	1
1355	1	1
1356	1	1
1357	1	1
1358	1	1
1359	1	1
1360	1	1
1361	1	1
1362	1	1
1363	1	1
1364	1	1
1365	1	1
1366	1	1
1367	2	2
1368	2	2
1369	2	2
1370	2	2
1371	2	2
1372	2	2
1373	2	2
1374	2	2
1375	2	2
1376	2	2
1377	1	1
1378	1	1
1379	1	1
1380	1	1
1381	1	1
1382	1	1
1383	1	1
1384	1	1
1385	1	1
1386	1	1
1387	1	2
1388	1	1
1389	1	1
1390	1	1
1391	1	1
1392	1	1
1393	1	1
1394	1	1
1395	1	1
1396	1	1
1397	1	1
1398	1	1
1399	1	1
1400	1	1
1401	1	1
1402	1	1
1403	1	1
1404	1	1
1405	1	1
1406	1	1
1407	1	1
1408	1	1
1409	1	1
1410	1	1
1411	1	1
1412	1	1
1413	2	2
1414	2	2
1415	2	2
1416	2	2
1417	2	2
1418	2	2
1419	2	2
1420	2	2
1421	2	2
1422	1	1
1423	1	1
1424	1	1
1425	1	1
1426	1	1
1427	1	1
1428	1	0
1429	1	1
1430	1	1
1431	1	1
1432	1	1
1433	1	1
1434	1	1
1435	1	1
1436	1	1
1437	1	1
1438	1	1
1439	1	1
1440	1	1
1441	1	1
1442	1	1
1443	1	1
1444	1	1
1445	1	1
1446	1	1
1447	1	1
1448	1	1
1449	1	1
1450	1	1
1451	2	2
1452	2	2
1453	2	2
1454	2	2
1455	2	2
1456	2	2
1457	2	2
1458	2	2
1459	2	2
1460	2	2
1461	2	2
1462	2	2
1463	2	2
1464	2	2
1465	2	2
1466	2	2
1467	2	2
1468	2	2
1469	1	1
1470	1	1
1471	1	1
1472	1	1
1473	1	1
1474	1	1
1475	1	1
1476	1	1
1477	1	1
1478	1	1
1479	1	1
1480	1	1
1481	1	1
1482	1	1
1483	1	1
1484	1	1
1485	1	1
1486	1	1
1487	1	1
1488	2	2
1489	2	2
1490	2	2
1491	2	2
1492	2	2
1493	2	2
1494	2	1
1495	2	2
1496	2	2
1497	2	2
1498	1	1
1499	1	1
1500	1	1
1501	1	1
1502	1	1
1503	1	1
1504	1	1
1505	1	1
1506	1	1
1507	1	1
1508	2	2
1509	2	2
1510	2	2
1511	2	2
1512	2	1
1513	2	2
1514	2	2
1515	2	2
1516	2	2
1517	2	2
1518	1	1
1519	1	1
1520	1	1
1521	1	1
1522	1	1
1523	1	1
1524	1	1
1525	1	1
1526	1	1
1527	1	1
1528	1	1
1529	1	1
1530	1	1
1531	1	1
1532	1	1
1533	1	1
1534	1	1
1535	1	1
1536	1	1
1537	1	1
1538	1	1
1539	1	1
1540	1	1
1541	1	1
1542	1	1
1543	1	0
1544	1	1
1545	1	1
1546	1	1
1547	1	1
1548	1	1
1549	1	1
1550	1	1
1551	1	1
1552	1	1
1553	1	1
1554	1	1
1555	1	1
1556	1	1
1557	1	1
1558	1	1
1559	1	1
1560	1	1
1561	1	1
1562	1	1
1563	1	1
1564	1	1
1565	1	1
1566	1	1
1567	1	1
1568	1	1
1569	1	1
1570	1	1
1571	1	1
1572	1	1
1573	1	1
1574	1	1
1575	1	1
1576	1	1
1577	1	1
1578	1	1
1579	1	1
1580	1	1
1581	1	1
1582	2	2
1583	2	2
1584	2	2
1585	2	2
1586	2	2
1587	2	2
1588	2	2
1589	2	2
1590	2	2
1591	2	3
1592	1	1
1593	1	1
1594	1	1
1595	1	1
1596	1	1
1597	1	1
1598	1	1
1599	1	1
1600	1	1
1601	1	1
1602	2	2
1603	2	2
1604	2	2
1605	2	2
1606	2	2
1607	2	2
1608	2	2
1609	2	2
1610	2	2
1611	1	1
1612	1	1
1613	1	1
1614	1	0
1615	1	1
1616	1	1
1617	1	1
1618	1	1
1619	1	1
1620	1	1
1621	1	1
1622	1	1
1623	1	2
1624	1	1
1625	1	1
1626	1	1
1627	1	1
1628	1	1
1629	1	1
1630	4	4
1631	4	3
1632	4	4
1633	4	4
1634	4	4
1635	4	4
1636	4	4
1637	4	4
1638	4	4
1639	4	4
1640	1	1
1641	1	1
1642	1	1
1643	1	1
1644	1	1
1645	1	1
1646	1	1
1647	1	1
1648	1	1
1649	1	1
1650	1	1
1651	1	1
1652	1	1
1653	1	1
1654	1	1
1655	1	1
1656	1	1
1657	1	1
1658	1	1
1659	1	1
1660	1	1
1661	1	1
1662	1	1
1663	1	1
1664	1	1
1665	1	1
1666	1	1
1667	1	1
1668	1	1
1669	1	1
1670	1	1
1671	1	1
1672	1	1
1673	1	1
1674	1	1
1675	1	1
1676	1	1
1677	1	1
1678	2	2
1679	2	2
1680	2	2
1681	2	2
1682	2	2
1683	2	2
1684	2	2
1685	2	2
1686	2	2
1687	2	2
1688	2	2
1689	2	2
1690	2	2
1691	2	2
1692	2	2
1693	2	2
1694	2	2
1695	2	2
1696	2	2
1697	1	1
1698	1	1
1699	1	1
1700	1	1
1701	1	1
1702	1	1
1703	1	1
1704	1	1
1705	1	1
1706	1	1
1707	1	1
1708	1	1
1709	1	1
1710	1	1
1711	1	1
1712	1	1
1713	1	1
1714	1	1
1715	1	1
1716	1	1
1717	2	2
1718	2	2
1719	2	2
1720	2	1
1721	2	2
1722	2	2
1723	2	2
1724	2	2
1725	2	2
1726	2	1
1727	2	2
1728	2	2
1729	2	2
1730	2	2
1731	2	2
1732	2	2
1733	2	2
1734	2	2
1735	2	2
1736	2	2
1737	3	3
1738	3	3
1739	3	3
1740	3	3
1741	3	3
1742	3	3
1743	3	3
1744	3	3
1745	3	3
1746	1	1
1747	1	1
1748	1	1
1749	1	1
1750	1	1
1751	1	1
1752	1	1
1753	1	1
1754	1	1
1755	1	1
1756	1	1
1757	1	1
1758	1	1
1759	1	1
1760	1	1
1761	1	1
1762	1	1
1763	1	1
1764	1	1
1765	1	1
1766	1	1
1767	1	1
1768	1	1
1769	1	1
1770	1	1
1771	1	1
1772	1	1
1773	1	1
1774	1	1
1775	1	1
1776	1	1
1777	1	1
1778	1	1
1779	1	1
1780	1	1
1781	1	1
1782	1	1
1783	1	1
1784	1	1
1785	1	1
1786	1	1
1787	1	1
1788	1	1
1789	1	1
1790	1	1
1791	1	1
1792	1	1
1793	1	1
1794	1	1
1795	1	1
1796	1	1
1797	1	1
1798	1	1
1799	1	1
1800	1	1
1801	1	1
1802	1	1
1803	1	1
1804	1	1
1805	1	1
1806	1	1
1807	1	1
1808	1	1
1809	1	1
1810	1	1
1811	1	1
1812	1	1
1813	1	1
1814	1	1
1815	1	1
1816	1	1
1817	1	1
1818	1	1
1819	1	1
1820	1	1
1821	1	1
1822	1	2
1823	1	1
1824	1	1
1825	1	1
1826	1	1
1827	1	1
1828	1	1
1829	1	1
1830	1	1
1831	1	1
1832	1	1
1833	1	1
1834	1	1
1835	1	1
1836	1	1
1837	1	1
1838	1	1
1839	1	1
1840	2	2
1841	2	2
1842	2	2
1843	2	2
1844	2	2
1845	2	2
1846	2	2
1847	2	2
1848	2	2
1849	2	2
1850	1	1
1851	1	1
1852	1	1
1853	1	1
1854	1	1
1855	1	1
1856	1	1
1857	1	1
1858	1	1
1859	1	1
1860	1	1
1861	1	1
1862	1	1
1863	1	1
1864	1	1
1865	1	1
1866	1	1
1867	1	2
1868	1	0
1869	1	1
1870	1	1
1871	1	1
1872	1	1
1873	1	1
1874	1	1
1875	1	1
1876	1	1
1877	1	1
1878	1	1
1879	1	1
1880	1	1
1881	1	1
1882	1	1
1883	1	1
1884	1	1
1885	1	1
1886	1	1
1887	1	1
1888	1	1
1889	1	0
1890	1	1
1891	1	1
1892	1	1
1893	1	1
1894	1	1
1895	2	2
1896	2	2
1897	2	1
1898	2	2
1899	2	2
1900	2	2
1901	2	2
1902	2	2
1903	2	2
1904	2	2
1905	1	1
1906	1	1
1907	1	1
1908	1	2
1909	1	1
1910	1	1
1911	1	1
1912	1	1
1913	1	1
1914	1	1
1915	2	2
1916	2	1
1917	2	2
1918	2	2
1919	2	2
1920	2	2
1921	2	2
1922	2	2
1923	2	2
1924	2	2
1925	1	1
1926	1	1
1927	1	1
1928	1	1
1929	1	1
1930	1	1
1931	1	1
1932	1	1
1933	1	1
1934	1	1
1935	2	2
1936	2	2
1937	2	1
1938	2	2
1939	2	2
1940	2	2
1941	2	1
1942	2	2
1943	1	1
1944	1	1
1945	1	1
1946	1	1
1947	1	0
1948	1	1
1949	1	1
1950	1	1
1951	1	1
1952	1	1
1953	1	2
1954	1	1
1955	1	1
1956	1	1
1957	1	1
1958	1	1
1959	1	1
1960	1	1
1961	1	1
1962	1	1
1963	1	1
1964	1	1
1965	1	1
1966	1	1
1967	1	1
1968	1	1
1969	1	1
1970	1	1
1971	1	1
1972	1	2
1973	1	1
1974	1	1
1975	1	1
1976	1	1
1977	1	1
1978	1	1
1979	1	1
1980	1	1
1981	1	1
1982	1	1
1983	3	3
1984	3	3
1985	3	3
1986	3	3
1987	3	3
1988	3	3
1989	3	3
1990	3	3
1991	3	3
1992	3	3
1993	1	1
1994	1	1
1995	1	1
1996	1	1
1997	1	1
1998	1	1
[truncated: 45,181 more rows]
