# Supplementary material for: Prospective de novo drug design with deep interactome learning
Source: Nat Commun. 2024 Apr 22;15:3408. doi: 10.1038/s41467-024-47613-w (PMC11035696; doi:10.1038/s41467-024-47613-w)
Supplement: Supplementary file 3 — Source Data [file 41467_2024_47613_MOESM3_ESM.zip › Supplementary_Data/Figure_S13_PPARd.csv]

conc. [M]
1,000000000e-010	0,989	1,333	1,191
1,000000000e-009	0,875	1,335	1,288
1,000000000e-008	3,831	2,790	4,071
3,000000000e-008	7,454	8,031	4,661
1,000000000e-007	7,986	9,786	8,211
3,000000000e-007	9,055	9,924	11,826
0,000001000	10,533	10,672	11,493
