# Supplementary material for: Prospective de novo drug design with deep interactome learning
Source: Nat Commun. 2024 Apr 22;15:3408. doi: 10.1038/s41467-024-47613-w (PMC11035696; doi:10.1038/s41467-024-47613-w)
Supplement: Supplementary file 3 — Source Data [file 41467_2024_47613_MOESM3_ESM.zip › Supplementary_Data/Figure_5_PPARg_cmpd2.csv]

conc. [M]
1,00000000e-008	0,983	1,098	1,099
1,00000000e-007	0,835	1,173	1,255
3,00000000e-007	1,241	1,367	1,482
0,00000100	1,491	1,921	1,980
0,00000300	2,561	3,104	3,401
0,00001000	3,407	3,974	4,851
0,00002000	3,682	3,569	5,331
