# Supplementary material for: Prospective de novo drug design with deep interactome learning
Source: Nat Commun. 2024 Apr 22;15:3408. doi: 10.1038/s41467-024-47613-w (PMC11035696; doi:10.1038/s41467-024-47613-w)
Supplement: Supplementary file 3 — Source Data [file 41467_2024_47613_MOESM3_ESM.zip › Supplementary_Data/Figure_5_PPARg_cmpd3.csv]

conc. [M]
1,00000000e-008	0,785	0,961	1,208
1,00000000e-007	0,766	0,976	1,313
3,00000000e-007	1,068	1,571	1,294	2,247	2,063	1,947	1,524
0,00000100	3,029	3,245	3,909	5,555	6,269	5,771	5,328
0,00000200				8,955	11,943	12,245	11,406
0,00000300	17,358	14,143	17,954
0,00001000	19,221	19,629	17,043	19,534	21,221	20,328	19,624
