# Supplementary material for: Prospective de novo drug design with deep interactome learning
Source: Nat Commun. 2024 Apr 22;15:3408. doi: 10.1038/s41467-024-47613-w (PMC11035696; doi:10.1038/s41467-024-47613-w)
Supplement: Supplementary file 3 — Source Data [file 41467_2024_47613_MOESM3_ESM.zip › Supplementary_Data/Figure_6.pdb]

HEADER    ----                                    14-MAR-23   xxxx              
TITLE     ---                                                                   
COMPND    ---                                                                   
REMARK   3                                                                      
REMARK   3 REFINEMENT.                                                          
REMARK   3   PROGRAM     : REFMAC 5.8.0405                                      
REMARK   3   AUTHORS     : MURSHUDOV,SKUBAK,LEBEDEV,PANNU,                      
REMARK   3                 STEINER,NICHOLLS,WINN,LONG,VAGIN                     
REMARK   3                                                                      
REMARK   3    REFINEMENT TARGET : MAXIMUM LIKELIHOOD                            
REMARK   3                                                                      
REMARK   3  DATA USED IN REFINEMENT.                                            
REMARK   3   RESOLUTION RANGE HIGH (ANGSTROMS) :   1.85                         
REMARK   3   RESOLUTION RANGE LOW  (ANGSTROMS) :  44.28                         
REMARK   3   DATA CUTOFF            (SIGMA(F)) : NONE                           
REMARK   3   COMPLETENESS FOR RANGE        (%) :  99.99                         
REMARK   3   NUMBER OF REFLECTIONS             :   52286                        
REMARK   3                                                                      
REMARK   3  FIT TO DATA USED IN REFINEMENT.                                     
REMARK   3   CROSS-VALIDATION METHOD          : THROUGHOUT                      
REMARK   3   FREE R VALUE TEST SET SELECTION  : RANDOM                          
REMARK   3   R VALUE     (WORKING + TEST SET) : 0.17291                         
REMARK   3   R VALUE            (WORKING SET) :  0.17070                        
REMARK   3   FREE R VALUE                     :  0.21277                        
REMARK   3   FREE R VALUE TEST SET SIZE   (%) :  5.0                            
REMARK   3   FREE R VALUE TEST SET COUNT      :  2778                           
REMARK   3                                                                      
REMARK   3  FIT IN THE HIGHEST RESOLUTION BIN.                                  
REMARK   3   TOTAL NUMBER OF BINS USED           :      20                      
REMARK   3   BIN RESOLUTION RANGE HIGH           :    1.850                     
REMARK   3   BIN RESOLUTION RANGE LOW            :    1.898                     
REMARK   3   REFLECTION IN BIN     (WORKING SET) :     3838                     
REMARK   3   BIN COMPLETENESS (WORKING+TEST) (%) :   100.00                     
REMARK   3   BIN R VALUE           (WORKING SET) :    0.332                     
REMARK   3   BIN FREE R VALUE SET COUNT          :      194                     
REMARK   3   BIN FREE R VALUE                    :    0.331                     
REMARK   3                                                                      
REMARK   3  NUMBER OF NON-HYDROGEN ATOMS USED IN REFINEMENT.                    
REMARK   3   ALL ATOMS                :     4549                                
REMARK   3                                                                      
REMARK   3  B VALUES.                                                           
REMARK   3   FROM WILSON PLOT           (A**2) : NULL                           
REMARK   3   MEAN B VALUE      (OVERALL, A**2) :  46.811                        
REMARK   3   OVERALL ANISOTROPIC B VALUE.                                       
REMARK   3    B11 (A**2) :    -1.44                                             
REMARK   3    B22 (A**2) :     1.97                                             
REMARK   3    B33 (A**2) :    -1.01                                             
REMARK   3    B12 (A**2) :    -0.00                                             
REMARK   3    B13 (A**2) :     1.29                                             
REMARK   3    B23 (A**2) :    -0.00                                             
REMARK   3                                                                      
REMARK   3  ESTIMATED OVERALL COORDINATE ERROR.                                 
REMARK   3   ESU BASED ON R VALUE                            (A):   0.117       
REMARK   3   ESU BASED ON FREE R VALUE                       (A):   0.118       
REMARK   3   ESU BASED ON MAXIMUM LIKELIHOOD                 (A):   0.107       
REMARK   3   ESU FOR B VALUES BASED ON MAXIMUM LIKELIHOOD (A**2):   7.808       
REMARK   3                                                                      
REMARK   3 CORRELATION COEFFICIENTS.                                            
REMARK   3   CORRELATION COEFFICIENT FO-FC      :   0.972                       
REMARK   3   CORRELATION COEFFICIENT FO-FC FREE :   0.953                       
REMARK   3                                                                      
REMARK   3  RMS DEVIATIONS FROM IDEAL VALUES        COUNT    RMS    WEIGHT      
REMARK   3   BOND LENGTHS REFINED ATOMS        (A):  4448 ; 0.014 ; 0.012       
REMARK   3   BOND LENGTHS OTHERS               (A):  4416 ; 0.001 ; 0.016       
REMARK   3   BOND ANGLES REFINED ATOMS   (DEGREES):  6006 ; 2.100 ; 1.642       
REMARK   3   BOND ANGLES OTHERS          (DEGREES): 10217 ; 0.674 ; 1.572       
REMARK   3   TORSION ANGLES, PERIOD 1    (DEGREES):   547 ; 5.554 ; 5.000       
REMARK   3   TORSION ANGLES, PERIOD 2    (DEGREES):    18 ; 9.025 ; 5.000       
REMARK   3   TORSION ANGLES, PERIOD 3    (DEGREES):   862 ;16.657 ;10.000       
REMARK   3   CHIRAL-CENTER RESTRAINTS       (A**3):   698 ; 0.100 ; 0.200       
REMARK   3   GENERAL PLANES REFINED ATOMS      (A):  4963 ; 0.012 ; 0.020       
REMARK   3   GENERAL PLANES OTHERS             (A):   933 ; 0.001 ; 0.020       
REMARK   3                                                                      
REMARK   3  ISOTROPIC THERMAL FACTOR RESTRAINTS.     COUNT   RMS    WEIGHT      
REMARK   3   MAIN-CHAIN BOND REFINED ATOMS  (A**2):  2131 ; 4.573 ; 3.474       
REMARK   3   MAIN-CHAIN BOND OTHER ATOMS    (A**2):  2131 ; 4.573 ; 3.474       
REMARK   3   MAIN-CHAIN ANGLE REFINED ATOMS (A**2):  2661 ; 5.919 ; 6.196       
REMARK   3   MAIN-CHAIN ANGLE OTHER ATOMS (A**2)  :  2662 ; 5.920 ; 6.197       
REMARK   3   SIDE-CHAIN BOND REFINED ATOMS  (A**2):  2317 ; 6.215 ; 4.101       
REMARK   3   SIDE-CHAIN BOND OTHER ATOMS  (A**2)  :  2298 ; 6.165 ; 4.087       
REMARK   3   SIDE-CHAIN ANGLE OTHER ATOMS (A**2)  :  3304 ; 8.762 ; 7.236       
REMARK   3   LONG RANGE B REFINED ATOMS (A**2)    :  5090 ;10.206 ;  35.81      
REMARK   3   LONG RANGE B OTHER ATOMS (A**2)      :  5060 ;10.206 ;  35.32      
REMARK   3                                                                      
REMARK   3  NCS RESTRAINTS STATISTICS                                           
REMARK   3   NCS TYPE: LOCAL                                                    
REMARK   3   NUMBER OF DIFFERENT NCS PAIRS  :   1                               
REMARK   3  GROUP  CHAIN1    RANGE     CHAIN2     RANGE    COUNT RMS  WEIGHT    
REMARK   3    1     A  1_  2  07  4      7  7 B6_    207   8075  0.16  0.05     
REMARK   3                                                                      
REMARK   3  TWIN DETAILS                                                        
REMARK   3   NUMBER OF TWIN DOMAINS  : NULL                                     
REMARK   3                                                                      
REMARK   3                                                                      
REMARK   3  TLS DETAILS                                                         
REMARK   3   NUMBER OF TLS GROUPS  :    2                                       
REMARK   3   ATOM RECORD CONTAINS SUM OF TLS AND RESIDUAL B FACTORS             
REMARK   3                                                                      
REMARK   3   TLS GROUP :     1                                                  
REMARK   3    NUMBER OF COMPONENTS GROUP :    1                                 
REMARK   3    COMPONENTS        C SSSEQI   TO  C SSSEQI                         
REMARK   3    RESIDUE RANGE :   A   203        A   505                          
REMARK   3    ORIGIN FOR THE GROUP (A):  12.8380  22.5101  16.9842              
REMARK   3    T TENSOR                                                          
REMARK   3      T11:   0.0144 T22:   0.0067                                     
REMARK   3      T33:   0.0465 T12:  -0.0022                                     
REMARK   3      T13:  -0.0059 T23:  -0.0076                                     
REMARK   3    L TENSOR                                                          
REMARK   3      L11:   1.5149 L22:   0.8463                                     
REMARK   3      L33:   1.3840 L12:   0.4704                                     
REMARK   3      L13:  -0.2913 L23:  -0.3262                                     
REMARK   3    S TENSOR                                                          
REMARK   3      S11:  -0.0019 S12:  -0.0669 S13:  -0.0168                       
REMARK   3      S21:   0.0114 S22:   0.0222 S23:  -0.0889                       
REMARK   3      S31:  -0.1238 S32:   0.0342 S33:  -0.0203                       
REMARK   3                                                                      
REMARK   3   TLS GROUP :     2                                                  
REMARK   3    NUMBER OF COMPONENTS GROUP :    1                                 
REMARK   3    COMPONENTS        C SSSEQI   TO  C SSSEQI                         
REMARK   3    RESIDUE RANGE :   B   207        B   501                          
REMARK   3    ORIGIN FOR THE GROUP (A):  31.0871   1.1697  33.9867              
REMARK   3    T TENSOR                                                          
REMARK   3      T11:   0.0841 T22:   0.0837                                     
REMARK   3      T33:   0.0550 T12:  -0.0079                                     
REMARK   3      T13:   0.0533 T23:  -0.0022                                     
REMARK   3    L TENSOR                                                          
REMARK   3      L11:   1.2810 L22:   0.7948                                     
REMARK   3      L33:   1.2910 L12:   0.0450                                     
REMARK   3      L13:   0.0346 L23:  -0.1615                                     
REMARK   3    S TENSOR                                                          
REMARK   3      S11:   0.1262 S12:  -0.2473 S13:   0.0063                       
REMARK   3      S21:   0.1739 S22:   0.0092 S23:   0.1002                       
REMARK   3      S31:  -0.0606 S32:   0.1748 S33:  -0.1354                       
REMARK   3                                                                      
REMARK   3                                                                      
REMARK   3  BULK SOLVENT MODELLING.                                             
REMARK   3   METHOD USED :  MASK                                                
REMARK   3   PARAMETERS FOR MASK CALCULATION                                    
REMARK   3   VDW PROBE RADIUS   :   1.20                                        
REMARK   3   ION PROBE RADIUS   :   0.80                                        
REMARK   3   SHRINKAGE RADIUS   :   0.80                                        
REMARK   3                                                                      
REMARK   3  OTHER REFINEMENT REMARKS:                                           
REMARK   3  HYDROGENS HAVE BEEN ADDED IN THE RIDING POSITIONS                   
REMARK   3  U VALUES      : WITH TLS ADDED                                      
REMARK   3                                                                      
CISPEP   1 LYS A  358    PRO A  359                    0.00                     
CISPEP   2 LYS B  358    PRO B  359                    0.00                     
CRYST1   93.413   60.611  117.945  90.00 102.86  90.00 C 1 2 1                  
SCALE1      0.010705  0.000000  0.002444        0.00000                         
SCALE2     -0.000000  0.016499  0.000000        0.00000                         
SCALE3      0.000000 -0.000000  0.008697        0.00000                         
ATOM      1  N   GLY A 203      -6.505   1.547  18.929  1.00 63.07           N  
ANISOU    1  N   GLY A 203     7597   7979   8387  -1111    -92    464       N  
ATOM      2  CA  GLY A 203      -7.876   1.780  19.462  1.00 55.83           C  
ANISOU    2  CA  GLY A 203     6584   7224   7402  -1161   -109    535       C  
ATOM      3  C   GLY A 203      -8.708   0.520  19.765  1.00 86.02           C  
ANISOU    3  C   GLY A 203    10403  11022  11257  -1307   -105    586       C  
ATOM      4  O   GLY A 203      -9.912   0.633  19.945  1.00110.89           O  
ANISOU    4  O   GLY A 203    13468  14313  14350  -1372   -119    632       O  
ATOM      5  N   LEU A 204      -8.090  -0.662  19.905  1.00 81.44           N  
ANISOU    5  N   LEU A 204     9908  10265  10771  -1354    -82    588       N  
ATOM      6  CA  LEU A 204      -8.810  -1.918  19.848  1.00 86.14           C  
ANISOU    6  CA  LEU A 204    10520  10801  11405  -1512    -75    608       C  
ATOM      7  C   LEU A 204      -9.373  -2.251  21.246  1.00 86.43           C  
ANISOU    7  C   LEU A 204    10507  10891  11440  -1532    -70    743       C  
ATOM      8  O   LEU A 204     -10.297  -3.065  21.379  1.00107.90           O  
ANISOU    8  O   LEU A 204    13206  13624  14165  -1671    -70    787       O  
ATOM      9  CB  LEU A 204      -7.866  -2.997  19.262  1.00 85.08           C  
ANISOU    9  CB  LEU A 204    10507  10436  11381  -1547    -44    540       C  
ATOM     10  CG  LEU A 204      -8.504  -4.210  18.540  1.00 94.49           C  
ANISOU   10  CG  LEU A 204    11748  11540  12613  -1731    -33    489       C  
ATOM     11  CD1 LEU A 204      -9.455  -3.793  17.407  1.00 85.70           C  
ANISOU   11  CD1 LEU A 204    10586  10572  11403  -1833    -66    409       C  
ATOM     12  CD2 LEU A 204      -9.224  -5.190  19.494  1.00 94.36           C  
ANISOU   12  CD2 LEU A 204    11720  11495  12637  -1837    -26    601       C  
ATOM     13  N   ASN A 205      -8.794  -1.671  22.308  1.00 81.50           N  
ANISOU   13  N   ASN A 205     9866  10295  10804  -1404    -64    812       N  
ATOM     14  CA  ASN A 205      -9.390  -1.777  23.636  1.00 63.55           C  
ANISOU   14  CA  ASN A 205     7533   8114   8498  -1417    -59    937       C  
ATOM     15  C   ASN A 205      -9.536  -0.373  24.169  1.00 51.90           C  
ANISOU   15  C   ASN A 205     5979   6812   6926  -1297    -64    949       C  
ATOM     16  O   ASN A 205      -9.080   0.560  23.505  1.00 48.10           O  
ANISOU   16  O   ASN A 205     5502   6350   6421  -1209    -74    868       O  
ATOM     17  CB  ASN A 205      -8.643  -2.677  24.622  1.00 62.11           C  
ANISOU   17  CB  ASN A 205     7410   7794   8394  -1405    -43   1031       C  
ATOM     18  CG  ASN A 205      -7.246  -2.229  24.980  1.00 57.32           C  
ANISOU   18  CG  ASN A 205     6848   7114   7816  -1257    -42   1027       C  
ATOM     19  OD1 ASN A 205      -7.018  -1.143  25.455  1.00 54.44           O  
ANISOU   19  OD1 ASN A 205     6442   6863   7380  -1153    -50   1030       O  
ATOM     20  ND2 ASN A 205      -6.283  -3.100  24.810  1.00 74.10           N  
ANISOU   20  ND2 ASN A 205     9057   9044  10051  -1247    -30   1027       N  
ATOM     21  N   PRO A 206     -10.268  -0.189  25.292  1.00 49.00           N  
ANISOU   21  N   PRO A 206     5538   6580   6498  -1303    -54   1045       N  
ATOM     22  CA  PRO A 206     -10.543   1.140  25.812  1.00 52.02           C  
ANISOU   22  CA  PRO A 206     5846   7130   6788  -1196    -47   1047       C  
ATOM     23  C   PRO A 206      -9.282   1.923  26.202  1.00 50.39           C  
ANISOU   23  C   PRO A 206     5687   6878   6579  -1052    -47   1021       C  
ATOM     24  O   PRO A 206      -9.271   3.147  26.051  1.00 46.51           O  
ANISOU   24  O   PRO A 206     5163   6474   6031   -957    -45    969       O  
ATOM     25  CB  PRO A 206     -11.431   0.908  27.059  1.00 52.65           C  
ANISOU   25  CB  PRO A 206     5853   7336   6814  -1245    -24   1159       C  
ATOM     26  CG  PRO A 206     -12.022  -0.459  26.829  1.00 57.98           C  
ANISOU   26  CG  PRO A 206     6540   7943   7544  -1407    -28   1205       C  
ATOM     27  CD  PRO A 206     -10.940  -1.233  26.101  1.00 56.98           C  
ANISOU   27  CD  PRO A 206     6532   7595   7524  -1418    -41   1153       C  
ATOM     28  N   GLU A 207      -8.267   1.229  26.728  1.00 46.22           N  
ANISOU   28  N   GLU A 207     5231   6219   6112  -1038    -48   1063       N  
ATOM     29  CA  GLU A 207      -7.005   1.863  27.131  1.00 45.09           C  
ANISOU   29  CA  GLU A 207     5128   6034   5968   -915    -53   1048       C  
ATOM     30  C   GLU A 207      -6.334   2.453  25.887  1.00 43.86           C  
ANISOU   30  C   GLU A 207     5011   5811   5842   -856    -64    930       C  
ATOM     31  O   GLU A 207      -6.000   3.644  25.782  1.00 44.34           O  
ANISOU   31  O   GLU A 207     5060   5932   5855   -761    -66    875       O  
ATOM     32  CB  GLU A 207      -6.154   0.818  27.876  1.00 50.06           C  
ANISOU   32  CB  GLU A 207     5814   6539   6667   -927    -57   1136       C  
ATOM     33  CG  GLU A 207      -5.105   1.406  28.814  1.00 71.55           C  
ANISOU   33  CG  GLU A 207     8546   9280   9356   -822    -66   1170       C  
ATOM     34  CD  GLU A 207      -4.079   0.442  29.420  1.00 82.73           C  
ANISOU   34  CD  GLU A 207    10013  10568  10851   -814    -79   1261       C  
ATOM     35  OE1 GLU A 207      -4.374  -0.784  29.609  1.00 86.44           O  
ANISOU   35  OE1 GLU A 207    10502  10955  11386   -898    -73   1345       O  
ATOM     36  OE2 GLU A 207      -2.964   0.917  29.710  1.00 82.98           O  
ANISOU   36  OE2 GLU A 207    10062  10582  10882   -724    -95   1255       O  
ATOM     37  N   SER A 208      -6.221   1.595  24.867  1.00 41.90           N  
ANISOU   37  N   SER A 208     4811   5438   5671   -925    -67    885       N  
ATOM     38  CA  SER A 208      -5.566   2.031  23.670  1.00 39.59           C  
ANISOU   38  CA  SER A 208     4558   5080   5403   -882    -73    776       C  
ATOM     39  C   SER A 208      -6.433   3.066  22.914  1.00 38.90           C  
ANISOU   39  C   SER A 208     4412   5129   5238   -878    -82    716       C  
ATOM     40  O   SER A 208      -5.897   3.976  22.270  1.00 35.47           O  
ANISOU   40  O   SER A 208     3990   4700   4787   -802    -88    645       O  
ATOM     41  CB  SER A 208      -5.185   0.788  22.938  1.00 47.49           C  
ANISOU   41  CB  SER A 208     5629   5910   6502   -956    -64    747       C  
ATOM     42  OG  SER A 208      -6.144   0.447  22.003  1.00 59.51           O  
ANISOU   42  OG  SER A 208     7141   7457   8013  -1067    -67    698       O  
ATOM     43  N   ALA A 209      -7.786   3.022  23.045  1.00 38.50           N  
ANISOU   43  N   ALA A 209     4288   5203   5137   -951    -84    754       N  
ATOM     44  CA  ALA A 209      -8.616   4.051  22.438  1.00 39.60           C  
ANISOU   44  CA  ALA A 209     4355   5482   5205   -931    -94    717       C  
ATOM     45  C   ALA A 209      -8.370   5.421  23.095  1.00 33.52           C  
ANISOU   45  C   ALA A 209     3555   4800   4381   -795    -83    720       C  
ATOM     46  O   ALA A 209      -8.344   6.431  22.434  1.00 36.76           O  
ANISOU   46  O   ALA A 209     3950   5252   4762   -730    -90    667       O  
ATOM     47  CB  ALA A 209     -10.064   3.662  22.490  1.00 43.21           C  
ANISOU   47  CB  ALA A 209     4729   6058   5628  -1036    -96    766       C  
ATOM     48  N   ASP A 210      -8.086   5.451  24.381  1.00 35.13           N  
ANISOU   48  N   ASP A 210     3758   5018   4569   -753    -65    779       N  
ATOM     49  CA  ASP A 210      -7.765   6.680  25.091  1.00 37.78           C  
ANISOU   49  CA  ASP A 210     4080   5423   4851   -636    -49    770       C  
ATOM     50  C   ASP A 210      -6.380   7.171  24.640  1.00 34.30           C  
ANISOU   50  C   ASP A 210     3714   4875   4444   -558    -62    704       C  
ATOM     51  O   ASP A 210      -6.223   8.374  24.456  1.00 33.52           O  
ANISOU   51  O   ASP A 210     3607   4817   4310   -474    -57    657       O  
ATOM     52  CB  ASP A 210      -7.666   6.414  26.588  1.00 41.55           C  
ANISOU   52  CB  ASP A 210     4551   5936   5298   -632    -31    848       C  
ATOM     53  CG  ASP A 210      -8.945   6.573  27.400  1.00 55.97           C  
ANISOU   53  CG  ASP A 210     6290   7921   7055   -657     -1    906       C  
ATOM     54  OD1 ASP A 210      -9.822   7.344  26.983  1.00 57.19           O  
ANISOU   54  OD1 ASP A 210     6377   8176   7174   -631     11    878       O  
ATOM     55  OD2 ASP A 210      -9.000   5.927  28.503  1.00 52.76           O  
ANISOU   55  OD2 ASP A 210     5880   7536   6630   -699     11    986       O  
ATOM     56  N   LEU A 211      -5.460   6.256  24.343  1.00 36.76           N  
ANISOU   56  N   LEU A 211     4092   5047   4827   -589    -74    698       N  
ATOM     57  CA  LEU A 211      -4.168   6.677  23.743  1.00 34.36           C  
ANISOU   57  CA  LEU A 211     3847   4646   4559   -522    -83    632       C  
ATOM     58  C   LEU A 211      -4.346   7.280  22.357  1.00 40.83           C  
ANISOU   58  C   LEU A 211     4667   5472   5373   -516    -90    551       C  
ATOM     59  O   LEU A 211      -3.682   8.285  22.043  1.00 34.70           O  
ANISOU   59  O   LEU A 211     3908   4691   4582   -438    -92    502       O  
ATOM     60  CB  LEU A 211      -3.168   5.529  23.731  1.00 38.04           C  
ANISOU   60  CB  LEU A 211     4375   4964   5112   -547    -86    648       C  
ATOM     61  CG  LEU A 211      -2.845   4.938  25.122  1.00 35.87           C  
ANISOU   61  CG  LEU A 211     4101   4681   4846   -546    -86    746       C  
ATOM     62  CD1 LEU A 211      -1.972   3.730  24.970  1.00 35.73           C  
ANISOU   62  CD1 LEU A 211     4137   4505   4931   -568    -87    770       C  
ATOM     63  CD2 LEU A 211      -2.172   5.929  26.006  1.00 34.44           C  
ANISOU   63  CD2 LEU A 211     3912   4560   4610   -458    -91    754       C  
ATOM     64  N   ARG A 212      -5.323   6.763  21.575  1.00 38.19           N  
ANISOU   64  N   ARG A 212     4306   5165   5037   -604    -97    544       N  
ATOM     65  CA  ARG A 212      -5.614   7.380  20.295  1.00 33.86           C  
ANISOU   65  CA  ARG A 212     3748   4652   4466   -605   -111    481       C  
ATOM     66  C   ARG A 212      -6.169   8.786  20.473  1.00 34.26           C  
ANISOU   66  C   ARG A 212     3738   4826   4451   -522   -109    489       C  
ATOM     67  O   ARG A 212      -5.841   9.708  19.678  1.00 31.28           O  
ANISOU   67  O   ARG A 212     3372   4451   4060   -467   -116    441       O  
ATOM     68  CB  ARG A 212      -6.503   6.548  19.367  1.00 33.71           C  
ANISOU   68  CB  ARG A 212     3711   4647   4448   -728   -125    468       C  
ATOM     69  CG  ARG A 212      -5.912   5.166  19.071  1.00 40.28           C  
ANISOU   69  CG  ARG A 212     4617   5332   5354   -810   -117    443       C  
ATOM     70  CD  ARG A 212      -4.505   5.198  18.470  1.00 37.75           C  
ANISOU   70  CD  ARG A 212     4376   4883   5082   -757   -106    373       C  
ATOM     71  NE  ARG A 212      -4.399   5.894  17.185  1.00 38.80           N  
ANISOU   71  NE  ARG A 212     4516   5045   5179   -749   -116    298       N  
ATOM     72  CZ  ARG A 212      -3.382   6.611  16.732  1.00 40.75           C  
ANISOU   72  CZ  ARG A 212     4798   5253   5429   -671   -110    249       C  
ATOM     73  NH1 ARG A 212      -2.325   6.888  17.478  1.00 38.16           N  
ANISOU   73  NH1 ARG A 212     4495   4865   5136   -583    -97    263       N  
ATOM     74  NH2 ARG A 212      -3.422   7.023  15.486  1.00 41.60           N  
ANISOU   74  NH2 ARG A 212     4915   5389   5501   -693   -120    188       N  
ATOM     75  N   ALA A 213      -7.124   8.918  21.416  1.00 37.66           N  
ANISOU   75  N   ALA A 213     4100   5362   4844   -520    -95    550       N  
ATOM     76  CA  ALA A 213      -7.741  10.218  21.664  1.00 36.64           C  
ANISOU   76  CA  ALA A 213     3911   5347   4663   -434    -81    557       C  
ATOM     77  C   ALA A 213      -6.629  11.228  22.061  1.00 34.42           C  
ANISOU   77  C   ALA A 213     3684   5012   4380   -325    -68    519       C  
ATOM     78  O   ALA A 213      -6.640  12.356  21.570  1.00 33.81           O  
ANISOU   78  O   ALA A 213     3599   4958   4286   -254    -65    488       O  
ATOM     79  CB  ALA A 213      -8.809  10.080  22.759  1.00 36.25           C  
ANISOU   79  CB  ALA A 213     3785   5411   4577   -449    -56    625       C  
ATOM     80  N   LEU A 214      -5.656  10.799  22.872  1.00 36.41           N  
ANISOU   80  N   LEU A 214     3991   5191   4652   -320    -62    525       N  
ATOM     81  CA  LEU A 214      -4.580  11.695  23.300  1.00 36.95           C  
ANISOU   81  CA  LEU A 214     4106   5218   4714   -235    -54    489       C  
ATOM     82  C   LEU A 214      -3.707  12.081  22.090  1.00 36.13           C  
ANISOU   82  C   LEU A 214     4052   5031   4644   -213    -72    427       C  
ATOM     83  O   LEU A 214      -3.391  13.243  21.904  1.00 29.77           O  
ANISOU   83  O   LEU A 214     3259   4230   3822   -143    -65    391       O  
ATOM     84  CB  LEU A 214      -3.760  11.011  24.395  1.00 34.67           C  
ANISOU   84  CB  LEU A 214     3852   4884   4437   -248    -55    524       C  
ATOM     85  CG  LEU A 214      -2.518  11.773  24.871  1.00 29.89           C  
ANISOU   85  CG  LEU A 214     3294   4238   3823   -180    -56    491       C  
ATOM     86  CD1 LEU A 214      -2.878  13.178  25.338  1.00 33.00           C  
ANISOU   86  CD1 LEU A 214     3671   4709   4155   -109    -29    461       C  
ATOM     87  CD2 LEU A 214      -1.861  11.036  26.017  1.00 33.29           C  
ANISOU   87  CD2 LEU A 214     3740   4651   4254   -201    -63    546       C  
ATOM     88  N   ALA A 215      -3.401  11.119  21.211  1.00 32.45           N  
ANISOU   88  N   ALA A 215     3613   4491   4223   -279    -89    411       N  
ATOM     89  CA  ALA A 215      -2.640  11.412  19.986  1.00 33.69           C  
ANISOU   89  CA  ALA A 215     3813   4581   4404   -269   -100    350       C  
ATOM     90  C   ALA A 215      -3.330  12.425  19.072  1.00 32.81           C  
ANISOU   90  C   ALA A 215     3670   4540   4254   -244   -106    331       C  
ATOM     91  O   ALA A 215      -2.721  13.361  18.517  1.00 31.16           O  
ANISOU   91  O   ALA A 215     3489   4309   4041   -191   -107    295       O  
ATOM     92  CB  ALA A 215      -2.408  10.127  19.217  1.00 32.53           C  
ANISOU   92  CB  ALA A 215     3698   4356   4306   -353   -106    330       C  
ATOM     93  N   LYS A 216      -4.665  12.300  18.974  1.00 33.24           N  
ANISOU   93  N   LYS A 216     3658   4690   4278   -280   -112    368       N  
ATOM     94  CA  LYS A 216      -5.434  13.135  18.070  1.00 32.20           C  
ANISOU   94  CA  LYS A 216     3482   4637   4114   -261   -125    370       C  
ATOM     95  C   LYS A 216      -5.501  14.514  18.703  1.00 30.47           C  
ANISOU   95  C   LYS A 216     3245   4454   3875   -148   -102    380       C  
ATOM     96  O   LYS A 216      -5.405  15.494  17.988  1.00 30.51           O  
ANISOU   96  O   LYS A 216     3255   4462   3873    -97   -107    367       O  
ATOM     97  CB  LYS A 216      -6.816  12.518  17.755  1.00 36.45           C  
ANISOU   97  CB  LYS A 216     3944   5276   4629   -340   -142    412       C  
ATOM     98  CG  LYS A 216      -6.725  11.214  16.913  1.00 53.14           C  
ANISOU   98  CG  LYS A 216     6089   7341   6760   -465   -164    383       C  
ATOM     99  CD  LYS A 216      -8.082  10.529  16.492  1.00 82.23           C  
ANISOU   99  CD  LYS A 216     9699  11127  10416   -572   -188    417       C  
ATOM    100  CE  LYS A 216      -8.024   9.064  16.048  1.00 79.29           C  
ANISOU  100  CE  LYS A 216     9368  10689  10068   -708   -196    386       C  
ATOM    101  NZ  LYS A 216      -7.039   8.818  14.952  1.00 68.77           N  
ANISOU  101  NZ  LYS A 216     8119   9257   8751   -736   -200    306       N  
ATOM    102  N   HIS A 217      -5.689  14.589  20.033  1.00 34.69           N  
ANISOU  102  N   HIS A 217     3764   5016   4400   -115    -74    404       N  
ATOM    103  CA  HIS A 217      -5.720  15.879  20.704  1.00 33.87           C  
ANISOU  103  CA  HIS A 217     3655   4936   4277    -13    -41    398       C  
ATOM    104  C   HIS A 217      -4.426  16.667  20.445  1.00 33.26           C  
ANISOU  104  C   HIS A 217     3656   4763   4216     35    -42    344       C  
ATOM    105  O   HIS A 217      -4.402  17.878  20.162  1.00 30.97           O  
ANISOU  105  O   HIS A 217     3375   4468   3924    108    -29    329       O  
ATOM    106  CB  HIS A 217      -5.918  15.653  22.207  1.00 34.33           C  
ANISOU  106  CB  HIS A 217     3699   5033   4311     -5     -9    418       C  
ATOM    107  CG  HIS A 217      -5.682  16.900  23.004  1.00 38.43           C  
ANISOU  107  CG  HIS A 217     4238   5555   4808     88     29    389       C  
ATOM    108  ND1 HIS A 217      -6.646  17.868  23.170  1.00 44.62           N  
ANISOU  108  ND1 HIS A 217     4969   6410   5575    162     67    397       N  
ATOM    109  CD2 HIS A 217      -4.618  17.343  23.707  1.00 39.72           C  
ANISOU  109  CD2 HIS A 217     4467   5659   4963    117     41    348       C  
ATOM    110  CE1 HIS A 217      -6.170  18.843  23.929  1.00 45.23           C  
ANISOU  110  CE1 HIS A 217     5089   6459   5636    231    105    353       C  
ATOM    111  NE2 HIS A 217      -4.917  18.598  24.164  1.00 37.93           N  
ANISOU  111  NE2 HIS A 217     4239   5457   4715    200     85    321       N  
ATOM    112  N   LEU A 218      -3.286  16.017  20.663  1.00 31.45           N  
ANISOU  112  N   LEU A 218     3485   4455   4009      0    -53    321       N  
ATOM    113  CA  LEU A 218      -1.987  16.681  20.499  1.00 28.93           C  
ANISOU  113  CA  LEU A 218     3232   4054   3706     36    -53    274       C  
ATOM    114  C   LEU A 218      -1.726  17.076  19.036  1.00 29.26           C  
ANISOU  114  C   LEU A 218     3291   4062   3762     34    -70    250       C  
ATOM    115  O   LEU A 218      -1.162  18.130  18.701  1.00 30.52           O  
ANISOU  115  O   LEU A 218     3485   4187   3924     82    -64    224       O  
ATOM    116  CB  LEU A 218      -0.960  15.678  21.001  1.00 28.00           C  
ANISOU  116  CB  LEU A 218     3149   3875   3613     -6    -64    270       C  
ATOM    117  CG  LEU A 218      -0.909  15.418  22.469  1.00 28.88           C  
ANISOU  117  CG  LEU A 218     3255   4016   3703     -3    -53    297       C  
ATOM    118  CD1 LEU A 218       0.035  14.300  22.780  1.00 31.39           C  
ANISOU  118  CD1 LEU A 218     3597   4272   4056    -46    -71    314       C  
ATOM    119  CD2 LEU A 218      -0.514  16.678  23.229  1.00 34.16           C  
ANISOU  119  CD2 LEU A 218     3947   4695   4336     59    -32    266       C  
ATOM    120  N   TYR A 219      -2.113  16.234  18.122  1.00 28.52           N  
ANISOU  120  N   TYR A 219     3181   3981   3675    -30    -91    259       N  
ATOM    121  CA  TYR A 219      -1.904  16.557  16.694  1.00 29.22           C  
ANISOU  121  CA  TYR A 219     3286   4055   3762    -44   -108    238       C  
ATOM    122  C   TYR A 219      -2.712  17.776  16.307  1.00 31.20           C  
ANISOU  122  C   TYR A 219     3500   4366   3987     15   -108    268       C  
ATOM    123  O   TYR A 219      -2.223  18.744  15.697  1.00 31.18           O  
ANISOU  123  O   TYR A 219     3527   4333   3985     56   -108    256       O  
ATOM    124  CB  TYR A 219      -2.403  15.436  15.792  1.00 29.58           C  
ANISOU  124  CB  TYR A 219     3313   4123   3802   -136   -130    238       C  
ATOM    125  CG  TYR A 219      -2.227  15.708  14.331  1.00 38.56           C  
ANISOU  125  CG  TYR A 219     4467   5263   4920   -164   -147    216       C  
ATOM    126  CD1 TYR A 219      -1.062  16.252  13.851  1.00 44.06           C  
ANISOU  126  CD1 TYR A 219     5218   5892   5627   -138   -138    177       C  
ATOM    127  CD2 TYR A 219      -3.211  15.432  13.434  1.00 45.27           C  
ANISOU  127  CD2 TYR A 219     5273   6193   5733   -223   -174    236       C  
ATOM    128  CE1 TYR A 219      -0.893  16.531  12.515  1.00 42.17           C  
ANISOU  128  CE1 TYR A 219     4994   5665   5360   -167   -151    161       C  
ATOM    129  CE2 TYR A 219      -3.031  15.606  12.072  1.00 52.27           C  
ANISOU  129  CE2 TYR A 219     6176   7093   6588   -261   -192    216       C  
ATOM    130  CZ  TYR A 219      -1.837  16.111  11.619  1.00 49.23           C  
ANISOU  130  CZ  TYR A 219     5853   6639   6214   -234   -178    177       C  
ATOM    131  OH  TYR A 219      -1.604  16.461  10.324  1.00 57.23           O  
ANISOU  131  OH  TYR A 219     6883   7672   7187   -264   -191    164       O  
ATOM    132  N   ASP A 220      -3.973  17.759  16.756  1.00 30.18           N  
ANISOU  132  N   ASP A 220     3301   4325   3841     27   -105    314       N  
ATOM    133  CA  ASP A 220      -4.851  18.927  16.593  1.00 33.08           C  
ANISOU  133  CA  ASP A 220     3619   4753   4196    105    -96    354       C  
ATOM    134  C   ASP A 220      -4.261  20.225  17.167  1.00 29.42           C  
ANISOU  134  C   ASP A 220     3201   4228   3747    201    -62    331       C  
ATOM    135  O   ASP A 220      -4.292  21.305  16.528  1.00 29.66           O  
ANISOU  135  O   ASP A 220     3238   4244   3785    258    -60    345       O  
ATOM    136  CB  ASP A 220      -6.205  18.542  17.214  1.00 39.88           C  
ANISOU  136  CB  ASP A 220     4391   5719   5041    101    -88    403       C  
ATOM    137  CG  ASP A 220      -7.210  19.626  17.065  1.00 43.57           C  
ANISOU  137  CG  ASP A 220     4791   6258   5506    187    -76    453       C  
ATOM    138  OD1 ASP A 220      -7.657  19.775  15.961  1.00 41.02           O  
ANISOU  138  OD1 ASP A 220     4432   5981   5172    172   -110    489       O  
ATOM    139  OD2 ASP A 220      -7.468  20.321  18.088  1.00 42.30           O  
ANISOU  139  OD2 ASP A 220     4618   6100   5351    270    -28    452       O  
ATOM    140  N   SER A 221      -3.719  20.183  18.395  1.00 29.51           N  
ANISOU  140  N   SER A 221     3247   4202   3762    217    -33    298       N  
ATOM    141  CA ASER A 221      -3.111  21.341  19.029  0.50 27.42           C  
ANISOU  141  CA ASER A 221     3033   3878   3505    288      0    262       C  
ATOM    142  CA BSER A 221      -3.091  21.332  19.046  0.50 28.81           C  
ANISOU  142  CA BSER A 221     3211   4053   3682    288      0    261       C  
ATOM    143  C   SER A 221      -1.836  21.767  18.306  1.00 29.18           C  
ANISOU  143  C   SER A 221     3328   4010   3746    277    -14    226       C  
ATOM    144  O   SER A 221      -1.486  22.947  18.215  1.00 30.29           O  
ANISOU  144  O   SER A 221     3508   4100   3900    331      4    210       O  
ATOM    145  CB ASER A 221      -2.807  21.020  20.497  0.50 25.87           C  
ANISOU  145  CB ASER A 221     2854   3683   3292    283     25    235       C  
ATOM    146  CB BSER A 221      -2.700  20.988  20.498  0.50 28.58           C  
ANISOU  146  CB BSER A 221     3203   4020   3636    279     23    232       C  
ATOM    147  OG ASER A 221      -2.111  22.110  21.036  0.50 26.32           O  
ANISOU  147  OG ASER A 221     2969   3680   3350    333     54    189       O  
ATOM    148  OG BSER A 221      -3.824  20.949  21.312  0.50 34.61           O  
ANISOU  148  OG BSER A 221     3906   4865   4376    307     54    259       O  
ATOM    149  N   TYR A 222      -1.075  20.799  17.828  1.00 29.06           N  
ANISOU  149  N   TYR A 222     3335   3969   3737    204    -43    210       N  
ATOM    150  CA  TYR A 222       0.151  21.080  17.053  1.00 28.82           C  
ANISOU  150  CA  TYR A 222     3362   3865   3723    186    -53    178       C  
ATOM    151  C   TYR A 222      -0.199  21.844  15.793  1.00 30.98           C  
ANISOU  151  C   TYR A 222     3630   4147   3992    204    -64    204       C  
ATOM    152  O   TYR A 222       0.420  22.907  15.568  1.00 28.31           O  
ANISOU  152  O   TYR A 222     3337   3752   3666    239    -52    192       O  
ATOM    153  CB  TYR A 222       0.836  19.739  16.792  1.00 27.24           C  
ANISOU  153  CB  TYR A 222     3171   3644   3534    110    -72    159       C  
ATOM    154  CG  TYR A 222       2.005  19.653  15.868  1.00 25.36           C  
ANISOU  154  CG  TYR A 222     2975   3348   3312     77    -79    126       C  
ATOM    155  CD1 TYR A 222       1.834  19.735  14.494  1.00 28.44           C  
ANISOU  155  CD1 TYR A 222     3364   3752   3687     51    -91    131       C  
ATOM    156  CD2 TYR A 222       3.280  19.530  16.351  1.00 27.05           C  
ANISOU  156  CD2 TYR A 222     3224   3504   3550     71    -73     93       C  
ATOM    157  CE1 TYR A 222       2.902  19.653  13.610  1.00 28.83           C  
ANISOU  157  CE1 TYR A 222     3450   3758   3744     18    -89     97       C  
ATOM    158  CE2 TYR A 222       4.362  19.432  15.498  1.00 28.39           C  
ANISOU  158  CE2 TYR A 222     3422   3628   3736     44    -72     63       C  
ATOM    159  CZ  TYR A 222       4.172  19.487  14.111  1.00 25.88           C  
ANISOU  159  CZ  TYR A 222     3107   3323   3402     17    -76     62       C  
ATOM    160  OH  TYR A 222       5.205  19.269  13.240  1.00 28.23           O  
ANISOU  160  OH  TYR A 222     3430   3586   3711    -16    -68     28       O  
ATOM    161  N   ILE A 223      -1.223  21.369  15.060  1.00 29.31           N  
ANISOU  161  N   ILE A 223     3363   4009   3762    179    -86    247       N  
ATOM    162  CA  ILE A 223      -1.630  22.071  13.846  1.00 28.84           C  
ANISOU  162  CA  ILE A 223     3290   3977   3689    193   -104    288       C  
ATOM    163  C   ILE A 223      -2.020  23.520  14.165  1.00 33.12           C  
ANISOU  163  C   ILE A 223     3832   4501   4251    294    -78    320       C  
ATOM    164  O   ILE A 223      -1.783  24.437  13.357  1.00 35.67           O  
ANISOU  164  O   ILE A 223     4179   4793   4579    321    -83    345       O  
ATOM    165  CB  ILE A 223      -2.772  21.362  13.106  1.00 31.27           C  
ANISOU  165  CB  ILE A 223     3527   4389   3965    145   -138    334       C  
ATOM    166  CG1 ILE A 223      -2.407  19.970  12.611  1.00 37.96           C  
ANISOU  166  CG1 ILE A 223     4386   5240   4796     38   -157    295       C  
ATOM    167  CG2 ILE A 223      -3.428  22.231  12.007  1.00 35.36           C  
ANISOU  167  CG2 ILE A 223     4011   4961   4463    174   -161    402       C  
ATOM    168  CD1 ILE A 223      -1.133  19.941  11.922  1.00 50.04           C  
ANISOU  168  CD1 ILE A 223     5983   6699   6328      4   -154    246       C  
ATOM    169  N   LYS A 224      -2.730  23.714  15.293  1.00 33.11           N  
ANISOU  169  N   LYS A 224     3798   4523   4260    351    -49    325       N  
ATOM    170  CA  LYS A 224      -3.207  25.030  15.677  1.00 35.17           C  
ANISOU  170  CA  LYS A 224     4057   4760   4546    454    -11    346       C  
ATOM    171  C   LYS A 224      -2.051  25.908  16.130  1.00 34.85           C  
ANISOU  171  C   LYS A 224     4107   4604   4528    478     18    289       C  
ATOM    172  O   LYS A 224      -2.118  27.103  16.079  1.00 32.81           O  
ANISOU  172  O   LYS A 224     3875   4291   4299    549     45    300       O  
ATOM    173  CB  LYS A 224      -4.278  24.776  16.754  1.00 34.97           C  
ANISOU  173  CB  LYS A 224     3967   4804   4516    493     17    357       C  
ATOM    174  CG  LYS A 224      -5.577  24.159  16.172  1.00 36.11           C  
ANISOU  174  CG  LYS A 224     4007   5071   4642    476    -12    430       C  
ATOM    175  CD  LYS A 224      -6.650  23.799  17.213  1.00 35.57           C  
ANISOU  175  CD  LYS A 224     3862   5086   4565    502     18    446       C  
ATOM    176  CE  LYS A 224      -7.945  23.263  16.610  1.00 35.69           C  
ANISOU  176  CE  LYS A 224     3764   5232   4563    479    -14    524       C  
ATOM    177  NZ  LYS A 224      -8.754  22.645  17.670  1.00 39.97           N  
ANISOU  177  NZ  LYS A 224     4240   5852   5091    473     14    528       N  
ATOM    178  N   SER A 225      -0.952  25.342  16.624  1.00 33.25           N  
ANISOU  178  N   SER A 225     3954   4361   4316    418     14    227       N  
ATOM    179  CA  SER A 225       0.103  26.114  17.278  1.00 31.47           C  
ANISOU  179  CA  SER A 225     3804   4045   4104    429     41    169       C  
ATOM    180  C   SER A 225       1.251  26.487  16.353  1.00 33.76           C  
ANISOU  180  C   SER A 225     4150   4268   4407    391     23    158       C  
ATOM    181  O   SER A 225       1.960  27.448  16.594  1.00 30.21           O  
ANISOU  181  O   SER A 225     3761   3741   3976    406     45    126       O  
ATOM    182  CB  SER A 225       0.716  25.350  18.465  1.00 37.38           C  
ANISOU  182  CB  SER A 225     4568   4801   4834    385     44    116       C  
ATOM    183  OG  SER A 225      -0.304  25.048  19.380  1.00 34.54           O  
ANISOU  183  OG  SER A 225     4160   4507   4456    415     66    127       O  
ATOM    184  N   PHE A 226       1.527  25.618  15.373  1.00 27.56           N  
ANISOU  184  N   PHE A 226     3346   3515   3608    328    -12    174       N  
ATOM    185  CA  PHE A 226       2.741  25.717  14.541  1.00 27.91           C  
ANISOU  185  CA  PHE A 226     3436   3510   3656    277    -24    156       C  
ATOM    186  C   PHE A 226       2.280  25.964  13.119  1.00 29.25           C  
ANISOU  186  C   PHE A 226     3589   3711   3813    273    -44    214       C  
ATOM    187  O   PHE A 226       1.833  25.064  12.423  1.00 36.21           O  
ANISOU  187  O   PHE A 226     4429   4659   4666    231    -70    233       O  
ATOM    188  CB  PHE A 226       3.553  24.426  14.587  1.00 28.84           C  
ANISOU  188  CB  PHE A 226     3549   3640   3766    206    -40    118       C  
ATOM    189  CG  PHE A 226       4.047  24.116  15.980  1.00 28.71           C  
ANISOU  189  CG  PHE A 226     3543   3608   3758    205    -29     77       C  
ATOM    190  CD1 PHE A 226       4.945  24.963  16.629  1.00 33.30           C  
ANISOU  190  CD1 PHE A 226     4171   4131   4348    212    -14     40       C  
ATOM    191  CD2 PHE A 226       3.536  23.082  16.679  1.00 27.82           C  
ANISOU  191  CD2 PHE A 226     3392   3542   3636    194    -36     81       C  
ATOM    192  CE1 PHE A 226       5.428  24.650  17.912  1.00 32.59           C  
ANISOU  192  CE1 PHE A 226     4086   4044   4251    200    -11      6       C  
ATOM    193  CE2 PHE A 226       3.983  22.775  17.965  1.00 30.24           C  
ANISOU  193  CE2 PHE A 226     3704   3845   3939    189    -30     56       C  
ATOM    194  CZ  PHE A 226       4.960  23.567  18.555  1.00 32.28           C  
ANISOU  194  CZ  PHE A 226     4007   4057   4200    191    -21     18       C  
ATOM    195  N   PRO A 227       2.434  27.190  12.611  1.00 34.13           N  
ANISOU  195  N   PRO A 227     4242   4278   4447    307    -34    244       N  
ATOM    196  CA  PRO A 227       1.938  27.526  11.266  1.00 37.43           C  
ANISOU  196  CA  PRO A 227     4640   4734   4845    307    -57    318       C  
ATOM    197  C   PRO A 227       2.658  26.882  10.082  1.00 38.90           C  
ANISOU  197  C   PRO A 227     4836   4952   4993    219    -81    310       C  
ATOM    198  O   PRO A 227       2.026  26.592   9.093  1.00 36.75           O  
ANISOU  198  O   PRO A 227     4526   4755   4680    195   -109    359       O  
ATOM    199  CB  PRO A 227       2.082  29.060  11.257  1.00 41.27           C  
ANISOU  199  CB  PRO A 227     5176   5134   5372    369    -32    349       C  
ATOM    200  CG  PRO A 227       3.212  29.350  12.189  1.00 47.80           C  
ANISOU  200  CG  PRO A 227     6066   5872   6224    353     -2    269       C  
ATOM    201  CD  PRO A 227       3.096  28.303  13.299  1.00 39.91           C  
ANISOU  201  CD  PRO A 227     5037   4914   5213    340     -1    212       C  
ATOM    202  N   LEU A 228       3.920  26.468  10.233  1.00 32.14           N  
ANISOU  202  N   LEU A 228     4017   4053   4141    166    -68    244       N  
ATOM    203  CA  LEU A 228       4.610  25.811   9.145  1.00 32.59           C  
ANISOU  203  CA  LEU A 228     4079   4140   4164     88    -77    227       C  
ATOM    204  C   LEU A 228       4.891  24.371   9.556  1.00 33.08           C  
ANISOU  204  C   LEU A 228     4122   4222   4226     44    -76    163       C  
ATOM    205  O   LEU A 228       5.819  24.105  10.310  1.00 34.54           O  
ANISOU  205  O   LEU A 228     4324   4356   4441     38    -59    113       O  
ATOM    206  CB  LEU A 228       5.915  26.560   8.852  1.00 33.52           C  
ANISOU  206  CB  LEU A 228     4249   4190   4294     66    -56    209       C  
ATOM    207  CG  LEU A 228       6.809  25.940   7.760  1.00 43.53           C  
ANISOU  207  CG  LEU A 228     5524   5486   5527    -12    -50    182       C  
ATOM    208  CD1 LEU A 228       6.061  25.618   6.473  1.00 40.54           C  
ANISOU  208  CD1 LEU A 228     5122   5195   5085    -49    -73    224       C  
ATOM    209  CD2 LEU A 228       7.995  26.841   7.439  1.00 47.41           C  
ANISOU  209  CD2 LEU A 228     6060   5922   6031    -34    -28    180       C  
ATOM    210  N   THR A 229       4.067  23.461   9.068  1.00 29.04           N  
ANISOU  210  N   THR A 229     3571   3781   3681     12    -96    173       N  
ATOM    211  CA  THR A 229       4.197  22.061   9.398  1.00 30.79           C  
ANISOU  211  CA  THR A 229     3778   4011   3909    -30    -93    120       C  
ATOM    212  C   THR A 229       5.293  21.385   8.549  1.00 29.56           C  
ANISOU  212  C   THR A 229     3647   3838   3743    -96    -74     65       C  
ATOM    213  O   THR A 229       5.712  21.894   7.493  1.00 28.98           O  
ANISOU  213  O   THR A 229     3594   3779   3637   -123    -69     72       O  
ATOM    214  CB  THR A 229       2.864  21.342   9.136  1.00 32.08           C  
ANISOU  214  CB  THR A 229     3893   4255   4039    -55   -120    147       C  
ATOM    215  OG1 THR A 229       2.553  21.482   7.752  1.00 29.43           O  
ANISOU  215  OG1 THR A 229     3552   3983   3646   -101   -139    173       O  
ATOM    216  CG2 THR A 229       1.740  21.869   9.981  1.00 36.03           C  
ANISOU  216  CG2 THR A 229     4354   4783   4552     11   -131    200       C  
ATOM    217  N   LYS A 230       5.664  20.181   8.965  1.00 28.34           N  
ANISOU  217  N   LYS A 230     3488   3661   3617   -122    -61     13       N  
ATOM    218  CA  LYS A 230       6.501  19.356   8.123  1.00 30.11           C  
ANISOU  218  CA  LYS A 230     3730   3873   3836   -180    -35    -44       C  
ATOM    219  C   LYS A 230       5.845  19.112   6.757  1.00 26.97           C  
ANISOU  219  C   LYS A 230     3331   3548   3367   -245    -45    -44       C  
ATOM    220  O   LYS A 230       6.510  19.113   5.701  1.00 26.81           O  
ANISOU  220  O   LYS A 230     3334   3540   3312   -289    -22    -76       O  
ATOM    221  CB  LYS A 230       6.874  18.034   8.790  1.00 27.94           C  
ANISOU  221  CB  LYS A 230     3449   3551   3614   -190    -16    -90       C  
ATOM    222  CG  LYS A 230       7.924  17.265   7.981  1.00 27.34           C  
ANISOU  222  CG  LYS A 230     3392   3444   3550   -232     25   -157       C  
ATOM    223  CD  LYS A 230       8.501  16.044   8.732  1.00 26.68           C  
ANISOU  223  CD  LYS A 230     3302   3292   3541   -222     49   -193       C  
ATOM    224  CE  LYS A 230       9.463  15.271   7.865  1.00 31.08           C  
ANISOU  224  CE  LYS A 230     3875   3814   4117   -254    103   -263       C  
ATOM    225  NZ  LYS A 230      10.008  14.146   8.671  1.00 32.75           N  
ANISOU  225  NZ  LYS A 230     4076   3949   4417   -229    125   -281       N  
ATOM    226  N   ALA A 231       4.534  18.860   6.725  1.00 29.21           N  
ANISOU  226  N   ALA A 231     3584   3893   3618   -259    -79    -10       N  
ATOM    227  CA  ALA A 231       3.907  18.500   5.456  1.00 31.46           C  
ANISOU  227  CA  ALA A 231     3865   4261   3826   -337    -96    -14       C  
ATOM    228  C   ALA A 231       3.980  19.697   4.482  1.00 27.72           C  
ANISOU  228  C   ALA A 231     3399   3838   3294   -336   -109     38       C  
ATOM    229  O   ALA A 231       4.313  19.537   3.332  1.00 30.47           O  
ANISOU  229  O   ALA A 231     3768   4228   3581   -402    -99     11       O  
ATOM    230  CB  ALA A 231       2.453  18.031   5.645  1.00 32.33           C  
ANISOU  230  CB  ALA A 231     3928   4441   3912   -360   -136     20       C  
ATOM    231  N   LYS A 232       3.804  20.907   4.982  1.00 27.67           N  
ANISOU  231  N   LYS A 232     3385   3817   3312   -259   -124    109       N  
ATOM    232  CA  LYS A 232       3.967  22.094   4.151  1.00 30.75           C  
ANISOU  232  CA  LYS A 232     3788   4232   3663   -250   -133    170       C  
ATOM    233  C   LYS A 232       5.435  22.342   3.758  1.00 29.97           C  
ANISOU  233  C   LYS A 232     3736   4079   3571   -271    -90    125       C  
ATOM    234  O   LYS A 232       5.737  22.575   2.597  1.00 29.59           O  
ANISOU  234  O   LYS A 232     3704   4078   3459   -324    -86    135       O  
ATOM    235  CB  LYS A 232       3.503  23.334   4.887  1.00 30.43           C  
ANISOU  235  CB  LYS A 232     3736   4161   3665   -156   -147    249       C  
ATOM    236  CG  LYS A 232       3.629  24.526   3.967  1.00 33.54           C  
ANISOU  236  CG  LYS A 232     4147   4571   4024   -149   -157    324       C  
ATOM    237  CD  LYS A 232       2.845  25.704   4.431  1.00 36.38           C  
ANISOU  237  CD  LYS A 232     4490   4913   4420    -57   -174    416       C  
ATOM    238  CE  LYS A 232       3.050  26.952   3.585  1.00 40.83           C  
ANISOU  238  CE  LYS A 232     5078   5470   4966    -44   -180    502       C  
ATOM    239  NZ  LYS A 232       2.291  28.023   4.264  1.00 43.15           N  
ANISOU  239  NZ  LYS A 232     5358   5718   5319     62   -184    578       N  
ATOM    240  N   ALA A 233       6.355  22.171   4.680  1.00 27.61           N  
ANISOU  240  N   ALA A 233     3453   3693   3342   -240    -58     75       N  
ATOM    241  CA  ALA A 233       7.787  22.296   4.366  1.00 28.61           C  
ANISOU  241  CA  ALA A 233     3611   3778   3482   -262    -15     30       C  
ATOM    242  C   ALA A 233       8.202  21.335   3.238  1.00 32.75           C  
ANISOU  242  C   ALA A 233     4143   4346   3954   -343     13    -34       C  
ATOM    243  O   ALA A 233       8.912  21.709   2.284  1.00 32.76           O  
ANISOU  243  O   ALA A 233     4164   4371   3911   -384     39    -39       O  
ATOM    244  CB  ALA A 233       8.584  22.082   5.618  1.00 31.10           C  
ANISOU  244  CB  ALA A 233     3925   4011   3879   -219      4     -9       C  
ATOM    245  N   ARG A 234       7.775  20.078   3.329  1.00 30.54           N  
ANISOU  245  N   ARG A 234     3852   4075   3676   -372     17    -89       N  
ATOM    246  CA  ARG A 234       8.105  19.044   2.371  1.00 33.04           C  
ANISOU  246  CA  ARG A 234     4184   4418   3951   -448     54   -169       C  
ATOM    247  C   ARG A 234       7.463  19.373   1.031  1.00 34.35           C  
ANISOU  247  C   ARG A 234     4355   4692   4001   -519     31   -140       C  
ATOM    248  O   ARG A 234       8.083  19.187  -0.035  1.00 36.90           O  
ANISOU  248  O   ARG A 234     4703   5053   4265   -582     69   -188       O  
ATOM    249  CB  ARG A 234       7.695  17.595   2.724  1.00 37.15           C  
ANISOU  249  CB  ARG A 234     4701   4913   4502   -473     63   -236       C  
ATOM    250  CG  ARG A 234       8.372  16.992   3.965  1.00 40.48           C  
ANISOU  250  CG  ARG A 234     5115   5232   5033   -415     89   -266       C  
ATOM    251  CD  ARG A 234       9.930  16.988   3.954  1.00 53.20           C  
ANISOU  251  CD  ARG A 234     6733   6785   6694   -392    147   -311       C  
ATOM    252  NE  ARG A 234      10.458  16.065   2.916  1.00 51.73           N  
ANISOU  252  NE  ARG A 234     6568   6600   6484   -452    208   -402       N  
ATOM    253  CZ  ARG A 234      11.548  16.273   2.192  1.00 55.12           C  
ANISOU  253  CZ  ARG A 234     7006   7036   6901   -466    262   -440       C  
ATOM    254  NH1 ARG A 234      12.462  17.160   2.600  1.00 58.96           N  
ANISOU  254  NH1 ARG A 234     7475   7504   7423   -420    267   -401       N  
ATOM    255  NH2 ARG A 234      11.760  15.493   1.141  1.00 53.33           N  
ANISOU  255  NH2 ARG A 234     6803   6828   6631   -530    317   -526       N  
ATOM    256  N   ALA A 235       6.319  19.978   1.055  1.00 33.65           N  
ANISOU  256  N   ALA A 235     4242   4661   3879   -504    -28    -54       N  
ATOM    257  CA  ALA A 235       5.698  20.337  -0.178  1.00 35.72           C  
ANISOU  257  CA  ALA A 235     4501   5038   4030   -568    -59     -7       C  
ATOM    258  C   ALA A 235       6.472  21.488  -0.810  1.00 44.49           C  
ANISOU  258  C   ALA A 235     5634   6157   5112   -562    -45     44       C  
ATOM    259  O   ALA A 235       6.600  21.461  -2.018  1.00 47.31           O  
ANISOU  259  O   ALA A 235     6006   6597   5372   -640    -38     37       O  
ATOM    260  CB  ALA A 235       4.222  20.660  -0.059  1.00 36.22           C  
ANISOU  260  CB  ALA A 235     4518   5176   4066   -553   -129     84       C  
ATOM    261  N   ILE A 236       6.958  22.475  -0.038  1.00 38.18           N  
ANISOU  261  N   ILE A 236     4840   5277   4389   -481    -41     93       N  
ATOM    262  CA  ILE A 236       7.808  23.527  -0.588  1.00 35.35           C  
ANISOU  262  CA  ILE A 236     4508   4910   4013   -485    -21    137       C  
ATOM    263  C   ILE A 236       9.130  22.934  -1.114  1.00 40.37           C  
ANISOU  263  C   ILE A 236     5167   5536   4635   -542     47     40       C  
ATOM    264  O   ILE A 236       9.509  23.179  -2.242  1.00 38.35           O  
ANISOU  264  O   ILE A 236     4928   5347   4297   -606     66     48       O  
ATOM    265  CB  ILE A 236       8.001  24.650   0.435  1.00 36.84           C  
ANISOU  265  CB  ILE A 236     4702   5003   4289   -396    -28    197       C  
ATOM    266  CG1 ILE A 236       6.672  25.280   0.820  1.00 35.89           C  
ANISOU  266  CG1 ILE A 236     4557   4899   4180   -334    -84    292       C  
ATOM    267  CG2 ILE A 236       8.958  25.728  -0.090  1.00 34.90           C  
ANISOU  267  CG2 ILE A 236     4488   4735   4035   -410     -4    239       C  
ATOM    268  CD1 ILE A 236       6.808  26.183   2.091  1.00 35.23           C  
ANISOU  268  CD1 ILE A 236     4484   4704   4196   -240    -80    319       C  
ATOM    269  N   LEU A 237       9.801  22.076  -0.344  1.00 39.61           N  
ANISOU  269  N   LEU A 237     5067   5366   4616   -520     88    -50       N  
ATOM    270  CA  LEU A 237      11.138  21.600  -0.719  1.00 36.02           C  
ANISOU  270  CA  LEU A 237     4623   4890   4169   -553    160   -134       C  
ATOM    271  C   LEU A 237      11.067  20.706  -1.943  1.00 47.15           C  
ANISOU  271  C   LEU A 237     6047   6381   5486   -642    194   -206       C  
ATOM    272  O   LEU A 237      12.018  20.633  -2.727  1.00 41.93           O  
ANISOU  272  O   LEU A 237     5398   5745   4788   -687    254   -253       O  
ATOM    273  CB  LEU A 237      11.751  20.794   0.434  1.00 34.28           C  
ANISOU  273  CB  LEU A 237     4386   4576   4060   -500    189   -201       C  
ATOM    274  CG  LEU A 237      12.135  21.662   1.640  1.00 33.32           C  
ANISOU  274  CG  LEU A 237     4255   4381   4024   -427    168   -150       C  
ATOM    275  CD1 LEU A 237      12.412  20.896   2.934  1.00 34.47           C  
ANISOU  275  CD1 LEU A 237     4378   4451   4266   -373    172   -191       C  
ATOM    276  CD2 LEU A 237      13.381  22.450   1.252  1.00 43.44           C  
ANISOU  276  CD2 LEU A 237     5541   5657   5305   -445    206   -141       C  
ATOM    277  N   THR A 238      10.005  19.904  -2.057  1.00 38.34           N  
ANISOU  277  N   THR A 238     4929   5303   4335   -673    163   -230       N  
ATOM    278  CA  THR A 238      10.026  18.875  -3.088  1.00 44.22           C  
ANISOU  278  CA  THR A 238     5695   6107   5000   -764    206   -328       C  
ATOM    279  C   THR A 238       9.331  19.374  -4.349  1.00 48.75           C  
ANISOU  279  C   THR A 238     6278   6819   5427   -848    169   -274       C  
ATOM    280  O   THR A 238       9.065  18.577  -5.220  1.00 50.72           O  
ANISOU  280  O   THR A 238     6545   7137   5586   -939    188   -348       O  
ATOM    281  CB  THR A 238       9.373  17.550  -2.660  1.00 50.25           C  
ANISOU  281  CB  THR A 238     6459   6835   5797   -779    205   -405       C  
ATOM    282  OG1 THR A 238       7.985  17.779  -2.357  1.00 46.77           O  
ANISOU  282  OG1 THR A 238     5994   6441   5332   -777    121   -325       O  
ATOM    283  CG2 THR A 238      10.024  16.897  -1.457  1.00 53.49           C  
ANISOU  283  CG2 THR A 238     6860   7115   6348   -702    241   -452       C  
ATOM    284  N   GLY A 239       9.019  20.669  -4.462  1.00 48.59           N  
ANISOU  284  N   GLY A 239     6245   6838   5378   -823    116   -145       N  
ATOM    285  CA  GLY A 239       8.348  21.175  -5.660  1.00 47.21           C  
ANISOU  285  CA  GLY A 239     6072   6803   5063   -899     73    -72       C  
ATOM    286  C   GLY A 239       6.867  20.695  -5.820  1.00 53.70           C  
ANISOU  286  C   GLY A 239     6867   7711   5822   -940      0    -47       C  
ATOM    287  O   GLY A 239       6.318  20.698  -6.947  1.00 58.28           O  
ANISOU  287  O   GLY A 239     7447   8430   6265  -1034    -29    -21       O  
ATOM    288  N   LYS A 240       6.161  20.297  -4.724  1.00 48.41           N  
ANISOU  288  N   LYS A 240     6171   6978   5244   -879    -31    -46       N  
ATOM    289  CA  LYS A 240       4.725  19.969  -4.904  1.00 60.24           C  
ANISOU  289  CA  LYS A 240     7632   8575   6681   -922   -104     -5       C  
ATOM    290  C   LYS A 240       3.840  21.182  -5.300  1.00 64.97           C  
ANISOU  290  C   LYS A 240     8190   9274   7222   -900   -184    161       C  
ATOM    291  O   LYS A 240       3.997  22.274  -4.749  1.00 52.31           O  
ANISOU  291  O   LYS A 240     6577   7606   5690   -801   -195    256       O  
ATOM    292  CB  LYS A 240       4.018  19.374  -3.662  1.00 61.11           C  
ANISOU  292  CB  LYS A 240     7711   8614   6892   -864   -127    -19       C  
ATOM    293  CG  LYS A 240       4.416  17.955  -3.262  1.00 69.61           C  
ANISOU  293  CG  LYS A 240     8816   9609   8021   -897    -70   -164       C  
ATOM    294  CD  LYS A 240       4.388  16.961  -4.417  1.00 76.25           C  
ANISOU  294  CD  LYS A 240     9691  10527   8753  -1034    -43   -270       C  
ATOM    295  CE  LYS A 240       4.732  15.549  -3.991  1.00 84.46           C  
ANISOU  295  CE  LYS A 240    10763  11464   9860  -1059     17   -410       C  
ATOM    296  NZ  LYS A 240       6.066  15.502  -3.347  1.00 88.53           N  
ANISOU  296  NZ  LYS A 240    11302  11842  10490   -974     92   -459       N  
ATOM    297  N   THR A 241       2.743  20.911  -6.069  1.00 49.60           N  
ANISOU  297  N   THR A 241     6208   7474   5161   -984   -247    200       N  
ATOM    298  CA  THR A 241       1.871  21.968  -6.566  1.00 56.44           C  
ANISOU  298  CA  THR A 241     7025   8453   5964   -968   -327    368       C  
ATOM    299  C   THR A 241       0.835  22.549  -5.594  1.00 56.80           C  
ANISOU  299  C   THR A 241     7004   8474   6101   -854   -384    482       C  
ATOM    300  O   THR A 241       0.139  23.436  -6.044  1.00 49.23           O  
ANISOU  300  O   THR A 241     6001   7604   5099   -831   -445    628       O  
ATOM    301  CB  THR A 241       1.024  21.545  -7.780  1.00 58.66           C  
ANISOU  301  CB  THR A 241     7280   8929   6079  -1103   -385    388       C  
ATOM    302  OG1 THR A 241       0.072  20.546  -7.400  1.00 43.83           O  
ANISOU  302  OG1 THR A 241     5363   7085   4203  -1146   -417    335       O  
ATOM    303  CG2 THR A 241       1.924  21.099  -8.915  1.00 61.24           C  
ANISOU  303  CG2 THR A 241     7669   9310   6286  -1225   -330    286       C  
ATOM    304  N   THR A 242       0.812  22.135  -4.314  1.00 48.73           N  
ANISOU  304  N   THR A 242     5978   7332   5203   -779   -359    425       N  
ATOM    305  CA  THR A 242       0.029  22.706  -3.228  1.00 60.62           C  
ANISOU  305  CA  THR A 242     7431   8791   6810   -659   -390    512       C  
ATOM    306  C   THR A 242       0.697  24.020  -2.778  1.00 57.70           C  
ANISOU  306  C   THR A 242     7089   8311   6524   -545   -364    583       C  
ATOM    307  O   THR A 242       0.086  24.810  -2.021  1.00 47.90           O  
ANISOU  307  O   THR A 242     5810   7029   5359   -435   -385    673       O  
ATOM    308  CB  THR A 242      -0.098  21.669  -2.084  1.00 47.99           C  
ANISOU  308  CB  THR A 242     5827   7112   5295   -643   -363    410       C  
ATOM    309  OG1 THR A 242       1.241  21.257  -1.704  1.00 45.36           O  
ANISOU  309  OG1 THR A 242     5564   6651   5020   -639   -288    293       O  
ATOM    310  CG2 THR A 242      -0.803  20.389  -2.464  1.00 46.79           C  
ANISOU  310  CG2 THR A 242     5652   7051   5072   -759   -386    342       C  
ATOM    311  N   ASP A 243       1.989  24.213  -3.141  1.00 61.44           N  
ANISOU  311  N   ASP A 243     7629   8723   6991   -570   -311    530       N  
ATOM    312  CA  ASP A 243       2.772  25.349  -2.605  1.00 56.17           C  
ANISOU  312  CA  ASP A 243     6996   7932   6411   -479   -278    573       C  
ATOM    313  C   ASP A 243       3.852  25.947  -3.504  1.00 57.96           C  
ANISOU  313  C   ASP A 243     7274   8157   6589   -525   -247    587       C  
ATOM    314  O   ASP A 243       4.164  25.625  -4.688  1.00 48.77           O  
ANISOU  314  O   ASP A 243     6127   7093   5311   -629   -241    568       O  
ATOM    315  CB  ASP A 243       3.453  24.995  -1.284  1.00 49.99           C  
ANISOU  315  CB  ASP A 243     6238   7008   5745   -420   -227    474       C  
ATOM    316  CG  ASP A 243       2.484  24.551  -0.220  1.00 56.58           C  
ANISOU  316  CG  ASP A 243     7027   7828   6641   -363   -250    469       C  
ATOM    317  OD1 ASP A 243       2.111  25.387   0.597  1.00 57.45           O  
ANISOU  317  OD1 ASP A 243     7124   7879   6826   -263   -257    533       O  
ATOM    318  OD2 ASP A 243       2.184  23.362  -0.206  1.00 59.19           O  
ANISOU  318  OD2 ASP A 243     7343   8200   6946   -422   -252    393       O  
ATOM    319  N   LYS A 244       4.398  27.001  -2.930  1.00 66.37           N  
ANISOU  319  N   LYS A 244     8367   9109   7741   -445   -225    634       N  
ATOM    320  CA  LYS A 244       5.053  27.961  -3.789  1.00 53.85           C  
ANISOU  320  CA  LYS A 244     6816   7529   6113   -472   -214    709       C  
ATOM    321  C   LYS A 244       6.547  27.724  -3.590  1.00 37.35           C  
ANISOU  321  C   LYS A 244     4776   5357   4056   -504   -141    598       C  
ATOM    322  O   LYS A 244       7.045  27.321  -2.535  1.00 38.06           O  
ANISOU  322  O   LYS A 244     4873   5348   4236   -464   -107    507       O  
ATOM    323  CB  LYS A 244       4.494  29.368  -3.561  1.00 68.24           C  
ANISOU  323  CB  LYS A 244     8633   9301   7994   -377   -247    861       C  
ATOM    324  CG  LYS A 244       3.310  29.625  -4.462  1.00 73.85           C  
ANISOU  324  CG  LYS A 244     9291  10149   8619   -389   -318    996       C  
ATOM    325  CD  LYS A 244       2.714  31.007  -4.400  1.00101.08           C  
ANISOU  325  CD  LYS A 244    12727  13552  12124   -290   -349   1164       C  
ATOM    326  CE  LYS A 244       1.611  31.149  -5.439  1.00109.69           C  
ANISOU  326  CE  LYS A 244    13754  14807  13113   -314   -425   1307       C  
ATOM    327  NZ  LYS A 244       0.543  32.106  -5.045  1.00110.43           N  
ANISOU  327  NZ  LYS A 244    13798  14871  13288   -185   -464   1457       N  
ATOM    328  N   SER A 245       7.229  27.741  -4.708  1.00 39.58           N  
ANISOU  328  N   SER A 245     5082   5709   4247   -593   -117    596       N  
ATOM    329  CA  SER A 245       8.680  27.511  -4.737  1.00 37.23           C  
ANISOU  329  CA  SER A 245     4819   5360   3966   -634    -43    499       C  
ATOM    330  C   SER A 245       9.336  28.624  -3.970  1.00 35.94           C  
ANISOU  330  C   SER A 245     4681   5066   3908   -568    -26    545       C  
ATOM    331  O   SER A 245       8.914  29.769  -4.185  1.00 34.73           O  
ANISOU  331  O   SER A 245     4538   4899   3758   -537    -59    675       O  
ATOM    332  CB  SER A 245       9.067  27.447  -6.220  1.00 41.88           C  
ANISOU  332  CB  SER A 245     5422   6074   4415   -745    -25    511       C  
ATOM    333  OG  SER A 245       8.633  26.189  -6.720  1.00 46.50           O  
ANISOU  333  OG  SER A 245     5992   6759   4916   -813    -26    419       O  
ATOM    334  N   PRO A 246      10.394  28.340  -3.175  1.00 32.97           N  
ANISOU  334  N   PRO A 246     4316   4598   3611   -555     25    446       N  
ATOM    335  CA  PRO A 246      11.139  29.384  -2.474  1.00 31.84           C  
ANISOU  335  CA  PRO A 246     4200   4338   3558   -515     44    477       C  
ATOM    336  C   PRO A 246      12.216  30.079  -3.279  1.00 34.89           C  
ANISOU  336  C   PRO A 246     4614   4734   3908   -583     83    511       C  
ATOM    337  O   PRO A 246      12.686  29.581  -4.286  1.00 33.46           O  
ANISOU  337  O   PRO A 246     4428   4647   3638   -663    115    480       O  
ATOM    338  CB  PRO A 246      11.792  28.599  -1.317  1.00 33.60           C  
ANISOU  338  CB  PRO A 246     4410   4489   3867   -485     76    355       C  
ATOM    339  CG  PRO A 246      12.058  27.224  -1.947  1.00 30.45           C  
ANISOU  339  CG  PRO A 246     3989   4175   3404   -546    108    256       C  
ATOM    340  CD  PRO A 246      10.951  26.998  -2.938  1.00 32.46           C  
ANISOU  340  CD  PRO A 246     4237   4540   3554   -582     69    305       C  
ATOM    341  N   PHE A 247      12.521  31.312  -2.877  1.00 37.14           N  
ANISOU  341  N   PHE A 247     4931   4921   4259   -555     82    584       N  
ATOM    342  CA  PHE A 247      13.654  32.018  -3.455  1.00 35.11           C  
ANISOU  342  CA  PHE A 247     4699   4654   3985   -624    123    614       C  
ATOM    343  C   PHE A 247      14.903  31.508  -2.756  1.00 34.28           C  
ANISOU  343  C   PHE A 247     4579   4506   3939   -641    175    495       C  
ATOM    344  O   PHE A 247      14.888  31.327  -1.553  1.00 33.63           O  
ANISOU  344  O   PHE A 247     4489   4344   3944   -582    167    439       O  
ATOM    345  CB  PHE A 247      13.463  33.517  -3.295  1.00 36.08           C  
ANISOU  345  CB  PHE A 247     4867   4678   4161   -593    102    737       C  
ATOM    346  CG  PHE A 247      14.597  34.332  -3.799  1.00 36.53           C  
ANISOU  346  CG  PHE A 247     4955   4712   4212   -669    142    778       C  
ATOM    347  CD1 PHE A 247      15.695  34.577  -2.980  1.00 43.10           C  
ANISOU  347  CD1 PHE A 247     5796   5455   5124   -685    180    711       C  
ATOM    348  CD2 PHE A 247      14.668  34.693  -5.135  1.00 35.01           C  
ANISOU  348  CD2 PHE A 247     4771   4610   3917   -742    146    872       C  
ATOM    349  CE1 PHE A 247      16.766  35.326  -3.470  1.00 38.77           C  
ANISOU  349  CE1 PHE A 247     5270   4893   4568   -768    218    750       C  
ATOM    350  CE2 PHE A 247      15.766  35.401  -5.622  1.00 36.33           C  
ANISOU  350  CE2 PHE A 247     4964   4765   4075   -824    189    910       C  
ATOM    351  CZ  PHE A 247      16.810  35.705  -4.788  1.00 38.81           C  
ANISOU  351  CZ  PHE A 247     5287   4981   4479   -837    226    848       C  
ATOM    352  N   VAL A 248      15.954  31.216  -3.493  1.00 33.61           N  
ANISOU  352  N   VAL A 248     4481   4485   3804   -720    229    456       N  
ATOM    353  CA  VAL A 248      17.107  30.532  -2.941  1.00 34.37           C  
ANISOU  353  CA  VAL A 248     4543   4565   3950   -732    280    344       C  
ATOM    354  C   VAL A 248      18.289  31.499  -2.750  1.00 37.18           C  
ANISOU  354  C   VAL A 248     4908   4865   4353   -776    310    371       C  
ATOM    355  O   VAL A 248      18.800  32.122  -3.689  1.00 35.33           O  
ANISOU  355  O   VAL A 248     4688   4673   4061   -850    338    432       O  
ATOM    356  CB  VAL A 248      17.540  29.315  -3.773  1.00 34.03           C  
ANISOU  356  CB  VAL A 248     4464   4630   3833   -781    333    254       C  
ATOM    357  CG1 VAL A 248      18.865  28.670  -3.293  1.00 35.08           C  
ANISOU  357  CG1 VAL A 248     4551   4749   4028   -787    395    152       C  
ATOM    358  CG2 VAL A 248      16.431  28.294  -3.783  1.00 30.82           C  
ANISOU  358  CG2 VAL A 248     4050   4262   3395   -746    303    211       C  
ATOM    359  N   ILE A 249      18.790  31.529  -1.516  1.00 33.36           N  
ANISOU  359  N   ILE A 249     4410   4296   3966   -741    308    320       N  
ATOM    360  CA  ILE A 249      19.918  32.390  -1.146  1.00 34.86           C  
ANISOU  360  CA  ILE A 249     4604   4431   4208   -789    330    333       C  
ATOM    361  C   ILE A 249      21.141  31.503  -0.973  1.00 29.48           C  
ANISOU  361  C   ILE A 249     3852   3801   3546   -815    381    238       C  
ATOM    362  O   ILE A 249      21.124  30.611  -0.131  1.00 31.98           O  
ANISOU  362  O   ILE A 249     4131   4105   3911   -759    373    163       O  
ATOM    363  CB  ILE A 249      19.604  33.184   0.135  1.00 33.98           C  
ANISOU  363  CB  ILE A 249     4530   4192   4186   -740    288    348       C  
ATOM    364  CG1 ILE A 249      18.424  34.144  -0.036  1.00 38.99           C  
ANISOU  364  CG1 ILE A 249     5231   4764   4817   -702    247    448       C  
ATOM    365  CG2 ILE A 249      20.819  33.928   0.640  1.00 33.75           C  
ANISOU  365  CG2 ILE A 249     4500   4111   4210   -802    308    340       C  
ATOM    366  CD1 ILE A 249      17.732  34.539   1.250  1.00 39.91           C  
ANISOU  366  CD1 ILE A 249     5379   4770   5012   -623    210    436       C  
ATOM    367  N   TYR A 250      22.156  31.744  -1.791  1.00 32.86           N  
ANISOU  367  N   TYR A 250     4259   4289   3937   -897    435    251       N  
ATOM    368  CA  TYR A 250      23.320  30.865  -1.861  1.00 35.36           C  
ANISOU  368  CA  TYR A 250     4496   4672   4264   -919    497    168       C  
ATOM    369  C   TYR A 250      24.611  31.669  -1.858  1.00 34.32           C  
ANISOU  369  C   TYR A 250     4337   4543   4158   -999    530    195       C  
ATOM    370  O   TYR A 250      25.658  31.114  -1.899  1.00 35.47           O  
ANISOU  370  O   TYR A 250     4408   4747   4321  -1020    582    141       O  
ATOM    371  CB  TYR A 250      23.321  29.983  -3.111  1.00 34.71           C  
ANISOU  371  CB  TYR A 250     4392   4703   4090   -943    554    131       C  
ATOM    372  CG  TYR A 250      23.317  30.727  -4.416  1.00 34.35           C  
ANISOU  372  CG  TYR A 250     4383   4725   3943  -1027    578    210       C  
ATOM    373  CD1 TYR A 250      22.156  31.214  -4.986  1.00 35.70           C  
ANISOU  373  CD1 TYR A 250     4618   4898   4046  -1027    531    292       C  
ATOM    374  CD2 TYR A 250      24.518  30.977  -5.081  1.00 36.36           C  
ANISOU  374  CD2 TYR A 250     4599   5047   4168  -1110    648    214       C  
ATOM    375  CE1 TYR A 250      22.171  31.930  -6.176  1.00 39.70           C  
ANISOU  375  CE1 TYR A 250     5156   5471   4455  -1107    547    382       C  
ATOM    376  CE2 TYR A 250      24.555  31.658  -6.283  1.00 41.62           C  
ANISOU  376  CE2 TYR A 250     5297   5782   4733  -1195    673    295       C  
ATOM    377  CZ  TYR A 250      23.370  32.104  -6.853  1.00 43.88           C  
ANISOU  377  CZ  TYR A 250     5653   6071   4947  -1194    620    380       C  
ATOM    378  OH  TYR A 250      23.394  32.777  -8.007  1.00 43.06           O  
ANISOU  378  OH  TYR A 250     5578   6039   4741  -1278    638    473       O  
ATOM    379  N   ASP A 251      24.522  32.986  -1.846  1.00 39.39           N  
ANISOU  379  N   ASP A 251     5039   5121   4806  -1046    503    282       N  
ATOM    380  CA  ASP A 251      25.684  33.858  -1.891  1.00 39.47           C  
ANISOU  380  CA  ASP A 251     5033   5127   4836  -1140    531    316       C  
ATOM    381  C   ASP A 251      25.243  35.277  -1.549  1.00 41.08           C  
ANISOU  381  C   ASP A 251     5326   5210   5071  -1165    485    403       C  
ATOM    382  O   ASP A 251      24.059  35.548  -1.331  1.00 40.51           O  
ANISOU  382  O   ASP A 251     5319   5066   5004  -1100    437    437       O  
ATOM    383  CB  ASP A 251      26.376  33.851  -3.262  1.00 41.62           C  
ANISOU  383  CB  ASP A 251     5276   5514   5024  -1225    603    344       C  
ATOM    384  CG  ASP A 251      25.616  34.513  -4.412  1.00 45.10           C  
ANISOU  384  CG  ASP A 251     5791   5972   5373  -1262    597    446       C  
ATOM    385  OD1 ASP A 251      24.434  34.942  -4.227  1.00 41.31           O  
ANISOU  385  OD1 ASP A 251     5382   5415   4896  -1209    536    501       O  
ATOM    386  OD2 ASP A 251      26.161  34.479  -5.537  1.00 47.07           O  
ANISOU  386  OD2 ASP A 251     6016   6326   5539  -1337    657    468       O  
ATOM    387  N   MET A 252      26.182  36.236  -1.598  1.00 41.22           N  
ANISOU  387  N   MET A 252     5348   5204   5109  -1264    505    446       N  
ATOM    388  CA  MET A 252      25.915  37.586  -1.092  1.00 41.73           C  
ANISOU  388  CA  MET A 252     5501   5129   5225  -1293    467    512       C  
ATOM    389  C   MET A 252      24.905  38.271  -2.007  1.00 42.68           C  
ANISOU  389  C   MET A 252     5705   5213   5297  -1281    454    623       C  
ATOM    390  O   MET A 252      23.964  38.872  -1.497  1.00 47.99           O  
ANISOU  390  O   MET A 252     6452   5768   6014  -1221    410    658       O  
ATOM    391  CB  MET A 252      27.208  38.450  -1.055  1.00 49.08           C  
ANISOU  391  CB  MET A 252     6417   6047   6183  -1422    496    536       C  
ATOM    392  CG  MET A 252      28.031  38.114   0.146  1.00 57.99           C  
ANISOU  392  CG  MET A 252     7479   7176   7376  -1432    485    445       C  
ATOM    393  SD  MET A 252      27.149  38.442   1.725  1.00 70.91           S  
ANISOU  393  SD  MET A 252     9189   8662   9091  -1352    413    397       S  
ATOM    394  CE  MET A 252      28.017  37.242   2.747  1.00 77.05           C  
ANISOU  394  CE  MET A 252     9840   9534   9899  -1329    405    286       C  
ATOM    395  N   ASN A 253      25.066  38.139  -3.334  1.00 43.59           N  
ANISOU  395  N   ASN A 253     5805   5437   5321  -1333    493    680       N  
ATOM    396  CA  ASN A 253      24.156  38.838  -4.232  1.00 49.55           C  
ANISOU  396  CA  ASN A 253     6633   6170   6023  -1331    475    805       C  
ATOM    397  C   ASN A 253      22.757  38.268  -4.110  1.00 48.29           C  
ANISOU  397  C   ASN A 253     6491   6007   5848  -1212    426    798       C  
ATOM    398  O   ASN A 253      21.771  39.021  -4.083  1.00 47.54           O  
ANISOU  398  O   ASN A 253     6465   5822   5776  -1164    384    887       O  
ATOM    399  CB  ASN A 253      24.617  38.885  -5.694  1.00 53.36           C  
ANISOU  399  CB  ASN A 253     7097   6780   6394  -1424    524    877       C  
ATOM    400  CG  ASN A 253      25.708  39.931  -5.875  1.00 54.19           C  
ANISOU  400  CG  ASN A 253     7216   6850   6522  -1548    559    940       C  
ATOM    401  OD1 ASN A 253      26.024  40.692  -4.948  1.00 55.61           O  
ANISOU  401  OD1 ASN A 253     7430   6899   6801  -1566    542    935       O  
ATOM    402  ND2 ASN A 253      26.263  39.998  -7.060  1.00 51.16           N  
ANISOU  402  ND2 ASN A 253     6811   6583   6044  -1641    610    998       N  
ATOM    403  N   SER A 254      22.655  36.938  -3.982  1.00 43.29           N  
ANISOU  403  N   SER A 254     5794   5465   5189  -1162    433    692       N  
ATOM    404  CA  SER A 254      21.333  36.409  -3.844  1.00 38.40           C  
ANISOU  404  CA  SER A 254     5189   4844   4556  -1062    386    687       C  
ATOM    405  C   SER A 254      20.779  36.781  -2.453  1.00 41.82           C  
ANISOU  405  C   SER A 254     5656   5135   5097   -979    340    662       C  
ATOM    406  O   SER A 254      19.555  36.942  -2.264  1.00 43.40           O  
ANISOU  406  O   SER A 254     5892   5288   5308   -898    295    705       O  
ATOM    407  CB  SER A 254      21.326  34.941  -4.223  1.00 39.13           C  
ANISOU  407  CB  SER A 254     5216   5065   4584  -1045    411    590       C  
ATOM    408  OG  SER A 254      22.220  34.225  -3.388  1.00 38.05           O  
ANISOU  408  OG  SER A 254     5020   4927   4509  -1036    438    475       O  
ATOM    409  N   LEU A 255      21.635  36.920  -1.436  1.00 40.20           N  
ANISOU  409  N   LEU A 255     5437   4868   4969   -999    350    593       N  
ATOM    410  CA  LEU A 255      21.105  37.381  -0.155  1.00 41.78           C  
ANISOU  410  CA  LEU A 255     5680   4936   5256   -933    311    571       C  
ATOM    411  C   LEU A 255      20.534  38.790  -0.312  1.00 43.98           C  
ANISOU  411  C   LEU A 255     6050   5091   5567   -932    296    682       C  
ATOM    412  O   LEU A 255      19.407  39.026   0.096  1.00 41.93           O  
ANISOU  412  O   LEU A 255     5830   4761   5339   -841    262    708       O  
ATOM    413  CB  LEU A 255      22.185  37.286   0.921  1.00 43.77           C  
ANISOU  413  CB  LEU A 255     5897   5161   5570   -971    321    479       C  
ATOM    414  CG  LEU A 255      21.803  37.925   2.246  1.00 49.36           C  
ANISOU  414  CG  LEU A 255     6660   5735   6358   -930    289    450       C  
ATOM    415  CD1 LEU A 255      20.667  37.188   2.866  1.00 43.59           C  
ANISOU  415  CD1 LEU A 255     5923   5004   5635   -814    256    410       C  
ATOM    416  CD2 LEU A 255      23.007  38.020   3.190  1.00 47.49           C  
ANISOU  416  CD2 LEU A 255     6392   5484   6167  -1000    295    376       C  
ATOM    417  N   MET A 256      21.220  39.683  -1.018  1.00 45.65           N  
ANISOU  417  N   MET A 256     6292   5284   5767  -1028    322    761       N  
ATOM    418  CA AMET A 256      20.762  41.048  -1.318  0.50 51.28           C  
ANISOU  418  CA AMET A 256     7096   5873   6514  -1034    314    885       C  
ATOM    419  CA BMET A 256      20.689  41.033  -1.185  0.50 49.87           C  
ANISOU  419  CA BMET A 256     6919   5685   6344  -1024    311    877       C  
ATOM    420  C   MET A 256      19.421  41.020  -2.065  1.00 50.77           C  
ANISOU  420  C   MET A 256     7048   5837   6405   -950    283    985       C  
ATOM    421  O   MET A 256      18.467  41.719  -1.749  1.00 51.32           O  
ANISOU  421  O   MET A 256     7174   5792   6531   -871    257   1048       O  
ATOM    422  CB AMET A 256      21.742  41.757  -2.271  0.50 54.09           C  
ANISOU  422  CB AMET A 256     7465   6249   6836  -1164    352    968       C  
ATOM    423  CB BMET A 256      21.742  41.992  -1.748  0.50 50.89           C  
ANISOU  423  CB BMET A 256     7078   5781   6473  -1153    347    945       C  
ATOM    424  CG AMET A 256      22.981  42.443  -1.694  0.50 63.58           C  
ANISOU  424  CG AMET A 256     8682   7376   8098  -1272    380    931       C  
ATOM    425  CG BMET A 256      22.962  42.264  -0.841  0.50 59.99           C  
ANISOU  425  CG BMET A 256     8223   6882   7687  -1240    368    857       C  
ATOM    426  SD AMET A 256      24.027  43.186  -3.043  0.50 66.60           S  
ANISOU  426  SD AMET A 256     9069   7812   8421  -1431    429   1050       S  
ATOM    427  SD BMET A 256      22.772  42.644   0.951  0.50 64.68           S  
ANISOU  427  SD BMET A 256     8866   7316   8392  -1190    343    750       S  
ATOM    428  CE AMET A 256      25.656  42.627  -2.543  0.50 63.44           C  
ANISOU  428  CE AMET A 256     8575   7503   8027  -1537    467    925       C  
ATOM    429  CE BMET A 256      24.164  41.728   1.623  0.50 69.74           C  
ANISOU  429  CE BMET A 256     9400   8073   9023  -1266    354    618       C  
ATOM    430  N   MET A 257      19.328  40.206  -3.129  1.00 48.68           N  
ANISOU  430  N   MET A 257     6730   5733   6032   -970    286   1006       N  
ATOM    431  CA  MET A 257      18.066  40.072  -3.868  1.00 52.44           C  
ANISOU  431  CA  MET A 257     7208   6265   6449   -904    248   1098       C  
ATOM    432  C   MET A 257      16.943  39.570  -2.939  1.00 57.99           C  
ANISOU  432  C   MET A 257     7900   6932   7201   -777    208   1042       C  
ATOM    433  O   MET A 257      15.772  39.961  -3.025  1.00 53.20           O  
ANISOU  433  O   MET A 257     7314   6288   6608   -694    171   1130       O  
ATOM    434  CB  MET A 257      18.176  39.078  -5.032  1.00 55.25           C  
ANISOU  434  CB  MET A 257     7505   6816   6671   -955    260   1091       C  
ATOM    435  CG  MET A 257      19.102  39.482  -6.155  1.00 71.99           C  
ANISOU  435  CG  MET A 257     9629   9010   8715  -1078    302   1161       C  
ATOM    436  SD  MET A 257      18.482  40.862  -7.227  1.00 94.04           S  
ANISOU  436  SD  MET A 257    12490  11767  11473  -1101    275   1391       S  
ATOM    437  CE  MET A 257      16.782  40.420  -7.585  1.00 80.91           C  
ANISOU  437  CE  MET A 257    10810  10176   9756   -993    204   1458       C  
ATOM    438  N   GLY A 258      17.317  38.654  -2.040  1.00 53.16           N  
ANISOU  438  N   GLY A 258     7245   6337   6614   -761    217    897       N  
ATOM    439  CA  GLY A 258      16.353  37.986  -1.198  1.00 53.58           C  
ANISOU  439  CA  GLY A 258     7276   6382   6697   -656    185    835       C  
ATOM    440  C   GLY A 258      15.689  38.972  -0.251  1.00 58.12           C  
ANISOU  440  C   GLY A 258     7911   6796   7373   -576    168    865       C  
ATOM    441  O   GLY A 258      14.473  38.902  -0.052  1.00 51.68           O  
ANISOU  441  O   GLY A 258     7092   5971   6571   -479    137    898       O  
ATOM    442  N   GLU A 259      16.519  39.877   0.294  1.00 58.18           N  
ANISOU  442  N   GLU A 259     7971   6684   7450   -625    195    851       N  
ATOM    443  CA  GLU A 259      16.129  40.950   1.189  1.00 63.21           C  
ANISOU  443  CA  GLU A 259     8681   7147   8187   -572    196    864       C  
ATOM    444  C   GLU A 259      15.006  41.745   0.534  1.00 71.78           C  
ANISOU  444  C   GLU A 259     9806   8181   9287   -499    178   1012       C  
ATOM    445  O   GLU A 259      14.061  42.108   1.236  1.00 65.84           O  
ANISOU  445  O   GLU A 259     9079   7336   8601   -394    169   1017       O  
ATOM    446  CB  GLU A 259      17.348  41.807   1.576  1.00 66.38           C  
ANISOU  446  CB  GLU A 259     9134   7445   8640   -673    229    835       C  
ATOM    447  CG  GLU A 259      18.306  41.040   2.505  1.00 77.89           C  
ANISOU  447  CG  GLU A 259    10544   8949  10099   -722    237    689       C  
ATOM    448  CD  GLU A 259      19.482  41.728   3.205  1.00 93.52           C  
ANISOU  448  CD  GLU A 259    12558  10843  12129   -822    260    631       C  
ATOM    449  OE1 GLU A 259      19.368  41.997   4.422  1.00 96.58           O  
ANISOU  449  OE1 GLU A 259    12981  11138  12575   -795    256    553       O  
ATOM    450  OE2 GLU A 259      20.561  41.899   2.581  1.00107.49           O  
ANISOU  450  OE2 GLU A 259    14312  12657  13873   -935    282    654       O  
ATOM    451  N   ASP A 260      15.080  41.959  -0.795  1.00 72.72           N  
ANISOU  451  N   ASP A 260     9920   8372   9338   -551    173   1133       N  
ATOM    452  CA  ASP A 260      14.032  42.669  -1.526  1.00 75.88           C  
ANISOU  452  CA  ASP A 260    10344   8744   9741   -485    148   1296       C  
ATOM    453  C   ASP A 260      12.813  41.772  -1.754  1.00 74.74           C  
ANISOU  453  C   ASP A 260    10130   8726   9541   -396    104   1311       C  
ATOM    454  O   ASP A 260      11.684  42.218  -1.577  1.00 80.02           O  
ANISOU  454  O   ASP A 260    10805   9338  10259   -287     81   1388       O  
ATOM    455  CB  ASP A 260      14.510  43.190  -2.890  1.00 84.95           C  
ANISOU  455  CB  ASP A 260    11509   9944  10823   -578    153   1433       C  
ATOM    456  CG  ASP A 260      15.599  44.251  -2.902  1.00 89.66           C  
ANISOU  456  CG  ASP A 260    12177  10415  11472   -676    195   1462       C  
ATOM    457  OD1 ASP A 260      16.084  44.659  -1.818  1.00 96.44           O  
ANISOU  457  OD1 ASP A 260    13081  11137  12423   -682    221   1367       O  
ATOM    458  OD2 ASP A 260      15.969  44.656  -4.015  1.00 86.03           O  
ANISOU  458  OD2 ASP A 260    11729  10004  10953   -756    200   1581       O  
ATOM    459  N   LYS A 261      13.043  40.513  -2.152  1.00 72.29           N  
ANISOU  459  N   LYS A 261     9750   8584   9130   -444     95   1237       N  
ATOM    460  CA  LYS A 261      11.969  39.614  -2.563  1.00 73.57           C  
ANISOU  460  CA  LYS A 261     9847   8884   9220   -392     51   1255       C  
ATOM    461  C   LYS A 261      11.215  39.085  -1.338  1.00 71.53           C  
ANISOU  461  C   LYS A 261     9564   8589   9025   -290     39   1159       C  
ATOM    462  O   LYS A 261       9.997  39.079  -1.294  1.00 76.71           O  
ANISOU  462  O   LYS A 261    10192   9262   9690   -199      5   1220       O  
ATOM    463  CB  LYS A 261      12.511  38.454  -3.417  1.00 70.81           C  
ANISOU  463  CB  LYS A 261     9445   8714   8744   -488     56   1196       C  
ATOM    464  CG  LYS A 261      13.166  38.900  -4.719  1.00 86.43           C  
ANISOU  464  CG  LYS A 261    11440  10760  10638   -592     70   1293       C  
ATOM    465  CD  LYS A 261      12.573  38.262  -5.963  1.00 91.80           C  
ANISOU  465  CD  LYS A 261    12074  11625  11178   -628     38   1355       C  
ATOM    466  CE  LYS A 261      12.962  38.947  -7.264  1.00 91.25           C  
ANISOU  466  CE  LYS A 261    12029  11619  11022   -719     43   1493       C  
ATOM    467  NZ  LYS A 261      14.379  38.736  -7.659  1.00 80.57           N  
ANISOU  467  NZ  LYS A 261    10682  10309   9621   -838    105   1422       N  
ATOM    468  N   ILE A 262      11.928  38.590  -0.327  1.00 81.54           N  
ANISOU  468  N   ILE A 262    10831   9817  10331   -307     66   1013       N  
ATOM    469  CA  ILE A 262      11.273  38.002   0.830  1.00 66.49           C  
ANISOU  469  CA  ILE A 262     8898   7892   8470   -223     57    922       C  
ATOM    470  C   ILE A 262      10.863  39.115   1.778  1.00 75.86           C  
ANISOU  470  C   ILE A 262    10144   8911   9769   -140     71    941       C  
ATOM    471  O   ILE A 262       9.844  38.994   2.441  1.00 81.02           O  
ANISOU  471  O   ILE A 262    10778   9547  10459    -42     59    932       O  
ATOM    472  CB  ILE A 262      12.207  37.019   1.547  1.00 62.87           C  
ANISOU  472  CB  ILE A 262     8413   7465   8006   -273     77    770       C  
ATOM    473  CG1 ILE A 262      12.496  35.781   0.702  1.00 60.97           C  
ANISOU  473  CG1 ILE A 262     8115   7382   7668   -336     73    733       C  
ATOM    474  CG2 ILE A 262      11.641  36.671   2.922  1.00 70.42           C  
ANISOU  474  CG2 ILE A 262     9360   8373   9023   -191     72    686       C  
ATOM    475  CD1 ILE A 262      13.839  35.158   1.076  1.00 60.08           C  
ANISOU  475  CD1 ILE A 262     7986   7283   7558   -407    108    618       C  
ATOM    476  N   LYS A 263      11.738  40.117   1.931  1.00 72.46           N  
ANISOU  476  N   LYS A 263     9783   8356   9390   -190    104    947       N  
ATOM    477  CA  LYS A 263      11.570  41.219   2.873  1.00 98.07           C  
ANISOU  477  CA  LYS A 263    13100  11419  12742   -134    131    940       C  
ATOM    478  C   LYS A 263      11.800  40.772   4.317  1.00114.31           C  
ANISOU  478  C   LYS A 263    15156  13440  14835   -119    147    785       C  
ATOM    479  O   LYS A 263      12.400  41.535   5.068  1.00143.37           O  
ANISOU  479  O   LYS A 263    18903  16992  18578   -148    178    731       O  
ATOM    480  CB  LYS A 263      10.243  41.969   2.669  1.00 94.98           C  
ANISOU  480  CB  LYS A 263    12721  10964  12402    -12    121   1064       C  
ATOM    481  CG  LYS A 263      10.039  42.481   1.248  1.00 99.12           C  
ANISOU  481  CG  LYS A 263    13246  11526  12888    -30     99   1236       C  
ATOM    482  CD  LYS A 263       8.604  42.785   0.873  1.00102.78           C  
ANISOU  482  CD  LYS A 263    13677  12002  13372     93     70   1370       C  
ATOM    483  CE  LYS A 263       8.440  42.963  -0.618  1.00 98.99           C  
ANISOU  483  CE  LYS A 263    13174  11621  12816     54     33   1537       C  
ATOM    484  NZ  LYS A 263       7.111  43.524  -0.939  1.00102.24           N  
ANISOU  484  NZ  LYS A 263    13558  12019  13267    180      4   1693       N  
ATOM    485  N   PHE A 264      11.366  39.568   4.720  1.00113.36           N  
ANISOU  485  N   PHE A 264    14965  13433  14674    -85    125    715       N  
ATOM    486  CA  PHE A 264      11.629  39.073   6.066  1.00118.10           C  
ANISOU  486  CA  PHE A 264    15559  14015  15296    -79    135    580       C  
ATOM    487  C   PHE A 264      10.584  39.696   7.005  1.00117.76           C  
ANISOU  487  C   PHE A 264    15549  13869  15323     32    151    574       C  
ATOM    488  O   PHE A 264      10.928  40.381   8.001  1.00100.95           O  
ANISOU  488  O   PHE A 264    13484  11620  13250     28    184    502       O  
ATOM    489  CB  PHE A 264      13.092  39.317   6.507  1.00113.56           C  
ANISOU  489  CB  PHE A 264    15019  13394  14732   -187    157    500       C  
ATOM    490  CG  PHE A 264      14.162  38.612   5.695  1.00107.98           C  
ANISOU  490  CG  PHE A 264    14266  12799  13962   -290    151    493       C  
ATOM    491  CD1 PHE A 264      14.572  39.073   4.448  1.00103.81           C  
ANISOU  491  CD1 PHE A 264    13751  12286  13405   -351    158    585       C  
ATOM    492  CD2 PHE A 264      14.755  37.450   6.171  1.00102.34           C  
ANISOU  492  CD2 PHE A 264    13490  12178  13216   -322    144    398       C  
ATOM    493  CE1 PHE A 264      15.527  38.394   3.709  1.00 88.04           C  
ANISOU  493  CE1 PHE A 264    11705  10398  11344   -440    163    571       C  
ATOM    494  CE2 PHE A 264      15.706  36.773   5.421  1.00 93.55           C  
ANISOU  494  CE2 PHE A 264    12328  11163  12052   -402    149    388       C  
ATOM    495  CZ  PHE A 264      16.098  37.251   4.196  1.00 81.19           C  
ANISOU  495  CZ  PHE A 264    10776   9615  10455   -462    162    468       C  
ATOM    496  N   LYS A 275      26.221  46.484  10.548  1.00 95.23           N  
ANISOU  496  N   LYS A 275    13045  10537  12601  -1670    282      8       N  
ATOM    497  CA  LYS A 275      25.798  45.061  10.670  1.00 97.42           C  
ANISOU  497  CA  LYS A 275    13211  10974  12830  -1544    252     -6       C  
ATOM    498  C   LYS A 275      26.425  44.224   9.554  1.00101.18           C  
ANISOU  498  C   LYS A 275    13564  11612  13267  -1555    252     69       C  
ATOM    499  O   LYS A 275      26.093  44.334   8.369  1.00113.56           O  
ANISOU  499  O   LYS A 275    15143  13169  14834  -1520    277    167       O  
ATOM    500  CB  LYS A 275      24.271  44.901  10.678  1.00 99.51           C  
ANISOU  500  CB  LYS A 275    13528  11168  13110  -1368    261     10       C  
ATOM    501  CG  LYS A 275      23.616  45.064  12.044  1.00103.66           C  
ANISOU  501  CG  LYS A 275    14117  11620  13649  -1318    255    -95       C  
ATOM    502  CD  LYS A 275      22.264  44.398  12.156  1.00 96.54           C  
ANISOU  502  CD  LYS A 275    13205  10733  12742  -1140    252    -87       C  
ATOM    503  CE  LYS A 275      21.536  44.775  13.429  1.00103.55           C  
ANISOU  503  CE  LYS A 275    14172  11525  13647  -1091    263   -186       C  
ATOM    504  NZ  LYS A 275      20.077  44.927  13.193  1.00109.27           N  
ANISOU  504  NZ  LYS A 275    14945  12164  14408   -929    290   -141       N  
ATOM    505  N   GLU A 276      27.348  43.368   9.975  1.00 79.84           N  
ANISOU  505  N   GLU A 276    10741   9064  10529  -1604    225     22       N  
ATOM    506  CA  GLU A 276      27.834  42.317   9.122  1.00 72.66           C  
ANISOU  506  CA  GLU A 276     9704   8318   9584  -1582    229     68       C  
ATOM    507  C   GLU A 276      26.736  41.326   8.786  1.00 68.79           C  
ANISOU  507  C   GLU A 276     9191   7871   9075  -1417    227     85       C  
ATOM    508  O   GLU A 276      25.794  41.108   9.560  1.00 58.83           O  
ANISOU  508  O   GLU A 276     7968   6564   7820  -1320    207     41       O  
ATOM    509  CB  GLU A 276      28.823  41.417   9.830  1.00 81.04           C  
ANISOU  509  CB  GLU A 276    10634   9533  10623  -1623    198     10       C  
ATOM    510  CG  GLU A 276      29.928  42.168  10.469  1.00 95.02           C  
ANISOU  510  CG  GLU A 276    12401  11298  12403  -1788    183    -27       C  
ATOM    511  CD  GLU A 276      31.123  41.293  10.226  1.00109.16           C  
ANISOU  511  CD  GLU A 276    14027  13273  14172  -1835    177    -14       C  
ATOM    512  OE1 GLU A 276      32.140  41.536  10.876  1.00127.14           O  
ANISOU  512  OE1 GLU A 276    16251  15606  16448  -1959    151    -47       O  
ATOM    513  OE2 GLU A 276      30.991  40.354   9.384  1.00 92.84           O  
ANISOU  513  OE2 GLU A 276    11885  11295  12092  -1743    201     27       O  
ATOM    514  N   VAL A 277      26.995  40.635   7.681  1.00 52.92           N  
ANISOU  514  N   VAL A 277     7102   5968   7034  -1400    249    141       N  
ATOM    515  CA  VAL A 277      26.076  39.665   7.134  1.00 59.70           C  
ANISOU  515  CA  VAL A 277     7933   6882   7866  -1268    251    162       C  
ATOM    516  C   VAL A 277      25.976  38.510   8.121  1.00 47.19           C  
ANISOU  516  C   VAL A 277     6275   5376   6278  -1195    218     86       C  
ATOM    517  O   VAL A 277      24.889  38.052   8.391  1.00 51.35           O  
ANISOU  517  O   VAL A 277     6826   5881   6801  -1084    203     74       O  
ATOM    518  CB  VAL A 277      26.584  39.188   5.761  1.00 58.99           C  
ANISOU  518  CB  VAL A 277     7774   6902   7735  -1293    289    221       C  
ATOM    519  CG1 VAL A 277      25.812  37.990   5.321  1.00 60.87           C  
ANISOU  519  CG1 VAL A 277     7968   7218   7940  -1174    289    218       C  
ATOM    520  CG2 VAL A 277      26.510  40.290   4.715  1.00 77.26           C  
ANISOU  520  CG2 VAL A 277    10166   9144  10044  -1355    319    315       C  
ATOM    521  N   ALA A 278      27.102  38.078   8.711  1.00 42.72           N  
ANISOU  521  N   ALA A 278     5617   4899   5713  -1260    204     42       N  
ATOM    522  CA  ALA A 278      27.072  36.935   9.626  1.00 43.73           C  
ANISOU  522  CA  ALA A 278     5668   5107   5840  -1191    171    -12       C  
ATOM    523  C   ALA A 278      26.205  37.196  10.850  1.00 44.71           C  
ANISOU  523  C   ALA A 278     5866   5149   5971  -1144    134    -62       C  
ATOM    524  O   ALA A 278      25.440  36.304  11.288  1.00 38.95           O  
ANISOU  524  O   ALA A 278     5117   4447   5234  -1038    116    -83       O  
ATOM    525  CB  ALA A 278      28.437  36.561  10.033  1.00 44.48           C  
ANISOU  525  CB  ALA A 278     5649   5310   5939  -1270    159    -33       C  
ATOM    526  N   ILE A 279      26.277  38.433  11.362  1.00 42.93           N  
ANISOU  526  N   ILE A 279     5731   4818   5759  -1223    130    -83       N  
ATOM    527  CA  ILE A 279      25.561  38.834  12.553  1.00 47.06           C  
ANISOU  527  CA  ILE A 279     6333   5259   6286  -1196    108   -144       C  
ATOM    528  C   ILE A 279      24.085  38.963  12.240  1.00 43.70           C  
ANISOU  528  C   ILE A 279     5989   4742   5871  -1073    126   -119       C  
ATOM    529  O   ILE A 279      23.306  38.538  13.070  1.00 44.89           O  
ANISOU  529  O   ILE A 279     6150   4891   6013   -992    108   -161       O  
ATOM    530  CB  ILE A 279      26.123  40.118  13.202  1.00 51.50           C  
ANISOU  530  CB  ILE A 279     6974   5730   6861  -1327    106   -187       C  
ATOM    531  CG1 ILE A 279      27.478  39.835  13.855  1.00 54.21           C  
ANISOU  531  CG1 ILE A 279     7219   6192   7184  -1444     70   -223       C  
ATOM    532  CG2 ILE A 279      25.140  40.658  14.234  1.00 52.37           C  
ANISOU  532  CG2 ILE A 279     7192   5728   6976  -1281    103   -252       C  
ATOM    533  CD1 ILE A 279      28.232  41.110  14.278  1.00 60.12           C  
ANISOU  533  CD1 ILE A 279     8034   6866   7940  -1608     69   -260       C  
ATOM    534  N   ARG A 280      23.727  39.530  11.076  1.00 41.27           N  
ANISOU  534  N   ARG A 280     5732   4370   5578  -1061    159    -47       N  
ATOM    535  CA  ARG A 280      22.344  39.663  10.715  1.00 47.87           C  
ANISOU  535  CA  ARG A 280     6630   5132   6424   -944    172     -8       C  
ATOM    536  C   ARG A 280      21.755  38.255  10.639  1.00 45.28           C  
ANISOU  536  C   ARG A 280     6220   4916   6066   -839    154     -9       C  
ATOM    537  O   ARG A 280      20.641  38.051  11.063  1.00 41.03           O  
ANISOU  537  O   ARG A 280     5708   4349   5530   -741    147    -21       O  
ATOM    538  CB  ARG A 280      22.106  40.375   9.384  1.00 55.94           C  
ANISOU  538  CB  ARG A 280     7701   6095   7458   -950    203     88       C  
ATOM    539  CG  ARG A 280      22.390  41.872   9.446  1.00 76.71           C  
ANISOU  539  CG  ARG A 280    10438   8574  10133  -1035    225    102       C  
ATOM    540  CD  ARG A 280      21.421  42.764   8.637  1.00 89.70           C  
ANISOU  540  CD  ARG A 280    12174  10094  11812   -974    251    196       C  
ATOM    541  NE  ARG A 280      21.278  42.487   7.199  1.00 97.37           N  
ANISOU  541  NE  ARG A 280    13109  11134  12751   -956    259    304       N  
ATOM    542  CZ  ARG A 280      22.249  42.585   6.282  1.00107.44           C  
ANISOU  542  CZ  ARG A 280    14351  12468  14001  -1059    273    356       C  
ATOM    543  NH1 ARG A 280      22.011  42.299   5.008  1.00102.86           N  
ANISOU  543  NH1 ARG A 280    13743  11960  13379  -1039    282    448       N  
ATOM    544  NH2 ARG A 280      23.470  42.956   6.638  1.00115.14           N  
ANISOU  544  NH2 ARG A 280    15318  13442  14986  -1189    280    314       N  
ATOM    545  N   ILE A 281      22.473  37.320  10.052  1.00 36.28           N  
ANISOU  545  N   ILE A 281     4984   3897   4902   -860    154      3       N  
ATOM    546  CA  ILE A 281      21.919  35.980   9.892  1.00 37.33           C  
ANISOU  546  CA  ILE A 281     5048   4121   5012   -767    144      0       C  
ATOM    547  C   ILE A 281      21.742  35.348  11.255  1.00 35.53           C  
ANISOU  547  C   ILE A 281     4793   3919   4787   -727    111    -64       C  
ATOM    548  O   ILE A 281      20.666  34.791  11.561  1.00 38.90           O  
ANISOU  548  O   ILE A 281     5226   4346   5208   -633    100    -70       O  
ATOM    549  CB  ILE A 281      22.749  35.120   8.948  1.00 36.75           C  
ANISOU  549  CB  ILE A 281     4884   4160   4919   -795    162     20       C  
ATOM    550  CG1 ILE A 281      22.542  35.540   7.499  1.00 42.08           C  
ANISOU  550  CG1 ILE A 281     5589   4828   5571   -809    195     92       C  
ATOM    551  CG2 ILE A 281      22.513  33.634   9.145  1.00 35.38           C  
ANISOU  551  CG2 ILE A 281     4632   4075   4735   -719    152     -9       C  
ATOM    552  CD1 ILE A 281      23.632  35.029   6.602  1.00 46.29           C  
ANISOU  552  CD1 ILE A 281     6043   5462   6081   -870    227    102       C  
ATOM    553  N   PHE A 282      22.810  35.377  12.055  1.00 38.34           N  
ANISOU  553  N   PHE A 282     5110   4310   5146   -805     93   -107       N  
ATOM    554  CA  PHE A 282      22.769  34.818  13.400  1.00 40.77           C  
ANISOU  554  CA  PHE A 282     5387   4655   5445   -783     57   -161       C  
ATOM    555  C   PHE A 282      21.599  35.368  14.235  1.00 38.41           C  
ANISOU  555  C   PHE A 282     5180   4268   5144   -729     53   -193       C  
ATOM    556  O   PHE A 282      20.938  34.657  14.949  1.00 38.68           O  
ANISOU  556  O   PHE A 282     5196   4334   5165   -660     35   -215       O  
ATOM    557  CB  PHE A 282      24.064  35.117  14.181  1.00 38.81           C  
ANISOU  557  CB  PHE A 282     5100   4450   5194   -896     33   -196       C  
ATOM    558  CG  PHE A 282      24.254  34.189  15.355  1.00 38.56           C  
ANISOU  558  CG  PHE A 282     4999   4506   5146   -875    -10   -229       C  
ATOM    559  CD1 PHE A 282      24.636  32.869  15.134  1.00 45.18           C  
ANISOU  559  CD1 PHE A 282     5725   5446   5992   -827    -18   -202       C  
ATOM    560  CD2 PHE A 282      24.068  34.623  16.654  1.00 44.15           C  
ANISOU  560  CD2 PHE A 282     5752   5194   5829   -904    -38   -283       C  
ATOM    561  CE1 PHE A 282      24.911  32.027  16.197  1.00 45.74           C  
ANISOU  561  CE1 PHE A 282     5726   5599   6054   -811    -60   -214       C  
ATOM    562  CE2 PHE A 282      24.331  33.779  17.724  1.00 43.10           C  
ANISOU  562  CE2 PHE A 282     5547   5156   5670   -896    -83   -300       C  
ATOM    563  CZ  PHE A 282      24.721  32.474  17.491  1.00 43.50           C  
ANISOU  563  CZ  PHE A 282     5485   5307   5737   -845    -96   -258       C  
ATOM    564  N   GLN A 283      21.407  36.669  14.207  1.00 33.85           N  
ANISOU  564  N   GLN A 283     4701   3577   4584   -766     74   -200       N  
ATOM    565  CA  GLN A 283      20.310  37.295  14.896  1.00 35.40           C  
ANISOU  565  CA  GLN A 283     4987   3676   4787   -709     85   -232       C  
ATOM    566  C   GLN A 283      18.956  36.930  14.291  1.00 40.15           C  
ANISOU  566  C   GLN A 283     5597   4261   5395   -582    100   -182       C  
ATOM    567  O   GLN A 283      17.985  36.795  15.008  1.00 42.16           O  
ANISOU  567  O   GLN A 283     5873   4499   5645   -506    100   -209       O  
ATOM    568  CB  GLN A 283      20.541  38.801  14.927  1.00 38.35           C  
ANISOU  568  CB  GLN A 283     5466   3915   5189   -783    113   -249       C  
ATOM    569  CG  GLN A 283      21.492  39.110  16.094  1.00 44.05           C  
ANISOU  569  CG  GLN A 283     6192   4655   5889   -897     90   -332       C  
ATOM    570  CD  GLN A 283      21.823  40.578  16.223  1.00 46.36           C  
ANISOU  570  CD  GLN A 283     6595   4810   6210   -993    118   -365       C  
ATOM    571  OE1 GLN A 283      21.717  41.321  15.246  1.00 53.00           O  
ANISOU  571  OE1 GLN A 283     7489   5556   7092   -997    151   -307       O  
ATOM    572  NE2 GLN A 283      22.325  40.965  17.391  1.00 48.17           N  
ANISOU  572  NE2 GLN A 283     6853   5035   6411  -1083    103   -455       N  
ATOM    573  N   GLY A 284      18.870  36.805  12.982  1.00 40.26           N  
ANISOU  573  N   GLY A 284     5593   4287   5415   -565    112   -110       N  
ATOM    574  CA  GLY A 284      17.648  36.321  12.368  1.00 43.28           C  
ANISOU  574  CA  GLY A 284     5966   4684   5794   -459    116    -59       C  
ATOM    575  C   GLY A 284      17.245  34.939  12.937  1.00 45.65           C  
ANISOU  575  C   GLY A 284     6192   5084   6068   -400     91    -88       C  
ATOM    576  O   GLY A 284      16.059  34.766  13.220  1.00 37.16           O  
ANISOU  576  O   GLY A 284     5129   3997   4992   -313     91    -82       O  
ATOM    577  N   CYS A 285      18.221  34.021  13.156  1.00 37.41           N  
ANISOU  577  N   CYS A 285     5072   4132   5010   -445     72   -113       N  
ATOM    578  CA  CYS A 285      17.944  32.724  13.772  1.00 34.13           C  
ANISOU  578  CA  CYS A 285     4590   3798   4579   -395     49   -134       C  
ATOM    579  C   CYS A 285      17.430  32.890  15.184  1.00 38.36           C  
ANISOU  579  C   CYS A 285     5155   4312   5105   -371     35   -183       C  
ATOM    580  O   CYS A 285      16.510  32.176  15.607  1.00 33.82           O  
ANISOU  580  O   CYS A 285     4561   3768   4519   -299     27   -183       O  
ATOM    581  CB  CYS A 285      19.136  31.787  13.851  1.00 35.26           C  
ANISOU  581  CB  CYS A 285     4646   4030   4721   -441     33   -146       C  
ATOM    582  SG  CYS A 285      19.661  31.392  12.158  1.00 39.43           S  
ANISOU  582  SG  CYS A 285     5132   4597   5251   -460     63   -101       S  
ATOM    583  N   GLN A 286      17.982  33.854  15.909  1.00 33.60           N  
ANISOU  583  N   GLN A 286     4601   3660   4503   -436     36   -226       N  
ATOM    584  CA  GLN A 286      17.431  34.154  17.225  1.00 35.61           C  
ANISOU  584  CA  GLN A 286     4898   3891   4738   -418     33   -282       C  
ATOM    585  C   GLN A 286      16.010  34.685  17.187  1.00 38.84           C  
ANISOU  585  C   GLN A 286     5372   4224   5162   -327     65   -275       C  
ATOM    586  O   GLN A 286      15.256  34.295  18.070  1.00 39.02           O  
ANISOU  586  O   GLN A 286     5389   4273   5163   -275     63   -302       O  
ATOM    587  CB  GLN A 286      18.272  35.129  18.038  1.00 38.22           C  
ANISOU  587  CB  GLN A 286     5280   4182   5059   -518     31   -344       C  
ATOM    588  CG  GLN A 286      19.641  34.517  18.328  1.00 47.86           C  
ANISOU  588  CG  GLN A 286     6417   5504   6261   -604     -8   -350       C  
ATOM    589  CD  GLN A 286      20.660  35.402  18.996  1.00 52.53           C  
ANISOU  589  CD  GLN A 286     7040   6080   6836   -728    -20   -404       C  
ATOM    590  OE1 GLN A 286      20.538  36.626  18.977  1.00 46.04           O  
ANISOU  590  OE1 GLN A 286     6315   5147   6028   -768      9   -437       O  
ATOM    591  NE2 GLN A 286      21.657  34.753  19.603  1.00 46.16           N  
ANISOU  591  NE2 GLN A 286     6149   5386   6002   -790    -66   -409       N  
ATOM    592  N   PHE A 287      15.671  35.600  16.260  1.00 41.21           N  
ANISOU  592  N   PHE A 287     5728   4432   5497   -310     95   -235       N  
ATOM    593  CA  PHE A 287      14.287  36.059  16.188  1.00 44.23           C  
ANISOU  593  CA  PHE A 287     6154   4748   5900   -210    124   -214       C  
ATOM    594  C   PHE A 287      13.355  34.882  15.897  1.00 42.12           C  
ANISOU  594  C   PHE A 287     5815   4572   5616   -127    107   -171       C  
ATOM    595  O   PHE A 287      12.280  34.794  16.458  1.00 43.05           O  
ANISOU  595  O   PHE A 287     5935   4689   5730    -51    120   -179       O  
ATOM    596  CB  PHE A 287      14.127  37.188  15.162  1.00 59.37           C  
ANISOU  596  CB  PHE A 287     8135   6558   7863   -203    153   -157       C  
ATOM    597  CG  PHE A 287      12.696  37.566  14.843  1.00 79.41           C  
ANISOU  597  CG  PHE A 287    10696   9044  10431    -86    178   -105       C  
ATOM    598  CD1 PHE A 287      11.992  38.483  15.620  1.00 91.17           C  
ANISOU  598  CD1 PHE A 287    12257  10429  11953    -31    220   -144       C  
ATOM    599  CD2 PHE A 287      12.027  36.954  13.783  1.00 87.36           C  
ANISOU  599  CD2 PHE A 287    11647  10115  11431    -30    162    -19       C  
ATOM    600  CE1 PHE A 287      10.671  38.802  15.314  1.00 92.69           C  
ANISOU  600  CE1 PHE A 287    12454  10581  12181     86    245    -88       C  
ATOM    601  CE2 PHE A 287      10.707  37.270  13.487  1.00 89.27           C  
ANISOU  601  CE2 PHE A 287    11893  10326  11697     75    177     38       C  
ATOM    602  CZ  PHE A 287      10.030  38.191  14.257  1.00 81.99           C  
ANISOU  602  CZ  PHE A 287    11032   9301  10818    139    219      9       C  
ATOM    603  N   ARG A 288      13.777  33.978  15.039  1.00 36.36           N  
ANISOU  603  N   ARG A 288     5020   3919   4874   -147     84   -130       N  
ATOM    604  CA  ARG A 288      12.994  32.795  14.724  1.00 38.21           C  
ANISOU  604  CA  ARG A 288     5189   4236   5090    -88     68    -98       C  
ATOM    605  C   ARG A 288      12.838  31.921  15.963  1.00 37.26           C  
ANISOU  605  C   ARG A 288     5032   4176   4947    -75     51   -144       C  
ATOM    606  O   ARG A 288      11.744  31.407  16.232  1.00 36.10           O  
ANISOU  606  O   ARG A 288     4863   4061   4791     -8     51   -131       O  
ATOM    607  CB  ARG A 288      13.604  32.099  13.514  1.00 42.18           C  
ANISOU  607  CB  ARG A 288     5645   4796   5585   -126     57    -59       C  
ATOM    608  CG  ARG A 288      12.999  30.734  13.178  1.00 55.33           C  
ANISOU  608  CG  ARG A 288     7244   6546   7230    -88     41    -41       C  
ATOM    609  CD  ARG A 288      11.624  30.675  12.478  1.00 66.21           C  
ANISOU  609  CD  ARG A 288     8619   7936   8599    -23     41     12       C  
ATOM    610  NE  ARG A 288      10.383  30.953  13.235  1.00 77.93           N  
ANISOU  610  NE  ARG A 288    10114   9403  10089     51     45     16       N  
ATOM    611  CZ  ARG A 288       9.491  30.053  13.682  1.00 84.63           C  
ANISOU  611  CZ  ARG A 288    10920  10311  10925     93     34     15       C  
ATOM    612  NH1 ARG A 288       9.759  28.754  13.667  1.00 96.99           N  
ANISOU  612  NH1 ARG A 288    12434  11943  12474     67     15      1       N  
ATOM    613  NH2 ARG A 288       8.342  30.473  14.191  1.00 77.47           N  
ANISOU  613  NH2 ARG A 288    10019   9390  10024    163     46     28       N  
ATOM    614  N   SER A 289      13.899  31.761  16.767  1.00 35.05           N  
ANISOU  614  N   SER A 289     4741   3920   4655   -140     35   -190       N  
ATOM    615  CA  SER A 289      13.785  30.987  18.004  1.00 33.38           C  
ANISOU  615  CA  SER A 289     4497   3772   4415   -132     15   -223       C  
ATOM    616  C   SER A 289      12.761  31.635  18.923  1.00 37.81           C  
ANISOU  616  C   SER A 289     5108   4294   4961    -84     40   -257       C  
ATOM    617  O   SER A 289      12.008  30.948  19.574  1.00 34.08           O  
ANISOU  617  O   SER A 289     4607   3874   4467    -40     36   -257       O  
ATOM    618  CB  SER A 289      15.081  30.936  18.788  1.00 38.22           C  
ANISOU  618  CB  SER A 289     5092   4417   5010   -214     -9   -261       C  
ATOM    619  OG  SER A 289      15.808  29.954  18.203  1.00 38.16           O  
ANISOU  619  OG  SER A 289     5013   4468   5016   -232    -29   -228       O  
ATOM    620  N   VAL A 290      12.746  32.988  18.999  1.00 33.02           N  
ANISOU  620  N   VAL A 290     4582   3593   4371    -93     72   -288       N  
ATOM    621  CA  VAL A 290      11.761  33.630  19.873  1.00 35.01           C  
ANISOU  621  CA  VAL A 290     4884   3800   4615    -39    109   -330       C  
ATOM    622  C   VAL A 290      10.337  33.365  19.403  1.00 40.30           C  
ANISOU  622  C   VAL A 290     5529   4479   5304     66    127   -276       C  
ATOM    623  O   VAL A 290       9.478  33.046  20.215  1.00 38.75           O  
ANISOU  623  O   VAL A 290     5317   4321   5084    116    141   -294       O  
ATOM    624  CB  VAL A 290      12.047  35.146  19.901  1.00 39.27           C  
ANISOU  624  CB  VAL A 290     5521   4214   5184    -68    147   -372       C  
ATOM    625  CG1 VAL A 290      10.899  35.952  20.528  1.00 48.16           C  
ANISOU  625  CG1 VAL A 290     6707   5267   6323     11    204   -410       C  
ATOM    626  CG2 VAL A 290      13.361  35.408  20.633  1.00 40.38           C  
ANISOU  626  CG2 VAL A 290     5685   4364   5294   -185    127   -439       C  
ATOM    627  N   GLU A 291      10.074  33.423  18.090  1.00 35.80           N  
ANISOU  627  N   GLU A 291     4946   3888   4767     95    124   -205       N  
ATOM    628  CA  GLU A 291       8.759  33.043  17.608  1.00 41.78           C  
ANISOU  628  CA  GLU A 291     5662   4678   5532    183    130   -145       C  
ATOM    629  C   GLU A 291       8.465  31.578  17.951  1.00 42.41           C  
ANISOU  629  C   GLU A 291     5664   4872   5576    185     99   -138       C  
ATOM    630  O   GLU A 291       7.323  31.242  18.273  1.00 38.11           O  
ANISOU  630  O   GLU A 291     5087   4367   5023    248    109   -122       O  
ATOM    631  CB  GLU A 291       8.602  33.204  16.094  1.00 39.96           C  
ANISOU  631  CB  GLU A 291     5420   4434   5327    196    120    -64       C  
ATOM    632  CG  GLU A 291       8.571  34.658  15.676  1.00 64.03           C  
ANISOU  632  CG  GLU A 291     8542   7363   8421    217    153    -44       C  
ATOM    633  CD  GLU A 291       8.361  34.875  14.180  1.00 81.40           C  
ANISOU  633  CD  GLU A 291    10731   9558  10637    229    141     51       C  
ATOM    634  OE1 GLU A 291       8.602  33.905  13.373  1.00 72.90           O  
ANISOU  634  OE1 GLU A 291     9598   8571   9527    192    106     84       O  
ATOM    635  OE2 GLU A 291       7.990  36.023  13.824  1.00 81.72           O  
ANISOU  635  OE2 GLU A 291    10823   9504  10723    273    169     93       O  
ATOM    636  N   ALA A 292       9.475  30.711  17.826  1.00 32.10           N  
ANISOU  636  N   ALA A 292     4324   3615   4254    117     64   -144       N  
ATOM    637  CA  ALA A 292       9.259  29.298  18.100  1.00 31.21           C  
ANISOU  637  CA  ALA A 292     4145   3593   4119    117     38   -131       C  
ATOM    638  C   ALA A 292       8.893  29.088  19.570  1.00 32.32           C  
ANISOU  638  C   ALA A 292     4282   3768   4228    130     44   -170       C  
ATOM    639  O   ALA A 292       7.980  28.322  19.872  1.00 34.56           O  
ANISOU  639  O   ALA A 292     4523   4109   4497    167     42   -148       O  
ATOM    640  CB  ALA A 292      10.445  28.447  17.699  1.00 34.54           C  
ANISOU  640  CB  ALA A 292     4531   4048   4543     54      9   -128       C  
ATOM    641  N   VAL A 293       9.533  29.838  20.477  1.00 34.06           N  
ANISOU  641  N   VAL A 293     4551   3958   4432     94     54   -228       N  
ATOM    642  CA  VAL A 293       9.263  29.737  21.896  1.00 36.60           C  
ANISOU  642  CA  VAL A 293     4877   4320   4707     93     62   -272       C  
ATOM    643  C   VAL A 293       7.807  30.089  22.147  1.00 36.79           C  
ANISOU  643  C   VAL A 293     4908   4338   4731    177    106   -270       C  
ATOM    644  O   VAL A 293       7.158  29.406  22.911  1.00 39.38           O  
ANISOU  644  O   VAL A 293     5200   4737   5025    196    108   -266       O  
ATOM    645  CB  VAL A 293      10.217  30.591  22.742  1.00 37.25           C  
ANISOU  645  CB  VAL A 293     5016   4372   4763     26     67   -344       C  
ATOM    646  CG1 VAL A 293       9.790  30.651  24.176  1.00 37.85           C  
ANISOU  646  CG1 VAL A 293     5109   4492   4778     26     85   -397       C  
ATOM    647  CG2 VAL A 293      11.632  30.072  22.621  1.00 39.99           C  
ANISOU  647  CG2 VAL A 293     5331   4754   5107    -55     18   -335       C  
ATOM    648  N   GLN A 294       7.297  31.137  21.487  1.00 35.85           N  
ANISOU  648  N   GLN A 294     4830   4136   4653    228    143   -264       N  
ATOM    649  CA  GLN A 294       5.924  31.550  21.612  1.00 35.99           C  
ANISOU  649  CA  GLN A 294     4844   4144   4685    320    188   -252       C  
ATOM    650  C   GLN A 294       4.997  30.398  21.197  1.00 32.55           C  
ANISOU  650  C   GLN A 294     4321   3799   4244    357    165   -182       C  
ATOM    651  O   GLN A 294       3.992  30.105  21.853  1.00 33.09           O  
ANISOU  651  O   GLN A 294     4356   3924   4293    404    189   -179       O  
ATOM    652  CB  GLN A 294       5.617  32.805  20.771  1.00 38.53           C  
ANISOU  652  CB  GLN A 294     5215   4356   5067    374    223   -232       C  
ATOM    653  CG  GLN A 294       6.517  34.015  21.043  1.00 40.01           C  
ANISOU  653  CG  GLN A 294     5498   4432   5271    330    250   -299       C  
ATOM    654  CD  GLN A 294       6.356  35.205  20.080  1.00 44.74           C  
ANISOU  654  CD  GLN A 294     6149   4909   5939    373    279   -262       C  
ATOM    655  OE1 GLN A 294       5.750  35.160  19.013  1.00 56.19           O  
ANISOU  655  OE1 GLN A 294     7563   6362   7424    428    268   -174       O  
ATOM    656  NE2 GLN A 294       6.741  36.369  20.535  1.00 52.08           N  
ANISOU  656  NE2 GLN A 294     7169   5725   6891    358    322   -328       N  
ATOM    657  N   GLU A 295       5.311  29.785  20.079  1.00 29.41           N  
ANISOU  657  N   GLU A 295     3891   3419   3864    331    124   -128       N  
ATOM    658  CA  GLU A 295       4.448  28.721  19.576  1.00 34.16           C  
ANISOU  658  CA  GLU A 295     4418   4099   4460    351    102    -67       C  
ATOM    659  C   GLU A 295       4.536  27.502  20.486  1.00 30.49           C  
ANISOU  659  C   GLU A 295     3913   3713   3958    313     82    -79       C  
ATOM    660  O   GLU A 295       3.506  26.906  20.786  1.00 34.53           O  
ANISOU  660  O   GLU A 295     4375   4289   4455    342     87    -51       O  
ATOM    661  CB  GLU A 295       4.849  28.339  18.139  1.00 32.37           C  
ANISOU  661  CB  GLU A 295     4175   3871   4252    318     67    -20       C  
ATOM    662  CG  GLU A 295       4.733  29.530  17.158  1.00 35.96           C  
ANISOU  662  CG  GLU A 295     4666   4257   4740    352     82     11       C  
ATOM    663  CD  GLU A 295       5.484  29.276  15.851  1.00 46.35           C  
ANISOU  663  CD  GLU A 295     5981   5570   6059    298     52     41       C  
ATOM    664  OE1 GLU A 295       6.144  28.208  15.692  1.00 38.01           O  
ANISOU  664  OE1 GLU A 295     4899   4555   4985    240     26     28       O  
ATOM    665  OE2 GLU A 295       5.343  30.088  14.981  1.00 42.29           O  
ANISOU  665  OE2 GLU A 295     5488   5015   5563    319     57     83       O  
ATOM    666  N   ILE A 296       5.750  27.133  20.910  1.00 32.67           N  
ANISOU  666  N   ILE A 296     4205   3987   4219    248     58   -110       N  
ATOM    667  CA  ILE A 296       5.933  25.970  21.816  1.00 29.03           C  
ANISOU  667  CA  ILE A 296     3707   3597   3727    212     34   -107       C  
ATOM    668  C   ILE A 296       5.231  26.188  23.128  1.00 30.87           C  
ANISOU  668  C   ILE A 296     3943   3871   3915    237     65   -133       C  
ATOM    669  O   ILE A 296       4.649  25.263  23.725  1.00 32.35           O  
ANISOU  669  O   ILE A 296     4085   4130   4076    235     59   -105       O  
ATOM    670  CB  ILE A 296       7.416  25.664  22.035  1.00 30.04           C  
ANISOU  670  CB  ILE A 296     3844   3717   3853    146      2   -125       C  
ATOM    671  CG1 ILE A 296       8.053  25.265  20.703  1.00 32.41           C  
ANISOU  671  CG1 ILE A 296     4130   3989   4196    125    -18    -99       C  
ATOM    672  CG2 ILE A 296       7.663  24.619  23.093  1.00 30.04           C  
ANISOU  672  CG2 ILE A 296     3808   3784   3820    115    -22   -112       C  
ATOM    673  CD1 ILE A 296       9.581  25.361  20.700  1.00 33.15           C  
ANISOU  673  CD1 ILE A 296     4233   4062   4299     69    -38   -121       C  
ATOM    674  N   THR A 297       5.274  27.423  23.649  1.00 31.39           N  
ANISOU  674  N   THR A 297     4066   3890   3968    254    103   -191       N  
ATOM    675  CA  THR A 297       4.570  27.685  24.895  1.00 33.17           C  
ANISOU  675  CA  THR A 297     4299   4158   4144    278    144   -228       C  
ATOM    676  C   THR A 297       3.061  27.466  24.767  1.00 35.91           C  
ANISOU  676  C   THR A 297     4595   4548   4500    351    176   -187       C  
ATOM    677  O   THR A 297       2.401  26.871  25.630  1.00 34.03           O  
ANISOU  677  O   THR A 297     4319   4392   4219    355    190   -178       O  
ATOM    678  CB  THR A 297       4.942  29.079  25.434  1.00 38.56           C  
ANISOU  678  CB  THR A 297     5064   4770   4816    278    187   -312       C  
ATOM    679  OG1 THR A 297       6.368  29.171  25.646  1.00 35.95           O  
ANISOU  679  OG1 THR A 297     4768   4421   4467    193    149   -346       O  
ATOM    680  CG2 THR A 297       4.212  29.352  26.707  1.00 40.61           C  
ANISOU  680  CG2 THR A 297     5336   5076   5018    302    240   -364       C  
ATOM    681  N   GLU A 298       2.474  27.910  23.674  1.00 32.95           N  
ANISOU  681  N   GLU A 298     4209   4131   4179    406    186   -152       N  
ATOM    682  CA  GLU A 298       1.047  27.723  23.493  1.00 35.77           C  
ANISOU  682  CA  GLU A 298     4504   4540   4545    474    211   -104       C  
ATOM    683  C   GLU A 298       0.731  26.246  23.289  1.00 33.22           C  
ANISOU  683  C   GLU A 298     4108   4304   4208    433    166    -43       C  
ATOM    684  O   GLU A 298      -0.161  25.733  23.882  1.00 30.47           O  
ANISOU  684  O   GLU A 298     3709   4033   3834    447    183    -22       O  
ATOM    685  CB  GLU A 298       0.701  28.666  22.347  1.00 43.42           C  
ANISOU  685  CB  GLU A 298     5484   5438   5574    535    224    -74       C  
ATOM    686  CG  GLU A 298      -0.497  28.329  21.582  1.00 61.15           C  
ANISOU  686  CG  GLU A 298     7652   7740   7841    585    218      2       C  
ATOM    687  CD  GLU A 298      -0.814  29.526  20.680  1.00 72.92           C  
ANISOU  687  CD  GLU A 298     9161   9154   9387    658    239     32       C  
ATOM    688  OE1 GLU A 298      -0.803  30.689  21.164  1.00 76.00           O  
ANISOU  688  OE1 GLU A 298     9609   9465   9802    713    295    -13       O  
ATOM    689  OE2 GLU A 298      -1.045  29.291  19.517  1.00 60.79           O  
ANISOU  689  OE2 GLU A 298     7588   7636   7870    656    200    100       O  
ATOM    690  N   TYR A 299       1.585  25.510  22.629  1.00 28.49           N  
ANISOU  690  N   TYR A 299     3509   3691   3622    372    114    -24       N  
ATOM    691  CA  TYR A 299       1.386  24.082  22.504  1.00 29.61           C  
ANISOU  691  CA  TYR A 299     3595   3895   3757    327     78     22       C  
ATOM    692  C   TYR A 299       1.491  23.425  23.877  1.00 27.87           C  
ANISOU  692  C   TYR A 299     3366   3732   3490    295     81     13       C  
ATOM    693  O   TYR A 299       0.737  22.540  24.241  1.00 32.51           O  
ANISOU  693  O   TYR A 299     3903   4389   4060    283     79     53       O  
ATOM    694  CB  TYR A 299       2.435  23.546  21.551  1.00 29.26           C  
ANISOU  694  CB  TYR A 299     3565   3808   3742    274     34     29       C  
ATOM    695  CG  TYR A 299       2.331  22.031  21.379  1.00 29.02           C  
ANISOU  695  CG  TYR A 299     3490   3819   3715    225      3     69       C  
ATOM    696  CD1 TYR A 299       1.250  21.505  20.757  1.00 30.02           C  
ANISOU  696  CD1 TYR A 299     3568   3990   3848    228     -1    110       C  
ATOM    697  CD2 TYR A 299       3.251  21.149  21.905  1.00 28.67           C  
ANISOU  697  CD2 TYR A 299     3450   3771   3672    177    -20     68       C  
ATOM    698  CE1 TYR A 299       1.093  20.147  20.565  1.00 30.15           C  
ANISOU  698  CE1 TYR A 299     3551   4032   3872    175    -25    140       C  
ATOM    699  CE2 TYR A 299       3.076  19.770  21.799  1.00 27.58           C  
ANISOU  699  CE2 TYR A 299     3275   3653   3547    138    -41    107       C  
ATOM    700  CZ  TYR A 299       2.014  19.252  21.088  1.00 31.18           C  
ANISOU  700  CZ  TYR A 299     3695   4140   4012    132    -42    137       C  
ATOM    701  OH  TYR A 299       1.782  17.852  20.872  1.00 33.23           O  
ANISOU  701  OH  TYR A 299     3926   4407   4290     81    -59    169       O  
ATOM    702  N   ALA A 300       2.485  23.803  24.659  1.00 27.92           N  
ANISOU  702  N   ALA A 300     3421   3717   3470    268     80    -32       N  
ATOM    703  CA  ALA A 300       2.726  23.156  25.942  1.00 32.31           C  
ANISOU  703  CA  ALA A 300     3968   4336   3972    228     72    -31       C  
ATOM    704  C   ALA A 300       1.482  23.212  26.822  1.00 32.02           C  
ANISOU  704  C   ALA A 300     3901   4375   3888    260    119    -27       C  
ATOM    705  O   ALA A 300       1.158  22.220  27.442  1.00 28.83           O  
ANISOU  705  O   ALA A 300     3457   4042   3454    229    108     16       O  
ATOM    706  CB  ALA A 300       3.878  23.790  26.723  1.00 32.01           C  
ANISOU  706  CB  ALA A 300     3985   4279   3897    193     67    -88       C  
ATOM    707  N   LYS A 301       0.816  24.385  26.831  1.00 30.63           N  
ANISOU  707  N   LYS A 301     3744   4178   3713    325    175    -70       N  
ATOM    708  CA  LYS A 301      -0.400  24.610  27.582  1.00 30.87           C  
ANISOU  708  CA  LYS A 301     3743   4278   3707    372    234    -76       C  
ATOM    709  C   LYS A 301      -1.506  23.649  27.225  1.00 32.09           C  
ANISOU  709  C   LYS A 301     3812   4504   3875    379    226      1       C  
ATOM    710  O   LYS A 301      -2.371  23.433  28.097  1.00 32.85           O  
ANISOU  710  O   LYS A 301     3868   4687   3926    389    266     11       O  
ATOM    711  CB  LYS A 301      -0.823  26.064  27.454  1.00 34.48           C  
ANISOU  711  CB  LYS A 301     4238   4675   4187    453    298   -133       C  
ATOM    712  CG  LYS A 301       0.162  26.947  28.161  1.00 35.39           C  
ANISOU  712  CG  LYS A 301     4441   4735   4269    427    316   -223       C  
ATOM    713  CD  LYS A 301      -0.317  28.325  28.430  1.00 47.52           C  
ANISOU  713  CD  LYS A 301     6024   6215   5815    501    397   -295       C  
ATOM    714  CE  LYS A 301      -0.770  29.004  27.210  1.00 51.15           C  
ANISOU  714  CE  LYS A 301     6478   6592   6363    578    409   -264       C  
ATOM    715  NZ  LYS A 301      -1.186  30.353  27.607  1.00 52.15           N  
ANISOU  715  NZ  LYS A 301     6658   6649   6506    655    496   -337       N  
ATOM    716  N   SER A 302      -1.515  23.149  25.968  1.00 30.93           N  
ANISOU  716  N   SER A 302     3638   4326   3784    368    182     51       N  
ATOM    717  CA  SER A 302      -2.509  22.192  25.518  1.00 33.70           C  
ANISOU  717  CA  SER A 302     3912   4744   4149    355    166    121       C  
ATOM    718  C   SER A 302      -2.199  20.764  25.985  1.00 33.18           C  
ANISOU  718  C   SER A 302     3827   4717   4063    273    128    162       C  
ATOM    719  O   SER A 302      -3.061  19.900  25.864  1.00 34.16           O  
ANISOU  719  O   SER A 302     3890   4900   4188    247    121    217       O  
ATOM    720  CB  SER A 302      -2.649  22.231  24.013  1.00 31.65           C  
ANISOU  720  CB  SER A 302     3636   4444   3944    365    135    150       C  
ATOM    721  OG  SER A 302      -1.603  21.414  23.414  1.00 32.18           O  
ANISOU  721  OG  SER A 302     3732   4462   4033    296     80    155       O  
ATOM    722  N   ILE A 303      -1.001  20.493  26.549  1.00 30.80           N  
ANISOU  722  N   ILE A 303     3573   4383   3743    229    102    143       N  
ATOM    723  CA  ILE A 303      -0.691  19.096  26.918  1.00 29.78           C  
ANISOU  723  CA  ILE A 303     3425   4278   3611    160     64    198       C  
ATOM    724  C   ILE A 303      -1.417  18.766  28.218  1.00 32.58           C  
ANISOU  724  C   ILE A 303     3747   4733   3899    146     94    225       C  
ATOM    725  O   ILE A 303      -1.250  19.478  29.221  1.00 32.16           O  
ANISOU  725  O   ILE A 303     3721   4714   3785    162    126    183       O  
ATOM    726  CB  ILE A 303       0.813  18.855  27.041  1.00 30.20           C  
ANISOU  726  CB  ILE A 303     3524   4274   3676    125     24    186       C  
ATOM    727  CG1 ILE A 303       1.573  19.253  25.775  1.00 30.54           C  
ANISOU  727  CG1 ILE A 303     3598   4226   3778    136      3    155       C  
ATOM    728  CG2 ILE A 303       1.102  17.465  27.571  1.00 28.17           C  
ANISOU  728  CG2 ILE A 303     3245   4038   3420     67     -8    253       C  
ATOM    729  CD1 ILE A 303       3.135  19.393  25.952  1.00 36.16           C  
ANISOU  729  CD1 ILE A 303     4352   4888   4497    113    -26    129       C  
ATOM    730  N   PRO A 304      -2.275  17.704  28.259  1.00 33.75           N  
ANISOU  730  N   PRO A 304     3837   4935   4050    110     90    293       N  
ATOM    731  CA  PRO A 304      -3.115  17.496  29.439  1.00 34.29           C  
ANISOU  731  CA  PRO A 304     3867   5111   4050     98    128    322       C  
ATOM    732  C   PRO A 304      -2.222  17.355  30.682  1.00 40.05           C  
ANISOU  732  C   PRO A 304     4635   5866   4716     63    118    322       C  
ATOM    733  O   PRO A 304      -1.226  16.636  30.656  1.00 35.75           O  
ANISOU  733  O   PRO A 304     4113   5274   4196     21     66    355       O  
ATOM    734  CB  PRO A 304      -3.861  16.232  29.075  1.00 34.83           C  
ANISOU  734  CB  PRO A 304     3877   5206   4148     44    108    401       C  
ATOM    735  CG  PRO A 304      -4.029  16.354  27.584  1.00 39.09           C  
ANISOU  735  CG  PRO A 304     4410   5684   4758     61     87    387       C  
ATOM    736  CD  PRO A 304      -2.668  16.833  27.132  1.00 31.26           C  
ANISOU  736  CD  PRO A 304     3488   4590   3796     79     60    336       C  
ATOM    737  N   GLY A 305      -2.538  18.142  31.719  1.00 37.21           N  
ANISOU  737  N   GLY A 305     4282   5579   4274     86    170    280       N  
ATOM    738  CA  GLY A 305      -1.852  18.153  32.992  1.00 38.55           C  
ANISOU  738  CA  GLY A 305     4485   5803   4359     47    167    273       C  
ATOM    739  C   GLY A 305      -0.783  19.253  33.111  1.00 34.81           C  
ANISOU  739  C   GLY A 305     4083   5277   3866     65    163    183       C  
ATOM    740  O   GLY A 305      -0.440  19.579  34.220  1.00 37.05           O  
ANISOU  740  O   GLY A 305     4394   5624   4058     37    176    153       O  
ATOM    741  N   PHE A 306      -0.193  19.745  32.003  1.00 32.39           N  
ANISOU  741  N   PHE A 306     3807   4862   3638     96    140    145       N  
ATOM    742  CA  PHE A 306       0.908  20.668  32.081  1.00 34.11           C  
ANISOU  742  CA  PHE A 306     4089   5027   3843     95    130     70       C  
ATOM    743  C   PHE A 306       0.535  21.904  32.913  1.00 33.38           C  
ANISOU  743  C   PHE A 306     4036   4971   3676    123    200    -23       C  
ATOM    744  O   PHE A 306       1.315  22.323  33.780  1.00 36.46           O  
ANISOU  744  O   PHE A 306     4472   5387   3993     81    194    -71       O  
ATOM    745  CB  PHE A 306       1.395  21.090  30.688  1.00 29.67           C  
ANISOU  745  CB  PHE A 306     3548   4347   3375    127    108     46       C  
ATOM    746  CG  PHE A 306       2.522  22.066  30.677  1.00 29.94           C  
ANISOU  746  CG  PHE A 306     3647   4322   3405    119     98    -26       C  
ATOM    747  CD1 PHE A 306       3.822  21.607  30.772  1.00 38.19           C  
ANISOU  747  CD1 PHE A 306     4702   5353   4453     64     37     -5       C  
ATOM    748  CD2 PHE A 306       2.307  23.421  30.650  1.00 30.11           C  
ANISOU  748  CD2 PHE A 306     3717   4304   3420    162    151   -113       C  
ATOM    749  CE1 PHE A 306       4.870  22.502  30.881  1.00 33.12           C  
ANISOU  749  CE1 PHE A 306     4113   4674   3797     42     26    -71       C  
ATOM    750  CE2 PHE A 306       3.354  24.318  30.709  1.00 31.41           C  
ANISOU  750  CE2 PHE A 306     3945   4411   3576    140    143   -182       C  
ATOM    751  CZ  PHE A 306       4.643  23.867  30.820  1.00 33.30           C  
ANISOU  751  CZ  PHE A 306     4190   4651   3810     74     78   -162       C  
ATOM    752  N   VAL A 307      -0.585  22.569  32.628  1.00 31.62           N  
ANISOU  752  N   VAL A 307     3798   4744   3471    194    268    -56       N  
ATOM    753  CA  VAL A 307      -0.908  23.854  33.284  1.00 36.86           C  
ANISOU  753  CA  VAL A 307     4508   5413   4084    236    348   -159       C  
ATOM    754  C   VAL A 307      -1.329  23.639  34.734  1.00 36.48           C  
ANISOU  754  C   VAL A 307     4449   5493   3915    200    391   -171       C  
ATOM    755  O   VAL A 307      -1.467  24.612  35.481  1.00 37.75           O  
ANISOU  755  O   VAL A 307     4658   5671   4014    217    460   -268       O  
ATOM    756  CB  VAL A 307      -1.975  24.680  32.522  1.00 36.71           C  
ANISOU  756  CB  VAL A 307     4469   5343   4132    339    413   -184       C  
ATOM    757  CG1 VAL A 307      -1.497  24.965  31.108  1.00 39.70           C  
ANISOU  757  CG1 VAL A 307     4865   5603   4615    365    370   -171       C  
ATOM    758  CG2 VAL A 307      -3.318  23.986  32.456  1.00 36.34           C  
ANISOU  758  CG2 VAL A 307     4329   5384   4094    369    440   -111       C  
ATOM    759  N   ASN A 308      -1.555  22.401  35.130  1.00 35.18           N  
ANISOU  759  N   ASN A 308     4228   5419   3719    149    356    -75       N  
ATOM    760  CA  ASN A 308      -1.888  22.113  36.508  1.00 36.76           C  
ANISOU  760  CA  ASN A 308     4416   5753   3796    102    390    -70       C  
ATOM    761  C   ASN A 308      -0.627  21.891  37.347  1.00 40.72           C  
ANISOU  761  C   ASN A 308     4963   6291   4215     13    330    -71       C  
ATOM    762  O   ASN A 308      -0.730  21.788  38.542  1.00 37.84           O  
ANISOU  762  O   ASN A 308     4602   6043   3731    -36    353    -76       O  
ATOM    763  CB  ASN A 308      -2.665  20.823  36.666  1.00 38.08           C  
ANISOU  763  CB  ASN A 308     4502   6008   3959     73    376     48       C  
ATOM    764  CG  ASN A 308      -3.873  20.772  35.777  1.00 46.53           C  
ANISOU  764  CG  ASN A 308     5506   7059   5111    141    413     75       C  
ATOM    765  OD1 ASN A 308      -4.015  19.824  35.029  1.00 49.68           O  
ANISOU  765  OD1 ASN A 308     5860   7433   5580    122    361    163       O  
ATOM    766  ND2 ASN A 308      -4.716  21.795  35.829  1.00 45.09           N  
ANISOU  766  ND2 ASN A 308     5318   6887   4924    220    502      1       N  
ATOM    767  N   LEU A 309       0.555  21.786  36.724  1.00 34.62           N  
ANISOU  767  N   LEU A 309     4218   5433   3502    -10    252    -57       N  
ATOM    768  CA  LEU A 309       1.767  21.582  37.480  1.00 36.74           C  
ANISOU  768  CA  LEU A 309     4514   5745   3697    -93    190    -47       C  
ATOM    769  C   LEU A 309       2.115  22.849  38.224  1.00 34.87           C  
ANISOU  769  C   LEU A 309     4352   5527   3368   -113    234   -180       C  
ATOM    770  O   LEU A 309       1.826  23.953  37.760  1.00 37.53           O  
ANISOU  770  O   LEU A 309     4733   5780   3745    -55    295   -281       O  
ATOM    771  CB  LEU A 309       2.910  21.276  36.495  1.00 36.62           C  
ANISOU  771  CB  LEU A 309     4502   5626   3784   -100    107    -10       C  
ATOM    772  CG  LEU A 309       2.761  19.969  35.745  1.00 36.92           C  
ANISOU  772  CG  LEU A 309     4480   5632   3916    -91     60    110       C  
ATOM    773  CD1 LEU A 309       3.811  19.876  34.659  1.00 37.85           C  
ANISOU  773  CD1 LEU A 309     4605   5636   4137    -84      3    119       C  
ATOM    774  CD2 LEU A 309       2.927  18.786  36.668  1.00 34.03           C  
ANISOU  774  CD2 LEU A 309     4073   5364   3491   -154     16    222       C  
ATOM    775  N   ASP A 310       2.934  22.666  39.247  1.00 36.85           N  
ANISOU  775  N   ASP A 310     4619   5873   3509   -202    190   -172       N  
ATOM    776  CA  ASP A 310       3.599  23.783  39.896  1.00 41.51           C  
ANISOU  776  CA  ASP A 310     5286   6475   4009   -251    208   -297       C  
ATOM    777  C   ASP A 310       4.152  24.781  38.864  1.00 36.25           C  
ANISOU  777  C   ASP A 310     4673   5653   3446   -213    211   -383       C  
ATOM    778  O   ASP A 310       4.871  24.446  37.938  1.00 37.16           O  
ANISOU  778  O   ASP A 310     4769   5688   3661   -207    144   -327       O  
ATOM    779  CB  ASP A 310       4.730  23.255  40.805  1.00 44.92           C  
ANISOU  779  CB  ASP A 310     5711   7018   4338   -362    119   -242       C  
ATOM    780  CG  ASP A 310       5.257  24.340  41.772  1.00 54.80           C  
ANISOU  780  CG  ASP A 310     7040   8329   5452   -439    143   -377       C  
ATOM    781  OD1 ASP A 310       5.882  25.324  41.358  1.00 48.03           O  
ANISOU  781  OD1 ASP A 310     6243   7377   4629   -446    147   -479       O  
ATOM    782  OD2 ASP A 310       4.991  24.224  42.937  1.00 61.32           O  
ANISOU  782  OD2 ASP A 310     7869   9295   6132   -498    164   -385       O  
ATOM    783  N   LEU A 311       3.923  26.056  39.066  1.00 39.71           N  
ANISOU  783  N   LEU A 311     5186   6046   3855   -196    289   -522       N  
ATOM    784  CA  LEU A 311       4.299  27.052  38.078  1.00 42.07           C  
ANISOU  784  CA  LEU A 311     5539   6188   4258   -155    303   -597       C  
ATOM    785  C   LEU A 311       5.811  27.111  37.865  1.00 43.00           C  
ANISOU  785  C   LEU A 311     5677   6276   4384   -237    212   -592       C  
ATOM    786  O   LEU A 311       6.277  27.352  36.734  1.00 41.15           O  
ANISOU  786  O   LEU A 311     5448   5923   4265   -206    186   -581       O  
ATOM    787  CB  LEU A 311       3.793  28.419  38.540  1.00 42.13           C  
ANISOU  787  CB  LEU A 311     5631   6152   4222   -130    412   -753       C  
ATOM    788  CG  LEU A 311       4.032  29.544  37.543  1.00 47.61           C  
ANISOU  788  CG  LEU A 311     6389   6671   5030    -79    441   -827       C  
ATOM    789  CD1 LEU A 311       3.536  29.209  36.136  1.00 46.22           C  
ANISOU  789  CD1 LEU A 311     6156   6401   5002     20    428   -735       C  
ATOM    790  CD2 LEU A 311       3.391  30.834  38.053  1.00 52.62           C  
ANISOU  790  CD2 LEU A 311     7107   7252   5633    -40    563   -977       C  
ATOM    791  N   ASN A 312       6.576  26.828  38.925  1.00 41.02           N  
ANISOU  791  N   ASN A 312     5427   6148   4011   -343    160   -586       N  
ATOM    792  CA  ASN A 312       8.023  26.851  38.815  1.00 41.36           C  
ANISOU  792  CA  ASN A 312     5473   6187   4055   -426     69   -573       C  
ATOM    793  C   ASN A 312       8.444  25.728  37.882  1.00 40.26           C  
ANISOU  793  C   ASN A 312     5251   6017   4029   -392     -8   -429       C  
ATOM    794  O   ASN A 312       9.396  25.838  37.134  1.00 36.31           O  
ANISOU  794  O   ASN A 312     4745   5446   3603   -406    -58   -417       O  
ATOM    795  CB  ASN A 312       8.689  26.704  40.180  1.00 45.29           C  
ANISOU  795  CB  ASN A 312     5974   6845   4388   -547     23   -580       C  
ATOM    796  CG  ASN A 312       8.328  27.866  41.089  1.00 56.58           C  
ANISOU  796  CG  ASN A 312     7497   8300   5698   -592    107   -744       C  
ATOM    797  OD1 ASN A 312       8.754  28.993  40.853  1.00 57.96           O  
ANISOU  797  OD1 ASN A 312     7751   8380   5891   -616    136   -865       O  
ATOM    798  ND2 ASN A 312       7.464  27.618  42.068  1.00 60.19           N  
ANISOU  798  ND2 ASN A 312     7951   8874   6041   -596    160   -753       N  
ATOM    799  N   ASP A 313       7.779  24.591  37.978  1.00 39.26           N  
ANISOU  799  N   ASP A 313     5058   5948   3910   -356    -17   -320       N  
ATOM    800  CA  ASP A 313       8.146  23.476  37.133  1.00 36.23           C  
ANISOU  800  CA  ASP A 313     4602   5526   3634   -327    -82   -192       C  
ATOM    801  C   ASP A 313       7.683  23.753  35.690  1.00 38.71           C  
ANISOU  801  C   ASP A 313     4924   5694   4088   -238    -45   -210       C  
ATOM    802  O   ASP A 313       8.369  23.393  34.734  1.00 43.00           O  
ANISOU  802  O   ASP A 313     5441   6167   4729   -225    -91   -163       O  
ATOM    803  CB  ASP A 313       7.545  22.218  37.753  1.00 36.23           C  
ANISOU  803  CB  ASP A 313     4540   5627   3596   -328    -98    -75       C  
ATOM    804  CG  ASP A 313       8.255  21.751  39.001  1.00 41.82           C  
ANISOU  804  CG  ASP A 313     5225   6480   4181   -419   -160    -18       C  
ATOM    805  OD1 ASP A 313       9.293  22.355  39.305  1.00 42.60           O  
ANISOU  805  OD1 ASP A 313     5350   6603   4232   -484   -200    -67       O  
ATOM    806  OD2 ASP A 313       7.799  20.741  39.590  1.00 38.91           O  
ANISOU  806  OD2 ASP A 313     4810   6199   3775   -428   -175     86       O  
ATOM    807  N   GLN A 314       6.546  24.427  35.478  1.00 36.66           N  
ANISOU  807  N   GLN A 314     4697   5391   3841   -174     38   -277       N  
ATOM    808  CA  GLN A 314       6.153  24.810  34.104  1.00 37.21           C  
ANISOU  808  CA  GLN A 314     4773   5330   4033    -95     67   -290       C  
ATOM    809  C   GLN A 314       7.296  25.604  33.458  1.00 38.08           C  
ANISOU  809  C   GLN A 314     4928   5349   4191   -122     40   -342       C  
ATOM    810  O   GLN A 314       7.714  25.352  32.303  1.00 33.85           O  
ANISOU  810  O   GLN A 314     4371   4735   3753    -98      8   -300       O  
ATOM    811  CB  GLN A 314       4.852  25.625  34.056  1.00 38.05           C  
ANISOU  811  CB  GLN A 314     4908   5405   4143    -20    162   -358       C  
ATOM    812  CG  GLN A 314       3.618  24.849  34.521  1.00 34.55           C  
ANISOU  812  CG  GLN A 314     4408   5052   3667     12    196   -300       C  
ATOM    813  CD  GLN A 314       2.354  25.676  34.435  1.00 39.87           C  
ANISOU  813  CD  GLN A 314     5095   5700   4353     95    293   -362       C  
ATOM    814  OE1 GLN A 314       2.195  26.562  33.582  1.00 38.55           O  
ANISOU  814  OE1 GLN A 314     4960   5424   4264    157    326   -408       O  
ATOM    815  NE2 GLN A 314       1.475  25.479  35.412  1.00 42.73           N  
ANISOU  815  NE2 GLN A 314     5434   6168   4632     98    346   -366       N  
ATOM    816  N   VAL A 315       7.821  26.563  34.216  1.00 37.79           N  
ANISOU  816  N   VAL A 315     4955   5325   4078   -180     54   -438       N  
ATOM    817  CA  VAL A 315       8.894  27.409  33.707  1.00 38.85           C  
ANISOU  817  CA  VAL A 315     5135   5377   4248   -221     32   -494       C  
ATOM    818  C   VAL A 315      10.156  26.591  33.454  1.00 37.41           C  
ANISOU  818  C   VAL A 315     4894   5228   4089   -276    -60   -411       C  
ATOM    819  O   VAL A 315      10.766  26.728  32.379  1.00 35.91           O  
ANISOU  819  O   VAL A 315     4699   4953   3991   -265    -80   -397       O  
ATOM    820  CB  VAL A 315       9.168  28.593  34.658  1.00 43.91           C  
ANISOU  820  CB  VAL A 315     5862   6028   4794   -288     69   -623       C  
ATOM    821  CG1 VAL A 315      10.474  29.284  34.343  1.00 39.21           C  
ANISOU  821  CG1 VAL A 315     5302   5377   4216   -365     28   -668       C  
ATOM    822  CG2 VAL A 315       8.020  29.580  34.664  1.00 42.27           C  
ANISOU  822  CG2 VAL A 315     5718   5744   4595   -215    175   -716       C  
ATOM    823  N   THR A 316      10.542  25.718  34.377  1.00 35.41           N  
ANISOU  823  N   THR A 316     4592   5099   3763   -330   -114   -348       N  
ATOM    824  CA  THR A 316      11.726  24.883  34.149  1.00 40.76           C  
ANISOU  824  CA  THR A 316     5203   5808   4476   -367   -200   -256       C  
ATOM    825  C   THR A 316      11.593  23.961  32.917  1.00 36.93           C  
ANISOU  825  C   THR A 316     4662   5249   4119   -293   -211   -168       C  
ATOM    826  O   THR A 316      12.544  23.714  32.171  1.00 32.59           O  
ANISOU  826  O   THR A 316     4079   4660   3642   -299   -251   -133       O  
ATOM    827  CB  THR A 316      11.992  24.038  35.400  1.00 35.52           C  
ANISOU  827  CB  THR A 316     4490   5293   3712   -424   -254   -183       C  
ATOM    828  OG1 THR A 316      12.285  24.958  36.448  1.00 36.45           O  
ANISOU  828  OG1 THR A 316     4662   5483   3703   -511   -249   -277       O  
ATOM    829  CG2 THR A 316      13.060  22.979  35.311  1.00 34.70           C  
ANISOU  829  CG2 THR A 316     4300   5234   3649   -445   -340    -63       C  
ATOM    830  N   LEU A 317      10.466  23.285  32.801  1.00 38.37           N  
ANISOU  830  N   LEU A 317     4824   5431   4321   -232   -180   -124       N  
ATOM    831  CA  LEU A 317      10.198  22.408  31.654  1.00 34.97           C  
ANISOU  831  CA  LEU A 317     4351   4932   4002   -171   -184    -54       C  
ATOM    832  C   LEU A 317      10.284  23.177  30.342  1.00 29.68           C  
ANISOU  832  C   LEU A 317     3715   4148   3414   -136   -156   -107       C  
ATOM    833  O   LEU A 317      10.931  22.717  29.402  1.00 32.19           O  
ANISOU  833  O   LEU A 317     4002   4415   3812   -127   -182    -69       O  
ATOM    834  CB  LEU A 317       8.816  21.765  31.834  1.00 31.92           C  
ANISOU  834  CB  LEU A 317     3947   4572   3607   -127   -148    -14       C  
ATOM    835  CG  LEU A 317       8.754  20.726  32.958  1.00 34.00           C  
ANISOU  835  CG  LEU A 317     4167   4945   3807   -161   -181     70       C  
ATOM    836  CD1 LEU A 317       7.381  20.124  32.992  1.00 35.66           C  
ANISOU  836  CD1 LEU A 317     4357   5172   4019   -123   -141    108       C  
ATOM    837  CD2 LEU A 317       9.824  19.629  32.837  1.00 33.21           C  
ANISOU  837  CD2 LEU A 317     4009   4848   3759   -181   -251    170       C  
ATOM    838  N   LEU A 318       9.783  24.398  30.301  1.00 32.15           N  
ANISOU  838  N   LEU A 318     4091   4417   3706   -122   -103   -196       N  
ATOM    839  CA  LEU A 318       9.903  25.168  29.054  1.00 33.87           C  
ANISOU  839  CA  LEU A 318     4342   4525   4001    -92    -80   -233       C  
ATOM    840  C   LEU A 318      11.359  25.552  28.835  1.00 31.99           C  
ANISOU  840  C   LEU A 318     4110   4266   3777   -154   -120   -250       C  
ATOM    841  O   LEU A 318      11.874  25.500  27.728  1.00 31.64           O  
ANISOU  841  O   LEU A 318     4053   4162   3807   -144   -130   -231       O  
ATOM    842  CB  LEU A 318       9.003  26.400  29.059  1.00 35.29           C  
ANISOU  842  CB  LEU A 318     4588   4650   4168    -52    -11   -312       C  
ATOM    843  CG  LEU A 318       7.514  26.068  28.885  1.00 37.60           C  
ANISOU  843  CG  LEU A 318     4859   4952   4475     24     32   -284       C  
ATOM    844  CD1 LEU A 318       6.655  27.306  29.189  1.00 39.34           C  
ANISOU  844  CD1 LEU A 318     5138   5133   4675     69    107   -364       C  
ATOM    845  CD2 LEU A 318       7.239  25.570  27.464  1.00 42.18           C  
ANISOU  845  CD2 LEU A 318     5403   5478   5145     69     21   -225       C  
ATOM    846  N   LYS A 319      12.008  26.028  29.868  1.00 33.22           N  
ANISOU  846  N   LYS A 319     4288   4478   3856   -225   -139   -294       N  
ATOM    847  CA  LYS A 319      13.367  26.541  29.767  1.00 35.92           C  
ANISOU  847  CA  LYS A 319     4635   4812   4200   -298   -176   -319       C  
ATOM    848  C   LYS A 319      14.292  25.503  29.140  1.00 33.56           C  
ANISOU  848  C   LYS A 319     4253   4531   3967   -299   -230   -230       C  
ATOM    849  O   LYS A 319      15.108  25.832  28.271  1.00 36.18           O  
ANISOU  849  O   LYS A 319     4580   4810   4356   -316   -238   -236       O  
ATOM    850  CB  LYS A 319      13.799  26.941  31.183  1.00 40.47           C  
ANISOU  850  CB  LYS A 319     5232   5481   4662   -385   -199   -366       C  
ATOM    851  CG  LYS A 319      15.291  27.232  31.347  1.00 42.21           C  
ANISOU  851  CG  LYS A 319     5433   5738   4865   -481   -257   -373       C  
ATOM    852  CD  LYS A 319      15.625  27.481  32.826  1.00 46.40           C  
ANISOU  852  CD  LYS A 319     5978   6387   5264   -576   -287   -412       C  
ATOM    853  CE  LYS A 319      17.102  27.750  33.100  1.00 48.75           C  
ANISOU  853  CE  LYS A 319     6244   6747   5532   -686   -354   -414       C  
ATOM    854  NZ  LYS A 319      17.535  28.973  32.421  1.00 43.73           N  
ANISOU  854  NZ  LYS A 319     5673   6004   4935   -726   -324   -502       N  
ATOM    855  N   TYR A 320      14.199  24.253  29.608  1.00 36.02           N  
ANISOU  855  N   TYR A 320     4499   4913   4271   -283   -264   -146       N  
ATOM    856  CA  TYR A 320      15.099  23.200  29.150  1.00 36.06           C  
ANISOU  856  CA  TYR A 320     4424   4932   4343   -276   -310    -60       C  
ATOM    857  C   TYR A 320      14.535  22.473  27.971  1.00 37.85           C  
ANISOU  857  C   TYR A 320     4634   5083   4663   -202   -281    -24       C  
ATOM    858  O   TYR A 320      15.263  21.705  27.369  1.00 39.66           O  
ANISOU  858  O   TYR A 320     4808   5299   4962   -189   -302     28       O  
ATOM    859  CB  TYR A 320      15.347  22.132  30.223  1.00 39.02           C  
ANISOU  859  CB  TYR A 320     4735   5412   4676   -293   -362     26       C  
ATOM    860  CG  TYR A 320      16.332  22.623  31.261  1.00 38.94           C  
ANISOU  860  CG  TYR A 320     4713   5501   4581   -382   -414     14       C  
ATOM    861  CD1 TYR A 320      17.703  22.578  31.019  1.00 39.37           C  
ANISOU  861  CD1 TYR A 320     4708   5578   4671   -420   -461     45       C  
ATOM    862  CD2 TYR A 320      15.912  23.259  32.402  1.00 42.69           C  
ANISOU  862  CD2 TYR A 320     5237   6045   4937   -435   -409    -40       C  
ATOM    863  CE1 TYR A 320      18.615  23.033  31.984  1.00 45.20           C  
ANISOU  863  CE1 TYR A 320     5427   6422   5323   -514   -516     37       C  
ATOM    864  CE2 TYR A 320      16.790  23.771  33.347  1.00 50.84           C  
ANISOU  864  CE2 TYR A 320     6264   7175   5876   -532   -457    -63       C  
ATOM    865  CZ  TYR A 320      18.160  23.668  33.125  1.00 53.88           C  
ANISOU  865  CZ  TYR A 320     6583   7592   6295   -576   -516    -22       C  
ATOM    866  OH  TYR A 320      19.006  24.203  34.043  1.00 52.34           O  
ANISOU  866  OH  TYR A 320     6380   7503   6002   -684   -568    -45       O  
ATOM    867  N   GLY A 321      13.242  22.628  27.669  1.00 33.12           N  
ANISOU  867  N   GLY A 321     4075   4443   4063   -155   -234    -48       N  
ATOM    868  CA  GLY A 321      12.714  21.869  26.542  1.00 33.59           C  
ANISOU  868  CA  GLY A 321     4115   4443   4202    -99   -214    -12       C  
ATOM    869  C   GLY A 321      12.684  22.627  25.212  1.00 32.35           C  
ANISOU  869  C   GLY A 321     3993   4202   4094    -80   -181    -58       C  
ATOM    870  O   GLY A 321      12.621  21.992  24.175  1.00 29.63           O  
ANISOU  870  O   GLY A 321     3627   3818   3812    -53   -173    -32       O  
ATOM    871  N   VAL A 322      12.678  23.989  25.219  1.00 29.25           N  
ANISOU  871  N   VAL A 322     3661   3780   3674    -97   -158   -125       N  
ATOM    872  CA  VAL A 322      12.277  24.652  24.011  1.00 26.74           C  
ANISOU  872  CA  VAL A 322     3378   3383   3397    -67   -123   -149       C  
ATOM    873  C   VAL A 322      13.354  24.500  22.948  1.00 27.68           C  
ANISOU  873  C   VAL A 322     3473   3470   3572    -88   -134   -136       C  
ATOM    874  O   VAL A 322      13.025  24.323  21.775  1.00 30.58           O  
ANISOU  874  O   VAL A 322     3840   3797   3982    -59   -115   -123       O  
ATOM    875  CB  VAL A 322      11.937  26.166  24.160  1.00 32.50           C  
ANISOU  875  CB  VAL A 322     4183   4064   4100    -70    -87   -217       C  
ATOM    876  CG1 VAL A 322      10.616  26.340  24.885  1.00 40.57           C  
ANISOU  876  CG1 VAL A 322     5227   5105   5081    -26    -55   -233       C  
ATOM    877  CG2 VAL A 322      13.041  26.926  24.858  1.00 33.15           C  
ANISOU  877  CG2 VAL A 322     4291   4156   4146   -144   -105   -264       C  
ATOM    878  N   HIS A 323      14.622  24.548  23.334  1.00 29.18           N  
ANISOU  878  N   HIS A 323     3638   3689   3759   -141   -165   -137       N  
ATOM    879  CA  HIS A 323      15.634  24.383  22.291  1.00 30.28           C  
ANISOU  879  CA  HIS A 323     3746   3806   3954   -156   -167   -124       C  
ATOM    880  C   HIS A 323      15.635  22.991  21.708  1.00 27.18           C  
ANISOU  880  C   HIS A 323     3294   3418   3614   -117   -168    -73       C  
ATOM    881  O   HIS A 323      15.815  22.865  20.517  1.00 30.54           O  
ANISOU  881  O   HIS A 323     3715   3805   4081   -107   -145    -74       O  
ATOM    882  CB  HIS A 323      17.059  24.788  22.669  1.00 32.61           C  
ANISOU  882  CB  HIS A 323     4013   4133   4241   -224   -196   -133       C  
ATOM    883  CG  HIS A 323      17.199  26.276  22.639  1.00 30.24           C  
ANISOU  883  CG  HIS A 323     3782   3791   3914   -272   -180   -194       C  
ATOM    884  ND1 HIS A 323      17.048  26.943  23.820  1.00 33.61           N  
ANISOU  884  ND1 HIS A 323     4251   4242   4276   -311   -191   -236       N  
ATOM    885  CD2 HIS A 323      17.330  27.204  21.719  1.00 34.00           C  
ANISOU  885  CD2 HIS A 323     4304   4200   4413   -288   -151   -220       C  
ATOM    886  CE1 HIS A 323      17.222  28.248  23.584  1.00 35.68           C  
ANISOU  886  CE1 HIS A 323     4581   4443   4533   -353   -168   -292       C  
ATOM    887  NE2 HIS A 323      17.335  28.421  22.325  1.00 35.67           N  
ANISOU  887  NE2 HIS A 323     4582   4383   4585   -336   -144   -277       N  
ATOM    888  N   GLU A 324      15.487  21.947  22.498  1.00 29.15           N  
ANISOU  888  N   GLU A 324     3503   3711   3862   -101   -192    -29       N  
ATOM    889  CA  GLU A 324      15.424  20.578  21.940  1.00 29.20           C  
ANISOU  889  CA  GLU A 324     3464   3702   3929    -63   -186     15       C  
ATOM    890  C   GLU A 324      14.280  20.451  20.912  1.00 31.01           C  
ANISOU  890  C   GLU A 324     3728   3881   4170    -31   -149      0       C  
ATOM    891  O   GLU A 324      14.363  19.764  19.891  1.00 30.35           O  
ANISOU  891  O   GLU A 324     3630   3765   4136    -17   -128      2       O  
ATOM    892  CB  GLU A 324      15.288  19.573  23.096  1.00 29.89           C  
ANISOU  892  CB  GLU A 324     3512   3836   4007    -53   -217     74       C  
ATOM    893  CG  GLU A 324      16.521  19.579  24.042  1.00 32.16           C  
ANISOU  893  CG  GLU A 324     3748   4188   4281    -87   -263    107       C  
ATOM    894  CD  GLU A 324      16.382  18.614  25.220  1.00 32.66           C  
ANISOU  894  CD  GLU A 324     3773   4308   4328    -79   -300    182       C  
ATOM    895  OE1 GLU A 324      15.312  17.922  25.279  1.00 33.32           O  
ANISOU  895  OE1 GLU A 324     3872   4372   4416    -50   -285    204       O  
ATOM    896  OE2 GLU A 324      17.309  18.457  26.055  1.00 35.82           O  
ANISOU  896  OE2 GLU A 324     4120   4775   4713   -104   -346    228       O  
ATOM    897  N   ILE A 325      13.157  21.135  21.207  1.00 31.48           N  
ANISOU  897  N   ILE A 325     3833   3943   4182    -22   -139    -20       N  
ATOM    898  CA AILE A 325      12.021  21.129  20.321  0.50 32.26           C  
ANISOU  898  CA AILE A 325     3955   4014   4285      4   -112    -26       C  
ATOM    899  CA BILE A 325      12.030  21.125  20.318  0.50 28.22           C  
ANISOU  899  CA BILE A 325     3444   3503   3774      4   -112    -26       C  
ATOM    900  C   ILE A 325      12.370  21.931  19.068  1.00 26.92           C  
ANISOU  900  C   ILE A 325     3306   3298   3624     -4    -91    -55       C  
ATOM    901  O   ILE A 325      12.022  21.533  17.974  1.00 25.33           O  
ANISOU  901  O   ILE A 325     3103   3079   3442      3    -75    -52       O  
ATOM    902  CB AILE A 325      10.739  21.699  20.987  0.50 34.25           C  
ANISOU  902  CB AILE A 325     4236   4287   4488     26   -103    -33       C  
ATOM    903  CB BILE A 325      10.752  21.647  21.026  0.50 24.61           C  
ANISOU  903  CB BILE A 325     3014   3068   3268     26   -105    -31       C  
ATOM    904  CG1AILE A 325      10.228  20.923  22.189  0.50 38.14           C  
ANISOU  904  CG1AILE A 325     4705   4831   4955     30   -118      0       C  
ATOM    905  CG1BILE A 325      10.307  20.719  22.130  0.50 23.63           C  
ANISOU  905  CG1BILE A 325     2860   2992   3125     29   -121      5       C  
ATOM    906  CG2AILE A 325       9.660  21.910  19.930  0.50 34.27           C  
ANISOU  906  CG2AILE A 325     4255   4269   4497     53    -80    -33       C  
ATOM    907  CG2BILE A 325       9.677  21.935  19.984  0.50 26.10           C  
ANISOU  907  CG2BILE A 325     3221   3235   3461     53    -80    -34       C  
ATOM    908  CD1AILE A 325      10.372  19.426  22.095  0.50 47.39           C  
ANISOU  908  CD1AILE A 325     5831   6004   6168     28   -132     47       C  
ATOM    909  CD1BILE A 325       9.184  21.212  23.040  0.50 22.42           C  
ANISOU  909  CD1BILE A 325     2725   2878   2915     47   -107     -2       C  
ATOM    910  N   ILE A 326      13.006  23.107  19.245  1.00 29.08           N  
ANISOU  910  N   ILE A 326     3608   3558   3880    -28    -91    -83       N  
ATOM    911  CA  ILE A 326      13.352  23.940  18.100  1.00 31.37           C  
ANISOU  911  CA  ILE A 326     3927   3808   4182    -43    -71    -99       C  
ATOM    912  C   ILE A 326      14.231  23.189  17.089  1.00 31.08           C  
ANISOU  912  C   ILE A 326     3852   3770   4184    -59    -62    -92       C  
ATOM    913  O   ILE A 326      13.930  23.190  15.898  1.00 26.90           O  
ANISOU  913  O   ILE A 326     3334   3225   3659    -56    -40    -92       O  
ATOM    914  CB  ILE A 326      14.029  25.237  18.556  1.00 29.06           C  
ANISOU  914  CB  ILE A 326     3672   3496   3872    -79    -72   -130       C  
ATOM    915  CG1 ILE A 326      13.008  26.151  19.198  1.00 31.23           C  
ANISOU  915  CG1 ILE A 326     4001   3750   4114    -54    -60   -150       C  
ATOM    916  CG2 ILE A 326      14.769  25.933  17.404  1.00 31.48           C  
ANISOU  916  CG2 ILE A 326     3995   3766   4198   -112    -54   -136       C  
ATOM    917  CD1 ILE A 326      13.625  27.230  20.070  1.00 34.84           C  
ANISOU  917  CD1 ILE A 326     4499   4190   4547    -98    -62   -194       C  
ATOM    918  N   TYR A 327      15.197  22.390  17.580  1.00 31.11           N  
ANISOU  918  N   TYR A 327     3804   3799   4216    -69    -77    -82       N  
ATOM    919  CA  TYR A 327      16.081  21.692  16.641  1.00 31.25           C  
ANISOU  919  CA  TYR A 327     3782   3812   4279    -76    -56    -81       C  
ATOM    920  C   TYR A 327      15.351  20.466  16.064  1.00 27.85           C  
ANISOU  920  C   TYR A 327     3341   3368   3871    -46    -39    -74       C  
ATOM    921  O   TYR A 327      15.669  20.086  14.940  1.00 26.17           O  
ANISOU  921  O   TYR A 327     3121   3141   3679    -52     -7    -91       O  
ATOM    922  CB  TYR A 327      17.437  21.356  17.292  1.00 28.79           C  
ANISOU  922  CB  TYR A 327     3409   3529   3998    -91    -74    -66       C  
ATOM    923  CG  TYR A 327      18.182  22.595  17.752  1.00 29.67           C  
ANISOU  923  CG  TYR A 327     3532   3658   4081   -141    -92    -80       C  
ATOM    924  CD1 TYR A 327      18.304  23.695  16.946  1.00 31.82           C  
ANISOU  924  CD1 TYR A 327     3847   3903   4338   -173    -70   -106       C  
ATOM    925  CD2 TYR A 327      18.732  22.672  19.015  1.00 29.95           C  
ANISOU  925  CD2 TYR A 327     3538   3739   4101   -163   -133    -66       C  
ATOM    926  CE1 TYR A 327      18.946  24.851  17.364  1.00 31.76           C  
ANISOU  926  CE1 TYR A 327     3859   3898   4308   -229    -83   -123       C  
ATOM    927  CE2 TYR A 327      19.356  23.820  19.458  1.00 30.36           C  
ANISOU  927  CE2 TYR A 327     3608   3806   4120   -223   -150    -89       C  
ATOM    928  CZ  TYR A 327      19.536  24.872  18.604  1.00 37.07           C  
ANISOU  928  CZ  TYR A 327     4502   4617   4966   -258   -123   -119       C  
ATOM    929  OH  TYR A 327      20.231  25.950  19.048  1.00 37.53           O  
ANISOU  929  OH  TYR A 327     4577   4682   4998   -327   -138   -143       O  
ATOM    930  N   THR A 328      14.437  19.861  16.826  1.00 27.68           N  
ANISOU  930  N   THR A 328     3320   3354   3842    -23    -56    -53       N  
ATOM    931  CA  THR A 328      13.632  18.743  16.274  1.00 24.70           C  
ANISOU  931  CA  THR A 328     2941   2960   3484     -9    -41    -49       C  
ATOM    932  C   THR A 328      12.846  19.252  15.065  1.00 24.88           C  
ANISOU  932  C   THR A 328     3002   2979   3473    -20    -21    -72       C  
ATOM    933  O   THR A 328      12.828  18.673  13.966  1.00 26.18           O  
ANISOU  933  O   THR A 328     3167   3131   3647    -34      4    -93       O  
ATOM    934  CB  THR A 328      12.658  18.171  17.325  1.00 23.12           C  
ANISOU  934  CB  THR A 328     2737   2776   3272      7    -64    -16       C  
ATOM    935  OG1 THR A 328      13.399  17.593  18.396  1.00 27.25           O  
ANISOU  935  OG1 THR A 328     3221   3309   3822     15    -85     17       O  
ATOM    936  CG2 THR A 328      11.692  17.204  16.760  1.00 25.90           C  
ANISOU  936  CG2 THR A 328     3093   3112   3634      7    -50    -15       C  
ATOM    937  N   MET A 329      12.181  20.379  15.252  1.00 25.67           N  
ANISOU  937  N   MET A 329     3134   3091   3529    -16    -33    -67       N  
ATOM    938  CA  MET A 329      11.238  20.866  14.268  1.00 29.00           C  
ANISOU  938  CA  MET A 329     3582   3517   3917    -18    -24    -66       C  
ATOM    939  C   MET A 329      12.019  21.596  13.142  1.00 33.93           C  
ANISOU  939  C   MET A 329     4224   4130   4535    -45     -4    -81       C  
ATOM    940  O   MET A 329      11.566  21.603  11.995  1.00 28.45           O  
ANISOU  940  O   MET A 329     3542   3449   3816    -60      7    -81       O  
ATOM    941  CB  MET A 329      10.228  21.808  14.977  1.00 32.58           C  
ANISOU  941  CB  MET A 329     4057   3982   4339     10    -38    -47       C  
ATOM    942  CG  MET A 329       9.267  21.016  15.839  1.00 28.18           C  
ANISOU  942  CG  MET A 329     3478   3451   3777     29    -50    -29       C  
ATOM    943  SD  MET A 329       8.041  22.144  16.586  1.00 33.81           S  
ANISOU  943  SD  MET A 329     4208   4182   4453     73    -51    -13       S  
ATOM    944  CE  MET A 329       6.954  22.278  15.198  1.00 35.01           C  
ANISOU  944  CE  MET A 329     4357   4355   4590     78    -48     11       C  
ATOM    945  N   LEU A 330      13.207  22.145  13.439  1.00 29.02           N  
ANISOU  945  N   LEU A 330     3600   3495   3930    -59      0    -92       N  
ATOM    946  CA  LEU A 330      14.101  22.665  12.398  1.00 29.83           C  
ANISOU  946  CA  LEU A 330     3710   3593   4031    -93     23   -103       C  
ATOM    947  C   LEU A 330      14.443  21.614  11.334  1.00 31.18           C  
ANISOU  947  C   LEU A 330     3858   3776   4214   -109     54   -126       C  
ATOM    948  O   LEU A 330      14.499  21.896  10.146  1.00 26.68           O  
ANISOU  948  O   LEU A 330     3303   3217   3614   -137     78   -132       O  
ATOM    949  CB  LEU A 330      15.335  23.271  13.069  1.00 33.73           C  
ANISOU  949  CB  LEU A 330     4191   4079   4545   -114     18   -110       C  
ATOM    950  CG  LEU A 330      16.324  23.929  12.100  1.00 32.34           C  
ANISOU  950  CG  LEU A 330     4018   3901   4367   -157     44   -117       C  
ATOM    951  CD1 LEU A 330      15.659  25.078  11.326  1.00 37.46           C  
ANISOU  951  CD1 LEU A 330     4724   4532   4978   -169     49    -97       C  
ATOM    952  CD2 LEU A 330      17.502  24.443  12.922  1.00 33.81           C  
ANISOU  952  CD2 LEU A 330     4182   4089   4573   -186     32   -122       C  
ATOM    953  N   ALA A 331      14.566  20.337  11.753  1.00 27.11           N  
ANISOU  953  N   ALA A 331     3309   3255   3738    -92     58   -137       N  
ATOM    954  CA  ALA A 331      14.842  19.297  10.797  1.00 27.34           C  
ANISOU  954  CA  ALA A 331     3323   3279   3783   -104     98   -171       C  
ATOM    955  C   ALA A 331      13.740  19.194   9.728  1.00 29.29           C  
ANISOU  955  C   ALA A 331     3604   3546   3976   -129    104   -181       C  
ATOM    956  O   ALA A 331      14.036  18.833   8.601  1.00 28.48           O  
ANISOU  956  O   ALA A 331     3507   3454   3858   -160    142   -217       O  
ATOM    957  CB  ALA A 331      14.946  17.964  11.522  1.00 28.24           C  
ANISOU  957  CB  ALA A 331     3405   3367   3957    -75     99   -172       C  
ATOM    958  N   SER A 332      12.467  19.436  10.101  1.00 25.93           N  
ANISOU  958  N   SER A 332     3196   3134   3521   -118     69   -152       N  
ATOM    959  CA  SER A 332      11.377  19.404   9.147  1.00 26.23           C  
ANISOU  959  CA  SER A 332     3254   3208   3503   -144     64   -149       C  
ATOM    960  C   SER A 332      11.621  20.378   8.016  1.00 30.50           C  
ANISOU  960  C   SER A 332     3817   3776   3993   -174     76   -141       C  
ATOM    961  O   SER A 332      11.170  20.102   6.922  1.00 31.00           O  
ANISOU  961  O   SER A 332     3892   3879   4008   -213     84   -153       O  
ATOM    962  CB  SER A 332      10.046  19.755   9.792  1.00 27.01           C  
ANISOU  962  CB  SER A 332     3354   3326   3580   -119     24   -105       C  
ATOM    963  OG  SER A 332       9.750  18.895  10.869  1.00 27.33           O  
ANISOU  963  OG  SER A 332     3374   3349   3658    -97     13   -103       O  
ATOM    964  N   LEU A 333      12.327  21.489   8.279  1.00 26.00           N  
ANISOU  964  N   LEU A 333     3256   3190   3432   -164     75   -120       N  
ATOM    965  CA  LEU A 333      12.556  22.517   7.266  1.00 29.53           C  
ANISOU  965  CA  LEU A 333     3728   3657   3835   -194     84    -97       C  
ATOM    966  C   LEU A 333      13.909  22.363   6.556  1.00 31.73           C  
ANISOU  966  C   LEU A 333     3996   3940   4119   -233    130   -134       C  
ATOM    967  O   LEU A 333      14.264  23.204   5.720  1.00 30.09           O  
ANISOU  967  O   LEU A 333     3806   3750   3873   -266    144   -113       O  
ATOM    968  CB  LEU A 333      12.581  23.896   7.902  1.00 31.99           C  
ANISOU  968  CB  LEU A 333     4062   3936   4157   -170     64    -54       C  
ATOM    969  CG  LEU A 333      11.466  24.281   8.867  1.00 43.36           C  
ANISOU  969  CG  LEU A 333     5510   5360   5605   -119     30    -23       C  
ATOM    970  CD1 LEU A 333      11.423  25.814   9.049  1.00 41.10           C  
ANISOU  970  CD1 LEU A 333     5261   5033   5320   -102     24     16       C  
ATOM    971  CD2 LEU A 333      10.125  23.805   8.435  1.00 46.27           C  
ANISOU  971  CD2 LEU A 333     5868   5773   5939   -109     12     -1       C  
ATOM    972  N   MET A 334      14.625  21.266   6.806  1.00 30.53           N  
ANISOU  972  N   MET A 334     3811   3773   4012   -227    159   -183       N  
ATOM    973  CA  MET A 334      15.972  21.063   6.264  1.00 31.32           C  
ANISOU  973  CA  MET A 334     3888   3879   4132   -251    211   -219       C  
ATOM    974  C   MET A 334      16.036  19.873   5.291  1.00 31.84           C  
ANISOU  974  C   MET A 334     3949   3962   4184   -274    262   -281       C  
ATOM    975  O   MET A 334      15.334  18.895   5.443  1.00 31.31           O  
ANISOU  975  O   MET A 334     3886   3881   4129   -263    257   -305       O  
ATOM    976  CB  MET A 334      16.984  20.777   7.376  1.00 29.20           C  
ANISOU  976  CB  MET A 334     3573   3579   3941   -218    212   -224       C  
ATOM    977  CG  MET A 334      17.322  21.999   8.186  1.00 29.59           C  
ANISOU  977  CG  MET A 334     3627   3618   3997   -218    177   -184       C  
ATOM    978  SD  MET A 334      18.462  21.589   9.498  1.00 31.53           S  
ANISOU  978  SD  MET A 334     3810   3850   4318   -191    166   -184       S  
ATOM    979  CE  MET A 334      19.173  23.237   9.774  1.00 29.87           C  
ANISOU  979  CE  MET A 334     3614   3644   4091   -236    148   -157       C  
ATOM    980  N   ASN A 335      16.970  19.946   4.344  1.00 34.70           N  
ANISOU  980  N   ASN A 335     4302   4353   4527   -309    317   -311       N  
ATOM    981  CA  ASN A 335      17.504  18.757   3.699  1.00 34.86           C  
ANISOU  981  CA  ASN A 335     4306   4372   4566   -317    386   -387       C  
ATOM    982  C   ASN A 335      19.020  18.909   3.742  1.00 35.95           C  
ANISOU  982  C   ASN A 335     4392   4511   4754   -307    435   -398       C  
ATOM    983  O   ASN A 335      19.535  19.858   4.339  1.00 34.74           O  
ANISOU  983  O   ASN A 335     4220   4361   4619   -303    405   -347       O  
ATOM    984  CB  ASN A 335      17.039  18.583   2.250  1.00 38.61           C  
ANISOU  984  CB  ASN A 335     4819   4903   4946   -382    420   -427       C  
ATOM    985  CG  ASN A 335      17.316  19.793   1.372  1.00 38.36           C  
ANISOU  985  CG  ASN A 335     4802   4936   4835   -433    424   -388       C  
ATOM    986  OD1 ASN A 335      18.269  20.545   1.524  1.00 38.23           O  
ANISOU  986  OD1 ASN A 335     4762   4921   4841   -433    437   -360       O  
ATOM    987  ND2 ASN A 335      16.423  20.041   0.449  1.00 38.51           N  
ANISOU  987  ND2 ASN A 335     4862   5014   4756   -485    407   -374       N  
ATOM    988  N   LYS A 336      19.762  18.008   3.117  1.00 42.02           N  
ANISOU  988  N   LYS A 336     5135   5280   5548   -306    513   -465       N  
ATOM    989  CA  LYS A 336      21.215  18.069   3.269  1.00 48.24           C  
ANISOU  989  CA  LYS A 336     5855   6076   6398   -286    560   -469       C  
ATOM    990  C   LYS A 336      21.822  19.313   2.589  1.00 41.27           C  
ANISOU  990  C   LYS A 336     4970   5258   5452   -345    572   -439       C  
ATOM    991  O   LYS A 336      22.936  19.661   2.962  1.00 39.17           O  
ANISOU  991  O   LYS A 336     4643   5004   5235   -336    586   -418       O  
ATOM    992  CB  LYS A 336      21.878  16.809   2.711  1.00 49.75           C  
ANISOU  992  CB  LYS A 336     6015   6248   6637   -261    654   -551       C  
ATOM    993  CG  LYS A 336      21.789  16.662   1.209  1.00 58.92           C  
ANISOU  993  CG  LYS A 336     7216   7460   7710   -323    727   -622       C  
ATOM    994  CD  LYS A 336      22.961  15.796   0.699  1.00 79.38           C  
ANISOU  994  CD  LYS A 336     9754  10046  10360   -295    840   -698       C  
ATOM    995  CE  LYS A 336      23.597  16.330  -0.568  1.00 84.67           C  
ANISOU  995  CE  LYS A 336    10422  10805  10944   -360    913   -732       C  
ATOM    996  NZ  LYS A 336      22.613  16.182  -1.657  1.00 94.85           N  
ANISOU  996  NZ  LYS A 336    11795  12131  12113   -434    925   -784       N  
ATOM    997  N   ASP A 337      21.056  20.043   1.743  1.00 34.37           N  
ANISOU  997  N   ASP A 337     4157   4425   4475   -404    555   -420       N  
ATOM    998  CA  ASP A 337      21.583  21.205   1.014  1.00 38.30           C  
ANISOU  998  CA  ASP A 337     4660   4980   4912   -467    569   -382       C  
ATOM    999  C   ASP A 337      21.215  22.562   1.603  1.00 33.22           C  
ANISOU  999  C   ASP A 337     4046   4319   4256   -479    493   -295       C  
ATOM   1000  O   ASP A 337      21.784  23.617   1.192  1.00 34.34           O  
ANISOU 1000  O   ASP A 337     4189   4490   4366   -531    501   -252       O  
ATOM   1001  CB  ASP A 337      21.079  21.125  -0.438  1.00 41.64           C  
ANISOU 1001  CB  ASP A 337     5130   5467   5221   -530    607   -411       C  
ATOM   1002  CG  ASP A 337      21.673  19.906  -1.174  1.00 49.16           C  
ANISOU 1002  CG  ASP A 337     6058   6441   6179   -531    706   -514       C  
ATOM   1003  OD1 ASP A 337      22.798  19.491  -0.877  1.00 53.01           O  
ANISOU 1003  OD1 ASP A 337     6481   6914   6746   -495    761   -545       O  
ATOM   1004  OD2 ASP A 337      21.016  19.401  -2.026  1.00 54.89           O  
ANISOU 1004  OD2 ASP A 337     6827   7198   6830   -568    728   -562       O  
ATOM   1005  N   GLY A 338      20.244  22.602   2.529  1.00 32.37           N  
ANISOU 1005  N   GLY A 338     3965   4162   4172   -437    423   -267       N  
ATOM   1006  CA  GLY A 338      19.857  23.893   3.066  1.00 32.39           C  
ANISOU 1006  CA  GLY A 338     4002   4138   4167   -444    363   -195       C  
ATOM   1007  C   GLY A 338      18.580  23.860   3.880  1.00 31.09           C  
ANISOU 1007  C   GLY A 338     3869   3931   4010   -397    299   -172       C  
ATOM   1008  O   GLY A 338      18.072  22.789   4.170  1.00 28.93           O  
ANISOU 1008  O   GLY A 338     3586   3649   3756   -361    296   -209       O  
ATOM   1009  N   VAL A 339      18.096  25.061   4.192  1.00 29.49           N  
ANISOU 1009  N   VAL A 339     3707   3703   3795   -399    255   -112       N  
ATOM   1010  CA  VAL A 339      17.039  25.219   5.153  1.00 31.09           C  
ANISOU 1010  CA  VAL A 339     3932   3863   4016   -348    201    -89       C  
ATOM   1011  C   VAL A 339      16.023  26.267   4.687  1.00 28.85           C  
ANISOU 1011  C   VAL A 339     3701   3575   3685   -351    172    -22       C  
ATOM   1012  O   VAL A 339      16.440  27.312   4.203  1.00 28.79           O  
ANISOU 1012  O   VAL A 339     3718   3559   3660   -388    181     18       O  
ATOM   1013  CB  VAL A 339      17.632  25.567   6.516  1.00 30.15           C  
ANISOU 1013  CB  VAL A 339     3797   3697   3960   -328    180    -92       C  
ATOM   1014  CG1 VAL A 339      18.380  26.880   6.590  1.00 28.57           C  
ANISOU 1014  CG1 VAL A 339     3616   3472   3765   -370    181    -62       C  
ATOM   1015  CG2 VAL A 339      16.517  25.590   7.542  1.00 29.85           C  
ANISOU 1015  CG2 VAL A 339     3780   3625   3935   -274    134    -78       C  
ATOM   1016  N   LEU A 340      14.713  25.970   4.874  1.00 30.39           N  
ANISOU 1016  N   LEU A 340     3907   3774   3865   -311    138     -6       N  
ATOM   1017  CA  LEU A 340      13.656  26.952   4.635  1.00 31.36           C  
ANISOU 1017  CA  LEU A 340     4066   3889   3958   -292    106     66       C  
ATOM   1018  C   LEU A 340      13.748  28.055   5.641  1.00 32.46           C  
ANISOU 1018  C   LEU A 340     4233   3950   4148   -261     91     91       C  
ATOM   1019  O   LEU A 340      13.926  27.769   6.832  1.00 34.11           O  
ANISOU 1019  O   LEU A 340     4429   4126   4404   -232     83     51       O  
ATOM   1020  CB  LEU A 340      12.274  26.314   4.739  1.00 30.45           C  
ANISOU 1020  CB  LEU A 340     3940   3805   3824   -254     74     75       C  
ATOM   1021  CG  LEU A 340      11.976  25.303   3.620  1.00 31.48           C  
ANISOU 1021  CG  LEU A 340     4053   4015   3889   -299     84     50       C  
ATOM   1022  CD1 LEU A 340      10.590  24.652   3.871  1.00 33.66           C  
ANISOU 1022  CD1 LEU A 340     4313   4323   4153   -271     47     58       C  
ATOM   1023  CD2 LEU A 340      11.996  25.932   2.248  1.00 34.69           C  
ANISOU 1023  CD2 LEU A 340     4480   4478   4221   -352     90    101       C  
ATOM   1024  N   ILE A 341      13.506  29.293   5.190  1.00 30.09           N  
ANISOU 1024  N   ILE A 341     3974   3620   3837   -265     85    159       N  
ATOM   1025  CA  ILE A 341      13.450  30.452   6.094  1.00 32.68           C  
ANISOU 1025  CA  ILE A 341     4343   3856   4215   -235     78    180       C  
ATOM   1026  C   ILE A 341      12.216  31.280   5.726  1.00 35.84           C  
ANISOU 1026  C   ILE A 341     4773   4236   4606   -185     58    264       C  
ATOM   1027  O   ILE A 341      11.554  30.969   4.717  1.00 33.20           O  
ANISOU 1027  O   ILE A 341     4421   3972   4218   -189     45    311       O  
ATOM   1028  CB  ILE A 341      14.722  31.332   5.931  1.00 35.44           C  
ANISOU 1028  CB  ILE A 341     4719   4162   4581   -299    103    183       C  
ATOM   1029  CG1 ILE A 341      14.835  31.934   4.535  1.00 37.59           C  
ANISOU 1029  CG1 ILE A 341     5013   4459   4808   -345    116    256       C  
ATOM   1030  CG2 ILE A 341      15.952  30.531   6.276  1.00 38.68           C  
ANISOU 1030  CG2 ILE A 341     5085   4605   5005   -342    121    112       C  
ATOM   1031  CD1 ILE A 341      15.921  32.984   4.444  1.00 44.26           C  
ANISOU 1031  CD1 ILE A 341     5892   5246   5676   -410    139    273       C  
ATOM   1032  N   SER A 342      11.905  32.281   6.549  1.00 38.12           N  
ANISOU 1032  N   SER A 342     5104   4434   4946   -140     58    280       N  
ATOM   1033  CA  SER A 342      10.758  33.178   6.393  1.00 41.75           C  
ANISOU 1033  CA  SER A 342     5589   4852   5420    -73     47    361       C  
ATOM   1034  C   SER A 342       9.493  32.433   5.994  1.00 41.97           C  
ANISOU 1034  C   SER A 342     5567   4968   5409    -27     18    397       C  
ATOM   1035  O   SER A 342       8.932  32.675   4.929  1.00 44.76           O  
ANISOU 1035  O   SER A 342     5913   5368   5725    -27      2    482       O  
ATOM   1036  CB  SER A 342      11.009  34.175   5.395  1.00 48.31           C  
ANISOU 1036  CB  SER A 342     6460   5652   6244   -104     55    444       C  
ATOM   1037  OG  SER A 342      12.254  34.796   5.650  1.00 58.86           O  
ANISOU 1037  OG  SER A 342     7837   6917   7609   -166     81    410       O  
ATOM   1038  N   GLU A 343       9.132  31.523   6.855  1.00 38.69           N  
ANISOU 1038  N   GLU A 343     5117   4582   5001      0     11    335       N  
ATOM   1039  CA  GLU A 343       7.976  30.676   6.732  1.00 49.28           C  
ANISOU 1039  CA  GLU A 343     6405   6006   6312     33    -14    351       C  
ATOM   1040  C   GLU A 343       7.929  29.986   5.378  1.00 51.35           C  
ANISOU 1040  C   GLU A 343     6639   6369   6502    -26    -30    377       C  
ATOM   1041  O   GLU A 343       6.860  29.746   4.864  1.00 52.49           O  
ANISOU 1041  O   GLU A 343     6748   6584   6610     -8    -59    431       O  
ATOM   1042  CB  GLU A 343       6.709  31.479   7.031  1.00 66.17           C  
ANISOU 1042  CB  GLU A 343     8541   8117   8480    123    -23    421       C  
ATOM   1043  CG  GLU A 343       5.549  30.533   7.383  1.00 75.23           C  
ANISOU 1043  CG  GLU A 343     9626   9347   9611    160    -45    417       C  
ATOM   1044  CD  GLU A 343       4.415  31.100   8.198  1.00 68.07           C  
ANISOU 1044  CD  GLU A 343     8704   8412   8748    260    -40    449       C  
ATOM   1045  OE1 GLU A 343       4.666  31.467   9.355  1.00100.59           O  
ANISOU 1045  OE1 GLU A 343    12854  12453  12912    293    -10    393       O  
ATOM   1046  OE2 GLU A 343       3.313  31.191   7.656  1.00 73.24           O  
ANISOU 1046  OE2 GLU A 343     9313   9127   9387    300    -63    530       O  
ATOM   1047  N   GLY A 344       9.072  29.579   4.832  1.00 41.10           N  
ANISOU 1047  N   GLY A 344     5349   5088   5177   -102    -10    333       N  
ATOM   1048  CA  GLY A 344       9.057  28.852   3.598  1.00 39.81           C  
ANISOU 1048  CA  GLY A 344     5164   5023   4938   -164    -16    338       C  
ATOM   1049  C   GLY A 344       9.122  29.713   2.340  1.00 35.85           C  
ANISOU 1049  C   GLY A 344     4685   4551   4385   -200    -20    427       C  
ATOM   1050  O   GLY A 344       9.337  29.143   1.275  1.00 36.95           O  
ANISOU 1050  O   GLY A 344     4812   4776   4448   -269    -16    419       O  
ATOM   1051  N   GLN A 345       9.232  31.061   2.457  1.00 32.30           N  
ANISOU 1051  N   GLN A 345     4275   4020   3976   -170    -16    497       N  
ATOM   1052  CA  GLN A 345       9.367  31.883   1.271  1.00 39.03           C  
ANISOU 1052  CA  GLN A 345     5150   4895   4782   -208    -20    593       C  
ATOM   1053  C   GLN A 345      10.791  31.806   0.693  1.00 36.33           C  
ANISOU 1053  C   GLN A 345     4828   4563   4410   -300     19    550       C  
ATOM   1054  O   GLN A 345      10.987  32.063  -0.480  1.00 33.69           O  
ANISOU 1054  O   GLN A 345     4502   4291   4007   -358     21    610       O  
ATOM   1055  CB  GLN A 345       8.968  33.312   1.605  1.00 38.48           C  
ANISOU 1055  CB  GLN A 345     5120   4721   4777   -141    -24    685       C  
ATOM   1056  CG  GLN A 345       7.513  33.375   2.152  1.00 43.83           C  
ANISOU 1056  CG  GLN A 345     5766   5398   5486    -40    -56    729       C  
ATOM   1057  CD  GLN A 345       7.378  34.815   2.563  1.00 58.54           C  
ANISOU 1057  CD  GLN A 345     7681   7130   7432     26    -41    799       C  
ATOM   1058  OE1 GLN A 345       7.906  35.258   3.585  1.00 64.06           O  
ANISOU 1058  OE1 GLN A 345     8421   7714   8201     46     -9    735       O  
ATOM   1059  NE2 GLN A 345       6.839  35.594   1.660  1.00 64.01           N  
ANISOU 1059  NE2 GLN A 345     8375   7834   8108     46    -62    933       N  
ATOM   1060  N   GLY A 346      11.789  31.541   1.547  1.00 31.48           N  
ANISOU 1060  N   GLY A 346     4218   3891   3850   -311     51    457       N  
ATOM   1061  CA  GLY A 346      13.165  31.473   1.122  1.00 30.43           C  
ANISOU 1061  CA  GLY A 346     4089   3769   3701   -390     92    416       C  
ATOM   1062  C   GLY A 346      13.790  30.113   1.495  1.00 30.07           C  
ANISOU 1062  C   GLY A 346     4001   3763   3660   -407    116    299       C  
ATOM   1063  O   GLY A 346      13.260  29.360   2.306  1.00 32.60           O  
ANISOU 1063  O   GLY A 346     4298   4076   4010   -358    100    250       O  
ATOM   1064  N   PHE A 347      14.948  29.825   0.910  1.00 28.98           N  
ANISOU 1064  N   PHE A 347     3849   3663   3497   -475    160    260       N  
ATOM   1065  CA  PHE A 347      15.741  28.636   1.215  1.00 30.20           C  
ANISOU 1065  CA  PHE A 347     3961   3843   3670   -487    194    157       C  
ATOM   1066  C   PHE A 347      17.183  29.090   1.176  1.00 31.73           C  
ANISOU 1066  C   PHE A 347     4146   4021   3888   -539    236    143       C  
ATOM   1067  O   PHE A 347      17.592  29.630   0.168  1.00 34.64           O  
ANISOU 1067  O   PHE A 347     4529   4429   4205   -599    260    187       O  
ATOM   1068  CB  PHE A 347      15.504  27.543   0.207  1.00 28.46           C  
ANISOU 1068  CB  PHE A 347     3720   3717   3375   -520    215    117       C  
ATOM   1069  CG  PHE A 347      16.290  26.259   0.331  1.00 32.71           C  
ANISOU 1069  CG  PHE A 347     4217   4275   3936   -528    262     12       C  
ATOM   1070  CD1 PHE A 347      15.824  25.237   1.121  1.00 33.75           C  
ANISOU 1070  CD1 PHE A 347     4328   4382   4111   -478    248    -42       C  
ATOM   1071  CD2 PHE A 347      17.479  26.053  -0.376  1.00 33.63           C  
ANISOU 1071  CD2 PHE A 347     4312   4432   4031   -582    326    -27       C  
ATOM   1072  CE1 PHE A 347      16.529  24.039   1.260  1.00 33.92           C  
ANISOU 1072  CE1 PHE A 347     4313   4406   4167   -475    293   -130       C  
ATOM   1073  CE2 PHE A 347      18.170  24.848  -0.288  1.00 32.90           C  
ANISOU 1073  CE2 PHE A 347     4179   4351   3970   -576    377   -121       C  
ATOM   1074  CZ  PHE A 347      17.720  23.854   0.575  1.00 38.62           C  
ANISOU 1074  CZ  PHE A 347     4886   5035   4751   -518    359   -170       C  
ATOM   1075  N   MET A 348      17.890  28.907   2.266  1.00 34.58           N  
ANISOU 1075  N   MET A 348     4481   4334   4321   -520    240     93       N  
ATOM   1076  CA  MET A 348      19.284  29.311   2.405  1.00 30.44           C  
ANISOU 1076  CA  MET A 348     3934   3801   3828   -570    273     79       C  
ATOM   1077  C   MET A 348      20.167  28.095   2.397  1.00 29.13           C  
ANISOU 1077  C   MET A 348     3700   3687   3679   -573    316      1       C  
ATOM   1078  O   MET A 348      19.908  27.148   3.172  1.00 29.89           O  
ANISOU 1078  O   MET A 348     3769   3772   3816   -517    302    -46       O  
ATOM   1079  CB  MET A 348      19.507  30.115   3.694  1.00 33.50           C  
ANISOU 1079  CB  MET A 348     4340   4103   4285   -556    242     85       C  
ATOM   1080  CG  MET A 348      20.894  30.714   3.797  1.00 38.93           C  
ANISOU 1080  CG  MET A 348     5006   4786   4998   -626    268     82       C  
ATOM   1081  SD  MET A 348      21.065  31.855   5.193  1.00 40.02           S  
ANISOU 1081  SD  MET A 348     5184   4820   5198   -633    230     88       S  
ATOM   1082  CE  MET A 348      20.227  33.285   4.559  1.00 39.55           C  
ANISOU 1082  CE  MET A 348     5222   4685   5120   -644    221    177       C  
ATOM   1083  N   THR A 349      21.194  28.116   1.516  1.00 30.06           N  
ANISOU 1083  N   THR A 349     3789   3862   3769   -635    372     -5       N  
ATOM   1084  CA  THR A 349      21.980  26.910   1.363  1.00 34.78           C  
ANISOU 1084  CA  THR A 349     4318   4509   4384   -627    425    -80       C  
ATOM   1085  C   THR A 349      22.881  26.656   2.581  1.00 34.14           C  
ANISOU 1085  C   THR A 349     4177   4399   4395   -600    418   -109       C  
ATOM   1086  O   THR A 349      23.435  27.560   3.225  1.00 29.16           O  
ANISOU 1086  O   THR A 349     3543   3739   3796   -628    394    -77       O  
ATOM   1087  CB  THR A 349      22.798  26.914   0.051  1.00 34.14           C  
ANISOU 1087  CB  THR A 349     4216   4510   4244   -696    499    -88       C  
ATOM   1088  OG1 THR A 349      23.747  27.976   0.131  1.00 32.82           O  
ANISOU 1088  OG1 THR A 349     4037   4339   4094   -754    506    -42       O  
ATOM   1089  CG2 THR A 349      21.907  27.046  -1.165  1.00 34.88           C  
ANISOU 1089  CG2 THR A 349     4366   4652   4234   -729    502    -59       C  
ATOM   1090  N   ARG A 350      23.122  25.377   2.809  1.00 32.96           N  
ANISOU 1090  N   ARG A 350     3974   4264   4284   -551    444   -169       N  
ATOM   1091  CA  ARG A 350      24.074  24.938   3.798  1.00 36.09           C  
ANISOU 1091  CA  ARG A 350     4295   4654   4763   -522    444   -189       C  
ATOM   1092  C   ARG A 350      25.471  25.402   3.459  1.00 36.47           C  
ANISOU 1092  C   ARG A 350     4281   4753   4822   -580    490   -181       C  
ATOM   1093  O   ARG A 350      26.171  25.841   4.373  1.00 38.33           O  
ANISOU 1093  O   ARG A 350     4476   4982   5106   -593    459   -160       O  
ATOM   1094  CB  ARG A 350      24.032  23.418   3.852  1.00 35.09           C  
ANISOU 1094  CB  ARG A 350     4127   4529   4676   -457    477   -247       C  
ATOM   1095  CG  ARG A 350      24.999  22.827   4.859  1.00 34.45           C  
ANISOU 1095  CG  ARG A 350     3957   4445   4686   -414    476   -255       C  
ATOM   1096  CD  ARG A 350      24.697  21.339   4.897  1.00 38.11           C  
ANISOU 1096  CD  ARG A 350     4401   4884   5193   -342    505   -304       C  
ATOM   1097  NE  ARG A 350      25.544  20.778   5.931  1.00 38.44           N  
ANISOU 1097  NE  ARG A 350     4356   4921   5328   -292    495   -291       N  
ATOM   1098  CZ  ARG A 350      25.571  19.502   6.174  1.00 39.32           C  
ANISOU 1098  CZ  ARG A 350     4432   5002   5503   -222    520   -318       C  
ATOM   1099  NH1 ARG A 350      24.815  18.735   5.445  1.00 37.21           N  
ANISOU 1099  NH1 ARG A 350     4216   4706   5214   -207    559   -370       N  
ATOM   1100  NH2 ARG A 350      26.341  19.026   7.144  1.00 48.05           N  
ANISOU 1100  NH2 ARG A 350     5452   6108   6694   -172    504   -289       N  
ATOM   1101  N   GLU A 351      25.851  25.463   2.161  1.00 35.01           N  
ANISOU 1101  N   GLU A 351     4093   4626   4582   -629    558   -190       N  
ATOM   1102  CA  GLU A 351      27.192  25.941   1.842  1.00 35.65           C  
ANISOU 1102  CA  GLU A 351     4108   4764   4672   -690    605   -177       C  
ATOM   1103  C   GLU A 351      27.317  27.435   2.139  1.00 43.19           C  
ANISOU 1103  C   GLU A 351     5103   5692   5613   -764    557   -109       C  
ATOM   1104  O   GLU A 351      28.359  27.867   2.634  1.00 37.47           O  
ANISOU 1104  O   GLU A 351     4318   4988   4930   -805    556    -94       O  
ATOM   1105  CB  GLU A 351      27.644  25.684   0.389  1.00 48.32           C  
ANISOU 1105  CB  GLU A 351     5695   6448   6215   -732    698   -204       C  
ATOM   1106  CG  GLU A 351      28.105  24.259   0.122  1.00 54.32           C  
ANISOU 1106  CG  GLU A 351     6385   7239   7012   -670    774   -283       C  
ATOM   1107  CD  GLU A 351      29.111  23.700   1.146  1.00 67.29           C  
ANISOU 1107  CD  GLU A 351     7919   8879   8767   -615    777   -293       C  
ATOM   1108  OE1 GLU A 351      30.153  24.328   1.390  1.00 59.02           O  
ANISOU 1108  OE1 GLU A 351     6803   7875   7747   -659    780   -257       O  
ATOM   1109  OE2 GLU A 351      28.836  22.644   1.740  1.00 75.00           O  
ANISOU 1109  OE2 GLU A 351     8876   9813   9806   -530    769   -328       O  
ATOM   1110  N   PHE A 352      26.259  28.240   1.909  1.00 35.54           N  
ANISOU 1110  N   PHE A 352     4234   4675   4593   -781    516    -66       N  
ATOM   1111  CA  PHE A 352      26.369  29.651   2.211  1.00 35.33           C  
ANISOU 1111  CA  PHE A 352     4255   4601   4566   -846    479     -6       C  
ATOM   1112  C   PHE A 352      26.493  29.885   3.717  1.00 37.55           C  
ANISOU 1112  C   PHE A 352     4526   4825   4916   -826    417    -14       C  
ATOM   1113  O   PHE A 352      27.283  30.734   4.123  1.00 38.92           O  
ANISOU 1113  O   PHE A 352     4686   4989   5111   -896    407      7       O  
ATOM   1114  CB  PHE A 352      25.191  30.396   1.641  1.00 35.12           C  
ANISOU 1114  CB  PHE A 352     4332   4530   4483   -852    452     47       C  
ATOM   1115  CG  PHE A 352      25.174  31.870   1.960  1.00 36.78           C  
ANISOU 1115  CG  PHE A 352     4606   4664   4704   -908    418    111       C  
ATOM   1116  CD1 PHE A 352      26.144  32.712   1.477  1.00 41.65           C  
ANISOU 1116  CD1 PHE A 352     5213   5300   5311  -1006    450    150       C  
ATOM   1117  CD2 PHE A 352      24.188  32.390   2.755  1.00 38.22           C  
ANISOU 1117  CD2 PHE A 352     4859   4751   4910   -863    360    128       C  
ATOM   1118  CE1 PHE A 352      26.075  34.074   1.719  1.00 44.67           C  
ANISOU 1118  CE1 PHE A 352     5667   5595   5708  -1062    422    209       C  
ATOM   1119  CE2 PHE A 352      24.149  33.730   3.054  1.00 39.92           C  
ANISOU 1119  CE2 PHE A 352     5142   4880   5145   -909    337    178       C  
ATOM   1120  CZ  PHE A 352      25.086  34.553   2.531  1.00 41.48           C  
ANISOU 1120  CZ  PHE A 352     5338   5085   5335  -1009    368    218       C  
ATOM   1121  N   LEU A 353      25.724  29.155   4.535  1.00 35.35           N  
ANISOU 1121  N   LEU A 353     4254   4512   4663   -742    378    -44       N  
ATOM   1122  CA  LEU A 353      25.874  29.196   5.976  1.00 43.33           C  
ANISOU 1122  CA  LEU A 353     5246   5489   5727   -722    324    -57       C  
ATOM   1123  C   LEU A 353      27.310  28.797   6.396  1.00 50.37           C  
ANISOU 1123  C   LEU A 353     6023   6447   6665   -749    340    -72       C  
ATOM   1124  O   LEU A 353      27.896  29.548   7.165  1.00 53.09           O  
ANISOU 1124  O   LEU A 353     6358   6785   7029   -807    306    -60       O  
ATOM   1125  CB  LEU A 353      24.773  28.373   6.646  1.00 41.37           C  
ANISOU 1125  CB  LEU A 353     5020   5206   5489   -629    288    -80       C  
ATOM   1126  CG  LEU A 353      23.409  29.052   6.583  1.00 36.01           C  
ANISOU 1126  CG  LEU A 353     4443   4460   4776   -609    257    -54       C  
ATOM   1127  CD1 LEU A 353      22.296  28.031   6.579  1.00 37.11           C  
ANISOU 1127  CD1 LEU A 353     4594   4598   4907   -529    247    -74       C  
ATOM   1128  CD2 LEU A 353      23.209  30.101   7.696  1.00 40.60           C  
ANISOU 1128  CD2 LEU A 353     5077   4972   5377   -627    208    -44       C  
ATOM   1129  N   LYS A 354      27.910  27.723   5.848  1.00 44.41           N  
ANISOU 1129  N   LYS A 354     5185   5760   5929   -715    395    -97       N  
ATOM   1130  CA  LYS A 354      29.314  27.446   6.151  1.00 49.46           C  
ANISOU 1130  CA  LYS A 354     5704   6471   6617   -738    415    -98       C  
ATOM   1131  C   LYS A 354      30.306  28.522   5.768  1.00 52.20           C  
ANISOU 1131  C   LYS A 354     6026   6858   6948   -850    435    -67       C  
ATOM   1132  O   LYS A 354      31.387  28.542   6.284  1.00 59.30           O  
ANISOU 1132  O   LYS A 354     6830   7813   7887   -884    429    -59       O  
ATOM   1133  CB  LYS A 354      29.847  26.205   5.482  1.00 51.72           C  
ANISOU 1133  CB  LYS A 354     5904   6816   6931   -682    490   -131       C  
ATOM   1134  CG  LYS A 354      29.525  24.967   6.264  1.00 56.15           C  
ANISOU 1134  CG  LYS A 354     6430   7356   7549   -578    469   -154       C  
ATOM   1135  CD  LYS A 354      29.587  23.721   5.442  1.00 57.55           C  
ANISOU 1135  CD  LYS A 354     6570   7550   7747   -511    549   -199       C  
ATOM   1136  CE  LYS A 354      30.950  23.096   5.434  1.00 58.04           C  
ANISOU 1136  CE  LYS A 354     6494   7680   7879   -487    604   -202       C  
ATOM   1137  NZ  LYS A 354      30.888  21.978   4.460  1.00 66.97           N  
ANISOU 1137  NZ  LYS A 354     7613   8810   9020   -426    699   -262       N  
ATOM   1138  N   SER A 355      29.984  29.425   4.876  1.00 59.44           N  
ANISOU 1138  N   SER A 355     7022   7751   7809   -913    456    -43       N  
ATOM   1139  CA  SER A 355      30.960  30.378   4.385  1.00 52.56           C  
ANISOU 1139  CA  SER A 355     6126   6920   6924  -1026    484     -8       C  
ATOM   1140  C   SER A 355      31.076  31.592   5.324  1.00 51.74           C  
ANISOU 1140  C   SER A 355     6069   6756   6832  -1106    419     16       C  
ATOM   1141  O   SER A 355      31.802  32.531   5.030  1.00 43.86           O  
ANISOU 1141  O   SER A 355     5067   5772   5824  -1215    433     48       O  
ATOM   1142  CB  SER A 355      30.571  30.815   2.973  1.00 51.61           C  
ANISOU 1142  CB  SER A 355     6072   6802   6732  -1065    537     17       C  
ATOM   1143  OG  SER A 355      29.508  31.792   3.008  1.00 49.13           O  
ANISOU 1143  OG  SER A 355     5889   6390   6388  -1081    491     54       O  
ATOM   1144  N   LEU A 356      30.272  31.685   6.385  1.00 44.77           N  
ANISOU 1144  N   LEU A 356     5248   5798   5963  -1063    352      0       N  
ATOM   1145  CA  LEU A 356      30.260  32.935   7.127  1.00 43.46           C  
ANISOU 1145  CA  LEU A 356     5151   5560   5799  -1144    303     13       C  
ATOM   1146  C   LEU A 356      31.551  33.080   7.948  1.00 41.69           C  
ANISOU 1146  C   LEU A 356     4828   5404   5606  -1225    279      6       C  
ATOM   1147  O   LEU A 356      32.038  32.101   8.493  1.00 44.26           O  
ANISOU 1147  O   LEU A 356     5048   5807   5962  -1174    267     -9       O  
ATOM   1148  CB  LEU A 356      29.033  32.895   8.030  1.00 45.45           C  
ANISOU 1148  CB  LEU A 356     5489   5725   6053  -1068    249    -10       C  
ATOM   1149  CG  LEU A 356      27.687  32.848   7.298  1.00 44.45           C  
ANISOU 1149  CG  LEU A 356     5456   5536   5897   -994    264      3       C  
ATOM   1150  CD1 LEU A 356      26.552  32.745   8.331  1.00 47.12           C  
ANISOU 1150  CD1 LEU A 356     5857   5803   6242   -918    212    -21       C  
ATOM   1151  CD2 LEU A 356      27.543  34.103   6.452  1.00 43.80           C  
ANISOU 1151  CD2 LEU A 356     5459   5392   5788  -1068    286     54       C  
ATOM   1152  N   ARG A 357      31.962  34.320   8.221  1.00 45.59           N  
ANISOU 1152  N   ARG A 357     5368   5858   6096  -1346    259     19       N  
ATOM   1153  CA  ARG A 357      33.187  34.589   8.983  1.00 48.00           C  
ANISOU 1153  CA  ARG A 357     5582   6235   6421  -1447    229     14       C  
ATOM   1154  C   ARG A 357      33.145  34.042  10.414  1.00 48.34           C  
ANISOU 1154  C   ARG A 357     5583   6303   6478  -1406    159    -19       C  
ATOM   1155  O   ARG A 357      32.133  33.905  11.096  1.00 43.19           O  
ANISOU 1155  O   ARG A 357     5009   5581   5818  -1335    123    -47       O  
ATOM   1156  CB  ARG A 357      33.532  36.091   9.016  1.00 51.10           C  
ANISOU 1156  CB  ARG A 357     6052   6560   6803  -1599    220     28       C  
ATOM   1157  CG  ARG A 357      32.598  36.926   9.885  1.00 69.55           C  
ANISOU 1157  CG  ARG A 357     8532   8758   9133  -1607    173     -4       C  
ATOM   1158  CD  ARG A 357      33.273  38.151  10.530  1.00 75.08           C  
ANISOU 1158  CD  ARG A 357     9271   9418   9835  -1770    145    -20       C  
ATOM   1159  NE  ARG A 357      32.381  39.009  11.314  1.00 73.27           N  
ANISOU 1159  NE  ARG A 357     9191   9042   9603  -1778    115    -63       N  
ATOM   1160  CZ  ARG A 357      32.321  39.086  12.649  1.00 73.06           C  
ANISOU 1160  CZ  ARG A 357     9181   9010   9567  -1800     59   -125       C  
ATOM   1161  NH1 ARG A 357      31.651  40.073  13.219  1.00 75.96           N  
ANISOU 1161  NH1 ARG A 357     9693   9235   9933  -1833     51   -169       N  
ATOM   1162  NH2 ARG A 357      32.934  38.201  13.419  1.00 68.32           N  
ANISOU 1162  NH2 ARG A 357     8455   8545   8957  -1791     15   -141       N  
ATOM   1163  N   LYS A 358      34.314  33.676  10.898  1.00 48.30           N  
ANISOU 1163  N   LYS A 358     5440   6416   6494  -1451    139    -11       N  
ATOM   1164  CA  LYS A 358      34.504  33.267  12.274  1.00 45.69           C  
ANISOU 1164  CA  LYS A 358     5054   6136   6170  -1441     66    -28       C  
ATOM   1165  C   LYS A 358      34.031  34.414  13.164  1.00 48.15           C  
ANISOU 1165  C   LYS A 358     5493   6353   6446  -1530     14    -66       C  
ATOM   1166  O   LYS A 358      34.213  35.596  12.808  1.00 42.40           O  
ANISOU 1166  O   LYS A 358     4841   5562   5707  -1646     30    -69       O  
ATOM   1167  CB  LYS A 358      35.999  32.979  12.417  1.00 55.34           C  
ANISOU 1167  CB  LYS A 358     6100   7508   7416  -1508     59      3       C  
ATOM   1168  CG  LYS A 358      36.443  32.681  13.835  1.00 68.79           C  
ANISOU 1168  CG  LYS A 358     7724   9293   9118  -1529    -25      3       C  
ATOM   1169  CD  LYS A 358      37.947  32.646  13.996  1.00 71.07           C  
ANISOU 1169  CD  LYS A 358     7839   9736   9427  -1621    -42     43       C  
ATOM   1170  CE  LYS A 358      38.365  32.363  15.422  1.00 70.20           C  
ANISOU 1170  CE  LYS A 358     7647   9721   9304  -1649   -137     53       C  
ATOM   1171  NZ  LYS A 358      39.833  32.501  15.507  1.00 73.16           N  
ANISOU 1171  NZ  LYS A 358     7851  10251   9694  -1758   -155     98       N  
ATOM   1172  N   PRO A 359      33.402  34.149  14.346  1.00 48.03           N  
ANISOU 1172  N   PRO A 359     5514   6319   6413  -1484    -43   -100       N  
ATOM   1173  CA  PRO A 359      33.139  32.795  14.846  1.00 47.06           C  
ANISOU 1173  CA  PRO A 359     5313   6260   6305  -1354    -66    -89       C  
ATOM   1174  C   PRO A 359      31.813  32.121  14.462  1.00 53.15           C  
ANISOU 1174  C   PRO A 359     6160   6950   7082  -1208    -37    -96       C  
ATOM   1175  O   PRO A 359      31.340  31.290  15.229  1.00 47.77           O  
ANISOU 1175  O   PRO A 359     5461   6288   6401  -1124    -72   -100       O  
ATOM   1176  CB  PRO A 359      32.971  33.057  16.348  1.00 48.97           C  
ANISOU 1176  CB  PRO A 359     5585   6511   6508  -1399   -144   -123       C  
ATOM   1177  CG  PRO A 359      32.259  34.439  16.393  1.00 50.02           C  
ANISOU 1177  CG  PRO A 359     5891   6503   6609  -1474   -135   -175       C  
ATOM   1178  CD  PRO A 359      32.961  35.208  15.292  1.00 54.42           C  
ANISOU 1178  CD  PRO A 359     6446   7044   7186  -1567    -86   -152       C  
ATOM   1179  N   PHE A 360      31.189  32.546  13.356  1.00 42.27           N  
ANISOU 1179  N   PHE A 360     4871   5486   5702  -1190     18    -95       N  
ATOM   1180  CA  PHE A 360      29.863  32.102  12.950  1.00 44.61           C  
ANISOU 1180  CA  PHE A 360     5249   5705   5994  -1072     41   -102       C  
ATOM   1181  C   PHE A 360      29.906  31.050  11.854  1.00 49.16           C  
ANISOU 1181  C   PHE A 360     5761   6325   6593   -989     96    -80       C  
ATOM   1182  O   PHE A 360      28.860  30.633  11.376  1.00 49.60           O  
ANISOU 1182  O   PHE A 360     5874   6328   6640   -903    117    -84       O  
ATOM   1183  CB  PHE A 360      29.088  33.264  12.353  1.00 39.03           C  
ANISOU 1183  CB  PHE A 360     4682   4880   5267  -1104     66   -106       C  
ATOM   1184  CG  PHE A 360      28.920  34.394  13.332  1.00 42.86           C  
ANISOU 1184  CG  PHE A 360     5256   5291   5734  -1183     27   -140       C  
ATOM   1185  CD1 PHE A 360      27.934  34.324  14.307  1.00 44.84           C  
ANISOU 1185  CD1 PHE A 360     5574   5492   5970  -1123     -4   -177       C  
ATOM   1186  CD2 PHE A 360      29.732  35.510  13.258  1.00 42.49           C  
ANISOU 1186  CD2 PHE A 360     5231   5226   5687  -1320     31   -141       C  
ATOM   1187  CE1 PHE A 360      27.807  35.352  15.235  1.00 43.68           C  
ANISOU 1187  CE1 PHE A 360     5512   5278   5803  -1198    -30   -223       C  
ATOM   1188  CE2 PHE A 360      29.578  36.549  14.142  1.00 41.30           C  
ANISOU 1188  CE2 PHE A 360     5173   4996   5522  -1398      3   -186       C  
ATOM   1189  CZ  PHE A 360      28.621  36.453  15.148  1.00 47.23           C  
ANISOU 1189  CZ  PHE A 360     5989   5700   6254  -1334    -25   -232       C  
ATOM   1190  N   GLY A 361      31.093  30.577  11.497  1.00 49.55           N  
ANISOU 1190  N   GLY A 361     5684   6472   6670  -1012    121    -60       N  
ATOM   1191  CA  GLY A 361      31.235  29.791  10.268  1.00 54.68           C  
ANISOU 1191  CA  GLY A 361     6284   7156   7336   -954    193    -50       C  
ATOM   1192  C   GLY A 361      30.618  28.385  10.306  1.00 50.79           C  
ANISOU 1192  C   GLY A 361     5765   6662   6868   -820    204    -63       C  
ATOM   1193  O   GLY A 361      30.240  27.833   9.269  1.00 57.95           O  
ANISOU 1193  O   GLY A 361     6686   7559   7770   -767    263    -73       O  
ATOM   1194  N   ASP A 362      30.391  27.845  11.499  1.00 51.85           N  
ANISOU 1194  N   ASP A 362     5877   6800   7020   -772    146    -64       N  
ATOM   1195  CA  ASP A 362      29.864  26.502  11.571  1.00 53.72           C  
ANISOU 1195  CA  ASP A 362     6088   7031   7289   -653    156    -69       C  
ATOM   1196  C   ASP A 362      28.647  26.380  12.503  1.00 46.36           C  
ANISOU 1196  C   ASP A 362     5239   6037   6336   -606    101    -78       C  
ATOM   1197  O   ASP A 362      28.337  25.292  13.003  1.00 45.54           O  
ANISOU 1197  O   ASP A 362     5102   5937   6262   -523     87    -71       O  
ATOM   1198  CB  ASP A 362      31.056  25.629  11.985  1.00 59.75           C  
ANISOU 1198  CB  ASP A 362     6699   7886   8115   -626    156    -41       C  
ATOM   1199  CG  ASP A 362      31.605  26.049  13.348  1.00 68.07           C  
ANISOU 1199  CG  ASP A 362     7706   8993   9164   -683     73    -14       C  
ATOM   1200  OD1 ASP A 362      30.832  26.697  14.185  1.00 51.73           O  
ANISOU 1200  OD1 ASP A 362     5732   6876   7046   -715     15    -29       O  
ATOM   1201  OD2 ASP A 362      32.794  25.739  13.587  1.00 70.97           O  
ANISOU 1201  OD2 ASP A 362     7938   9454   9571   -697     68     20       O  
ATOM   1202  N   PHE A 363      27.935  27.463  12.831  1.00 36.52           N  
ANISOU 1202  N   PHE A 363     4100   4731   5042   -654     70    -92       N  
ATOM   1203  CA  PHE A 363      26.934  27.311  13.851  1.00 35.81           C  
ANISOU 1203  CA  PHE A 363     4067   4602   4934   -610     22   -102       C  
ATOM   1204  C   PHE A 363      25.744  26.435  13.398  1.00 35.02           C  
ANISOU 1204  C   PHE A 363     4010   4457   4838   -512     45   -108       C  
ATOM   1205  O   PHE A 363      25.033  25.908  14.268  1.00 37.40           O  
ANISOU 1205  O   PHE A 363     4325   4747   5137   -460     10   -107       O  
ATOM   1206  CB  PHE A 363      26.389  28.657  14.305  1.00 37.50           C  
ANISOU 1206  CB  PHE A 363     4390   4755   5104   -673     -4   -123       C  
ATOM   1207  CG  PHE A 363      25.389  29.382  13.460  1.00 42.51           C  
ANISOU 1207  CG  PHE A 363     5134   5302   5715   -664     27   -131       C  
ATOM   1208  CD1 PHE A 363      25.800  30.163  12.379  1.00 43.20           C  
ANISOU 1208  CD1 PHE A 363     5245   5371   5798   -724     67   -118       C  
ATOM   1209  CD2 PHE A 363      24.034  29.355  13.786  1.00 50.49           C  
ANISOU 1209  CD2 PHE A 363     6223   6253   6707   -600     16   -141       C  
ATOM   1210  CE1 PHE A 363      24.883  30.862  11.607  1.00 38.87           C  
ANISOU 1210  CE1 PHE A 363     4793   4746   5227   -715     91   -109       C  
ATOM   1211  CE2 PHE A 363      23.117  30.087  13.041  1.00 49.19           C  
ANISOU 1211  CE2 PHE A 363     6149   6014   6524   -589     40   -136       C  
ATOM   1212  CZ  PHE A 363      23.534  30.804  11.927  1.00 42.95           C  
ANISOU 1212  CZ  PHE A 363     5381   5207   5732   -643     76   -115       C  
ATOM   1213  N   MET A 364      25.578  26.216  12.074  1.00 31.41           N  
ANISOU 1213  N   MET A 364     3566   3986   4382   -494    103   -114       N  
ATOM   1214  CA  MET A 364      24.422  25.504  11.559  1.00 35.89           C  
ANISOU 1214  CA  MET A 364     4179   4515   4940   -424    123   -125       C  
ATOM   1215  C   MET A 364      24.776  24.043  11.305  1.00 36.69           C  
ANISOU 1215  C   MET A 364     4203   4646   5091   -360    156   -130       C  
ATOM   1216  O   MET A 364      23.903  23.178  11.329  1.00 32.23           O  
ANISOU 1216  O   MET A 364     3660   4052   4533   -299    157   -139       O  
ATOM   1217  CB  MET A 364      23.878  26.120  10.275  1.00 39.71           C  
ANISOU 1217  CB  MET A 364     4734   4970   5384   -447    162   -128       C  
ATOM   1218  CG  MET A 364      23.151  27.405  10.532  1.00 54.14           C  
ANISOU 1218  CG  MET A 364     6654   6740   7174   -479    133   -117       C  
ATOM   1219  SD  MET A 364      21.566  27.205  11.430  1.00 48.82           S  
ANISOU 1219  SD  MET A 364     6044   6017   6487   -407     90   -121       S  
ATOM   1220  CE  MET A 364      20.732  25.932  10.528  1.00 47.45           C  
ANISOU 1220  CE  MET A 364     5861   5857   6309   -343    119   -126       C  
ATOM   1221  N   GLU A 365      26.057  23.727  11.218  1.00 34.16           N  
ANISOU 1221  N   GLU A 365     3785   4379   4812   -372    179   -122       N  
ATOM   1222  CA  GLU A 365      26.452  22.345  10.860  1.00 32.45           C  
ANISOU 1222  CA  GLU A 365     3495   4177   4656   -302    226   -130       C  
ATOM   1223  C   GLU A 365      25.921  21.259  11.778  1.00 31.67           C  
ANISOU 1223  C   GLU A 365     3383   4052   4598   -226    193   -116       C  
ATOM   1224  O   GLU A 365      25.469  20.222  11.312  1.00 33.55           O  
ANISOU 1224  O   GLU A 365     3629   4255   4864   -169    232   -137       O  
ATOM   1225  CB  GLU A 365      27.988  22.182  10.697  1.00 39.51           C  
ANISOU 1225  CB  GLU A 365     4270   5141   5601   -316    260   -116       C  
ATOM   1226  CG  GLU A 365      28.407  22.872   9.412  1.00 41.29           C  
ANISOU 1226  CG  GLU A 365     4508   5389   5791   -378    322   -138       C  
ATOM   1227  CD  GLU A 365      27.840  22.133   8.239  1.00 42.03           C  
ANISOU 1227  CD  GLU A 365     4641   5455   5873   -338    393   -182       C  
ATOM   1228  OE1 GLU A 365      26.857  22.592   7.565  1.00 44.47           O  
ANISOU 1228  OE1 GLU A 365     5049   5730   6115   -364    397   -199       O  
ATOM   1229  OE2 GLU A 365      28.182  21.031   8.163  1.00 43.50           O  
ANISOU 1229  OE2 GLU A 365     4767   5642   6117   -274    434   -198       O  
ATOM   1230  N   PRO A 366      25.942  21.384  13.095  1.00 37.20           N  
ANISOU 1230  N   PRO A 366     4064   4768   5300   -227    124    -80       N  
ATOM   1231  CA  PRO A 366      25.404  20.328  13.942  1.00 40.44           C  
ANISOU 1231  CA  PRO A 366     4464   5156   5744   -158     95    -56       C  
ATOM   1232  C   PRO A 366      23.901  20.108  13.753  1.00 38.77           C  
ANISOU 1232  C   PRO A 366     4350   4881   5497   -134     95    -81       C  
ATOM   1233  O   PRO A 366      23.426  18.984  13.898  1.00 31.70           O  
ANISOU 1233  O   PRO A 366     3450   3952   4639    -75    104    -74       O  
ATOM   1234  CB  PRO A 366      25.743  20.788  15.370  1.00 39.02           C  
ANISOU 1234  CB  PRO A 366     4252   5025   5546   -188     16    -13       C  
ATOM   1235  CG  PRO A 366      26.967  21.701  15.154  1.00 40.21           C  
ANISOU 1235  CG  PRO A 366     4349   5237   5691   -261     18    -11       C  
ATOM   1236  CD  PRO A 366      26.647  22.436  13.850  1.00 40.47           C  
ANISOU 1236  CD  PRO A 366     4455   5232   5689   -299     74    -59       C  
ATOM   1237  N   LYS A 367      23.180  21.180  13.387  1.00 33.56           N  
ANISOU 1237  N   LYS A 367     3775   4204   4769   -180     89   -104       N  
ATOM   1238  CA  LYS A 367      21.751  21.107  13.181  1.00 29.96           C  
ANISOU 1238  CA  LYS A 367     3401   3703   4276   -160     86   -119       C  
ATOM   1239  C   LYS A 367      21.478  20.371  11.855  1.00 29.26           C  
ANISOU 1239  C   LYS A 367     3325   3593   4197   -142    148   -153       C  
ATOM   1240  O   LYS A 367      20.606  19.514  11.819  1.00 32.58           O  
ANISOU 1240  O   LYS A 367     3770   3984   4625   -107    152   -161       O  
ATOM   1241  CB  LYS A 367      21.166  22.516  13.130  1.00 33.02           C  
ANISOU 1241  CB  LYS A 367     3865   4079   4600   -207     66   -125       C  
ATOM   1242  CG  LYS A 367      21.069  23.292  14.415  1.00 31.11           C  
ANISOU 1242  CG  LYS A 367     3642   3843   4333   -228     12   -112       C  
ATOM   1243  CD  LYS A 367      22.413  23.690  15.022  1.00 31.72           C  
ANISOU 1243  CD  LYS A 367     3659   3967   4426   -276     -9   -101       C  
ATOM   1244  CE  LYS A 367      22.333  24.838  16.009  1.00 34.56           C  
ANISOU 1244  CE  LYS A 367     4062   4326   4740   -328    -52   -109       C  
ATOM   1245  NZ  LYS A 367      23.658  25.171  16.569  1.00 39.30           N  
ANISOU 1245  NZ  LYS A 367     4598   4985   5349   -389    -78    -98       N  
ATOM   1246  N   PHE A 368      22.255  20.631  10.771  1.00 26.98           N  
ANISOU 1246  N   PHE A 368     3018   3325   3906   -172    200   -175       N  
ATOM   1247  CA  PHE A 368      22.108  19.919   9.506  1.00 27.89           C  
ANISOU 1247  CA  PHE A 368     3144   3431   4020   -165    266   -218       C  
ATOM   1248  C   PHE A 368      22.473  18.444   9.721  1.00 29.04           C  
ANISOU 1248  C   PHE A 368     3234   3554   4246   -103    297   -230       C  
ATOM   1249  O   PHE A 368      21.814  17.535   9.183  1.00 30.35           O  
ANISOU 1249  O   PHE A 368     3431   3683   4417    -82    330   -266       O  
ATOM   1250  CB  PHE A 368      22.979  20.509   8.362  1.00 29.58           C  
ANISOU 1250  CB  PHE A 368     3342   3685   4209   -214    321   -237       C  
ATOM   1251  CG  PHE A 368      22.383  21.739   7.717  1.00 27.56           C  
ANISOU 1251  CG  PHE A 368     3160   3437   3873   -272    308   -227       C  
ATOM   1252  CD1 PHE A 368      21.290  21.626   6.889  1.00 28.56           C  
ANISOU 1252  CD1 PHE A 368     3352   3555   3944   -279    318   -243       C  
ATOM   1253  CD2 PHE A 368      22.941  22.977   7.898  1.00 33.18           C  
ANISOU 1253  CD2 PHE A 368     3873   4164   4566   -324    288   -197       C  
ATOM   1254  CE1 PHE A 368      20.686  22.752   6.327  1.00 31.75           C  
ANISOU 1254  CE1 PHE A 368     3819   3966   4279   -322    301   -216       C  
ATOM   1255  CE2 PHE A 368      22.367  24.112   7.339  1.00 31.10           C  
ANISOU 1255  CE2 PHE A 368     3682   3892   4240   -370    278   -177       C  
ATOM   1256  CZ  PHE A 368      21.218  24.016   6.574  1.00 29.34           C  
ANISOU 1256  CZ  PHE A 368     3520   3660   3966   -363    282   -180       C  
ATOM   1257  N   GLU A 369      23.558  18.158  10.482  1.00 33.31           N  
ANISOU 1257  N   GLU A 369     3689   4113   4854    -74    289   -198       N  
ATOM   1258  CA  GLU A 369      24.008  16.746  10.644  1.00 30.42           C  
ANISOU 1258  CA  GLU A 369     3262   3714   4580     -3    326   -198       C  
ATOM   1259  C   GLU A 369      22.914  15.955  11.359  1.00 34.13           C  
ANISOU 1259  C   GLU A 369     3774   4129   5065     32    289   -182       C  
ATOM   1260  O   GLU A 369      22.629  14.811  11.017  1.00 35.04           O  
ANISOU 1260  O   GLU A 369     3898   4187   5228     71    332   -209       O  
ATOM   1261  CB  GLU A 369      25.265  16.708  11.503  1.00 31.41           C  
ANISOU 1261  CB  GLU A 369     3280   3883   4771     21    304   -143       C  
ATOM   1262  CG  GLU A 369      26.489  17.222  10.753  1.00 41.54           C  
ANISOU 1262  CG  GLU A 369     4499   5223   6060     -7    356   -158       C  
ATOM   1263  CD  GLU A 369      27.760  17.264  11.585  1.00 52.14           C  
ANISOU 1263  CD  GLU A 369     5721   6627   7461      7    328    -96       C  
ATOM   1264  OE1 GLU A 369      27.644  17.071  12.802  1.00 83.00           O  
ANISOU 1264  OE1 GLU A 369     9606  10540  11387     29    257    -38       O  
ATOM   1265  OE2 GLU A 369      28.846  17.432  10.991  1.00 59.22           O  
ANISOU 1265  OE2 GLU A 369     6542   7574   8384     -2    379   -104       O  
ATOM   1266  N   PHE A 370      22.334  16.580  12.398  1.00 36.63           N  
ANISOU 1266  N   PHE A 370     4115   4462   5339     15    212   -138       N  
ATOM   1267  CA  PHE A 370      21.198  16.009  13.092  1.00 30.26           C  
ANISOU 1267  CA  PHE A 370     3350   3618   4528     37    175   -119       C  
ATOM   1268  C   PHE A 370      20.037  15.789  12.126  1.00 29.49           C  
ANISOU 1268  C   PHE A 370     3330   3485   4388     18    205   -171       C  
ATOM   1269  O   PHE A 370      19.428  14.706  12.070  1.00 32.05           O  
ANISOU 1269  O   PHE A 370     3672   3758   4745     42    222   -182       O  
ATOM   1270  CB  PHE A 370      20.802  16.854  14.284  1.00 32.27           C  
ANISOU 1270  CB  PHE A 370     3620   3909   4732     16     98    -75       C  
ATOM   1271  CG  PHE A 370      19.469  16.470  14.870  1.00 38.01           C  
ANISOU 1271  CG  PHE A 370     4397   4610   5434     27     67    -60       C  
ATOM   1272  CD1 PHE A 370      19.319  15.283  15.580  1.00 37.00           C  
ANISOU 1272  CD1 PHE A 370     4242   4452   5362     70     57    -20       C  
ATOM   1273  CD2 PHE A 370      18.338  17.250  14.607  1.00 33.06           C  
ANISOU 1273  CD2 PHE A 370     3841   3985   4732     -3     54    -82       C  
ATOM   1274  CE1 PHE A 370      18.089  14.982  16.155  1.00 37.89           C  
ANISOU 1274  CE1 PHE A 370     4397   4550   5446     70     28     -1       C  
ATOM   1275  CE2 PHE A 370      17.113  16.921  15.144  1.00 32.11           C  
ANISOU 1275  CE2 PHE A 370     3756   3854   4590      6     29    -67       C  
ATOM   1276  CZ  PHE A 370      17.000  15.774  15.892  1.00 34.98           C  
ANISOU 1276  CZ  PHE A 370     4092   4196   5002     38     18    -29       C  
ATOM   1277  N   ALA A 371      19.662  16.831  11.381  1.00 29.49           N  
ANISOU 1277  N   ALA A 371     3378   3513   4312    -30    206   -197       N  
ATOM   1278  CA  ALA A 371      18.484  16.738  10.534  1.00 27.72           C  
ANISOU 1278  CA  ALA A 371     3221   3276   4034    -55    220   -232       C  
ATOM   1279  C   ALA A 371      18.567  15.619   9.551  1.00 32.86           C  
ANISOU 1279  C   ALA A 371     3875   3894   4714    -51    286   -289       C  
ATOM   1280  O   ALA A 371      17.601  14.923   9.321  1.00 32.36           O  
ANISOU 1280  O   ALA A 371     3851   3802   4640    -58    290   -310       O  
ATOM   1281  CB  ALA A 371      18.247  18.073   9.878  1.00 29.49           C  
ANISOU 1281  CB  ALA A 371     3485   3539   4179   -102    211   -235       C  
ATOM   1282  N   VAL A 372      19.728  15.439   8.911  1.00 28.99           N  
ANISOU 1282  N   VAL A 372     3345   3409   4259    -45    347   -320       N  
ATOM   1283  CA  VAL A 372      19.790  14.418   7.897  1.00 33.21           C  
ANISOU 1283  CA  VAL A 372     3892   3910   4815    -45    423   -391       C  
ATOM   1284  C   VAL A 372      19.553  13.024   8.455  1.00 30.71           C  
ANISOU 1284  C   VAL A 372     3569   3514   4584      3    435   -393       C  
ATOM   1285  O   VAL A 372      18.923  12.139   7.770  1.00 34.64           O  
ANISOU 1285  O   VAL A 372     4115   3967   5081    -14    477   -455       O  
ATOM   1286  CB  VAL A 372      21.167  14.566   7.185  1.00 46.64           C  
ANISOU 1286  CB  VAL A 372     5541   5639   6540    -41    494   -422       C  
ATOM   1287  CG1 VAL A 372      21.589  13.284   6.518  1.00 44.48           C  
ANISOU 1287  CG1 VAL A 372     5256   5312   6331    -10    586   -492       C  
ATOM   1288  CG2 VAL A 372      21.133  15.763   6.218  1.00 42.50           C  
ANISOU 1288  CG2 VAL A 372     5048   5185   5913   -111    499   -435       C  
ATOM   1289  N   LYS A 373      20.080  12.797   9.661  1.00 32.86           N  
ANISOU 1289  N   LYS A 373     3785   3769   4931     58    400   -327       N  
ATOM   1290  CA  LYS A 373      19.877  11.516  10.346  1.00 40.25           C  
ANISOU 1290  CA  LYS A 373     4711   4626   5955    108    403   -304       C  
ATOM   1291  C   LYS A 373      18.460  11.446  10.917  1.00 35.84           C  
ANISOU 1291  C   LYS A 373     4208   4057   5351     81    342   -278       C  
ATOM   1292  O   LYS A 373      17.785  10.445  10.823  1.00 32.28           O  
ANISOU 1292  O   LYS A 373     3792   3541   4930     79    361   -299       O  
ATOM   1293  CB  LYS A 373      20.816  11.358  11.556  1.00 42.55           C  
ANISOU 1293  CB  LYS A 373     4918   4920   6327    172    370   -219       C  
ATOM   1294  CG  LYS A 373      22.275  11.250  11.097  1.00 59.84           C  
ANISOU 1294  CG  LYS A 373     7030   7120   8583    211    433   -234       C  
ATOM   1295  CD  LYS A 373      23.301  11.015  12.194  1.00 59.86           C  
ANISOU 1295  CD  LYS A 373     6932   7137   8672    275    402   -143       C  
ATOM   1296  CE  LYS A 373      24.223  12.202  12.393  1.00 75.45           C  
ANISOU 1296  CE  LYS A 373     8844   9214  10607    249    369   -113       C  
ATOM   1297  NZ  LYS A 373      24.847  12.250  13.745  1.00 73.90           N  
ANISOU 1297  NZ  LYS A 373     8565   9063  10449    280    297    -11       N  
ATOM   1298  N   PHE A 374      17.954  12.552  11.407  1.00 28.12           N  
ANISOU 1298  N   PHE A 374     3243   3145   4296     53    276   -239       N  
ATOM   1299  CA  PHE A 374      16.578  12.489  11.987  1.00 29.20           C  
ANISOU 1299  CA  PHE A 374     3422   3280   4390     32    224   -211       C  
ATOM   1300  C   PHE A 374      15.521  12.302  10.890  1.00 33.24           C  
ANISOU 1300  C   PHE A 374     3996   3788   4844    -20    247   -273       C  
ATOM   1301  O   PHE A 374      14.553  11.533  11.039  1.00 30.28           O  
ANISOU 1301  O   PHE A 374     3649   3380   4474    -37    239   -273       O  
ATOM   1302  CB  PHE A 374      16.353  13.743  12.800  1.00 28.24           C  
ANISOU 1302  CB  PHE A 374     3297   3224   4206     24    159   -162       C  
ATOM   1303  CG  PHE A 374      15.082  13.734  13.637  1.00 29.16           C  
ANISOU 1303  CG  PHE A 374     3440   3352   4287     16    109   -123       C  
ATOM   1304  CD1 PHE A 374      15.028  13.070  14.850  1.00 28.56           C  
ANISOU 1304  CD1 PHE A 374     3337   3259   4253     46     79    -64       C  
ATOM   1305  CD2 PHE A 374      13.949  14.383  13.175  1.00 25.94           C  
ANISOU 1305  CD2 PHE A 374     3076   2977   3802    -18     94   -139       C  
ATOM   1306  CE1 PHE A 374      13.892  13.089  15.640  1.00 32.72           C  
ANISOU 1306  CE1 PHE A 374     3883   3806   4741     35     39    -28       C  
ATOM   1307  CE2 PHE A 374      12.785  14.369  13.954  1.00 29.99           C  
ANISOU 1307  CE2 PHE A 374     3602   3508   4285    -21     54   -103       C  
ATOM   1308  CZ  PHE A 374      12.761  13.739  15.173  1.00 29.59           C  
ANISOU 1308  CZ  PHE A 374     3527   3444   4272      3     30    -51       C  
ATOM   1309  N   ASN A 375      15.744  12.952   9.748  1.00 30.29           N  
ANISOU 1309  N   ASN A 375     3640   3453   4414    -56    278   -323       N  
ATOM   1310  CA  ASN A 375      14.786  12.912   8.644  1.00 31.74           C  
ANISOU 1310  CA  ASN A 375     3877   3658   4524   -117    292   -374       C  
ATOM   1311  C   ASN A 375      14.675  11.506   8.055  1.00 32.20           C  
ANISOU 1311  C   ASN A 375     3958   3648   4626   -132    350   -442       C  
ATOM   1312  O   ASN A 375      13.648  11.167   7.421  1.00 32.82           O  
ANISOU 1312  O   ASN A 375     4082   3737   4651   -192    349   -480       O  
ATOM   1313  CB  ASN A 375      15.096  13.942   7.574  1.00 30.40           C  
ANISOU 1313  CB  ASN A 375     3719   3552   4277   -154    309   -400       C  
ATOM   1314  CG  ASN A 375      14.743  15.339   8.011  1.00 31.06           C  
ANISOU 1314  CG  ASN A 375     3804   3690   4305   -155    248   -338       C  
ATOM   1315  OD1 ASN A 375      14.036  15.536   9.011  1.00 32.99           O  
ANISOU 1315  OD1 ASN A 375     4047   3934   4551   -134    195   -288       O  
ATOM   1316  ND2 ASN A 375      15.232  16.314   7.276  1.00 31.23           N  
ANISOU 1316  ND2 ASN A 375     3831   3756   4279   -179    261   -341       N  
ATOM   1317  N   ALA A 376      15.688  10.678   8.269  1.00 33.69           N  
ANISOU 1317  N   ALA A 376     4117   3766   4914    -82    401   -457       N  
ATOM   1318  CA  ALA A 376      15.640   9.328   7.713  1.00 34.83           C  
ANISOU 1318  CA  ALA A 376     4292   3825   5114    -92    469   -530       C  
ATOM   1319  C   ALA A 376      14.648   8.491   8.521  1.00 33.87           C  
ANISOU 1319  C   ALA A 376     4192   3647   5030    -98    432   -494       C  
ATOM   1320  O   ALA A 376      14.265   7.387   8.110  1.00 38.30           O  
ANISOU 1320  O   ALA A 376     4795   4132   5626   -127    476   -552       O  
ATOM   1321  CB  ALA A 376      17.013   8.691   7.622  1.00 38.39           C  
ANISOU 1321  CB  ALA A 376     4702   4212   5672    -26    546   -557       C  
ATOM   1322  N   LEU A 377      14.235   8.950   9.696  1.00 32.02           N  
ANISOU 1322  N   LEU A 377     3931   3443   4789    -75    357   -401       N  
ATOM   1323  CA  LEU A 377      13.164   8.228  10.411  1.00 34.43           C  
ANISOU 1323  CA  LEU A 377     4257   3712   5112    -94    321   -362       C  
ATOM   1324  C   LEU A 377      11.803   8.359   9.715  1.00 33.74           C  
ANISOU 1324  C   LEU A 377     4215   3674   4928   -181    301   -400       C  
ATOM   1325  O   LEU A 377      10.869   7.642  10.044  1.00 34.26           O  
ANISOU 1325  O   LEU A 377     4302   3711   5004   -216    284   -386       O  
ATOM   1326  CB  LEU A 377      13.098   8.661  11.855  1.00 29.06           C  
ANISOU 1326  CB  LEU A 377     3535   3062   4442    -50    254   -257       C  
ATOM   1327  CG  LEU A 377      14.354   8.423  12.681  1.00 34.49           C  
ANISOU 1327  CG  LEU A 377     4168   3714   5223     28    260   -203       C  
ATOM   1328  CD1 LEU A 377      14.058   8.823  14.087  1.00 38.05           C  
ANISOU 1328  CD1 LEU A 377     4589   4211   5657     48    187   -105       C  
ATOM   1329  CD2 LEU A 377      14.808   6.969  12.610  1.00 35.03           C  
ANISOU 1329  CD2 LEU A 377     4239   3659   5411     60    318   -216       C  
ATOM   1330  N   GLU A 378      11.648   9.388   8.858  1.00 35.34           N  
ANISOU 1330  N   GLU A 378     4427   3965   5033   -216    292   -428       N  
ATOM   1331  CA  GLU A 378      10.428   9.618   8.067  1.00 33.92           C  
ANISOU 1331  CA  GLU A 378     4279   3854   4752   -298    268   -455       C  
ATOM   1332  C   GLU A 378       9.206   9.846   8.947  1.00 30.21           C  
ANISOU 1332  C   GLU A 378     3795   3427   4254   -306    199   -380       C  
ATOM   1333  O   GLU A 378       8.121   9.389   8.648  1.00 29.49           O  
ANISOU 1333  O   GLU A 378     3722   3357   4126   -372    183   -393       O  
ATOM   1334  CB  GLU A 378      10.209   8.473   7.058  1.00 38.45           C  
ANISOU 1334  CB  GLU A 378     4902   4377   5330   -368    325   -552       C  
ATOM   1335  CG  GLU A 378      11.424   8.438   6.082  1.00 43.87           C  
ANISOU 1335  CG  GLU A 378     5600   5041   6027   -358    403   -634       C  
ATOM   1336  CD  GLU A 378      11.192   7.478   4.925  1.00 57.87           C  
ANISOU 1336  CD  GLU A 378     7430   6780   7777   -440    467   -750       C  
ATOM   1337  OE1 GLU A 378      10.876   6.347   5.196  1.00 60.04           O  
ANISOU 1337  OE1 GLU A 378     7731   6961   8117   -456    489   -777       O  
ATOM   1338  OE2 GLU A 378      11.213   7.919   3.804  1.00 71.16           O  
ANISOU 1338  OE2 GLU A 378     9133   8536   9366   -495    487   -807       O  
ATOM   1339  N   LEU A 379       9.363  10.652   9.952  1.00 26.80           N  
ANISOU 1339  N   LEU A 379     3329   3023   3828   -247    158   -306       N  
ATOM   1340  CA  LEU A 379       8.232  10.969  10.840  1.00 33.17           C  
ANISOU 1340  CA  LEU A 379     4118   3880   4604   -248    102   -237       C  
ATOM   1341  C   LEU A 379       7.340  12.029  10.182  1.00 33.57           C  
ANISOU 1341  C   LEU A 379     4168   4029   4555   -278     69   -229       C  
ATOM   1342  O   LEU A 379       7.773  12.794   9.325  1.00 31.71           O  
ANISOU 1342  O   LEU A 379     3942   3827   4277   -282     79   -253       O  
ATOM   1343  CB  LEU A 379       8.738  11.467  12.183  1.00 28.98           C  
ANISOU 1343  CB  LEU A 379     3555   3346   4107   -177     76   -170       C  
ATOM   1344  CG  LEU A 379       9.659  10.507  12.923  1.00 31.83           C  
ANISOU 1344  CG  LEU A 379     3903   3623   4565   -138     97   -154       C  
ATOM   1345  CD1 LEU A 379      10.136  11.099  14.200  1.00 36.71           C  
ANISOU 1345  CD1 LEU A 379     4487   4265   5195    -83     63    -86       C  
ATOM   1346  CD2 LEU A 379       8.988   9.199  13.238  1.00 33.85           C  
ANISOU 1346  CD2 LEU A 379     4171   3821   4867   -169    104   -142       C  
ATOM   1347  N   ASP A 380       6.056  12.017  10.554  1.00 30.01           N  
ANISOU 1347  N   ASP A 380     3701   3629   4070   -301     31   -188       N  
ATOM   1348  CA  ASP A 380       5.136  13.024  10.043  1.00 32.22           C  
ANISOU 1348  CA  ASP A 380     3968   4007   4267   -316     -3   -161       C  
ATOM   1349  C   ASP A 380       4.697  13.853  11.237  1.00 31.08           C  
ANISOU 1349  C   ASP A 380     3791   3894   4122   -253    -34    -90       C  
ATOM   1350  O   ASP A 380       5.128  13.603  12.374  1.00 27.29           O  
ANISOU 1350  O   ASP A 380     3303   3371   3692   -212    -31    -68       O  
ATOM   1351  CB  ASP A 380       4.023  12.371   9.197  1.00 35.04           C  
ANISOU 1351  CB  ASP A 380     4326   4413   4573   -405    -14   -182       C  
ATOM   1352  CG  ASP A 380       3.086  11.549  10.016  1.00 35.19           C  
ANISOU 1352  CG  ASP A 380     4323   4431   4617   -430    -32   -151       C  
ATOM   1353  OD1 ASP A 380       3.061  11.765  11.245  1.00 37.04           O  
ANISOU 1353  OD1 ASP A 380     4533   4653   4885   -370    -43    -97       O  
ATOM   1354  OD2 ASP A 380       2.342  10.665   9.419  1.00 37.53           O  
ANISOU 1354  OD2 ASP A 380     4626   4741   4891   -520    -34   -182       O  
ATOM   1355  N   ASP A 381       3.917  14.897  10.951  1.00 27.15           N  
ANISOU 1355  N   ASP A 381     3275   3473   3565   -241    -61    -54       N  
ATOM   1356  CA  ASP A 381       3.498  15.833  11.949  1.00 29.76           C  
ANISOU 1356  CA  ASP A 381     3582   3832   3892   -176    -79      0       C  
ATOM   1357  C   ASP A 381       2.751  15.129  13.067  1.00 27.71           C  
ANISOU 1357  C   ASP A 381     3293   3582   3653   -176    -88     31       C  
ATOM   1358  O   ASP A 381       2.857  15.559  14.210  1.00 28.81           O  
ANISOU 1358  O   ASP A 381     3423   3716   3805   -124    -88     59       O  
ATOM   1359  CB  ASP A 381       2.628  16.912  11.314  1.00 30.17           C  
ANISOU 1359  CB  ASP A 381     3614   3960   3887   -163   -101     38       C  
ATOM   1360  CG  ASP A 381       3.437  17.800  10.406  1.00 26.59           C  
ANISOU 1360  CG  ASP A 381     3191   3494   3415   -155    -93     23       C  
ATOM   1361  OD1 ASP A 381       4.380  18.517  10.934  1.00 28.42           O  
ANISOU 1361  OD1 ASP A 381     3446   3675   3677   -107    -78     18       O  
ATOM   1362  OD2 ASP A 381       3.088  17.901   9.185  1.00 28.22           O  
ANISOU 1362  OD2 ASP A 381     3399   3752   3571   -200   -104     25       O  
ATOM   1363  N   SER A 382       1.913  14.122  12.749  1.00 30.35           N  
ANISOU 1363  N   SER A 382     3612   3940   3979   -242    -95     30       N  
ATOM   1364  CA  SER A 382       1.146  13.439  13.767  1.00 32.16           C  
ANISOU 1364  CA  SER A 382     3811   4183   4223   -253   -102     68       C  
ATOM   1365  C   SER A 382       2.082  12.733  14.762  1.00 31.41           C  
ANISOU 1365  C   SER A 382     3736   4004   4191   -233    -84     67       C  
ATOM   1366  O   SER A 382       1.780  12.721  15.971  1.00 27.50           O  
ANISOU 1366  O   SER A 382     3219   3527   3702   -205    -90    113       O  
ATOM   1367  CB  SER A 382       0.084  12.499  13.199  1.00 36.83           C  
ANISOU 1367  CB  SER A 382     4382   4815   4795   -342   -115     67       C  
ATOM   1368  OG  SER A 382       0.742  11.355  12.637  1.00 40.00           O  
ANISOU 1368  OG  SER A 382     4829   5133   5234   -402    -93      8       O  
ATOM   1369  N   ASP A 383       3.241  12.243  14.277  1.00 28.14           N  
ANISOU 1369  N   ASP A 383     3360   3509   3821   -240    -62     20       N  
ATOM   1370  CA  ASP A 383       4.246  11.596  15.132  1.00 29.38           C  
ANISOU 1370  CA  ASP A 383     3529   3589   4046   -212    -48     29       C  
ATOM   1371  C   ASP A 383       4.940  12.672  15.992  1.00 27.01           C  
ANISOU 1371  C   ASP A 383     3220   3306   3737   -141    -57     53       C  
ATOM   1372  O   ASP A 383       5.145  12.572  17.226  1.00 26.40           O  
ANISOU 1372  O   ASP A 383     3128   3228   3675   -113    -66     97       O  
ATOM   1373  CB  ASP A 383       5.247  10.834  14.267  1.00 27.31           C  
ANISOU 1373  CB  ASP A 383     3299   3240   3835   -231    -14    -29       C  
ATOM   1374  CG  ASP A 383       4.715   9.789  13.298  1.00 30.90           C  
ANISOU 1374  CG  ASP A 383     3778   3666   4296   -311      4    -77       C  
ATOM   1375  OD1 ASP A 383       3.773   9.039  13.679  1.00 29.32           O  
ANISOU 1375  OD1 ASP A 383     3569   3470   4100   -358     -7    -50       O  
ATOM   1376  OD2 ASP A 383       5.332   9.647  12.242  1.00 33.57           O  
ANISOU 1376  OD2 ASP A 383     4145   3970   4639   -331     34   -144       O  
ATOM   1377  N   LEU A 384       5.356  13.733  15.314  1.00 28.89           N  
ANISOU 1377  N   LEU A 384     3469   3559   3946   -120    -54     24       N  
ATOM   1378  CA  LEU A 384       6.114  14.832  15.920  1.00 28.92           C  
ANISOU 1378  CA  LEU A 384     3475   3570   3941    -68    -59     32       C  
ATOM   1379  C   LEU A 384       5.357  15.479  17.084  1.00 28.27           C  
ANISOU 1379  C   LEU A 384     3375   3542   3823    -37    -76     73       C  
ATOM   1380  O   LEU A 384       5.965  15.813  18.121  1.00 28.65           O  
ANISOU 1380  O   LEU A 384     3423   3589   3874     -9    -81     86       O  
ATOM   1381  CB  LEU A 384       6.570  15.870  14.888  1.00 29.23           C  
ANISOU 1381  CB  LEU A 384     3535   3614   3957    -62    -51     -1       C  
ATOM   1382  CG  LEU A 384       7.646  15.343  13.912  1.00 30.74           C  
ANISOU 1382  CG  LEU A 384     3743   3755   4182    -85    -25    -47       C  
ATOM   1383  CD1 LEU A 384       7.788  16.301  12.703  1.00 28.00           C  
ANISOU 1383  CD1 LEU A 384     3414   3430   3791    -96    -17    -72       C  
ATOM   1384  CD2 LEU A 384       8.971  15.057  14.623  1.00 30.56           C  
ANISOU 1384  CD2 LEU A 384     3710   3684   4215    -57    -16    -45       C  
ATOM   1385  N   ALA A 385       4.043  15.676  16.881  1.00 30.81           N  
ANISOU 1385  N   ALA A 385     3679   3919   4107    -45    -81     90       N  
ATOM   1386  CA  ALA A 385       3.228  16.256  17.935  1.00 27.99           C  
ANISOU 1386  CA  ALA A 385     3299   3618   3716    -12    -84    124       C  
ATOM   1387  C   ALA A 385       3.449  15.517  19.248  1.00 30.85           C  
ANISOU 1387  C   ALA A 385     3651   3978   4092    -16    -87    154       C  
ATOM   1388  O   ALA A 385       3.588  16.123  20.294  1.00 29.76           O  
ANISOU 1388  O   ALA A 385     3513   3864   3928     14    -86    163       O  
ATOM   1389  CB  ALA A 385       1.762  16.342  17.531  1.00 26.55           C  
ANISOU 1389  CB  ALA A 385     3082   3503   3501    -22    -88    148       C  
ATOM   1390  N   ILE A 386       3.429  14.183  19.239  1.00 26.50           N  
ANISOU 1390  N   ILE A 386     3092   3397   3576    -58    -90    172       N  
ATOM   1391  CA  ILE A 386       3.561  13.491  20.496  1.00 26.52           C  
ANISOU 1391  CA  ILE A 386     3082   3402   3589    -62    -96    219       C  
ATOM   1392  C   ILE A 386       5.010  13.545  21.030  1.00 26.58           C  
ANISOU 1392  C   ILE A 386     3105   3368   3625    -37   -104    219       C  
ATOM   1393  O   ILE A 386       5.267  13.696  22.226  1.00 27.95           O  
ANISOU 1393  O   ILE A 386     3268   3574   3774    -23   -115    252       O  
ATOM   1394  CB  ILE A 386       3.003  12.070  20.368  1.00 28.54           C  
ANISOU 1394  CB  ILE A 386     3328   3632   3881   -117    -95    249       C  
ATOM   1395  CG1 ILE A 386       1.638  12.024  19.648  1.00 28.21           C  
ANISOU 1395  CG1 ILE A 386     3265   3641   3810   -156    -94    244       C  
ATOM   1396  CG2 ILE A 386       2.853  11.489  21.759  1.00 29.50           C  
ANISOU 1396  CG2 ILE A 386     3430   3777   3999   -122   -102    316       C  
ATOM   1397  CD1 ILE A 386       1.132  10.588  19.412  1.00 30.12           C  
ANISOU 1397  CD1 ILE A 386     3505   3847   4090   -229    -92    262       C  
ATOM   1398  N   PHE A 387       5.964  13.408  20.141  1.00 27.45           N  
ANISOU 1398  N   PHE A 387     3232   3416   3781    -36    -97    183       N  
ATOM   1399  CA  PHE A 387       7.367  13.409  20.512  1.00 28.21           C  
ANISOU 1399  CA  PHE A 387     3327   3478   3910    -14   -104    187       C  
ATOM   1400  C   PHE A 387       7.699  14.726  21.174  1.00 25.90           C  
ANISOU 1400  C   PHE A 387     3039   3237   3563     10   -116    175       C  
ATOM   1401  O   PHE A 387       8.371  14.748  22.199  1.00 29.28           O  
ANISOU 1401  O   PHE A 387     3455   3685   3984     17   -135    205       O  
ATOM   1402  CB  PHE A 387       8.234  13.167  19.283  1.00 25.47           C  
ANISOU 1402  CB  PHE A 387     2993   3066   3616    -15    -84    140       C  
ATOM   1403  CG  PHE A 387       9.710  13.267  19.557  1.00 27.52           C  
ANISOU 1403  CG  PHE A 387     3239   3302   3913      9    -88    145       C  
ATOM   1404  CD1 PHE A 387      10.316  12.399  20.456  1.00 28.31           C  
ANISOU 1404  CD1 PHE A 387     3312   3383   4059     23   -103    204       C  
ATOM   1405  CD2 PHE A 387      10.504  14.123  18.833  1.00 30.90           C  
ANISOU 1405  CD2 PHE A 387     3676   3726   4336     17    -78     98       C  
ATOM   1406  CE1 PHE A 387      11.694  12.390  20.611  1.00 30.67           C  
ANISOU 1406  CE1 PHE A 387     3584   3667   4402     48   -108    215       C  
ATOM   1407  CE2 PHE A 387      11.889  14.164  19.038  1.00 31.96           C  
ANISOU 1407  CE2 PHE A 387     3786   3847   4509     35    -81    104       C  
ATOM   1408  CZ  PHE A 387      12.461  13.360  19.971  1.00 33.64           C  
ANISOU 1408  CZ  PHE A 387     3964   4053   4765     51    -99    164       C  
ATOM   1409  N   ILE A 388       7.233  15.842  20.633  1.00 24.73           N  
ANISOU 1409  N   ILE A 388     2910   3109   3375     20   -105    135       N  
ATOM   1410  CA AILE A 388       7.552  17.129  21.234  0.50 26.91           C  
ANISOU 1410  CA AILE A 388     3202   3415   3607     39   -109    114       C  
ATOM   1411  CA BILE A 388       7.631  17.091  21.272  0.50 24.57           C  
ANISOU 1411  CA BILE A 388     2905   3117   3312     38   -110    115       C  
ATOM   1412  C   ILE A 388       6.973  17.218  22.642  1.00 27.55           C  
ANISOU 1412  C   ILE A 388     3273   3556   3636     43   -115    143       C  
ATOM   1413  O   ILE A 388       7.570  17.782  23.564  1.00 28.05           O  
ANISOU 1413  O   ILE A 388     3344   3647   3666     43   -126    137       O  
ATOM   1414  CB AILE A 388       7.036  18.240  20.280  0.50 30.59           C  
ANISOU 1414  CB AILE A 388     3693   3876   4053     54    -91     75       C  
ATOM   1415  CB BILE A 388       7.400  18.352  20.394  0.50 26.14           C  
ANISOU 1415  CB BILE A 388     3133   3307   3492     54    -94     71       C  
ATOM   1416  CG1AILE A 388       7.891  18.314  19.011  0.50 34.49           C  
ANISOU 1416  CG1AILE A 388     4200   4321   4582     43    -85     46       C  
ATOM   1417  CG1BILE A 388       5.935  18.699  20.161  0.50 24.56           C  
ANISOU 1417  CG1BILE A 388     2929   3141   3261     70    -81     77       C  
ATOM   1418  CG2AILE A 388       6.978  19.607  20.934  0.50 32.59           C  
ANISOU 1418  CG2AILE A 388     3970   4148   4262     78    -84     51       C  
ATOM   1419  CG2BILE A 388       8.175  18.303  19.075  0.50 26.81           C  
ANISOU 1419  CG2BILE A 388     3228   3343   3615     41    -87     44       C  
ATOM   1420  CD1AILE A 388       7.213  19.015  17.883  0.50 36.03           C  
ANISOU 1420  CD1AILE A 388     4411   4516   4760     48    -73     30       C  
ATOM   1421  CD1BILE A 388       5.758  20.019  19.341  0.50 23.17           C  
ANISOU 1421  CD1BILE A 388     2780   2950   3073     95    -67     50       C  
ATOM   1422  N   ALA A 389       5.755  16.682  22.825  1.00 27.13           N  
ANISOU 1422  N   ALA A 389     3201   3536   3569     39   -107    172       N  
ATOM   1423  CA  ALA A 389       5.179  16.691  24.172  1.00 28.39           C  
ANISOU 1423  CA  ALA A 389     3348   3765   3674     38   -106    202       C  
ATOM   1424  C   ALA A 389       6.034  15.861  25.133  1.00 28.68           C  
ANISOU 1424  C   ALA A 389     3369   3809   3717     16   -133    252       C  
ATOM   1425  O   ALA A 389       6.220  16.222  26.284  1.00 26.92           O  
ANISOU 1425  O   ALA A 389     3147   3644   3437     11   -141    262       O  
ATOM   1426  CB  ALA A 389       3.734  16.162  24.112  1.00 26.03           C  
ANISOU 1426  CB  ALA A 389     3020   3504   3364     31    -91    233       C  
ATOM   1427  N   VAL A 390       6.492  14.682  24.672  1.00 28.14           N  
ANISOU 1427  N   VAL A 390     3287   3686   3718      2   -146    288       N  
ATOM   1428  CA  VAL A 390       7.356  13.866  25.528  1.00 28.07           C  
ANISOU 1428  CA  VAL A 390     3258   3678   3729     -7   -174    352       C  
ATOM   1429  C   VAL A 390       8.593  14.681  25.938  1.00 29.80           C  
ANISOU 1429  C   VAL A 390     3479   3916   3925      0   -196    330       C  
ATOM   1430  O   VAL A 390       9.015  14.609  27.075  1.00 28.75           O  
ANISOU 1430  O   VAL A 390     3330   3840   3751    -13   -223    374       O  
ATOM   1431  CB  VAL A 390       7.753  12.608  24.765  1.00 27.87           C  
ANISOU 1431  CB  VAL A 390     3223   3565   3799    -11   -173    380       C  
ATOM   1432  CG1 VAL A 390       8.986  11.897  25.318  1.00 28.86           C  
ANISOU 1432  CG1 VAL A 390     3323   3668   3974     -1   -199    441       C  
ATOM   1433  CG2 VAL A 390       6.576  11.650  24.678  1.00 28.55           C  
ANISOU 1433  CG2 VAL A 390     3306   3641   3901    -38   -159    415       C  
ATOM   1434  N   ILE A 391       9.213  15.394  24.992  1.00 29.61           N  
ANISOU 1434  N   ILE A 391     3473   3849   3927     11   -186    269       N  
ATOM   1435  CA  ILE A 391      10.401  16.202  25.289  1.00 30.84           C  
ANISOU 1435  CA  ILE A 391     3629   4022   4064      6   -206    245       C  
ATOM   1436  C   ILE A 391      10.120  17.194  26.411  1.00 30.88           C  
ANISOU 1436  C   ILE A 391     3655   4104   3974     -9   -212    223       C  
ATOM   1437  O   ILE A 391      10.903  17.317  27.378  1.00 31.96           O  
ANISOU 1437  O   ILE A 391     3776   4295   4070    -34   -244    244       O  
ATOM   1438  CB  ILE A 391      10.959  16.907  24.051  1.00 31.68           C  
ANISOU 1438  CB  ILE A 391     3755   4074   4206     14   -188    182       C  
ATOM   1439  CG1 ILE A 391      11.578  15.935  23.051  1.00 32.41           C  
ANISOU 1439  CG1 ILE A 391     3825   4100   4387     25   -179    195       C  
ATOM   1440  CG2 ILE A 391      11.934  18.044  24.434  1.00 31.49           C  
ANISOU 1440  CG2 ILE A 391     3742   4078   4145     -4   -204    145       C  
ATOM   1441  CD1 ILE A 391      11.854  16.602  21.763  1.00 33.45           C  
ANISOU 1441  CD1 ILE A 391     3980   4190   4538     27   -153    133       C  
ATOM   1442  N   ILE A 392       8.994  17.888  26.324  1.00 35.39           N  
ANISOU 1442  N   ILE A 392     4256   4685   4503      2   -179    180       N  
ATOM   1443  CA  ILE A 392       8.700  18.925  27.312  1.00 34.75           C  
ANISOU 1443  CA  ILE A 392     4203   4664   4335     -7   -169    140       C  
ATOM   1444  C   ILE A 392       8.514  18.324  28.718  1.00 30.73           C  
ANISOU 1444  C   ILE A 392     3670   4242   3761    -33   -188    195       C  
ATOM   1445  O   ILE A 392       8.995  18.922  29.689  1.00 32.61           O  
ANISOU 1445  O   ILE A 392     3922   4541   3927    -64   -201    174       O  
ATOM   1446  CB  ILE A 392       7.441  19.717  26.900  1.00 39.42           C  
ANISOU 1446  CB  ILE A 392     4823   5244   4910     26   -121     92       C  
ATOM   1447  CG1 ILE A 392       7.671  20.488  25.620  1.00 38.08           C  
ANISOU 1447  CG1 ILE A 392     4680   4998   4788     47   -106     45       C  
ATOM   1448  CG2 ILE A 392       6.986  20.639  28.025  1.00 47.57           C  
ANISOU 1448  CG2 ILE A 392     5883   6334   5855     24    -95     48       C  
ATOM   1449  CD1 ILE A 392       6.425  20.939  24.923  1.00 42.91           C  
ANISOU 1449  CD1 ILE A 392     5301   5594   5408     88    -69     29       C  
ATOM   1450  N   LEU A 393       7.763  17.198  28.829  1.00 32.01           N  
ANISOU 1450  N   LEU A 393     3802   4416   3942    -29   -186    264       N  
ATOM   1451  CA  LEU A 393       7.403  16.592  30.097  1.00 34.41           C  
ANISOU 1451  CA  LEU A 393     4084   4807   4183    -55   -199    328       C  
ATOM   1452  C   LEU A 393       8.528  15.628  30.497  1.00 35.22           C  
ANISOU 1452  C   LEU A 393     4150   4912   4317    -76   -252    413       C  
ATOM   1453  O   LEU A 393       8.272  14.459  30.752  1.00 34.15           O  
ANISOU 1453  O   LEU A 393     3986   4778   4211    -82   -265    501       O  
ATOM   1454  CB  LEU A 393       6.049  15.847  29.995  1.00 33.47           C  
ANISOU 1454  CB  LEU A 393     3947   4696   4075    -48   -171    369       C  
ATOM   1455  CG  LEU A 393       4.788  16.694  30.118  1.00 34.31           C  
ANISOU 1455  CG  LEU A 393     4066   4845   4124    -29   -119    314       C  
ATOM   1456  CD1 LEU A 393       4.649  17.266  31.532  1.00 37.94           C  
ANISOU 1456  CD1 LEU A 393     4537   5408   4470    -50   -105    298       C  
ATOM   1457  CD2 LEU A 393       4.802  17.850  29.163  1.00 32.73           C  
ANISOU 1457  CD2 LEU A 393     3899   4585   3949      8    -94    226       C  
ATOM   1458  N   SER A 394       9.738  16.151  30.598  1.00 36.30           N  
ANISOU 1458  N   SER A 394     4287   5056   4448    -89   -283    392       N  
ATOM   1459  CA  SER A 394      10.907  15.390  31.022  1.00 35.09           C  
ANISOU 1459  CA  SER A 394     4088   4921   4323   -102   -338    476       C  
ATOM   1460  C   SER A 394      11.155  15.626  32.506  1.00 33.06           C  
ANISOU 1460  C   SER A 394     3821   4790   3949   -152   -374    510       C  
ATOM   1461  O   SER A 394      11.502  16.715  32.921  1.00 38.87           O  
ANISOU 1461  O   SER A 394     4582   5577   4607   -184   -377    438       O  
ATOM   1462  CB  SER A 394      12.178  15.760  30.215  1.00 40.98           C  
ANISOU 1462  CB  SER A 394     4822   5613   5133    -92   -354    442       C  
ATOM   1463  OG  SER A 394      12.007  15.549  28.810  1.00 44.42           O  
ANISOU 1463  OG  SER A 394     5269   5942   5666    -54   -318    407       O  
ATOM   1464  N   GLY A 395      11.157  14.553  33.272  1.00 37.09           N  
ANISOU 1464  N   GLY A 395     4291   5347   4453   -163   -406    626       N  
ATOM   1465  CA  GLY A 395      11.298  14.572  34.717  1.00 41.13           C  
ANISOU 1465  CA  GLY A 395     4788   5994   4845   -216   -444    682       C  
ATOM   1466  C   GLY A 395      12.729  14.751  35.206  1.00 46.81           C  
ANISOU 1466  C   GLY A 395     5467   6777   5540   -248   -511    717       C  
ATOM   1467  O   GLY A 395      12.928  14.949  36.376  1.00 44.98           O  
ANISOU 1467  O   GLY A 395     5227   6673   5191   -304   -547    748       O  
ATOM   1468  N   ASP A 396      13.691  14.827  34.289  1.00 47.03           N  
ANISOU 1468  N   ASP A 396     5474   6729   5666   -219   -523    699       N  
ATOM   1469  CA  ASP A 396      15.103  14.814  34.649  1.00 53.39           C  
ANISOU 1469  CA  ASP A 396     6221   7594   6471   -242   -590    754       C  
ATOM   1470  C   ASP A 396      15.649  16.210  34.385  1.00 47.28           C  
ANISOU 1470  C   ASP A 396     5479   6832   5651   -281   -585    627       C  
ATOM   1471  O   ASP A 396      16.815  16.390  34.431  1.00 45.63           O  
ANISOU 1471  O   ASP A 396     5224   6661   5452   -305   -631    646       O  
ATOM   1472  CB  ASP A 396      15.853  13.683  33.921  1.00 54.84           C  
ANISOU 1472  CB  ASP A 396     6339   7689   6807   -179   -606    850       C  
ATOM   1473  CG  ASP A 396      15.977  13.881  32.409  1.00 76.01           C  
ANISOU 1473  CG  ASP A 396     9040  10235   9604   -129   -555    764       C  
ATOM   1474  OD1 ASP A 396      15.137  14.634  31.795  1.00 74.55           O  
ANISOU 1474  OD1 ASP A 396     8924  10001   9400   -130   -500    650       O  
ATOM   1475  OD2 ASP A 396      16.925  13.313  31.837  1.00 94.49           O  
ANISOU 1475  OD2 ASP A 396    11325  12524  12052    -89   -567    811       O  
ATOM   1476  N   ARG A 397      14.812  17.224  34.120  1.00 40.89           N  
ANISOU 1476  N   ARG A 397     4749   5992   4796   -290   -527    501       N  
ATOM   1477  CA  ARG A 397      15.340  18.571  33.982  1.00 40.06           C  
ANISOU 1477  CA  ARG A 397     4682   5892   4645   -335   -522    386       C  
ATOM   1478  C   ARG A 397      15.871  18.985  35.340  1.00 46.72           C  
ANISOU 1478  C   ARG A 397     5516   6883   5350   -424   -576    393       C  
ATOM   1479  O   ARG A 397      15.252  18.712  36.374  1.00 44.59           O  
ANISOU 1479  O   ARG A 397     5254   6705   4983   -450   -581    428       O  
ATOM   1480  CB  ARG A 397      14.294  19.615  33.562  1.00 42.43           C  
ANISOU 1480  CB  ARG A 397     5071   6129   4921   -323   -448    257       C  
ATOM   1481  CG  ARG A 397      13.545  19.219  32.286  1.00 39.69           C  
ANISOU 1481  CG  ARG A 397     4734   5657   4686   -244   -396    252       C  
ATOM   1482  CD  ARG A 397      14.532  18.815  31.187  1.00 42.54           C  
ANISOU 1482  CD  ARG A 397     5053   5943   5166   -216   -413    281       C  
ATOM   1483  NE  ARG A 397      13.933  18.885  29.868  1.00 37.52           N  
ANISOU 1483  NE  ARG A 397     4447   5194   4613   -163   -360    236       N  
ATOM   1484  CZ  ARG A 397      14.553  18.652  28.740  1.00 38.45           C  
ANISOU 1484  CZ  ARG A 397     4543   5238   4826   -136   -354    237       C  
ATOM   1485  NH1 ARG A 397      15.866  18.472  28.733  1.00 33.66           N  
ANISOU 1485  NH1 ARG A 397     3883   4652   4253   -152   -393    273       N  
ATOM   1486  NH2 ARG A 397      13.869  18.612  27.619  1.00 33.61           N  
ANISOU 1486  NH2 ARG A 397     3958   4540   4271    -94   -309    204       N  
ATOM   1487  N   PRO A 398      16.984  19.721  35.386  1.00 49.46           N  
ANISOU 1487  N   PRO A 398     5850   7266   5673   -483   -613    353       N  
ATOM   1488  CA  PRO A 398      17.487  20.237  36.658  1.00 50.42           C  
ANISOU 1488  CA  PRO A 398     5970   7537   5647   -586   -665    342       C  
ATOM   1489  C   PRO A 398      16.508  21.169  37.374  1.00 52.40           C  
ANISOU 1489  C   PRO A 398     6319   7821   5770   -632   -612    223       C  
ATOM   1490  O   PRO A 398      15.932  22.027  36.724  1.00 50.31           O  
ANISOU 1490  O   PRO A 398     6129   7452   5534   -606   -542    107       O  
ATOM   1491  CB  PRO A 398      18.728  21.059  36.252  1.00 49.49           C  
ANISOU 1491  CB  PRO A 398     5837   7417   5548   -643   -696    287       C  
ATOM   1492  CG  PRO A 398      19.116  20.564  34.862  1.00 52.87           C  
ANISOU 1492  CG  PRO A 398     6222   7720   6145   -557   -679    324       C  
ATOM   1493  CD  PRO A 398      17.838  20.040  34.232  1.00 46.33           C  
ANISOU 1493  CD  PRO A 398     5436   6783   5384   -464   -610    322       C  
ATOM   1494  N   GLY A 399      16.448  21.070  38.715  1.00 45.33           N  
ANISOU 1494  N   GLY A 399     5418   7076   4728   -704   -648    252       N  
ATOM   1495  CA  GLY A 399      15.721  22.024  39.559  1.00 46.60           C  
ANISOU 1495  CA  GLY A 399     5667   7291   4744   -765   -598    127       C  
ATOM   1496  C   GLY A 399      14.212  21.764  39.675  1.00 44.72           C  
ANISOU 1496  C   GLY A 399     5470   7024   4494   -700   -519    114       C  
ATOM   1497  O   GLY A 399      13.460  22.584  40.182  1.00 48.27           O  
ANISOU 1497  O   GLY A 399     5996   7492   4850   -725   -454      0       O  
ATOM   1498  N   LEU A 400      13.716  20.619  39.212  1.00 43.58           N  
ANISOU 1498  N   LEU A 400     5277   6835   4447   -618   -517    228       N  
ATOM   1499  CA  LEU A 400      12.274  20.426  39.246  1.00 46.84           C  
ANISOU 1499  CA  LEU A 400     5721   7221   4852   -564   -441    213       C  
ATOM   1500  C   LEU A 400      11.865  20.186  40.693  1.00 46.81           C  
ANISOU 1500  C   LEU A 400     5717   7382   4686   -630   -449    248       C  
ATOM   1501  O   LEU A 400      12.522  19.427  41.387  1.00 47.30           O  
ANISOU 1501  O   LEU A 400     5719   7553   4700   -676   -527    369       O  
ATOM   1502  CB  LEU A 400      11.920  19.239  38.363  1.00 38.51           C  
ANISOU 1502  CB  LEU A 400     4615   6075   3941   -478   -442    324       C  
ATOM   1503  CG  LEU A 400      11.899  19.514  36.850  1.00 37.60           C  
ANISOU 1503  CG  LEU A 400     4516   5796   3974   -405   -407    270       C  
ATOM   1504  CD1 LEU A 400      11.689  18.197  36.135  1.00 42.35           C  
ANISOU 1504  CD1 LEU A 400     5062   6328   4698   -341   -417    385       C  
ATOM   1505  CD2 LEU A 400      10.843  20.545  36.439  1.00 38.78           C  
ANISOU 1505  CD2 LEU A 400     4739   5878   4118   -371   -318    140       C  
ATOM   1506  N   LEU A 401      10.736  20.749  41.101  1.00 43.83           N  
ANISOU 1506  N   LEU A 401     5399   7024   4231   -625   -365    155       N  
ATOM   1507  CA  LEU A 401      10.241  20.572  42.463  1.00 46.15           C  
ANISOU 1507  CA  LEU A 401     5695   7479   4358   -688   -357    175       C  
ATOM   1508  C   LEU A 401       9.449  19.287  42.622  1.00 47.99           C  
ANISOU 1508  C   LEU A 401     5872   7744   4616   -649   -356    320       C  
ATOM   1509  O   LEU A 401       9.581  18.620  43.637  1.00 46.84           O  
ANISOU 1509  O   LEU A 401     5691   7738   4367   -708   -402    425       O  
ATOM   1510  CB  LEU A 401       9.394  21.782  42.826  1.00 45.72           C  
ANISOU 1510  CB  LEU A 401     5728   7428   4214   -696   -255      2       C  
ATOM   1511  CG  LEU A 401      10.105  23.131  42.732  1.00 50.71           C  
ANISOU 1511  CG  LEU A 401     6432   8017   4818   -744   -244   -153       C  
ATOM   1512  CD1 LEU A 401       9.164  24.251  43.134  1.00 57.68           C  
ANISOU 1512  CD1 LEU A 401     7403   8889   5621   -740   -129   -321       C  
ATOM   1513  CD2 LEU A 401      11.350  23.178  43.602  1.00 51.42           C  
ANISOU 1513  CD2 LEU A 401     6505   8241   4788   -868   -338   -130       C  
ATOM   1514  N   ASN A 402       8.587  18.925  41.662  1.00 47.32           N  
ANISOU 1514  N   ASN A 402     5780   7537   4661   -558   -305    332       N  
ATOM   1515  CA  ASN A 402       7.814  17.715  41.828  1.00 49.39           C  
ANISOU 1515  CA  ASN A 402     5993   7826   4945   -536   -302    464       C  
ATOM   1516  C   ASN A 402       7.870  16.889  40.562  1.00 46.84           C  
ANISOU 1516  C   ASN A 402     5633   7355   4808   -461   -320    539       C  
ATOM   1517  O   ASN A 402       7.097  17.094  39.639  1.00 41.94           O  
ANISOU 1517  O   ASN A 402     5030   6630   4276   -398   -262    481       O  
ATOM   1518  CB  ASN A 402       6.353  17.874  42.249  1.00 53.15           C  
ANISOU 1518  CB  ASN A 402     6489   8352   5353   -522   -209    421       C  
ATOM   1519  CG  ASN A 402       6.071  19.038  43.156  1.00 63.32           C  
ANISOU 1519  CG  ASN A 402     7836   9738   6483   -568   -149    281       C  
ATOM   1520  OD1 ASN A 402       6.710  19.185  44.193  1.00 85.33           O  
ANISOU 1520  OD1 ASN A 402    10633  12656   9132   -655   -190    285       O  
ATOM   1521  ND2 ASN A 402       5.108  19.870  42.787  1.00 62.48           N  
ANISOU 1521  ND2 ASN A 402     7770   9574   6395   -511    -50    157       N  
ATOM   1522  N   VAL A 403       8.757  15.885  40.626  1.00 43.44           N  
ANISOU 1522  N   VAL A 403     5148   6930   4426   -474   -402    678       N  
ATOM   1523  CA  VAL A 403       9.084  15.039  39.507  1.00 45.97           C  
ANISOU 1523  CA  VAL A 403     5433   7112   4919   -412   -426    749       C  
ATOM   1524  C   VAL A 403       7.949  14.086  39.193  1.00 45.73           C  
ANISOU 1524  C   VAL A 403     5388   7031   4954   -378   -387    818       C  
ATOM   1525  O   VAL A 403       7.640  13.846  38.017  1.00 41.49           O  
ANISOU 1525  O   VAL A 403     4854   6363   4547   -322   -360    796       O  
ATOM   1526  CB  VAL A 403      10.423  14.322  39.743  1.00 47.69           C  
ANISOU 1526  CB  VAL A 403     5594   7352   5171   -430   -519    873       C  
ATOM   1527  CG1 VAL A 403      10.687  13.215  38.736  1.00 45.54           C  
ANISOU 1527  CG1 VAL A 403     5283   6941   5078   -364   -534    965       C  
ATOM   1528  CG2 VAL A 403      11.524  15.368  39.721  1.00 51.33           C  
ANISOU 1528  CG2 VAL A 403     6067   7838   5595   -461   -552    783       C  
ATOM   1529  N   LYS A 404       7.267  13.618  40.231  1.00 48.27           N  
ANISOU 1529  N   LYS A 404     5697   7466   5175   -421   -378    892       N  
ATOM   1530  CA  LYS A 404       6.373  12.490  40.042  1.00 48.59           C  
ANISOU 1530  CA  LYS A 404     5712   7467   5283   -406   -358    993       C  
ATOM   1531  C   LYS A 404       5.211  12.897  39.132  1.00 43.45           C  
ANISOU 1531  C   LYS A 404     5083   6737   4686   -361   -278    890       C  
ATOM   1532  O   LYS A 404       4.877  12.136  38.239  1.00 41.11           O  
ANISOU 1532  O   LYS A 404     4773   6332   4514   -329   -272    931       O  
ATOM   1533  CB  LYS A 404       5.879  11.921  41.369  1.00 51.11           C  
ANISOU 1533  CB  LYS A 404     6010   7933   5475   -470   -363   1101       C  
ATOM   1534  CG  LYS A 404       4.946  10.729  41.190  1.00 63.49           C  
ANISOU 1534  CG  LYS A 404     7552   9456   7115   -467   -342   1212       C  
ATOM   1535  CD  LYS A 404       5.570   9.584  40.359  1.00 66.88           C  
ANISOU 1535  CD  LYS A 404     7957   9734   7718   -430   -388   1317       C  
ATOM   1536  CE  LYS A 404       5.102   8.208  40.770  1.00 71.86           C  
ANISOU 1536  CE  LYS A 404     8559  10360   8383   -461   -400   1485       C  
ATOM   1537  NZ  LYS A 404       3.708   8.013  40.310  1.00 79.93           N  
ANISOU 1537  NZ  LYS A 404     9587  11347   9432   -465   -330   1450       N  
ATOM   1538  N   PRO A 405       4.480  14.008  39.368  1.00 40.78           N  
ANISOU 1538  N   PRO A 405     4777   6457   4258   -358   -214    767       N  
ATOM   1539  CA  PRO A 405       3.393  14.430  38.458  1.00 38.60           C  
ANISOU 1539  CA  PRO A 405     4511   6110   4043   -305   -143    682       C  
ATOM   1540  C   PRO A 405       3.840  14.606  36.996  1.00 38.37           C  
ANISOU 1540  C   PRO A 405     4495   5927   4156   -250   -154    630       C  
ATOM   1541  O   PRO A 405       3.107  14.272  36.056  1.00 35.49           O  
ANISOU 1541  O   PRO A 405     4117   5486   3880   -217   -128    630       O  
ATOM   1542  CB  PRO A 405       2.853  15.737  39.024  1.00 38.59           C  
ANISOU 1542  CB  PRO A 405     4545   6190   3926   -302    -76    554       C  
ATOM   1543  CG  PRO A 405       3.694  16.039  40.276  1.00 46.33           C  
ANISOU 1543  CG  PRO A 405     5544   7290   4769   -368   -111    556       C  
ATOM   1544  CD  PRO A 405       4.601  14.859  40.545  1.00 44.44           C  
ANISOU 1544  CD  PRO A 405     5266   7061   4557   -407   -201    708       C  
ATOM   1545  N   ILE A 406       5.079  15.062  36.803  1.00 39.60           N  
ANISOU 1545  N   ILE A 406     4670   6046   4329   -248   -198    596       N  
ATOM   1546  CA  ILE A 406       5.658  15.148  35.469  1.00 36.24           C  
ANISOU 1546  CA  ILE A 406     4253   5485   4031   -204   -212    559       C  
ATOM   1547  C   ILE A 406       5.805  13.782  34.803  1.00 38.46           C  
ANISOU 1547  C   ILE A 406     4499   5680   4431   -193   -242    663       C  
ATOM   1548  O   ILE A 406       5.447  13.596  33.641  1.00 33.48           O  
ANISOU 1548  O   ILE A 406     3871   4950   3897   -159   -221    636       O  
ATOM   1549  CB  ILE A 406       6.959  15.941  35.495  1.00 36.38           C  
ANISOU 1549  CB  ILE A 406     4292   5497   4033   -215   -249    503       C  
ATOM   1550  CG1 ILE A 406       6.659  17.382  35.909  1.00 37.26           C  
ANISOU 1550  CG1 ILE A 406     4454   5656   4047   -222   -202    375       C  
ATOM   1551  CG2 ILE A 406       7.627  15.921  34.108  1.00 34.60           C  
ANISOU 1551  CG2 ILE A 406     4067   5139   3939   -173   -262    479       C  
ATOM   1552  CD1 ILE A 406       7.860  18.238  36.266  1.00 36.87           C  
ANISOU 1552  CD1 ILE A 406     4432   5631   3946   -261   -237    315       C  
ATOM   1553  N   GLU A 407       6.418  12.849  35.499  1.00 34.37           N  
ANISOU 1553  N   GLU A 407     3951   5196   3910   -223   -293    779       N  
ATOM   1554  CA  GLU A 407       6.637  11.530  34.956  1.00 40.38           C  
ANISOU 1554  CA  GLU A 407     4685   5863   4793   -210   -317    879       C  
ATOM   1555  C   GLU A 407       5.333  10.799  34.719  1.00 36.54           C  
ANISOU 1555  C   GLU A 407     4194   5353   4336   -219   -277    914       C  
ATOM   1556  O   GLU A 407       5.301   9.912  33.857  1.00 36.34           O  
ANISOU 1556  O   GLU A 407     4164   5215   4428   -205   -276    947       O  
ATOM   1557  CB  GLU A 407       7.439  10.710  35.980  1.00 45.59           C  
ANISOU 1557  CB  GLU A 407     5311   6581   5430   -239   -377   1017       C  
ATOM   1558  CG  GLU A 407       8.868  11.203  36.026  1.00 52.30           C  
ANISOU 1558  CG  GLU A 407     6148   7440   6281   -230   -427   1002       C  
ATOM   1559  CD  GLU A 407       9.752  10.424  36.985  1.00 68.39           C  
ANISOU 1559  CD  GLU A 407     8138   9544   8302   -253   -496   1150       C  
ATOM   1560  OE1 GLU A 407       9.200   9.803  37.936  1.00 67.14           O  
ANISOU 1560  OE1 GLU A 407     7966   9463   8077   -290   -505   1252       O  
ATOM   1561  OE2 GLU A 407      10.985  10.524  36.831  1.00 76.85           O  
ANISOU 1561  OE2 GLU A 407     9181  10603   9414   -236   -542   1164       O  
ATOM   1562  N   ASP A 408       4.280  11.070  35.524  1.00 33.38           N  
ANISOU 1562  N   ASP A 408     3791   5062   3830   -249   -242    912       N  
ATOM   1563  CA  ASP A 408       3.018  10.399  35.251  1.00 37.18           C  
ANISOU 1563  CA  ASP A 408     4257   5529   4340   -265   -204    946       C  
ATOM   1564  C   ASP A 408       2.452  10.855  33.906  1.00 33.99           C  
ANISOU 1564  C   ASP A 408     3865   5040   4007   -227   -167    844       C  
ATOM   1565  O   ASP A 408       1.938  10.096  33.080  1.00 34.22           O  
ANISOU 1565  O   ASP A 408     3886   4991   4122   -234   -158    865       O  
ATOM   1566  CB  ASP A 408       1.980  10.663  36.374  1.00 43.61           C  
ANISOU 1566  CB  ASP A 408     5055   6490   5022   -302   -166    961       C  
ATOM   1567  CG  ASP A 408       2.278   9.924  37.682  1.00 51.78           C  
ANISOU 1567  CG  ASP A 408     6072   7618   5984   -356   -201   1091       C  
ATOM   1568  OD1 ASP A 408       3.111   9.038  37.693  1.00 52.62           O  
ANISOU 1568  OD1 ASP A 408     6170   7664   6157   -362   -254   1190       O  
ATOM   1569  OD2 ASP A 408       1.707  10.286  38.700  1.00 55.69           O  
ANISOU 1569  OD2 ASP A 408     6560   8250   6350   -390   -173   1093       O  
ATOM   1570  N   ILE A 409       2.593  12.146  33.626  1.00 30.49           N  
ANISOU 1570  N   ILE A 409     3446   4610   3529   -190   -148    731       N  
ATOM   1571  CA  ILE A 409       2.155  12.639  32.356  1.00 31.17           C  
ANISOU 1571  CA  ILE A 409     3541   4623   3677   -152   -120    648       C  
ATOM   1572  C   ILE A 409       3.033  12.091  31.240  1.00 31.33           C  
ANISOU 1572  C   ILE A 409     3574   4515   3815   -138   -152    650       C  
ATOM   1573  O   ILE A 409       2.521  11.663  30.185  1.00 31.89           O  
ANISOU 1573  O   ILE A 409     3642   4516   3958   -137   -139    638       O  
ATOM   1574  CB  ILE A 409       2.140  14.188  32.353  1.00 30.30           C  
ANISOU 1574  CB  ILE A 409     3458   4545   3507   -112    -89    534       C  
ATOM   1575  CG1 ILE A 409       1.190  14.762  33.431  1.00 35.19           C  
ANISOU 1575  CG1 ILE A 409     4068   5288   4013   -118    -41    517       C  
ATOM   1576  CG2 ILE A 409       1.734  14.667  30.945  1.00 32.23           C  
ANISOU 1576  CG2 ILE A 409     3711   4710   3824    -71    -68    467       C  
ATOM   1577  CD1 ILE A 409       1.414  16.271  33.674  1.00 31.11           C  
ANISOU 1577  CD1 ILE A 409     3591   4792   3434    -84     -9    404       C  
ATOM   1578  N   GLN A 410       4.368  12.213  31.436  1.00 31.28           N  
ANISOU 1578  N   GLN A 410     3580   4485   3820   -129   -189    654       N  
ATOM   1579  CA  GLN A 410       5.275  11.698  30.423  1.00 29.99           C  
ANISOU 1579  CA  GLN A 410     3421   4206   3767   -110   -211    654       C  
ATOM   1580  C   GLN A 410       4.984  10.228  30.138  1.00 32.42           C  
ANISOU 1580  C   GLN A 410     3714   4443   4159   -131   -214    737       C  
ATOM   1581  O   GLN A 410       4.986   9.822  28.972  1.00 32.71           O  
ANISOU 1581  O   GLN A 410     3762   4381   4284   -122   -201    705       O  
ATOM   1582  CB  GLN A 410       6.744  11.841  30.719  1.00 33.53           C  
ANISOU 1582  CB  GLN A 410     3866   4647   4226    -99   -252    669       C  
ATOM   1583  CG  GLN A 410       7.524  11.915  29.390  1.00 34.40           C  
ANISOU 1583  CG  GLN A 410     3986   4647   4433    -66   -249    613       C  
ATOM   1584  CD  GLN A 410       9.010  11.668  29.535  1.00 42.84           C  
ANISOU 1584  CD  GLN A 410     5034   5694   5548    -53   -289    652       C  
ATOM   1585  OE1 GLN A 410       9.391  10.758  30.262  1.00 40.29           O  
ANISOU 1585  OE1 GLN A 410     4681   5383   5243    -60   -319    756       O  
ATOM   1586  NE2 GLN A 410       9.852  12.447  28.862  1.00 32.25           N  
ANISOU 1586  NE2 GLN A 410     3700   4325   4226    -34   -289    581       N  
ATOM   1587  N   ASP A 411       4.637   9.450  31.168  1.00 33.07           N  
ANISOU 1587  N   ASP A 411     3776   4576   4211   -166   -225    838       N  
ATOM   1588  CA  ASP A 411       4.309   8.036  30.915  1.00 35.89           C  
ANISOU 1588  CA  ASP A 411     4127   4852   4656   -193   -224    920       C  
ATOM   1589  C   ASP A 411       3.185   7.876  29.904  1.00 34.55           C  
ANISOU 1589  C   ASP A 411     3966   4640   4520   -214   -187    865       C  
ATOM   1590  O   ASP A 411       3.192   6.999  29.002  1.00 37.28           O  
ANISOU 1590  O   ASP A 411     4325   4873   4965   -226   -179    865       O  
ATOM   1591  CB  ASP A 411       3.982   7.269  32.196  1.00 43.48           C  
ANISOU 1591  CB  ASP A 411     5067   5881   5572   -236   -239   1047       C  
ATOM   1592  CG  ASP A 411       5.203   6.999  33.095  1.00 59.01           C  
ANISOU 1592  CG  ASP A 411     7017   7869   7532   -223   -288   1138       C  
ATOM   1593  OD1 ASP A 411       6.359   7.300  32.707  1.00 53.47           O  
ANISOU 1593  OD1 ASP A 411     6316   7123   6875   -180   -311   1107       O  
ATOM   1594  OD2 ASP A 411       5.013   6.498  34.192  1.00 67.69           O  
ANISOU 1594  OD2 ASP A 411     8098   9042   8578   -258   -306   1247       O  
ATOM   1595  N   ASN A 412       2.121   8.650  30.121  1.00 34.54           N  
ANISOU 1595  N   ASN A 412     3952   4738   4432   -223   -161    824       N  
ATOM   1596  CA AASN A 412       0.970   8.604  29.248  0.50 34.68           C  
ANISOU 1596  CA AASN A 412     3962   4747   4467   -245   -132    782       C  
ATOM   1597  CA BASN A 412       0.966   8.564  29.241  0.50 35.92           C  
ANISOU 1597  CA BASN A 412     4119   4902   4626   -247   -132    784       C  
ATOM   1598  C   ASN A 412       1.354   9.014  27.828  1.00 32.60           C  
ANISOU 1598  C   ASN A 412     3723   4400   4263   -215   -129    689       C  
ATOM   1599  O   ASN A 412       0.872   8.449  26.826  1.00 29.87           O  
ANISOU 1599  O   ASN A 412     3381   3993   3973   -245   -119    668       O  
ATOM   1600  CB AASN A 412      -0.125   9.528  29.780  0.50 34.40           C  
ANISOU 1600  CB AASN A 412     3898   4842   4329   -241   -101    755       C  
ATOM   1601  CB BASN A 412      -0.259   9.367  29.721  0.50 37.19           C  
ANISOU 1601  CB BASN A 412     4248   5191   4689   -250   -100    763       C  
ATOM   1602  CG AASN A 412      -1.493   9.148  29.288  0.50 32.86           C  
ANISOU 1602  CG AASN A 412     3671   4673   4142   -283    -77    762       C  
ATOM   1603  CG BASN A 412      -0.929   8.881  30.996  0.50 38.05           C  
ANISOU 1603  CG BASN A 412     4326   5398   4731   -294    -90    853       C  
ATOM   1604  OD1AASN A 412      -1.678   8.117  28.653  0.50 37.95           O  
ANISOU 1604  OD1AASN A 412     4318   5241   4858   -331    -85    790       O  
ATOM   1605  OD1BASN A 412      -1.056   7.688  31.283  0.50 40.59           O  
ANISOU 1605  OD1BASN A 412     4641   5688   5091   -348   -102    944       O  
ATOM   1606  ND2AASN A 412      -2.468   9.927  29.690  0.50 32.95           N  
ANISOU 1606  ND2AASN A 412     3645   4796   4075   -270    -44    742       N  
ATOM   1607  ND2BASN A 412      -1.363   9.835  31.797  0.50 44.88           N  
ANISOU 1607  ND2BASN A 412     5175   6382   5494   -274    -64    826       N  
ATOM   1608  N   LEU A 413       2.129  10.093  27.730  1.00 31.95           N  
ANISOU 1608  N   LEU A 413     3657   4326   4155   -163   -134    626       N  
ATOM   1609  CA  LEU A 413       2.579  10.539  26.424  1.00 31.40           C  
ANISOU 1609  CA  LEU A 413     3610   4184   4134   -137   -130    545       C  
ATOM   1610  C   LEU A 413       3.407   9.476  25.675  1.00 28.32           C  
ANISOU 1610  C   LEU A 413     3239   3673   3847   -147   -139    556       C  
ATOM   1611  O   LEU A 413       3.283   9.300  24.463  1.00 31.05           O  
ANISOU 1611  O   LEU A 413     3600   3957   4238   -158   -126    503       O  
ATOM   1612  CB  LEU A 413       3.376  11.826  26.610  1.00 27.92           C  
ANISOU 1612  CB  LEU A 413     3185   3771   3651    -89   -135    490       C  
ATOM   1613  CG  LEU A 413       2.603  13.039  27.097  1.00 28.63           C  
ANISOU 1613  CG  LEU A 413     3270   3954   3652    -68   -113    452       C  
ATOM   1614  CD1 LEU A 413       3.556  14.167  27.481  1.00 28.29           C  
ANISOU 1614  CD1 LEU A 413     3252   3923   3571    -36   -119    402       C  
ATOM   1615  CD2 LEU A 413       1.565  13.526  26.064  1.00 28.69           C  
ANISOU 1615  CD2 LEU A 413     3270   3966   3665    -56    -88    405       C  
ATOM   1616  N   LEU A 414       4.321   8.842  26.381  1.00 30.65           N  
ANISOU 1616  N   LEU A 414     3531   3936   4176   -140   -159    621       N  
ATOM   1617  CA  LEU A 414       5.125   7.779  25.836  1.00 28.12           C  
ANISOU 1617  CA  LEU A 414     3224   3496   3964   -137   -159    641       C  
ATOM   1618  C   LEU A 414       4.282   6.621  25.380  1.00 31.26           C  
ANISOU 1618  C   LEU A 414     3631   3827   4416   -190   -140    662       C  
ATOM   1619  O   LEU A 414       4.495   6.121  24.282  1.00 30.15           O  
ANISOU 1619  O   LEU A 414     3516   3588   4349   -198   -120    611       O  
ATOM   1620  CB  LEU A 414       6.134   7.257  26.875  1.00 29.60           C  
ANISOU 1620  CB  LEU A 414     3393   3676   4178   -115   -188    735       C  
ATOM   1621  CG  LEU A 414       7.276   8.215  27.147  1.00 30.37           C  
ANISOU 1621  CG  LEU A 414     3478   3817   4243    -71   -211    711       C  
ATOM   1622  CD1 LEU A 414       8.000   7.865  28.433  1.00 34.86           C  
ANISOU 1622  CD1 LEU A 414     4016   4432   4798    -63   -251    819       C  
ATOM   1623  CD2 LEU A 414       8.240   8.329  25.943  1.00 32.79           C  
ANISOU 1623  CD2 LEU A 414     3796   4035   4628    -35   -196    640       C  
ATOM   1624  N   GLN A 415       3.268   6.259  26.174  1.00 32.48           N  
ANISOU 1624  N   GLN A 415     3768   4042   4528   -235   -142    727       N  
ATOM   1625  CA  GLN A 415       2.401   5.199  25.725  1.00 31.60           C  
ANISOU 1625  CA  GLN A 415     3668   3874   4466   -301   -124    744       C  
ATOM   1626  C   GLN A 415       1.709   5.606  24.445  1.00 32.63           C  
ANISOU 1626  C   GLN A 415     3807   4006   4583   -326   -107    645       C  
ATOM   1627  O   GLN A 415       1.514   4.799  23.541  1.00 33.10           O  
ANISOU 1627  O   GLN A 415     3892   3977   4705   -373    -91    613       O  
ATOM   1628  CB  GLN A 415       1.331   4.847  26.771  1.00 31.78           C  
ANISOU 1628  CB  GLN A 415     3661   3981   4432   -354   -127    831       C  
ATOM   1629  CG  GLN A 415       1.875   4.215  28.007  1.00 34.92           C  
ANISOU 1629  CG  GLN A 415     4050   4375   4840   -349   -146    950       C  
ATOM   1630  CD  GLN A 415       0.837   4.172  29.131  1.00 41.92           C  
ANISOU 1630  CD  GLN A 415     4902   5384   5639   -398   -146   1029       C  
ATOM   1631  OE1 GLN A 415      -0.048   4.981  29.216  1.00 47.57           O  
ANISOU 1631  OE1 GLN A 415     5592   6211   6268   -406   -132    988       O  
ATOM   1632  NE2 GLN A 415       0.974   3.267  30.055  1.00 44.41           N  
ANISOU 1632  NE2 GLN A 415     5213   5684   5974   -425   -159   1150       N  
ATOM   1633  N   ALA A 416       1.314   6.884  24.327  1.00 33.31           N  
ANISOU 1633  N   ALA A 416     3873   4194   4587   -298   -108    593       N  
ATOM   1634  CA  ALA A 416       0.554   7.274  23.161  1.00 31.31           C  
ANISOU 1634  CA  ALA A 416     3619   3961   4316   -323    -98    520       C  
ATOM   1635  C   ALA A 416       1.510   7.305  21.943  1.00 31.65           C  
ANISOU 1635  C   ALA A 416     3702   3909   4414   -303    -91    442       C  
ATOM   1636  O   ALA A 416       1.127   7.017  20.814  1.00 32.79           O  
ANISOU 1636  O   ALA A 416     3862   4023   4574   -348    -81    387       O  
ATOM   1637  CB  ALA A 416      -0.051   8.684  23.388  1.00 32.04           C  
ANISOU 1637  CB  ALA A 416     3679   4176   4316   -282    -98    497       C  
ATOM   1638  N   LEU A 417       2.727   7.810  22.150  1.00 31.43           N  
ANISOU 1638  N   LEU A 417     3686   3856   4400   -238    -96    431       N  
ATOM   1639  CA  LEU A 417       3.734   7.846  21.075  1.00 32.38           C  
ANISOU 1639  CA  LEU A 417     3836   3893   4571   -216    -83    362       C  
ATOM   1640  C   LEU A 417       4.001   6.456  20.528  1.00 30.99           C  
ANISOU 1640  C   LEU A 417     3689   3595   4488   -254    -61    356       C  
ATOM   1641  O   LEU A 417       4.071   6.239  19.295  1.00 34.99           O  
ANISOU 1641  O   LEU A 417     4225   4049   5019   -280    -38    280       O  
ATOM   1642  CB  LEU A 417       5.033   8.441  21.613  1.00 29.93           C  
ANISOU 1642  CB  LEU A 417     3522   3581   4268   -149    -94    371       C  
ATOM   1643  CG  LEU A 417       6.187   8.548  20.609  1.00 28.84           C  
ANISOU 1643  CG  LEU A 417     3404   3371   4182   -120    -76    307       C  
ATOM   1644  CD1 LEU A 417       5.822   9.345  19.372  1.00 29.11           C  
ANISOU 1644  CD1 LEU A 417     3454   3430   4173   -134    -64    224       C  
ATOM   1645  CD2 LEU A 417       7.360   9.208  21.330  1.00 30.60           C  
ANISOU 1645  CD2 LEU A 417     3608   3616   4399    -64    -95    330       C  
ATOM   1646  N   GLU A 418       4.235   5.533  21.449  1.00 33.42           N  
ANISOU 1646  N   GLU A 418     3993   3853   4849   -254    -64    437       N  
ATOM   1647  CA  GLU A 418       4.519   4.157  21.092  1.00 32.39           C  
ANISOU 1647  CA  GLU A 418     3895   3587   4824   -281    -38    444       C  
ATOM   1648  C   GLU A 418       3.410   3.585  20.231  1.00 35.40           C  
ANISOU 1648  C   GLU A 418     4301   3947   5201   -373    -20    394       C  
ATOM   1649  O   GLU A 418       3.701   3.016  19.183  1.00 32.41           O  
ANISOU 1649  O   GLU A 418     3963   3471   4877   -398     12    319       O  
ATOM   1650  CB  GLU A 418       4.660   3.314  22.374  1.00 37.29           C  
ANISOU 1650  CB  GLU A 418     4501   4175   5489   -275    -51    566       C  
ATOM   1651  CG  GLU A 418       4.896   1.874  22.096  1.00 44.83           C  
ANISOU 1651  CG  GLU A 418     5493   4974   6565   -299    -20    584       C  
ATOM   1652  CD  GLU A 418       5.266   1.085  23.334  1.00 47.23           C  
ANISOU 1652  CD  GLU A 418     5782   5237   6926   -276    -36    720       C  
ATOM   1653  OE1 GLU A 418       4.648   1.307  24.328  1.00 49.96           O  
ANISOU 1653  OE1 GLU A 418     6099   5682   7202   -298    -66    798       O  
ATOM   1654  OE2 GLU A 418       6.215   0.325  23.272  1.00 51.22           O  
ANISOU 1654  OE2 GLU A 418     6300   5618   7542   -230    -16    747       O  
ATOM   1655  N   LEU A 419       2.121   3.718  20.636  1.00 31.77           N  
ANISOU 1655  N   LEU A 419     3815   3582   4673   -430    -39    429       N  
ATOM   1656  CA  LEU A 419       1.049   3.167  19.795  1.00 32.18           C  
ANISOU 1656  CA  LEU A 419     3881   3628   4716   -530    -28    384       C  
ATOM   1657  C   LEU A 419       0.919   3.923  18.473  1.00 33.26           C  
ANISOU 1657  C   LEU A 419     4026   3809   4802   -541    -25    280       C  
ATOM   1658  O   LEU A 419       0.721   3.318  17.425  1.00 34.43           O  
ANISOU 1658  O   LEU A 419     4210   3900   4970   -610     -6    210       O  
ATOM   1659  CB  LEU A 419      -0.286   3.274  20.570  1.00 35.05           C  
ANISOU 1659  CB  LEU A 419     4196   4109   5011   -582    -50    454       C  
ATOM   1660  CG  LEU A 419      -1.529   2.769  19.855  1.00 37.51           C  
ANISOU 1660  CG  LEU A 419     4502   4446   5301   -697    -49    425       C  
ATOM   1661  CD1 LEU A 419      -1.437   1.227  19.582  1.00 38.52           C  
ANISOU 1661  CD1 LEU A 419     4689   4418   5528   -779    -23    421       C  
ATOM   1662  CD2 LEU A 419      -2.746   3.061  20.715  1.00 43.26           C  
ANISOU 1662  CD2 LEU A 419     5165   5313   5959   -728    -68    501       C  
ATOM   1663  N   GLN A 420       1.152   5.241  18.495  1.00 33.78           N  
ANISOU 1663  N   GLN A 420     4065   3967   4803   -472    -42    268       N  
ATOM   1664  CA  GLN A 420       1.118   6.014  17.252  1.00 32.50           C  
ANISOU 1664  CA  GLN A 420     3910   3846   4593   -476    -41    185       C  
ATOM   1665  C   GLN A 420       2.152   5.525  16.239  1.00 35.20           C  
ANISOU 1665  C   GLN A 420     4305   4075   4993   -477     -7    104       C  
ATOM   1666  O   GLN A 420       1.884   5.406  15.033  1.00 31.92           O  
ANISOU 1666  O   GLN A 420     3913   3658   4554   -536      3     28       O  
ATOM   1667  CB  GLN A 420       1.387   7.484  17.587  1.00 30.23           C  
ANISOU 1667  CB  GLN A 420     3592   3647   4244   -392    -59    195       C  
ATOM   1668  CG  GLN A 420       1.651   8.342  16.369  1.00 30.22           C  
ANISOU 1668  CG  GLN A 420     3605   3671   4206   -380    -57    124       C  
ATOM   1669  CD  GLN A 420       0.465   8.558  15.454  1.00 36.37           C  
ANISOU 1669  CD  GLN A 420     4364   4533   4921   -445    -72    101       C  
ATOM   1670  OE1 GLN A 420      -0.690   8.377  15.857  1.00 34.56           O  
ANISOU 1670  OE1 GLN A 420     4094   4372   4662   -486    -89    146       O  
ATOM   1671  NE2 GLN A 420       0.736   9.089  14.265  1.00 36.03           N  
ANISOU 1671  NE2 GLN A 420     4338   4503   4845   -451    -70     42       N  
ATOM   1672  N   LEU A 421       3.354   5.158  16.716  1.00 32.35           N  
ANISOU 1672  N   LEU A 421     3960   3619   4710   -414     11    121       N  
ATOM   1673  CA  LEU A 421       4.364   4.772  15.752  1.00 29.95           C  
ANISOU 1673  CA  LEU A 421     3697   3216   4463   -403     53     42       C  
ATOM   1674  C   LEU A 421       4.077   3.371  15.236  1.00 34.68           C  
ANISOU 1674  C   LEU A 421     4344   3702   5129   -481     90      2       C  
ATOM   1675  O   LEU A 421       4.389   3.098  14.090  1.00 34.92           O  
ANISOU 1675  O   LEU A 421     4416   3682   5169   -512    128    -93       O  
ATOM   1676  CB  LEU A 421       5.758   4.868  16.391  1.00 31.26           C  
ANISOU 1676  CB  LEU A 421     3852   3328   4695   -306     63     77       C  
ATOM   1677  CG  LEU A 421       6.172   6.261  16.829  1.00 32.74           C  
ANISOU 1677  CG  LEU A 421     4003   3617   4819   -240     31    100       C  
ATOM   1678  CD1 LEU A 421       7.491   6.231  17.602  1.00 36.10           C  
ANISOU 1678  CD1 LEU A 421     4407   4000   5307   -161     32    148       C  
ATOM   1679  CD2 LEU A 421       6.311   7.216  15.654  1.00 31.41           C  
ANISOU 1679  CD2 LEU A 421     3845   3497   4591   -244     40     19       C  
ATOM   1680  N   LYS A 422       3.503   2.479  16.054  1.00 37.70           N  
ANISOU 1680  N   LYS A 422     4726   4042   5554   -518     83     71       N  
ATOM   1681  CA  LYS A 422       3.190   1.135  15.579  1.00 38.37           C  
ANISOU 1681  CA  LYS A 422     4866   4004   5708   -603    121     31       C  
ATOM   1682  C   LYS A 422       2.066   1.186  14.536  1.00 37.93           C  
ANISOU 1682  C   LYS A 422     4823   4019   5569   -720    113    -45       C  
ATOM   1683  O   LYS A 422       2.098   0.407  13.617  1.00 41.52           O  
ANISOU 1683  O   LYS A 422     5334   4385   6055   -790    154   -135       O  
ATOM   1684  CB  LYS A 422       2.740   0.188  16.699  1.00 44.15           C  
ANISOU 1684  CB  LYS A 422     5595   4678   6501   -629    113    134       C  
ATOM   1685  CG  LYS A 422       3.788   0.037  17.780  1.00 53.44           C  
ANISOU 1685  CG  LYS A 422     6753   5794   7756   -523    113    229       C  
ATOM   1686  CD  LYS A 422       3.577  -1.052  18.833  1.00 64.61           C  
ANISOU 1686  CD  LYS A 422     8173   7124   9250   -541    112    341       C  
ATOM   1687  CE  LYS A 422       4.914  -1.294  19.517  1.00 63.77           C  
ANISOU 1687  CE  LYS A 422     8054   6934   9238   -428    121    412       C  
ATOM   1688  NZ  LYS A 422       5.160  -2.713  19.773  1.00 78.88           N  
ANISOU 1688  NZ  LYS A 422    10010   8669  11290   -436    158    464       N  
ATOM   1689  N   LEU A 423       1.058   2.046  14.712  1.00 36.92           N  
ANISOU 1689  N   LEU A 423     4640   4048   5337   -745     63     -8       N  
ATOM   1690  CA  LEU A 423      -0.039   2.156  13.759  1.00 37.86           C  
ANISOU 1690  CA  LEU A 423     4754   4257   5372   -854     45    -63       C  
ATOM   1691  C   LEU A 423       0.423   2.856  12.497  1.00 37.31           C  
ANISOU 1691  C   LEU A 423     4703   4226   5246   -845     54   -157       C  
ATOM   1692  O   LEU A 423       0.028   2.481  11.414  1.00 36.43           O  
ANISOU 1692  O   LEU A 423     4623   4120   5098   -944     65   -240       O  
ATOM   1693  CB  LEU A 423      -1.225   2.881  14.411  1.00 39.98           C  
ANISOU 1693  CB  LEU A 423     4946   4686   5559   -865     -7     20       C  
ATOM   1694  CG  LEU A 423      -1.885   2.158  15.581  1.00 41.40           C  
ANISOU 1694  CG  LEU A 423     5102   4853   5773   -899    -16    114       C  
ATOM   1695  CD1 LEU A 423      -2.937   3.014  16.245  1.00 39.43           C  
ANISOU 1695  CD1 LEU A 423     4768   4770   5440   -888    -56    191       C  
ATOM   1696  CD2 LEU A 423      -2.475   0.787  15.110  1.00 42.17           C  
ANISOU 1696  CD2 LEU A 423     5245   4864   5914  -1040      3     76       C  
ATOM   1697  N   ASN A 424       1.202   3.948  12.632  1.00 37.64           N  
ANISOU 1697  N   ASN A 424     4722   4310   5268   -737     48   -142       N  
ATOM   1698  CA  ASN A 424       1.479   4.838  11.537  1.00 35.58           C  
ANISOU 1698  CA  ASN A 424     4464   4116   4936   -728     47   -206       C  
ATOM   1699  C   ASN A 424       2.702   4.332  10.803  1.00 38.14           C  
ANISOU 1699  C   ASN A 424     4849   4323   5319   -713    107   -296       C  
ATOM   1700  O   ASN A 424       2.914   4.660   9.658  1.00 37.56           O  
ANISOU 1700  O   ASN A 424     4798   4282   5191   -743    123   -373       O  
ATOM   1701  CB  ASN A 424       1.722   6.284  12.021  1.00 41.43           C  
ANISOU 1701  CB  ASN A 424     5156   4951   5631   -627     15   -148       C  
ATOM   1702  CG  ASN A 424       1.643   7.344  10.943  1.00 39.92           C  
ANISOU 1702  CG  ASN A 424     4957   4856   5351   -630      0   -185       C  
ATOM   1703  OD1 ASN A 424       0.923   7.176   9.943  1.00 34.64           O  
ANISOU 1703  OD1 ASN A 424     4294   4244   4620   -722    -10   -228       O  
ATOM   1704  ND2 ASN A 424       2.391   8.433  11.126  1.00 33.73           N  
ANISOU 1704  ND2 ASN A 424     4161   4093   4558   -539     -2   -166       N  
ATOM   1705  N   HIS A 425       3.541   3.527  11.452  1.00 36.07           N  
ANISOU 1705  N   HIS A 425     4609   3925   5169   -662    146   -283       N  
ATOM   1706  CA  HIS A 425       4.730   2.992  10.820  1.00 33.38           C  
ANISOU 1706  CA  HIS A 425     4316   3465   4899   -633    214   -364       C  
ATOM   1707  C   HIS A 425       4.846   1.511  11.153  1.00 38.86           C  
ANISOU 1707  C   HIS A 425     5056   3997   5711   -658    259   -372       C  
ATOM   1708  O   HIS A 425       5.869   1.096  11.701  1.00 38.43           O  
ANISOU 1708  O   HIS A 425     5002   3834   5763   -571    293   -343       O  
ATOM   1709  CB  HIS A 425       5.977   3.714  11.304  1.00 36.14           C  
ANISOU 1709  CB  HIS A 425     4635   3810   5285   -508    219   -326       C  
ATOM   1710  CG  HIS A 425       5.931   5.178  11.083  1.00 39.65           C  
ANISOU 1710  CG  HIS A 425     5042   4392   5630   -479    179   -311       C  
ATOM   1711  ND1 HIS A 425       6.367   5.742   9.926  1.00 38.90           N  
ANISOU 1711  ND1 HIS A 425     4963   4335   5480   -490    202   -388       N  
ATOM   1712  CD2 HIS A 425       5.541   6.153  11.833  1.00 39.15           C  
ANISOU 1712  CD2 HIS A 425     4933   4425   5516   -441    125   -233       C  
ATOM   1713  CE1 HIS A 425       6.199   7.053  10.000  1.00 46.21           C  
ANISOU 1713  CE1 HIS A 425     5853   5375   6329   -459    157   -345       C  
ATOM   1714  NE2 HIS A 425       5.736   7.332  11.166  1.00 37.35           N  
ANISOU 1714  NE2 HIS A 425     4694   4284   5213   -424    113   -256       N  
ATOM   1715  N   PRO A 426       3.862   0.692  10.708  1.00 43.05           N  
ANISOU 1715  N   PRO A 426     5626   4504   6227   -783    264   -417       N  
ATOM   1716  CA  PRO A 426       3.744  -0.724  11.117  1.00 41.02           C  
ANISOU 1716  CA  PRO A 426     5415   4087   6081   -824    302   -412       C  
ATOM   1717  C   PRO A 426       4.895  -1.615  10.670  1.00 47.60           C  
ANISOU 1717  C   PRO A 426     6311   4739   7034   -782    391   -492       C  
ATOM   1718  O   PRO A 426       5.116  -2.693  11.208  1.00 50.06           O  
ANISOU 1718  O   PRO A 426     6655   4895   7470   -770    428   -462       O  
ATOM   1719  CB  PRO A 426       2.424  -1.165  10.441  1.00 44.56           C  
ANISOU 1719  CB  PRO A 426     5891   4581   6455   -988    285   -469       C  
ATOM   1720  CG  PRO A 426       2.321  -0.230   9.191  1.00 43.61           C  
ANISOU 1720  CG  PRO A 426     5766   4598   6205  -1024    273   -557       C  
ATOM   1721  CD  PRO A 426       2.816   1.101   9.735  1.00 44.27           C  
ANISOU 1721  CD  PRO A 426     5780   4787   6253   -897    232   -475       C  
ATOM   1722  N   GLU A 427       5.623  -1.149   9.674  1.00 46.39           N  
ANISOU 1722  N   GLU A 427     6171   4607   6845   -757    431   -589       N  
ATOM   1723  CA  GLU A 427       6.691  -1.890   9.068  1.00 49.58           C  
ANISOU 1723  CA  GLU A 427     6629   4859   7348   -717    527   -685       C  
ATOM   1724  C   GLU A 427       8.028  -1.446   9.630  1.00 47.65           C  
ANISOU 1724  C   GLU A 427     6333   4592   7178   -560    543   -623       C  
ATOM   1725  O   GLU A 427       9.019  -1.990   9.232  1.00 51.47           O  
ANISOU 1725  O   GLU A 427     6843   4957   7755   -503    625   -686       O  
ATOM   1726  CB  GLU A 427       6.686  -1.662   7.551  1.00 56.33           C  
ANISOU 1726  CB  GLU A 427     7529   5768   8105   -798    569   -838       C  
ATOM   1727  CG  GLU A 427       5.414  -2.131   6.835  1.00 66.88           C  
ANISOU 1727  CG  GLU A 427     8917   7139   9355   -972    554   -916       C  
ATOM   1728  CD  GLU A 427       4.917  -3.540   7.140  1.00 77.21           C  
ANISOU 1728  CD  GLU A 427    10289   8283  10764  -1049    589   -934       C  
ATOM   1729  OE1 GLU A 427       5.755  -4.454   7.232  1.00 80.93           O  
ANISOU 1729  OE1 GLU A 427    10809   8564  11376   -991    673   -971       O  
ATOM   1730  OE2 GLU A 427       3.674  -3.737   7.223  1.00 87.32           O  
ANISOU 1730  OE2 GLU A 427    11572   9624  11982  -1174    534   -914       O  
ATOM   1731  N   SER A 428       8.082  -0.467  10.512  1.00 39.72           N  
ANISOU 1731  N   SER A 428     5254   3702   6133   -491    470   -507       N  
ATOM   1732  CA  SER A 428       9.315   0.175  10.938  1.00 43.68           C  
ANISOU 1732  CA  SER A 428     5700   4222   6674   -362    472   -456       C  
ATOM   1733  C   SER A 428       9.691  -0.222  12.376  1.00 49.68           C  
ANISOU 1733  C   SER A 428     6416   4919   7537   -276    445   -316       C  
ATOM   1734  O   SER A 428       9.194   0.314  13.372  1.00 48.08           O  
ANISOU 1734  O   SER A 428     6170   4808   7287   -269    370   -209       O  
ATOM   1735  CB  SER A 428       9.002   1.587  10.836  1.00 42.85           C  
ANISOU 1735  CB  SER A 428     5551   4293   6434   -369    408   -437       C  
ATOM   1736  OG  SER A 428      10.134   2.322  11.033  1.00 55.09           O  
ANISOU 1736  OG  SER A 428     7054   5877   8000   -270    411   -410       O  
ATOM   1737  N   SER A 429      10.602  -1.174  12.486  1.00 43.92           N  
ANISOU 1737  N   SER A 429     5698   4035   6951   -207    510   -315       N  
ATOM   1738  CA  SER A 429      10.827  -1.917  13.701  1.00 45.59           C  
ANISOU 1738  CA  SER A 429     5887   4154   7278   -146    495   -185       C  
ATOM   1739  C   SER A 429      11.598  -1.088  14.733  1.00 37.96           C  
ANISOU 1739  C   SER A 429     4831   3284   6304    -43    436    -63       C  
ATOM   1740  O   SER A 429      12.549  -0.458  14.378  1.00 37.49           O  
ANISOU 1740  O   SER A 429     4735   3269   6239     19    453    -94       O  
ATOM   1741  CB  SER A 429      11.609  -3.112  13.283  1.00 51.13           C  
ANISOU 1741  CB  SER A 429     6629   4659   8136    -98    593   -235       C  
ATOM   1742  OG  SER A 429      11.937  -3.866  14.397  1.00 56.56           O  
ANISOU 1742  OG  SER A 429     7293   5248   8949    -27    583   -100       O  
ATOM   1743  N   GLN A 430      11.162  -1.040  15.998  1.00 38.36           N  
ANISOU 1743  N   GLN A 430     4847   3382   6343    -38    365     71       N  
ATOM   1744  CA  GLN A 430      11.827  -0.300  17.066  1.00 37.05           C  
ANISOU 1744  CA  GLN A 430     4602   3315   6158     41    304    187       C  
ATOM   1745  C   GLN A 430      11.972   1.180  16.723  1.00 41.71           C  
ANISOU 1745  C   GLN A 430     5161   4065   6621     40    270    137       C  
ATOM   1746  O   GLN A 430      12.902   1.855  17.223  1.00 31.90           O  
ANISOU 1746  O   GLN A 430     3855   2888   5375    111    243    189       O  
ATOM   1747  CB  GLN A 430      13.171  -0.882  17.435  1.00 39.14           C  
ANISOU 1747  CB  GLN A 430     4823   3485   6562    154    335    251       C  
ATOM   1748  CG  GLN A 430      13.013  -2.271  18.110  1.00 40.86           C  
ANISOU 1748  CG  GLN A 430     5063   3551   6911    168    351    348       C  
ATOM   1749  CD  GLN A 430      12.411  -2.129  19.486  1.00 44.17           C  
ANISOU 1749  CD  GLN A 430     5450   4056   7276    147    266    496       C  
ATOM   1750  OE1 GLN A 430      12.856  -1.334  20.316  1.00 41.62           O  
ANISOU 1750  OE1 GLN A 430     5058   3860   6894    190    203    579       O  
ATOM   1751  NE2 GLN A 430      11.325  -2.849  19.731  1.00 50.34           N  
ANISOU 1751  NE2 GLN A 430     6283   4782   8062     67    262    523       N  
ATOM   1752  N   LEU A 431      11.013   1.678  15.932  1.00 34.92           N  
ANISOU 1752  N   LEU A 431     4341   3269   5658    -45    267     49       N  
ATOM   1753  CA  LEU A 431      11.054   3.101  15.619  1.00 32.38           C  
ANISOU 1753  CA  LEU A 431     3994   3089   5219    -47    234     13       C  
ATOM   1754  C   LEU A 431      11.000   3.945  16.882  1.00 30.25           C  
ANISOU 1754  C   LEU A 431     3671   2931   4891    -16    160    118       C  
ATOM   1755  O   LEU A 431      11.665   4.978  17.007  1.00 34.03           O  
ANISOU 1755  O   LEU A 431     4112   3490   5325     22    138    122       O  
ATOM   1756  CB  LEU A 431       9.970   3.431  14.595  1.00 31.38           C  
ANISOU 1756  CB  LEU A 431     3913   3014   4995   -141    238    -79       C  
ATOM   1757  CG  LEU A 431       9.881   4.917  14.191  1.00 29.29           C  
ANISOU 1757  CG  LEU A 431     3629   2888   4612   -146    205   -109       C  
ATOM   1758  CD1 LEU A 431      11.235   5.377  13.603  1.00 32.85           C  
ANISOU 1758  CD1 LEU A 431     4062   3331   5087    -87    243   -155       C  
ATOM   1759  CD2 LEU A 431       8.772   5.097  13.171  1.00 34.48           C  
ANISOU 1759  CD2 LEU A 431     4325   3594   5180   -239    205   -184       C  
ATOM   1760  N   PHE A 432      10.111   3.578  17.771  1.00 31.16           N  
ANISOU 1760  N   PHE A 432     3787   3058   4991    -49    123    194       N  
ATOM   1761  CA  PHE A 432       9.999   4.219  19.073  1.00 31.34           C  
ANISOU 1761  CA  PHE A 432     3766   3184   4958    -27     60    294       C  
ATOM   1762  C   PHE A 432      11.338   4.377  19.783  1.00 32.21           C  
ANISOU 1762  C   PHE A 432     3822   3298   5115     54     44    361       C  
ATOM   1763  O   PHE A 432      11.763   5.473  20.108  1.00 30.83           O  
ANISOU 1763  O   PHE A 432     3615   3223   4873     76     11    365       O  
ATOM   1764  CB  PHE A 432       8.985   3.450  19.915  1.00 33.22           C  
ANISOU 1764  CB  PHE A 432     4012   3409   5199    -73     40    375       C  
ATOM   1765  CG  PHE A 432       8.696   3.938  21.318  1.00 33.33           C  
ANISOU 1765  CG  PHE A 432     3986   3530   5145    -64    -17    478       C  
ATOM   1766  CD1 PHE A 432       8.227   5.210  21.567  1.00 34.29           C  
ANISOU 1766  CD1 PHE A 432     4091   3786   5149    -74    -49    459       C  
ATOM   1767  CD2 PHE A 432       8.876   3.105  22.410  1.00 30.62           C  
ANISOU 1767  CD2 PHE A 432     3624   3153   4856    -48    -35    598       C  
ATOM   1768  CE1 PHE A 432       7.847   5.607  22.858  1.00 32.82           C  
ANISOU 1768  CE1 PHE A 432     3876   3699   4892    -75    -91    541       C  
ATOM   1769  CE2 PHE A 432       8.528   3.514  23.676  1.00 38.09           C  
ANISOU 1769  CE2 PHE A 432     4537   4208   5724    -54    -84    688       C  
ATOM   1770  CZ  PHE A 432       8.023   4.776  23.896  1.00 32.54           C  
ANISOU 1770  CZ  PHE A 432     3822   3642   4897    -68   -109    652       C  
ATOM   1771  N   ALA A 433      12.043   3.292  19.975  1.00 30.33           N  
ANISOU 1771  N   ALA A 433     3575   2951   4999     99     70    412       N  
ATOM   1772  CA  ALA A 433      13.378   3.335  20.585  1.00 34.19           C  
ANISOU 1772  CA  ALA A 433     3999   3445   5544    180     54    485       C  
ATOM   1773  C   ALA A 433      14.327   4.200  19.753  1.00 32.79           C  
ANISOU 1773  C   ALA A 433     3800   3305   5353    212     77    401       C  
ATOM   1774  O   ALA A 433      15.127   4.975  20.328  1.00 35.13           O  
ANISOU 1774  O   ALA A 433     4038   3690   5616    245     36    444       O  
ATOM   1775  CB  ALA A 433      13.913   1.932  20.704  1.00 33.02           C  
ANISOU 1775  CB  ALA A 433     3846   3151   5547    231     92    547       C  
ATOM   1776  N   LYS A 434      14.266   4.128  18.416  1.00 31.72           N  
ANISOU 1776  N   LYS A 434     3707   3113   5231    192    139    282       N  
ATOM   1777  CA  LYS A 434      15.271   4.877  17.634  1.00 28.80           C  
ANISOU 1777  CA  LYS A 434     3311   2778   4854    222    167    212       C  
ATOM   1778  C   LYS A 434      14.998   6.367  17.716  1.00 30.80           C  
ANISOU 1778  C   LYS A 434     3559   3168   4974    186    117    191       C  
ATOM   1779  O   LYS A 434      15.917   7.189  17.852  1.00 30.60           O  
ANISOU 1779  O   LYS A 434     3487   3209   4929    214    101    199       O  
ATOM   1780  CB  LYS A 434      15.310   4.513  16.153  1.00 34.59           C  
ANISOU 1780  CB  LYS A 434     4092   3434   5617    204    249     87       C  
ATOM   1781  CG  LYS A 434      15.714   3.072  15.915  1.00 43.23           C  
ANISOU 1781  CG  LYS A 434     5197   4372   6854    246    317     84       C  
ATOM   1782  CD  LYS A 434      15.348   2.564  14.530  1.00 47.54           C  
ANISOU 1782  CD  LYS A 434     5816   4836   7408    198    398    -52       C  
ATOM   1783  CE  LYS A 434      15.816   1.129  14.442  1.00 55.55           C  
ANISOU 1783  CE  LYS A 434     6845   5680   8580    249    471    -52       C  
ATOM   1784  NZ  LYS A 434      15.457   0.498  13.171  1.00 69.51           N  
ANISOU 1784  NZ  LYS A 434     8692   7355  10362    195    557   -193       N  
ATOM   1785  N   LEU A 435      13.707   6.702  17.825  1.00 29.43           N  
ANISOU 1785  N   LEU A 435     3428   3040   4714    125     89    180       N  
ATOM   1786  CA  LEU A 435      13.332   8.086  18.082  1.00 28.23           C  
ANISOU 1786  CA  LEU A 435     3273   3005   4445    100     43    172       C  
ATOM   1787  C   LEU A 435      13.813   8.585  19.455  1.00 28.45           C  
ANISOU 1787  C   LEU A 435     3252   3108   4448    127    -14    261       C  
ATOM   1788  O   LEU A 435      14.325   9.695  19.558  1.00 30.89           O  
ANISOU 1788  O   LEU A 435     3543   3490   4702    130    -35    247       O  
ATOM   1789  CB  LEU A 435      11.812   8.207  17.907  1.00 27.83           C  
ANISOU 1789  CB  LEU A 435     3268   2983   4321     39     32    149       C  
ATOM   1790  CG  LEU A 435      11.245   9.578  18.224  1.00 26.99           C  
ANISOU 1790  CG  LEU A 435     3162   2986   4105     22     -6    146       C  
ATOM   1791  CD1 LEU A 435      11.928  10.681  17.458  1.00 31.70           C  
ANISOU 1791  CD1 LEU A 435     3759   3616   4668     30      3     86       C  
ATOM   1792  CD2 LEU A 435       9.739   9.674  17.982  1.00 30.91           C  
ANISOU 1792  CD2 LEU A 435     3688   3516   4538    -28    -13    128       C  
ATOM   1793  N   LEU A 436      13.560   7.868  20.550  1.00 31.51           N  
ANISOU 1793  N   LEU A 436     3623   3489   4859    135    -43    354       N  
ATOM   1794  CA  LEU A 436      14.019   8.271  21.885  1.00 33.26           C  
ANISOU 1794  CA  LEU A 436     3798   3794   5044    151   -101    442       C  
ATOM   1795  C   LEU A 436      15.534   8.416  21.916  1.00 32.67           C  
ANISOU 1795  C   LEU A 436     3663   3728   5022    198   -106    463       C  
ATOM   1796  O   LEU A 436      16.064   9.330  22.580  1.00 31.44           O  
ANISOU 1796  O   LEU A 436     3474   3667   4803    192   -150    484       O  
ATOM   1797  CB  LEU A 436      13.568   7.216  22.909  1.00 31.48           C  
ANISOU 1797  CB  LEU A 436     3564   3546   4850    151   -124    549       C  
ATOM   1798  CG  LEU A 436      12.035   7.144  23.103  1.00 33.31           C  
ANISOU 1798  CG  LEU A 436     3840   3798   5016     96   -126    543       C  
ATOM   1799  CD1 LEU A 436      11.624   6.120  24.087  1.00 35.56           C  
ANISOU 1799  CD1 LEU A 436     4116   4063   5331     88   -145    654       C  
ATOM   1800  CD2 LEU A 436      11.433   8.460  23.543  1.00 38.06           C  
ANISOU 1800  CD2 LEU A 436     4449   4520   5489     66   -156    514       C  
ATOM   1801  N   GLN A 437      16.240   7.579  21.140  1.00 33.97           N  
ANISOU 1801  N   GLN A 437     3813   3794   5298    242    -55    448       N  
ATOM   1802  CA  GLN A 437      17.708   7.657  21.107  1.00 33.75           C  
ANISOU 1802  CA  GLN A 437     3713   3778   5332    294    -52    472       C  
ATOM   1803  C   GLN A 437      18.147   8.991  20.537  1.00 36.14           C  
ANISOU 1803  C   GLN A 437     4013   4156   5562    267    -52    393       C  
ATOM   1804  O   GLN A 437      19.227   9.474  20.895  1.00 33.82           O  
ANISOU 1804  O   GLN A 437     3654   3925   5271    284    -78    425       O  
ATOM   1805  CB  GLN A 437      18.354   6.566  20.258  1.00 37.80           C  
ANISOU 1805  CB  GLN A 437     4212   4168   5982    352     19    453       C  
ATOM   1806  CG  GLN A 437      18.256   5.179  20.871  1.00 39.61           C  
ANISOU 1806  CG  GLN A 437     4432   4303   6315    394     22    551       C  
ATOM   1807  CD  GLN A 437      18.704   4.065  19.925  1.00 48.37           C  
ANISOU 1807  CD  GLN A 437     5549   5263   7566    449    111    509       C  
ATOM   1808  OE1 GLN A 437      18.290   3.951  18.775  1.00 55.72           O  
ANISOU 1808  OE1 GLN A 437     6542   6130   8497    420    175    392       O  
ATOM   1809  NE2 GLN A 437      19.589   3.215  20.354  1.00 48.50           N  
ANISOU 1809  NE2 GLN A 437     5502   5220   7705    530    120    602       N  
ATOM   1810  N   LYS A 438      17.313   9.607  19.682  1.00 32.43           N  
ANISOU 1810  N   LYS A 438     3610   3684   5026    222    -27    298       N  
ATOM   1811  CA  LYS A 438      17.702  10.883  19.059  1.00 33.80           C  
ANISOU 1811  CA  LYS A 438     3789   3917   5137    195    -23    229       C  
ATOM   1812  C   LYS A 438      17.725  12.015  20.071  1.00 32.11           C  
ANISOU 1812  C   LYS A 438     3563   3805   4831    164    -87    259       C  
ATOM   1813  O   LYS A 438      18.218  13.118  19.781  1.00 37.40           O  
ANISOU 1813  O   LYS A 438     4231   4523   5455    140    -91    218       O  
ATOM   1814  CB  LYS A 438      16.748  11.300  17.932  1.00 34.59           C  
ANISOU 1814  CB  LYS A 438     3960   3997   5182    154     12    137       C  
ATOM   1815  CG  LYS A 438      16.751  10.364  16.770  1.00 40.09           C  
ANISOU 1815  CG  LYS A 438     4679   4606   5947    164     81     80       C  
ATOM   1816  CD  LYS A 438      18.051  10.458  16.035  1.00 42.98           C  
ANISOU 1816  CD  LYS A 438     5002   4963   6363    192    126     46       C  
ATOM   1817  CE  LYS A 438      18.162   9.231  15.156  1.00 54.42           C  
ANISOU 1817  CE  LYS A 438     6466   6309   7900    216    202      0       C  
ATOM   1818  NZ  LYS A 438      19.486   9.204  14.530  1.00 59.81           N  
ANISOU 1818  NZ  LYS A 438     7096   6984   8643    255    256    -28       N  
ATOM   1819  N   MET A 439      17.081  11.793  21.238  1.00 31.71           N  
ANISOU 1819  N   MET A 439     3516   3786   4744    157   -132    324       N  
ATOM   1820  CA  MET A 439      17.156  12.773  22.315  1.00 36.29           C  
ANISOU 1820  CA  MET A 439     4087   4466   5234    125   -189    349       C  
ATOM   1821  C   MET A 439      18.611  13.019  22.769  1.00 42.86           C  
ANISOU 1821  C   MET A 439     4842   5353   6086    133   -221    392       C  
ATOM   1822  O   MET A 439      18.936  14.148  23.072  1.00 39.20           O  
ANISOU 1822  O   MET A 439     4380   4960   5552     92   -248    364       O  
ATOM   1823  CB  MET A 439      16.233  12.332  23.457  1.00 38.42           C  
ANISOU 1823  CB  MET A 439     4369   4765   5462    115   -224    414       C  
ATOM   1824  CG  MET A 439      14.754  12.465  23.089  1.00 43.70           C  
ANISOU 1824  CG  MET A 439     5105   5412   6085     93   -199    365       C  
ATOM   1825  SD  MET A 439      13.624  11.587  24.308  1.00 48.15           S  
ANISOU 1825  SD  MET A 439     5674   5999   6621     82   -224    452       S  
ATOM   1826  CE  MET A 439      13.059  13.084  25.105  1.00 46.48           C  
ANISOU 1826  CE  MET A 439     5491   5896   6272     44   -249    414       C  
ATOM   1827  N   THR A 440      19.519  12.031  22.616  1.00 32.96           N  
ANISOU 1827  N   THR A 440     3523   4061   4937    185   -208    446       N  
ATOM   1828  CA  THR A 440      20.927  12.281  22.770  1.00 40.97           C  
ANISOU 1828  CA  THR A 440     4452   5130   5982    196   -228    479       C  
ATOM   1829  C   THR A 440      21.509  13.370  21.872  1.00 34.02           C  
ANISOU 1829  C   THR A 440     3576   4270   5077    163   -202    392       C  
ATOM   1830  O   THR A 440      22.285  14.220  22.298  1.00 39.21           O  
ANISOU 1830  O   THR A 440     4194   5012   5690    125   -240    399       O  
ATOM   1831  CB  THR A 440      21.725  10.970  22.641  1.00 45.23           C  
ANISOU 1831  CB  THR A 440     4918   5611   6656    273   -204    552       C  
ATOM   1832  OG1 THR A 440      21.123  10.093  23.615  1.00 49.99           O  
ANISOU 1832  OG1 THR A 440     5524   6201   7268    290   -239    645       O  
ATOM   1833  CG2 THR A 440      23.149  11.262  22.979  1.00 50.83           C  
ANISOU 1833  CG2 THR A 440     5522   6402   7389    283   -237    604       C  
ATOM   1834  N   ASP A 441      21.151  13.359  20.594  1.00 31.42           N  
ANISOU 1834  N   ASP A 441     3297   3868   4772    170   -136    311       N  
ATOM   1835  CA  ASP A 441      21.712  14.254  19.631  1.00 31.10           C  
ANISOU 1835  CA  ASP A 441     3259   3840   4715    142   -103    240       C  
ATOM   1836  C   ASP A 441      21.236  15.639  19.980  1.00 31.09           C  
ANISOU 1836  C   ASP A 441     3314   3894   4604     74   -139    203       C  
ATOM   1837  O   ASP A 441      21.982  16.584  19.781  1.00 33.50           O  
ANISOU 1837  O   ASP A 441     3602   4243   4884     34   -144    178       O  
ATOM   1838  CB  ASP A 441      21.280  13.890  18.216  1.00 34.30           C  
ANISOU 1838  CB  ASP A 441     3714   4164   5154    156    -26    165       C  
ATOM   1839  CG  ASP A 441      21.614  12.460  17.772  1.00 48.03           C  
ANISOU 1839  CG  ASP A 441     5417   5823   7006    223     26    179       C  
ATOM   1840  OD1 ASP A 441      21.185  11.541  18.457  1.00 48.09           O  
ANISOU 1840  OD1 ASP A 441     5424   5794   7053    254      8    237       O  
ATOM   1841  OD2 ASP A 441      22.179  12.289  16.700  1.00 54.85           O  
ANISOU 1841  OD2 ASP A 441     6268   6656   7916    238     92    127       O  
ATOM   1842  N   LEU A 442      19.944  15.744  20.434  1.00 30.46           N  
ANISOU 1842  N   LEU A 442     3303   3804   4465     61   -157    196       N  
ATOM   1843  CA  LEU A 442      19.349  17.070  20.613  1.00 33.54           C  
ANISOU 1843  CA  LEU A 442     3757   4225   4760     10   -173    148       C  
ATOM   1844  C   LEU A 442      20.093  17.780  21.737  1.00 29.82           C  
ANISOU 1844  C   LEU A 442     3251   3837   4240    -32   -229    175       C  
ATOM   1845  O   LEU A 442      20.385  18.979  21.695  1.00 32.90           O  
ANISOU 1845  O   LEU A 442     3666   4252   4580    -83   -236    131       O  
ATOM   1846  CB  LEU A 442      17.852  16.964  20.959  1.00 29.86           C  
ANISOU 1846  CB  LEU A 442     3354   3741   4247     14   -176    143       C  
ATOM   1847  CG  LEU A 442      16.966  16.531  19.781  1.00 30.27           C  
ANISOU 1847  CG  LEU A 442     3450   3726   4323     32   -127    104       C  
ATOM   1848  CD1 LEU A 442      15.569  16.203  20.274  1.00 34.71           C  
ANISOU 1848  CD1 LEU A 442     4051   4286   4851     37   -136    118       C  
ATOM   1849  CD2 LEU A 442      16.960  17.623  18.713  1.00 31.23           C  
ANISOU 1849  CD2 LEU A 442     3613   3836   4414      6    -99     39       C  
ATOM   1850  N   ARG A 443      20.307  17.012  22.820  1.00 30.51           N  
ANISOU 1850  N   ARG A 443     3287   3968   4336    -16   -273    252       N  
ATOM   1851  CA  ARG A 443      21.042  17.518  23.968  1.00 32.28           C  
ANISOU 1851  CA  ARG A 443     3469   4290   4506    -62   -334    288       C  
ATOM   1852  C   ARG A 443      22.440  18.046  23.584  1.00 35.59           C  
ANISOU 1852  C   ARG A 443     3824   4747   4950    -93   -340    280       C  
ATOM   1853  O   ARG A 443      22.880  19.123  24.025  1.00 39.44           O  
ANISOU 1853  O   ARG A 443     4319   5295   5371   -165   -371    251       O  
ATOM   1854  CB  ARG A 443      21.102  16.378  24.987  1.00 37.41           C  
ANISOU 1854  CB  ARG A 443     4060   4977   5175    -30   -376    391       C  
ATOM   1855  CG  ARG A 443      21.607  16.787  26.355  1.00 44.79           C  
ANISOU 1855  CG  ARG A 443     4957   6030   6028    -85   -450    439       C  
ATOM   1856  CD  ARG A 443      20.698  17.779  27.046  1.00 44.35           C  
ANISOU 1856  CD  ARG A 443     4987   6010   5851   -145   -461    377       C  
ATOM   1857  NE  ARG A 443      19.446  17.107  27.309  1.00 44.25           N  
ANISOU 1857  NE  ARG A 443     5018   5963   5830   -109   -444    398       N  
ATOM   1858  CZ  ARG A 443      19.243  16.295  28.341  1.00 55.09           C  
ANISOU 1858  CZ  ARG A 443     6360   7390   7182   -101   -483    488       C  
ATOM   1859  NH1 ARG A 443      20.233  15.952  29.162  1.00 54.12           N  
ANISOU 1859  NH1 ARG A 443     6155   7356   7052   -117   -544    576       N  
ATOM   1860  NH2 ARG A 443      18.039  15.791  28.520  1.00 47.89           N  
ANISOU 1860  NH2 ARG A 443     5492   6446   6256    -79   -461    499       N  
ATOM   1861  N   GLN A 444      23.175  17.262  22.805  1.00 37.39           N  
ANISOU 1861  N   GLN A 444     3986   4943   5277    -41   -307    307       N  
ATOM   1862  CA  GLN A 444      24.515  17.650  22.343  1.00 38.12           C  
ANISOU 1862  CA  GLN A 444     4003   5076   5404    -63   -302    305       C  
ATOM   1863  C   GLN A 444      24.449  18.885  21.430  1.00 40.07           C  
ANISOU 1863  C   GLN A 444     4315   5296   5611   -119   -265    213       C  
ATOM   1864  O   GLN A 444      25.317  19.748  21.506  1.00 37.03           O  
ANISOU 1864  O   GLN A 444     3900   4970   5201   -184   -285    200       O  
ATOM   1865  CB  GLN A 444      25.206  16.423  21.726  1.00 47.56           C  
ANISOU 1865  CB  GLN A 444     5113   6235   6722     20   -261    353       C  
ATOM   1866  CG  GLN A 444      25.378  15.320  22.794  1.00 67.12           C  
ANISOU 1866  CG  GLN A 444     7520   8742   9239     71   -309    465       C  
ATOM   1867  CD  GLN A 444      26.159  14.050  22.492  1.00 96.39           C  
ANISOU 1867  CD  GLN A 444    11129  12415  13080    164   -278    536       C  
ATOM   1868  OE1 GLN A 444      27.108  13.696  23.201  1.00 92.98           O  
ANISOU 1868  OE1 GLN A 444    10586  12057  12683    184   -325    633       O  
ATOM   1869  NE2 GLN A 444      25.704  13.288  21.506  1.00100.07           N  
ANISOU 1869  NE2 GLN A 444    11636  12765  13621    224   -201    495       N  
ATOM   1870  N   ILE A 445      23.437  19.024  20.558  1.00 31.68           N  
ANISOU 1870  N   ILE A 445     3343   4152   4541   -103   -215    152       N  
ATOM   1871  CA  ILE A 445      23.299  20.254  19.796  1.00 32.28           C  
ANISOU 1871  CA  ILE A 445     3485   4205   4573   -157   -188     82       C  
ATOM   1872  C   ILE A 445      23.204  21.474  20.716  1.00 31.36           C  
ANISOU 1872  C   ILE A 445     3413   4130   4371   -233   -234     59       C  
ATOM   1873  O   ILE A 445      23.849  22.519  20.501  1.00 36.19           O  
ANISOU 1873  O   ILE A 445     4031   4758   4959   -301   -235     28       O  
ATOM   1874  CB  ILE A 445      22.075  20.216  18.876  1.00 34.28           C  
ANISOU 1874  CB  ILE A 445     3825   4378   4819   -128   -140     36       C  
ATOM   1875  CG1 ILE A 445      22.183  19.097  17.835  1.00 39.22           C  
ANISOU 1875  CG1 ILE A 445     4421   4960   5521    -71    -84     37       C  
ATOM   1876  CG2 ILE A 445      21.881  21.577  18.223  1.00 35.60           C  
ANISOU 1876  CG2 ILE A 445     4063   4524   4938   -182   -120    -18       C  
ATOM   1877  CD1 ILE A 445      20.858  19.016  17.107  1.00 41.07           C  
ANISOU 1877  CD1 ILE A 445     4739   5133   5731    -55    -52     -1       C  
ATOM   1878  N   VAL A 446      22.316  21.386  21.710  1.00 31.82           N  
ANISOU 1878  N   VAL A 446     3513   4198   4380   -226   -266     68       N  
ATOM   1879  CA  VAL A 446      22.105  22.451  22.670  1.00 35.57           C  
ANISOU 1879  CA  VAL A 446     4039   4707   4767   -293   -301     35       C  
ATOM   1880  C   VAL A 446      23.378  22.816  23.441  1.00 40.48           C  
ANISOU 1880  C   VAL A 446     4592   5422   5364   -366   -355     57       C  
ATOM   1881  O   VAL A 446      23.739  23.993  23.593  1.00 35.90           O  
ANISOU 1881  O   VAL A 446     4048   4854   4737   -449   -364      7       O  
ATOM   1882  CB  VAL A 446      20.974  22.102  23.654  1.00 36.77           C  
ANISOU 1882  CB  VAL A 446     4231   4869   4869   -268   -320     47       C  
ATOM   1883  CG1 VAL A 446      20.785  23.206  24.671  1.00 36.44           C  
ANISOU 1883  CG1 VAL A 446     4246   4865   4732   -338   -347      0       C  
ATOM   1884  CG2 VAL A 446      19.686  21.800  22.911  1.00 36.79           C  
ANISOU 1884  CG2 VAL A 446     4294   4792   4892   -206   -272     27       C  
ATOM   1885  N   THR A 447      24.084  21.819  23.931  1.00 36.90           N  
ANISOU 1885  N   THR A 447     4037   5036   4946   -340   -391    135       N  
ATOM   1886  CA  THR A 447      25.226  22.153  24.798  1.00 44.06           C  
ANISOU 1886  CA  THR A 447     4868   6054   5816   -416   -455    167       C  
ATOM   1887  C   THR A 447      26.333  22.720  23.948  1.00 41.92           C  
ANISOU 1887  C   THR A 447     4551   5791   5585   -461   -436    148       C  
ATOM   1888  O   THR A 447      26.971  23.698  24.297  1.00 42.64           O  
ANISOU 1888  O   THR A 447     4642   5935   5625   -561   -466    118       O  
ATOM   1889  CB  THR A 447      25.715  20.950  25.600  1.00 42.28           C  
ANISOU 1889  CB  THR A 447     4535   5909   5618   -374   -506    275       C  
ATOM   1890  OG1 THR A 447      25.984  19.848  24.758  1.00 48.09           O  
ANISOU 1890  OG1 THR A 447     5206   6596   6468   -279   -466    325       O  
ATOM   1891  CG2 THR A 447      24.671  20.440  26.528  1.00 48.15           C  
ANISOU 1891  CG2 THR A 447     5323   6659   6312   -346   -528    302       C  
ATOM   1892  N   GLU A 448      26.451  22.243  22.716  1.00 40.24           N  
ANISOU 1892  N   GLU A 448     4317   5515   5457   -397   -375    149       N  
ATOM   1893  CA  GLU A 448      27.427  22.811  21.805  1.00 40.51           C  
ANISOU 1893  CA  GLU A 448     4311   5555   5523   -441   -345    128       C  
ATOM   1894  C   GLU A 448      27.054  24.237  21.397  1.00 41.79           C  
ANISOU 1894  C   GLU A 448     4585   5663   5630   -521   -323     45       C  
ATOM   1895  O   GLU A 448      27.922  25.095  21.257  1.00 43.07           O  
ANISOU 1895  O   GLU A 448     4725   5860   5778   -609   -330     27       O  
ATOM   1896  CB  GLU A 448      27.559  21.835  20.659  1.00 52.81           C  
ANISOU 1896  CB  GLU A 448     5824   7063   7177   -349   -280    146       C  
ATOM   1897  CG  GLU A 448      28.176  22.371  19.391  1.00 72.17           C  
ANISOU 1897  CG  GLU A 448     8266   9495   9658   -377   -221    109       C  
ATOM   1898  CD  GLU A 448      28.776  21.286  18.504  1.00 80.02           C  
ANISOU 1898  CD  GLU A 448     9171  10483  10749   -295   -163    137       C  
ATOM   1899  OE1 GLU A 448      28.682  20.059  18.862  1.00 61.43           O  
ANISOU 1899  OE1 GLU A 448     6766   8122   8451   -208   -167    188       O  
ATOM   1900  OE2 GLU A 448      29.430  21.697  17.512  1.00 81.36           O  
ANISOU 1900  OE2 GLU A 448     9317  10658  10939   -324   -112    112       O  
ATOM   1901  N   HIS A 449      25.780  24.526  21.174  1.00 34.92           N  
ANISOU 1901  N   HIS A 449     3830   4705   4733   -492   -293     -1       N  
ATOM   1902  CA  HIS A 449      25.381  25.866  20.800  1.00 35.70           C  
ANISOU 1902  CA  HIS A 449     4033   4740   4790   -553   -269    -68       C  
ATOM   1903  C   HIS A 449      25.655  26.799  21.970  1.00 38.19           C  
ANISOU 1903  C   HIS A 449     4377   5100   5031   -652   -320    -98       C  
ATOM   1904  O   HIS A 449      25.980  27.938  21.789  1.00 37.24           O  
ANISOU 1904  O   HIS A 449     4305   4955   4889   -737   -312   -144       O  
ATOM   1905  CB  HIS A 449      23.901  25.848  20.338  1.00 34.79           C  
ANISOU 1905  CB  HIS A 449     4019   4531   4669   -485   -229    -96       C  
ATOM   1906  CG  HIS A 449      23.436  27.146  19.820  1.00 35.79           C  
ANISOU 1906  CG  HIS A 449     4248   4579   4769   -526   -197   -149       C  
ATOM   1907  ND1 HIS A 449      23.503  27.397  18.443  1.00 36.54           N  
ANISOU 1907  ND1 HIS A 449     4359   4623   4899   -519   -148   -151       N  
ATOM   1908  CD2 HIS A 449      23.021  28.291  20.416  1.00 38.34           C  
ANISOU 1908  CD2 HIS A 449     4660   4864   5042   -579   -204   -199       C  
ATOM   1909  CE1 HIS A 449      23.124  28.659  18.241  1.00 36.96           C  
ANISOU 1909  CE1 HIS A 449     4507   4609   4927   -563   -131   -188       C  
ATOM   1910  NE2 HIS A 449      22.778  29.227  19.403  1.00 39.98           N  
ANISOU 1910  NE2 HIS A 449     4940   4987   5263   -594   -160   -222       N  
ATOM   1911  N   VAL A 450      25.412  26.366  23.205  1.00 40.59           N  
ANISOU 1911  N   VAL A 450     4666   5466   5289   -649   -370    -80       N  
ATOM   1912  CA  VAL A 450      25.638  27.230  24.371  1.00 39.36           C  
ANISOU 1912  CA  VAL A 450     4543   5364   5048   -753   -418   -120       C  
ATOM   1913  C   VAL A 450      27.128  27.560  24.424  1.00 39.54           C  
ANISOU 1913  C   VAL A 450     4474   5474   5073   -851   -456   -101       C  
ATOM   1914  O   VAL A 450      27.526  28.665  24.731  1.00 39.48           O  
ANISOU 1914  O   VAL A 450     4510   5472   5016   -965   -470   -156       O  
ATOM   1915  CB  VAL A 450      25.196  26.535  25.693  1.00 49.67           C  
ANISOU 1915  CB  VAL A 450     5830   6746   6294   -732   -468    -88       C  
ATOM   1916  CG1 VAL A 450      25.733  27.158  26.967  1.00 46.20           C  
ANISOU 1916  CG1 VAL A 450     5388   6406   5757   -850   -530   -114       C  
ATOM   1917  CG2 VAL A 450      23.683  26.474  25.824  1.00 52.09           C  
ANISOU 1917  CG2 VAL A 450     6236   6977   6578   -661   -431   -122       C  
ATOM   1918  N   GLN A 451      27.979  26.593  24.162  1.00 40.46           N  
ANISOU 1918  N   GLN A 451     4459   5661   5250   -811   -472    -21       N  
ATOM   1919  CA  GLN A 451      29.414  26.910  24.176  1.00 50.07           C  
ANISOU 1919  CA  GLN A 451     5573   6974   6474   -903   -507      4       C  
ATOM   1920  C   GLN A 451      29.790  27.939  23.105  1.00 47.19           C  
ANISOU 1920  C   GLN A 451     5251   6542   6133   -968   -455    -47       C  
ATOM   1921  O   GLN A 451      30.606  28.836  23.292  1.00 42.24           O  
ANISOU 1921  O   GLN A 451     4613   5960   5475  -1094   -480    -72       O  
ATOM   1922  CB  GLN A 451      30.207  25.624  23.968  1.00 48.21           C  
ANISOU 1922  CB  GLN A 451     5182   6815   6318   -823   -519    104       C  
ATOM   1923  CG  GLN A 451      30.123  24.709  25.171  1.00 59.65           C  
ANISOU 1923  CG  GLN A 451     6570   8354   7741   -786   -586    177       C  
ATOM   1924  CD  GLN A 451      30.764  23.334  25.005  1.00 73.46           C  
ANISOU 1924  CD  GLN A 451     8172  10153   9583   -683   -592    286       C  
ATOM   1925  OE1 GLN A 451      30.799  22.731  23.934  1.00 69.44           O  
ANISOU 1925  OE1 GLN A 451     7637   9576   9169   -593   -525    297       O  
ATOM   1926  NE2 GLN A 451      31.227  22.779  26.111  1.00 84.99           N  
ANISOU 1926  NE2 GLN A 451     9539  11734  11018   -691   -670    372       N  
ATOM   1927  N   LEU A 452      29.217  27.789  21.916  1.00 38.18           N  
ANISOU 1927  N   LEU A 452     4159   5299   5049   -889   -383    -59       N  
ATOM   1928  CA  LEU A 452      29.488  28.744  20.887  1.00 38.33           C  
ANISOU 1928  CA  LEU A 452     4223   5254   5084   -947   -334    -96       C  
ATOM   1929  C   LEU A 452      29.067  30.156  21.285  1.00 38.47           C  
ANISOU 1929  C   LEU A 452     4374   5203   5039  -1048   -338   -172       C  
ATOM   1930  O   LEU A 452      29.759  31.126  20.967  1.00 38.06           O  
ANISOU 1930  O   LEU A 452     4335   5142   4982  -1156   -330   -196       O  
ATOM   1931  CB  LEU A 452      28.785  28.269  19.619  1.00 38.93           C  
ANISOU 1931  CB  LEU A 452     4334   5241   5214   -841   -261    -92       C  
ATOM   1932  CG  LEU A 452      28.702  29.293  18.492  1.00 48.46           C  
ANISOU 1932  CG  LEU A 452     5621   6363   6427   -888   -205   -126       C  
ATOM   1933  CD1 LEU A 452      30.088  29.554  17.916  1.00 49.00           C  
ANISOU 1933  CD1 LEU A 452     5593   6498   6523   -967   -194   -102       C  
ATOM   1934  CD2 LEU A 452      27.683  28.846  17.428  1.00 56.50           C  
ANISOU 1934  CD2 LEU A 452     6696   7298   7473   -784   -146   -126       C  
ATOM   1935  N   LEU A 453      27.893  30.310  21.905  1.00 35.81           N  
ANISOU 1935  N   LEU A 453     4141   4805   4659  -1010   -339   -214       N  
ATOM   1936  CA  LEU A 453      27.460  31.636  22.357  1.00 36.07           C  
ANISOU 1936  CA  LEU A 453     4304   4762   4639  -1094   -333   -294       C  
ATOM   1937  C   LEU A 453      28.474  32.213  23.322  1.00 37.38           C  
ANISOU 1937  C   LEU A 453     4436   5018   4748  -1240   -392   -319       C  
ATOM   1938  O   LEU A 453      28.655  33.430  23.380  1.00 38.34           O  
ANISOU 1938  O   LEU A 453     4641   5080   4844  -1350   -381   -383       O  
ATOM   1939  CB  LEU A 453      26.085  31.548  23.038  1.00 40.52           C  
ANISOU 1939  CB  LEU A 453     4960   5271   5163  -1021   -325   -331       C  
ATOM   1940  CG  LEU A 453      24.890  31.382  22.115  1.00 47.90           C  
ANISOU 1940  CG  LEU A 453     5961   6097   6141   -903   -265   -325       C  
ATOM   1941  CD1 LEU A 453      23.563  31.249  22.907  1.00 53.04           C  
ANISOU 1941  CD1 LEU A 453     6685   6717   6751   -835   -259   -356       C  
ATOM   1942  CD2 LEU A 453      24.774  32.487  21.108  1.00 48.32           C  
ANISOU 1942  CD2 LEU A 453     6100   6035   6224   -933   -213   -352       C  
ATOM   1943  N   GLN A 454      29.047  31.367  24.220  1.00 38.07           N  
ANISOU 1943  N   GLN A 454     4410   5248   4805  -1247   -459   -272       N  
ATOM   1944  CA  GLN A 454      29.992  31.897  25.179  1.00 40.52           C  
ANISOU 1944  CA  GLN A 454     4682   5665   5048  -1396   -524   -292       C  
ATOM   1945  C   GLN A 454      31.163  32.490  24.407  1.00 40.80           C  
ANISOU 1945  C   GLN A 454     4661   5717   5123  -1496   -516   -282       C  
ATOM   1946  O   GLN A 454      31.799  33.441  24.856  1.00 41.09           O  
ANISOU 1946  O   GLN A 454     4720   5782   5111  -1650   -545   -330       O  
ATOM   1947  CB  GLN A 454      30.484  30.804  26.138  1.00 47.29           C  
ANISOU 1947  CB  GLN A 454     5405   6687   5874  -1378   -601   -216       C  
ATOM   1948  CG  GLN A 454      29.529  30.574  27.308  1.00 61.38           C  
ANISOU 1948  CG  GLN A 454     7257   8488   7576  -1352   -627   -243       C  
ATOM   1949  CD  GLN A 454      29.699  31.687  28.338  1.00 86.32           C  
ANISOU 1949  CD  GLN A 454    10492  11678  10624  -1512   -662   -336       C  
ATOM   1950  OE1 GLN A 454      30.768  31.891  28.932  1.00 95.94           O  
ANISOU 1950  OE1 GLN A 454    11632  13028  11792  -1640   -730   -323       O  
ATOM   1951  NE2 GLN A 454      28.643  32.459  28.537  1.00 78.87           N  
ANISOU 1951  NE2 GLN A 454     9707  10615   9644  -1511   -612   -435       N  
ATOM   1952  N   VAL A 455      31.520  31.860  23.281  1.00 40.55           N  
ANISOU 1952  N   VAL A 455     4545   5684   5176  -1416   -479   -216       N  
ATOM   1953  CA  VAL A 455      32.644  32.359  22.479  1.00 40.67           C  
ANISOU 1953  CA  VAL A 455     4495   5727   5230  -1507   -463   -198       C  
ATOM   1954  C   VAL A 455      32.261  33.666  21.812  1.00 41.11           C  
ANISOU 1954  C   VAL A 455     4696   5635   5286  -1575   -406   -267       C  
ATOM   1955  O   VAL A 455      32.956  34.682  21.969  1.00 38.31           O  
ANISOU 1955  O   VAL A 455     4363   5286   4906  -1729   -421   -303       O  
ATOM   1956  CB  VAL A 455      33.109  31.305  21.452  1.00 41.81           C  
ANISOU 1956  CB  VAL A 455     4511   5912   5461  -1398   -426   -117       C  
ATOM   1957  CG1 VAL A 455      33.941  31.932  20.343  1.00 45.39           C  
ANISOU 1957  CG1 VAL A 455     4934   6356   5955  -1472   -379   -110       C  
ATOM   1958  CG2 VAL A 455      33.896  30.228  22.170  1.00 46.43           C  
ANISOU 1958  CG2 VAL A 455     4928   6656   6054  -1368   -489    -38       C  
ATOM   1959  N   ILE A 456      31.084  33.654  21.177  1.00 37.82           N  
ANISOU 1959  N   ILE A 456     4386   5085   4896  -1464   -347   -284       N  
ATOM   1960  CA  ILE A 456      30.668  34.811  20.382  1.00 44.25           C  
ANISOU 1960  CA  ILE A 456     5332   5752   5727  -1504   -288   -326       C  
ATOM   1961  C   ILE A 456      30.597  36.078  21.206  1.00 42.24           C  
ANISOU 1961  C   ILE A 456     5195   5434   5419  -1635   -303   -410       C  
ATOM   1962  O   ILE A 456      31.022  37.119  20.740  1.00 50.97           O  
ANISOU 1962  O   ILE A 456     6355   6472   6539  -1742   -278   -432       O  
ATOM   1963  CB  ILE A 456      29.325  34.522  19.696  1.00 47.53           C  
ANISOU 1963  CB  ILE A 456     5833   6053   6171  -1356   -233   -322       C  
ATOM   1964  CG1 ILE A 456      29.532  33.479  18.589  1.00 43.74           C  
ANISOU 1964  CG1 ILE A 456     5254   5618   5747  -1259   -201   -251       C  
ATOM   1965  CG2 ILE A 456      28.692  35.801  19.157  1.00 45.47           C  
ANISOU 1965  CG2 ILE A 456     5723   5631   5920  -1389   -182   -363       C  
ATOM   1966  CD1 ILE A 456      28.236  32.918  18.092  1.00 51.06           C  
ANISOU 1966  CD1 ILE A 456     6239   6470   6691  -1116   -164   -243       C  
ATOM   1967  N   LYS A 457      30.100  35.958  22.431  1.00 42.40           N  
ANISOU 1967  N   LYS A 457     5251   5480   5378  -1631   -342   -457       N  
ATOM   1968  CA  LYS A 457      29.871  37.107  23.296  1.00 48.09           C  
ANISOU 1968  CA  LYS A 457     6098   6130   6040  -1744   -347   -557       C  
ATOM   1969  C   LYS A 457      31.192  37.724  23.751  1.00 52.64           C  
ANISOU 1969  C   LYS A 457     6626   6795   6580  -1938   -396   -579       C  
ATOM   1970  O   LYS A 457      31.178  38.859  24.211  1.00 51.83           O  
ANISOU 1970  O   LYS A 457     6638   6612   6442  -2060   -388   -668       O  
ATOM   1971  CB  LYS A 457      29.017  36.759  24.531  1.00 49.43           C  
ANISOU 1971  CB  LYS A 457     6313   6326   6141  -1694   -372   -605       C  
ATOM   1972  CG  LYS A 457      29.728  35.987  25.632  1.00 60.60           C  
ANISOU 1972  CG  LYS A 457     7606   7932   7485  -1746   -458   -580       C  
ATOM   1973  CD  LYS A 457      29.088  36.046  27.042  1.00 73.28           C  
ANISOU 1973  CD  LYS A 457     9279   9572   8991  -1766   -486   -651       C  
ATOM   1974  CE  LYS A 457      30.106  35.636  28.107  1.00 93.96           C  
ANISOU 1974  CE  LYS A 457    11781  12391  11527  -1879   -582   -627       C  
ATOM   1975  NZ  LYS A 457      29.826  36.171  29.474  1.00 98.44           N  
ANISOU 1975  NZ  LYS A 457    12434  12996  11973  -1981   -610   -727       N  
ATOM   1976  N   LYS A 458      32.316  36.999  23.667  1.00 45.82           N  
ANISOU 1976  N   LYS A 458     5591   6093   5723  -1970   -446   -503       N  
ATOM   1977  CA  LYS A 458      33.610  37.616  24.010  1.00 44.25           C  
ANISOU 1977  CA  LYS A 458     5330   5990   5492  -2163   -494   -515       C  
ATOM   1978  C   LYS A 458      34.145  38.475  22.866  1.00 37.74           C  
ANISOU 1978  C   LYS A 458     4531   5078   4727  -2244   -442   -507       C  
ATOM   1979  O   LYS A 458      34.742  39.543  23.091  1.00 43.01           O  
ANISOU 1979  O   LYS A 458     5249   5722   5369  -2422   -452   -561       O  
ATOM   1980  CB  LYS A 458      34.512  36.513  24.602  1.00 46.25           C  
ANISOU 1980  CB  LYS A 458     5387   6464   5721  -2162   -576   -435       C  
ATOM   1981  CG  LYS A 458      34.016  36.208  26.009  1.00 51.09           C  
ANISOU 1981  CG  LYS A 458     6026   7144   6240  -2162   -634   -474       C  
ATOM   1982  CD  LYS A 458      34.580  35.025  26.668  1.00 61.56           C  
ANISOU 1982  CD  LYS A 458     7181   8666   7542  -2123   -713   -384       C  
ATOM   1983  CE  LYS A 458      33.836  34.690  27.941  1.00 70.03           C  
ANISOU 1983  CE  LYS A 458     8302   9783   8521  -2099   -756   -416       C  
ATOM   1984  NZ  LYS A 458      34.092  35.678  29.004  1.00 70.32           N  
ANISOU 1984  NZ  LYS A 458     8413   9860   8444  -2290   -801   -515       N  
ATOM   1985  N   THR A 459      33.951  38.067  21.623  1.00 42.32           N  
ANISOU 1985  N   THR A 459     5084   5610   5383  -2128   -384   -441       N  
ATOM   1986  CA  THR A 459      34.468  38.827  20.490  1.00 44.01           C  
ANISOU 1986  CA  THR A 459     5316   5756   5649  -2203   -332   -419       C  
ATOM   1987  C   THR A 459      33.451  39.787  19.933  1.00 45.62           C  
ANISOU 1987  C   THR A 459     5709   5745   5879  -2177   -263   -463       C  
ATOM   1988  O   THR A 459      33.826  40.656  19.178  1.00 48.24           O  
ANISOU 1988  O   THR A 459     6087   6000   6243  -2267   -224   -454       O  
ATOM   1989  CB  THR A 459      34.891  37.896  19.343  1.00 52.36           C  
ANISOU 1989  CB  THR A 459     6238   6888   6767  -2102   -299   -322       C  
ATOM   1990  OG1 THR A 459      34.015  36.784  19.138  1.00 52.91           O  
ANISOU 1990  OG1 THR A 459     6291   6953   6858  -1909   -282   -292       O  
ATOM   1991  CG2 THR A 459      36.237  37.275  19.667  1.00 64.63           C  
ANISOU 1991  CG2 THR A 459     7593   8646   8315  -2168   -355   -269       C  
ATOM   1992  N   GLU A 460      32.166  39.521  20.158  1.00 42.57           N  
ANISOU 1992  N   GLU A 460     5414   5271   5489  -2036   -243   -490       N  
ATOM   1993  CA  GLU A 460      31.122  40.342  19.548  1.00 43.50           C  
ANISOU 1993  CA  GLU A 460     5694   5189   5643  -1983   -175   -512       C  
ATOM   1994  C   GLU A 460      30.374  41.105  20.657  1.00 45.59           C  
ANISOU 1994  C   GLU A 460     6104   5349   5867  -2014   -177   -618       C  
ATOM   1995  O   GLU A 460      29.222  40.790  20.940  1.00 42.86           O  
ANISOU 1995  O   GLU A 460     5817   4948   5516  -1881   -159   -638       O  
ATOM   1996  CB  GLU A 460      30.211  39.473  18.692  1.00 45.42           C  
ANISOU 1996  CB  GLU A 460     5921   5411   5924  -1792   -138   -450       C  
ATOM   1997  CG  GLU A 460      30.891  38.546  17.651  1.00 54.67           C  
ANISOU 1997  CG  GLU A 460     6947   6696   7128  -1747   -129   -360       C  
ATOM   1998  CD  GLU A 460      31.955  39.111  16.719  1.00 53.99           C  
ANISOU 1998  CD  GLU A 460     6818   6625   7069  -1864   -104   -317       C  
ATOM   1999  OE1 GLU A 460      33.059  38.480  16.644  1.00 54.55           O  
ANISOU 1999  OE1 GLU A 460     6735   6850   7141  -1905   -127   -278       O  
ATOM   2000  OE2 GLU A 460      31.752  40.199  16.168  1.00 56.04           O  
ANISOU 2000  OE2 GLU A 460     7191   6751   7349  -1922    -63   -321       O  
ATOM   2001  N   THR A 461      31.037  42.085  21.294  1.00 47.36           N  
ANISOU 2001  N   THR A 461     6382   5550   6060  -2194   -194   -690       N  
ATOM   2002  CA  THR A 461      30.465  42.706  22.497  1.00 58.94           C  
ANISOU 2002  CA  THR A 461     7975   6946   7473  -2239   -197   -807       C  
ATOM   2003  C   THR A 461      29.312  43.675  22.180  1.00 54.36           C  
ANISOU 2003  C   THR A 461     7580   6129   6943  -2173   -116   -854       C  
ATOM   2004  O   THR A 461      28.642  44.166  23.099  1.00 49.54           O  
ANISOU 2004  O   THR A 461     7084   5438   6298  -2176    -99   -956       O  
ATOM   2005  CB  THR A 461      31.537  43.365  23.371  1.00 54.84           C  
ANISOU 2005  CB  THR A 461     7452   6491   6891  -2462   -247   -881       C  
ATOM   2006  OG1 THR A 461      32.192  44.260  22.494  1.00 57.71           O  
ANISOU 2006  OG1 THR A 461     7848   6767   7311  -2577   -215   -858       O  
ATOM   2007  CG2 THR A 461      32.426  42.305  23.981  1.00 56.15           C  
ANISOU 2007  CG2 THR A 461     7433   6904   6995  -2497   -335   -837       C  
ATOM   2008  N   ASP A 462      29.003  43.812  20.890  1.00 47.45           N  
ANISOU 2008  N   ASP A 462     6721   5159   6146  -2091    -66   -772       N  
ATOM   2009  CA AASP A 462      27.972  44.712  20.412  0.50 55.61           C  
ANISOU 2009  CA AASP A 462     7911   5974   7241  -2019      7   -784       C  
ATOM   2010  CA BASP A 462      27.966  44.715  20.436  0.50 53.02           C  
ANISOU 2010  CA BASP A 462     7585   5646   6912  -2019      7   -786       C  
ATOM   2011  C   ASP A 462      26.697  43.941  20.073  1.00 53.66           C  
ANISOU 2011  C   ASP A 462     7657   5716   7014  -1803     30   -736       C  
ATOM   2012  O   ASP A 462      25.717  44.549  19.636  1.00 56.25           O  
ANISOU 2012  O   ASP A 462     8095   5881   7397  -1712     89   -728       O  
ATOM   2013  CB AASP A 462      28.466  45.507  19.201  0.50 59.31           C  
ANISOU 2013  CB AASP A 462     8414   6343   7778  -2089     44   -715       C  
ATOM   2014  CB BASP A 462      28.492  45.616  19.314  0.50 53.23           C  
ANISOU 2014  CB BASP A 462     7655   5562   7005  -2104     44   -728       C  
ATOM   2015  CG AASP A 462      29.004  44.588  18.135  0.50 58.02           C  
ANISOU 2015  CG AASP A 462     8100   6316   7626  -2045     27   -597       C  
ATOM   2016  CG BASP A 462      28.875  44.869  18.059  0.50 48.48           C  
ANISOU 2016  CG BASP A 462     6929   5060   6430  -2049     41   -601       C  
ATOM   2017  OD1AASP A 462      29.875  43.775  18.492  0.50 58.47           O  
ANISOU 2017  OD1AASP A 462     8018   6559   7639  -2095    -27   -590       O  
ATOM   2018  OD1BASP A 462      28.551  43.650  17.993  0.50 45.04           O  
ANISOU 2018  OD1BASP A 462     6389   4750   5973  -1919     17   -561       O  
ATOM   2019  OD2AASP A 462      28.509  44.656  17.000  0.50 62.48           O  
ANISOU 2019  OD2AASP A 462     8688   6808   8241  -1956     70   -515       O  
ATOM   2020  OD2BASP A 462      29.521  45.506  17.192  0.50 50.11           O  
ANISOU 2020  OD2BASP A 462     7145   5218   6673  -2143     63   -548       O  
ATOM   2021  N   MET A 463      26.675  42.622  20.336  1.00 51.84           N  
ANISOU 2021  N   MET A 463     7299   5655   6742  -1721    -14   -704       N  
ATOM   2022  CA  MET A 463      25.495  41.815  20.023  1.00 56.12           C  
ANISOU 2022  CA  MET A 463     7825   6198   7299  -1531      3   -659       C  
ATOM   2023  C   MET A 463      24.547  41.664  21.189  1.00 60.38           C  
ANISOU 2023  C   MET A 463     8417   6727   7795  -1462      4   -737       C  
ATOM   2024  O   MET A 463      24.907  41.162  22.262  1.00 57.88           O  
ANISOU 2024  O   MET A 463     8049   6533   7409  -1511    -43   -785       O  
ATOM   2025  CB  MET A 463      25.836  40.412  19.570  1.00 53.72           C  
ANISOU 2025  CB  MET A 463     7363   6060   6985  -1463    -35   -577       C  
ATOM   2026  CG  MET A 463      26.328  40.459  18.148  1.00 54.46           C  
ANISOU 2026  CG  MET A 463     7416   6145   7128  -1472    -11   -489       C  
ATOM   2027  SD  MET A 463      26.868  38.803  17.676  1.00 54.99           S  
ANISOU 2027  SD  MET A 463     7299   6405   7187  -1403    -46   -413       S  
ATOM   2028  CE  MET A 463      25.313  37.925  17.690  1.00 50.56           C  
ANISOU 2028  CE  MET A 463     6756   5825   6626  -1210    -33   -399       C  
ATOM   2029  N   SER A 464      23.320  42.096  20.885  1.00 54.95           N  
ANISOU 2029  N   SER A 464     7825   5900   7151  -1344     62   -737       N  
ATOM   2030  CA  SER A 464      22.225  42.183  21.839  1.00 61.74           C  
ANISOU 2030  CA  SER A 464     8756   6714   7985  -1263     89   -812       C  
ATOM   2031  C   SER A 464      21.540  40.803  21.961  1.00 59.98           C  
ANISOU 2031  C   SER A 464     8433   6621   7734  -1128     62   -763       C  
ATOM   2032  O   SER A 464      21.617  40.041  21.009  1.00 55.74           O  
ANISOU 2032  O   SER A 464     7810   6143   7225  -1068     46   -668       O  
ATOM   2033  CB  SER A 464      21.300  43.197  21.280  1.00 54.96           C  
ANISOU 2033  CB  SER A 464     8022   5658   7202  -1189    162   -809       C  
ATOM   2034  OG  SER A 464      20.278  43.400  22.170  1.00 67.34           O  
ANISOU 2034  OG  SER A 464     9661   7172   8753  -1113    200   -887       O  
ATOM   2035  N   LEU A 465      20.757  40.504  23.019  1.00 55.41           N  
ANISOU 2035  N   LEU A 465     7874   6073   7106  -1071     67   -823       N  
ATOM   2036  CA  LEU A 465      20.090  39.202  23.060  1.00 63.35           C  
ANISOU 2036  CA  LEU A 465     8786   7190   8091   -949     44   -766       C  
ATOM   2037  C   LEU A 465      18.637  39.330  23.510  1.00 57.82           C  
ANISOU 2037  C   LEU A 465     8150   6426   7391   -827     95   -801       C  
ATOM   2038  O   LEU A 465      18.328  39.933  24.527  1.00 53.16           O  
ANISOU 2038  O   LEU A 465     7639   5796   6762   -855    124   -899       O  
ATOM   2039  CB  LEU A 465      20.860  38.204  23.935  1.00 66.25           C  
ANISOU 2039  CB  LEU A 465     9050   7738   8384  -1011    -26   -769       C  
ATOM   2040  CG  LEU A 465      20.280  36.786  23.873  1.00 69.66           C  
ANISOU 2040  CG  LEU A 465     9382   8277   8808   -892    -51   -697       C  
ATOM   2041  CD1 LEU A 465      20.368  36.233  22.460  1.00 66.11           C  
ANISOU 2041  CD1 LEU A 465     8868   7824   8426   -829    -49   -598       C  
ATOM   2042  CD2 LEU A 465      20.984  35.854  24.837  1.00 68.26           C  
ANISOU 2042  CD2 LEU A 465     9109   8265   8560   -947   -119   -691       C  
ATOM   2043  N   HIS A 466      17.700  38.763  22.755  1.00 47.75           N  
ANISOU 2043  N   HIS A 466     6838   5146   6157   -691    111   -723       N  
ATOM   2044  CA  HIS A 466      16.292  38.963  23.090  1.00 55.20           C  
ANISOU 2044  CA  HIS A 466     7834   6027   7110   -571    165   -747       C  
ATOM   2045  C   HIS A 466      16.032  38.476  24.526  1.00 57.82           C  
ANISOU 2045  C   HIS A 466     8153   6458   7355   -581    154   -820       C  
ATOM   2046  O   HIS A 466      16.643  37.483  24.953  1.00 51.84           O  
ANISOU 2046  O   HIS A 466     7308   5845   6542   -626     92   -798       O  
ATOM   2047  CB  HIS A 466      15.438  38.323  22.019  1.00 45.61           C  
ANISOU 2047  CB  HIS A 466     6563   4822   5944   -444    169   -643       C  
ATOM   2048  CG  HIS A 466      14.010  38.536  22.199  1.00 47.79           C  
ANISOU 2048  CG  HIS A 466     6874   5043   6240   -319    222   -648       C  
ATOM   2049  ND1 HIS A 466      13.335  38.108  23.317  1.00 52.33           N  
ANISOU 2049  ND1 HIS A 466     7439   5683   6760   -279    233   -700       N  
ATOM   2050  CD2 HIS A 466      13.087  39.056  21.363  1.00 52.53           C  
ANISOU 2050  CD2 HIS A 466     7505   5543   6908   -217    265   -594       C  
ATOM   2051  CE1 HIS A 466      12.035  38.401  23.165  1.00 56.61           C  
ANISOU 2051  CE1 HIS A 466     8005   6162   7341   -156    287   -685       C  
ATOM   2052  NE2 HIS A 466      11.855  38.974  21.987  1.00 54.60           N  
ANISOU 2052  NE2 HIS A 466     7772   5808   7163   -113    305   -617       N  
ATOM   2053  N   PRO A 467      15.231  39.196  25.358  1.00 64.78           N  
ANISOU 2053  N   PRO A 467     9125   7268   8220   -550    215   -909       N  
ATOM   2054  CA  PRO A 467      15.154  38.865  26.795  1.00 64.67           C  
ANISOU 2054  CA  PRO A 467     9110   7356   8105   -590    207   -991       C  
ATOM   2055  C   PRO A 467      14.631  37.432  27.080  1.00 47.89           C  
ANISOU 2055  C   PRO A 467     6874   5384   5936   -517    168   -923       C  
ATOM   2056  O   PRO A 467      15.113  36.772  27.964  1.00 51.70           O  
ANISOU 2056  O   PRO A 467     7309   5998   6336   -583    119   -937       O  
ATOM   2057  CB  PRO A 467      14.242  39.951  27.382  1.00 65.95           C  
ANISOU 2057  CB  PRO A 467     9391   7390   8275   -545    300  -1095       C  
ATOM   2058  CG  PRO A 467      14.054  40.984  26.294  1.00 73.54           C  
ANISOU 2058  CG  PRO A 467    10425   8166   9350   -501    350  -1069       C  
ATOM   2059  CD  PRO A 467      14.324  40.290  24.972  1.00 69.57           C  
ANISOU 2059  CD  PRO A 467     9829   7701   8901   -466    298   -930       C  
ATOM   2060  N   LEU A 468      13.757  36.888  26.217  1.00 48.11           N  
ANISOU 2060  N   LEU A 468     6854   5401   6023   -392    180   -834       N  
ATOM   2061  CA  LEU A 468      13.312  35.519  26.308  1.00 40.60           C  
ANISOU 2061  CA  LEU A 468     5800   4578   5045   -332    143   -762       C  
ATOM   2062  C   LEU A 468      14.475  34.535  26.167  1.00 45.48           C  
ANISOU 2062  C   LEU A 468     6328   5309   5644   -406     61   -704       C  
ATOM   2063  O   LEU A 468      14.668  33.687  27.034  1.00 47.45           O  
ANISOU 2063  O   LEU A 468     6521   5679   5826   -434     21   -697       O  
ATOM   2064  CB  LEU A 468      12.229  35.411  25.253  1.00 41.64           C  
ANISOU 2064  CB  LEU A 468     5915   4652   5253   -205    176   -689       C  
ATOM   2065  CG  LEU A 468      11.359  34.175  25.295  1.00 48.31           C  
ANISOU 2065  CG  LEU A 468     6674   5597   6082   -124    160   -624       C  
ATOM   2066  CD1 LEU A 468      10.746  33.983  26.690  1.00 53.27           C  
ANISOU 2066  CD1 LEU A 468     7310   6298   6632   -116    183   -683       C  
ATOM   2067  CD2 LEU A 468      10.276  34.307  24.241  1.00 50.11           C  
ANISOU 2067  CD2 LEU A 468     6895   5763   6381    -11    195   -561       C  
ATOM   2068  N   LEU A 469      15.367  34.742  25.176  1.00 44.72           N  
ANISOU 2068  N   LEU A 469     6218   5172   5600   -450     40   -667       N  
ATOM   2069  CA  LEU A 469      16.524  33.873  25.037  1.00 38.92           C  
ANISOU 2069  CA  LEU A 469     5392   4539   4854   -515    -27   -615       C  
ATOM   2070  C   LEU A 469      17.523  34.017  26.164  1.00 42.20           C  
ANISOU 2070  C   LEU A 469     5803   5035   5196   -637    -69   -669       C  
ATOM   2071  O   LEU A 469      18.072  33.024  26.656  1.00 41.15           O  
ANISOU 2071  O   LEU A 469     5582   5028   5024   -663   -127   -627       O  
ATOM   2072  CB  LEU A 469      17.199  34.089  23.687  1.00 42.05           C  
ANISOU 2072  CB  LEU A 469     5773   4881   5321   -531    -30   -565       C  
ATOM   2073  CG  LEU A 469      16.329  33.827  22.464  1.00 45.09           C  
ANISOU 2073  CG  LEU A 469     6149   5214   5769   -425     -1   -499       C  
ATOM   2074  CD1 LEU A 469      17.209  33.918  21.196  1.00 46.94           C  
ANISOU 2074  CD1 LEU A 469     6356   5425   6053   -463     -9   -449       C  
ATOM   2075  CD2 LEU A 469      15.658  32.445  22.561  1.00 43.58           C  
ANISOU 2075  CD2 LEU A 469     5878   5112   5566   -345    -20   -446       C  
ATOM   2076  N   GLN A 470      17.713  35.249  26.616  1.00 46.91           N  
ANISOU 2076  N   GLN A 470     6496   5557   5769   -712    -40   -762       N  
ATOM   2077  CA  GLN A 470      18.564  35.467  27.789  1.00 57.02           C  
ANISOU 2077  CA  GLN A 470     7781   6921   6960   -842    -80   -828       C  
ATOM   2078  C   GLN A 470      18.135  34.673  29.039  1.00 47.75           C  
ANISOU 2078  C   GLN A 470     6572   5878   5692   -831   -105   -836       C  
ATOM   2079  O   GLN A 470      18.967  34.019  29.672  1.00 50.70           O  
ANISOU 2079  O   GLN A 470     6868   6388   6006   -904   -175   -806       O  
ATOM   2080  CB  GLN A 470      18.603  36.968  28.088  1.00 62.07           C  
ANISOU 2080  CB  GLN A 470     8552   7438   7591   -919    -28   -944       C  
ATOM   2081  CG  GLN A 470      19.704  37.332  29.060  1.00 69.14           C  
ANISOU 2081  CG  GLN A 470     9455   8414   8399  -1086    -76  -1014       C  
ATOM   2082  CD  GLN A 470      20.356  38.629  28.660  1.00 77.70           C  
ANISOU 2082  CD  GLN A 470    10628   9372   9521  -1191    -50  -1079       C  
ATOM   2083  OE1 GLN A 470      20.114  39.661  29.281  1.00100.46           O  
ANISOU 2083  OE1 GLN A 470    13630  12167  12373  -1248      0  -1197       O  
ATOM   2084  NE2 GLN A 470      21.176  38.585  27.617  1.00 77.75           N  
ANISOU 2084  NE2 GLN A 470    10580   9365   9595  -1219    -76  -1005       N  
ATOM   2085  N   GLU A 471      16.828  34.729  29.370  1.00 53.93           N  
ANISOU 2085  N   GLU A 471     7404   6623   6464   -737    -46   -866       N  
ATOM   2086  CA  GLU A 471      16.281  33.961  30.490  1.00 55.40           C  
ANISOU 2086  CA  GLU A 471     7557   6931   6561   -718    -59   -865       C  
ATOM   2087  C   GLU A 471      16.500  32.465  30.252  1.00 50.30           C  
ANISOU 2087  C   GLU A 471     6783   6397   5929   -675   -124   -739       C  
ATOM   2088  O   GLU A 471      17.021  31.755  31.113  1.00 52.43           O  
ANISOU 2088  O   GLU A 471     6991   6803   6126   -731   -184   -708       O  
ATOM   2089  CB  GLU A 471      14.800  34.307  30.720  1.00 64.75           C  
ANISOU 2089  CB  GLU A 471     8806   8048   7745   -615     24   -913       C  
ATOM   2090  CG  GLU A 471      14.353  34.082  32.188  1.00 79.85           C  
ANISOU 2090  CG  GLU A 471    10731  10073   9534   -643     33   -969       C  
ATOM   2091  CD  GLU A 471      15.445  34.232  33.266  1.00 85.64           C  
ANISOU 2091  CD  GLU A 471    11469  10917  10152   -799    -23  -1024       C  
ATOM   2092  OE1 GLU A 471      16.089  35.329  33.398  1.00 83.00           O  
ANISOU 2092  OE1 GLU A 471    11215  10517   9803   -900    -10  -1122       O  
ATOM   2093  OE2 GLU A 471      15.742  33.219  33.950  1.00 89.33           O  
ANISOU 2093  OE2 GLU A 471    11853  11540  10545   -830    -89   -959       O  
ATOM   2094  N   ILE A 472      16.176  31.996  29.038  1.00 43.07           N  
ANISOU 2094  N   ILE A 472     5829   5423   5112   -582   -113   -663       N  
ATOM   2095  CA  ILE A 472      16.312  30.570  28.771  1.00 39.25           C  
ANISOU 2095  CA  ILE A 472     5236   5024   4652   -537   -162   -553       C  
ATOM   2096  C   ILE A 472      17.748  30.151  28.976  1.00 40.29           C  
ANISOU 2096  C   ILE A 472     5293   5247   4768   -626   -236   -514       C  
ATOM   2097  O   ILE A 472      18.009  29.129  29.597  1.00 44.15           O  
ANISOU 2097  O   ILE A 472     5703   5848   5222   -630   -287   -450       O  
ATOM   2098  CB  ILE A 472      15.817  30.205  27.351  1.00 39.26           C  
ANISOU 2098  CB  ILE A 472     5216   4946   4755   -440   -136   -492       C  
ATOM   2099  CG1 ILE A 472      14.314  30.334  27.255  1.00 38.35           C  
ANISOU 2099  CG1 ILE A 472     5143   4777   4649   -343    -77   -505       C  
ATOM   2100  CG2 ILE A 472      16.248  28.809  26.969  1.00 44.67           C  
ANISOU 2100  CG2 ILE A 472     5796   5701   5476   -413   -184   -394       C  
ATOM   2101  CD1 ILE A 472      13.768  30.605  25.858  1.00 38.02           C  
ANISOU 2101  CD1 ILE A 472     5117   4633   4695   -269    -40   -476       C  
ATOM   2102  N   TYR A 473      18.727  30.895  28.406  1.00 40.78           N  
ANISOU 2102  N   TYR A 473     5367   5263   4862   -697   -244   -538       N  
ATOM   2103  CA  TYR A 473      20.105  30.429  28.481  1.00 44.18           C  
ANISOU 2103  CA  TYR A 473     5705   5789   5291   -773   -313   -487       C  
ATOM   2104  C   TYR A 473      20.751  30.611  29.864  1.00 52.39           C  
ANISOU 2104  C   TYR A 473     6734   6949   6220   -888   -367   -521       C  
ATOM   2105  O   TYR A 473      21.792  30.014  30.183  1.00 43.95           O  
ANISOU 2105  O   TYR A 473     5567   5996   5135   -942   -437   -458       O  
ATOM   2106  CB  TYR A 473      20.908  31.172  27.412  1.00 45.76           C  
ANISOU 2106  CB  TYR A 473     5916   5912   5558   -818   -299   -499       C  
ATOM   2107  CG  TYR A 473      20.700  30.637  26.011  1.00 48.72           C  
ANISOU 2107  CG  TYR A 473     6255   6223   6031   -723   -271   -434       C  
ATOM   2108  CD1 TYR A 473      21.027  29.331  25.706  1.00 45.28           C  
ANISOU 2108  CD1 TYR A 473     5711   5856   5634   -670   -302   -345       C  
ATOM   2109  CD2 TYR A 473      20.228  31.424  24.984  1.00 45.04           C  
ANISOU 2109  CD2 TYR A 473     5862   5631   5619   -692   -214   -459       C  
ATOM   2110  CE1 TYR A 473      20.880  28.818  24.425  1.00 43.37           C  
ANISOU 2110  CE1 TYR A 473     5441   5562   5473   -595   -272   -298       C  
ATOM   2111  CE2 TYR A 473      20.082  30.920  23.695  1.00 41.87           C  
ANISOU 2111  CE2 TYR A 473     5425   5190   5292   -619   -193   -400       C  
ATOM   2112  CZ  TYR A 473      20.460  29.632  23.398  1.00 44.18           C  
ANISOU 2112  CZ  TYR A 473     5615   5556   5615   -578   -220   -327       C  
ATOM   2113  OH  TYR A 473      20.382  29.135  22.095  1.00 43.45           O  
ANISOU 2113  OH  TYR A 473     5492   5427   5588   -519   -193   -282       O  
ATOM   2114  N   LYS A 474      20.171  31.452  30.705  1.00 54.96           N  
ANISOU 2114  N   LYS A 474     7159   7256   6467   -930   -335   -621       N  
ATOM   2115  CA  LYS A 474      20.797  31.678  32.021  1.00 57.79           C  
ANISOU 2115  CA  LYS A 474     7515   7739   6703  -1057   -387   -664       C  
ATOM   2116  C   LYS A 474      20.985  30.375  32.794  1.00 58.68           C  
ANISOU 2116  C   LYS A 474     7517   8013   6762  -1044   -458   -561       C  
ATOM   2117  O   LYS A 474      20.033  29.654  33.088  1.00 57.78           O  
ANISOU 2117  O   LYS A 474     7398   7918   6636   -957   -440   -524       O  
ATOM   2118  CB  LYS A 474      19.927  32.647  32.828  1.00 58.80           C  
ANISOU 2118  CB  LYS A 474     7772   7818   6750  -1085   -326   -794       C  
ATOM   2119  CG  LYS A 474      20.719  33.690  33.594  1.00 79.88           C  
ANISOU 2119  CG  LYS A 474    10502  10517   9329  -1250   -344   -901       C  
ATOM   2120  CD  LYS A 474      19.845  34.730  34.268  1.00 94.18           C  
ANISOU 2120  CD  LYS A 474    12456  12250  11077  -1270   -264  -1048       C  
ATOM   2121  CE  LYS A 474      18.971  34.158  35.370  1.00 96.17           C  
ANISOU 2121  CE  LYS A 474    12709  12607  11224  -1233   -253  -1056       C  
ATOM   2122  NZ  LYS A 474      18.812  35.116  36.498  1.00 93.12           N  
ANISOU 2122  NZ  LYS A 474    12433  12235  10712  -1341   -215  -1209       N  
ATOM   2123  N   ASP A 475      22.218  30.102  33.207  1.00 62.36           N  
ANISOU 2123  N   ASP A 475     7896   8606   7192  -1139   -540   -512       N  
ATOM   2124  CA  ASP A 475      22.567  28.925  33.995  1.00 60.35           C  
ANISOU 2124  CA  ASP A 475     7529   8512   6888  -1137   -617   -400       C  
ATOM   2125  C   ASP A 475      21.979  27.675  33.371  1.00 61.74           C  
ANISOU 2125  C   ASP A 475     7644   8654   7159   -988   -603   -290       C  
ATOM   2126  O   ASP A 475      21.541  26.769  34.061  1.00 59.95           O  
ANISOU 2126  O   ASP A 475     7377   8507   6891   -949   -627   -220       O  
ATOM   2127  CB  ASP A 475      22.072  29.004  35.444  1.00 71.51           C  
ANISOU 2127  CB  ASP A 475     8985  10035   8148  -1199   -633   -443       C  
ATOM   2128  CG  ASP A 475      22.534  30.259  36.147  1.00 76.08           C  
ANISOU 2128  CG  ASP A 475     9644  10644   8618  -1356   -638   -574       C  
ATOM   2129  OD1 ASP A 475      23.747  30.546  36.060  1.00 71.99           O  
ANISOU 2129  OD1 ASP A 475     9072  10182   8099  -1458   -697   -563       O  
ATOM   2130  OD2 ASP A 475      21.674  30.940  36.741  1.00 86.41           O  
ANISOU 2130  OD2 ASP A 475    11066  11916   9848  -1374   -578   -688       O  
ATOM   2131  N   LEU A 476      21.943  27.617  32.060  1.00 60.81           N  
ANISOU 2131  N   LEU A 476     7521   8416   7165   -911   -561   -276       N  
ATOM   2132  CA  LEU A 476      21.221  26.515  31.471  1.00 66.82           C  
ANISOU 2132  CA  LEU A 476     8246   9132   8007   -780   -536   -196       C  
ATOM   2133  C   LEU A 476      22.045  25.261  31.762  1.00 73.42           C  
ANISOU 2133  C   LEU A 476     8949  10079   8866   -765   -609    -63       C  
ATOM   2134  O   LEU A 476      21.723  24.423  32.654  1.00 67.02           O  
ANISOU 2134  O   LEU A 476     8101   9356   8005   -747   -643      6       O  
ATOM   2135  CB  LEU A 476      20.978  26.830  29.987  1.00 54.10           C  
ANISOU 2135  CB  LEU A 476     6669   7376   6509   -714   -474   -221       C  
ATOM   2136  CG  LEU A 476      20.221  25.768  29.210  1.00 52.31           C  
ANISOU 2136  CG  LEU A 476     6415   7093   6368   -589   -443   -154       C  
ATOM   2137  CD1 LEU A 476      18.843  25.506  29.833  1.00 57.75           C  
ANISOU 2137  CD1 LEU A 476     7155   7780   7006   -538   -414   -164       C  
ATOM   2138  CD2 LEU A 476      20.032  26.196  27.745  1.00 52.21           C  
ANISOU 2138  CD2 LEU A 476     6439   6952   6445   -543   -385   -184       C  
ATOM   2139  N   TYR A 477      23.163  25.169  31.044  1.00 70.15           N  
ANISOU 2139  N   TYR A 477     8458   9667   8528   -777   -631    -25       N  
ATOM   2140  CA  TYR A 477      24.063  24.071  31.326  1.00 76.32           C  
ANISOU 2140  CA  TYR A 477     9104  10552   9340   -761   -697    101       C  
ATOM   2141  C   TYR A 477      25.421  24.648  31.732  1.00 86.62           C  
ANISOU 2141  C   TYR A 477    10343  11967  10599   -881   -762    102       C  
ATOM   2142  O   TYR A 477      25.996  24.104  32.709  1.00 73.90           O  
ANISOU 2142  O   TYR A 477     8644  10500   8932   -919   -840    188       O  
ATOM   2143  CB  TYR A 477      24.095  23.154  30.111  1.00 78.55           C  
ANISOU 2143  CB  TYR A 477     9333  10746   9764   -645   -658    163       C  
ATOM   2144  CG  TYR A 477      22.844  22.338  29.881  1.00 60.41           C  
ANISOU 2144  CG  TYR A 477     7078   8371   7504   -539   -613    185       C  
ATOM   2145  CD1 TYR A 477      22.457  21.312  30.733  1.00 52.72           C  
ANISOU 2145  CD1 TYR A 477     6065   7457   6506   -503   -647    274       C  
ATOM   2146  CD2 TYR A 477      22.079  22.561  28.745  1.00 69.73           C  
ANISOU 2146  CD2 TYR A 477     8328   9420   8746   -480   -539    126       C  
ATOM   2147  CE1 TYR A 477      21.342  20.539  30.465  1.00 55.39           C  
ANISOU 2147  CE1 TYR A 477     6437   7722   6885   -416   -605    297       C  
ATOM   2148  CE2 TYR A 477      20.933  21.825  28.474  1.00 61.03           C  
ANISOU 2148  CE2 TYR A 477     7257   8253   7677   -395   -501    145       C  
ATOM   2149  CZ  TYR A 477      20.587  20.784  29.316  1.00 50.25           C  
ANISOU 2149  CZ  TYR A 477     5853   6944   6294   -364   -532    229       C  
ATOM   2150  OH  TYR A 477      19.465  20.037  28.989  1.00 53.57           O  
ANISOU 2150  OH  TYR A 477     6303   7297   6753   -289   -492    248       O  
ATOM   2151  OXT TYR A 477      25.802  25.643  31.072  1.00 75.17           O  
ANISOU 2151  OXT TYR A 477     8934  10457   9169   -937   -732     21       O  
HETATM 2152  C1  705 A 501      19.264  39.219   6.146  1.00 70.96           C  
ANISOU 2152  C1  705 A 501     9569   8110   9280   -696    210    331       C  
HETATM 2153  C2  705 A 501      18.815  38.027   6.928  1.00 74.79           C  
ANISOU 2153  C2  705 A 501     9995   8669   9752   -623    187    256       C  
HETATM 2154  N1  705 A 501      18.297  38.159   8.147  1.00 65.92           N  
ANISOU 2154  N1  705 A 501     8901   7483   8662   -571    175    198       N  
HETATM 2155  N2  705 A 501      17.916  36.943   8.760  1.00 59.04           N  
ANISOU 2155  N2  705 A 501     7965   6696   7769   -511    153    142       N  
HETATM 2156  C3  705 A 501      18.145  35.894   8.017  1.00 58.81           C  
ANISOU 2156  C3  705 A 501     7864   6779   7700   -514    151    153       C  
HETATM 2157  C4  705 A 501      17.836  34.538   8.458  1.00 46.63           C  
ANISOU 2157  C4  705 A 501     6253   5323   6139   -461    133    105       C  
HETATM 2158  C5  705 A 501      18.590  33.480   7.951  1.00 44.49           C  
ANISOU 2158  C5  705 A 501     5907   5153   5843   -492    140     86       C  
HETATM 2159  C6  705 A 501      18.410  32.182   8.418  1.00 48.87           C  
ANISOU 2159  C6  705 A 501     6402   5773   6393   -447    127     41       C  
HETATM 2160  C7  705 A 501      17.401  31.909   9.331  1.00 42.03           C  
ANISOU 2160  C7  705 A 501     5546   4885   5536   -374    103     22       C  
HETATM 2161  O1  705 A 501      17.070  30.661   9.756  1.00 45.21           O  
ANISOU 2161  O1  705 A 501     5897   5343   5934   -329     89     -8       O  
HETATM 2162  C8  705 A 501      17.754  29.498   9.316  1.00 42.74           C  
ANISOU 2162  C8  705 A 501     5518   5104   5617   -345    101    -29       C  
HETATM 2163  C9  705 A 501      17.118  28.370  10.066  1.00 44.04           C  
ANISOU 2163  C9  705 A 501     5649   5294   5789   -287     81    -55       C  
HETATM 2164  C10 705 A 501      17.036  28.595  11.563  1.00 47.42           C  
ANISOU 2164  C10 705 A 501     6086   5694   6236   -269     54    -79       C  
HETATM 2165  O2  705 A 501      18.247  28.085  12.160  1.00 47.65           O  
ANISOU 2165  O2  705 A 501     6058   5758   6287   -302     48   -106       O  
HETATM 2166  C11 705 A 501      18.428  28.201  13.509  1.00 51.02           C  
ANISOU 2166  C11 705 A 501     6481   6182   6720   -305     20   -127       C  
HETATM 2167  C12 705 A 501      17.355  28.505  14.329  1.00 47.18           C  
ANISOU 2167  C12 705 A 501     6040   5665   6220   -264      5   -134       C  
HETATM 2168  C13 705 A 501      17.603  28.663  15.675  1.00 43.13           C  
ANISOU 2168  C13 705 A 501     5527   5160   5700   -279    -19   -161       C  
HETATM 2169  C14 705 A 501      18.883  28.617  16.189  1.00 38.98           C  
ANISOU 2169  C14 705 A 501     4958   4673   5181   -339    -37   -175       C  
HETATM 2170  C15 705 A 501      19.083  28.861  17.673  1.00 42.62           C  
ANISOU 2170  C15 705 A 501     5423   5153   5616   -367    -70   -204       C  
HETATM 2171  C16 705 A 501      19.023  30.381  18.064  1.00 44.10           C  
ANISOU 2171  C16 705 A 501     5698   5272   5783   -418    -61   -245       C  
HETATM 2172  C17 705 A 501      18.915  30.542  19.569  1.00 43.12           C  
ANISOU 2172  C17 705 A 501     5590   5173   5618   -439    -87   -286       C  
HETATM 2173  O3  705 A 501      17.843  30.270  20.058  1.00 41.71           O  
ANISOU 2173  O3  705 A 501     5433   4990   5421   -376    -82   -292       O  
HETATM 2174  O4  705 A 501      19.905  30.871  20.249  1.00 47.98           O1-
ANISOU 2174  O4  705 A 501     6191   5824   6213   -521   -114   -311       O1-
HETATM 2175  C18 705 A 501      19.919  28.347  15.333  1.00 42.25           C  
ANISOU 2175  C18 705 A 501     5320   5115   5617   -374    -23   -160       C  
HETATM 2176  F1  705 A 501      21.174  28.384  15.843  1.00 55.05           F  
ANISOU 2176  F1  705 A 501     6888   6781   7246   -434    -42   -166       F  
HETATM 2177  C19 705 A 501      19.733  28.144  14.002  1.00 45.47           C  
ANISOU 2177  C19 705 A 501     5728   5514   6032   -357      9   -140       C  
HETATM 2178  C20 705 A 501      16.613  32.983   9.756  1.00 48.76           C  
ANISOU 2178  C20 705 A 501     6470   5651   6405   -343     98     42       C  
HETATM 2179  F2  705 A 501      15.633  32.745  10.654  1.00 65.65           F  
ANISOU 2179  F2  705 A 501     8616   7777   8551   -272     83     21       F  
HETATM 2180  C21 705 A 501      16.846  34.271   9.382  1.00 52.46           C  
ANISOU 2180  C21 705 A 501     7000   6042   6889   -382    114     78       C  
HETATM 2181  S1  705 A 501      18.852  36.319   6.478  1.00 65.87           S  
ANISOU 2181  S1  705 A 501     8758   7702   8564   -594    177    228       S  
HETATM 2182  C1  GOL A 502      13.803  23.800  -2.882  1.00 66.93           C  
ANISOU 2182  C1  GOL A 502     8573   8885   7973   -662    263    -65       C  
HETATM 2183  O1  GOL A 502      13.561  24.663  -3.990  1.00 86.21           O  
ANISOU 2183  O1  GOL A 502    11035  11409  10311   -720    248     18       O  
HETATM 2184  C2  GOL A 502      14.976  22.933  -3.229  1.00 67.30           C  
ANISOU 2184  C2  GOL A 502     8606   8936   8026   -694    349   -174       C  
HETATM 2185  O2  GOL A 502      15.980  23.824  -3.692  1.00 66.03           O  
ANISOU 2185  O2  GOL A 502     8446   8793   7848   -725    385   -136       O  
HETATM 2186  C3  GOL A 502      15.523  22.068  -2.117  1.00 62.55           C  
ANISOU 2186  C3  GOL A 502     7976   8245   7543   -631    375   -250       C  
HETATM 2187  O3  GOL A 502      16.827  21.549  -2.399  1.00 63.01           O  
ANISOU 2187  O3  GOL A 502     8011   8303   7627   -645    460   -328       O  
HETATM 2188  C1  GOL A 504       9.077  12.551  43.776  1.00 78.90           C  
ANISOU 2188  C1  GOL A 504     9487  11769   8721   -617   -571   1214       C  
HETATM 2189  O1  GOL A 504      10.260  12.005  43.185  1.00 84.47           O  
ANISOU 2189  O1  GOL A 504    10147  12388   9559   -579   -643   1298       O  
HETATM 2190  C2  GOL A 504       8.793  13.963  43.299  1.00 67.57           C  
ANISOU 2190  C2  GOL A 504     8115  10297   7258   -605   -504   1001       C  
HETATM 2191  O2  GOL A 504       7.390  14.228  43.310  1.00 69.52           O  
ANISOU 2191  O2  GOL A 504     8396  10548   7470   -590   -410    928       O  
HETATM 2192  C3  GOL A 504       9.511  15.052  44.079  1.00 71.21           C  
ANISOU 2192  C3  GOL A 504     8604  10883   7569   -678   -529    907       C  
HETATM 2193  O3  GOL A 504      10.237  15.939  43.221  1.00 51.83           O  
ANISOU 2193  O3  GOL A 504     6175   8329   5186   -653   -531    786       O  
HETATM 2194  C1  GOL A 505      -2.104   8.246  12.854  1.00 62.39           C  
ANISOU 2194  C1  GOL A 505     7618   8010   8077   -667   -117     38       C  
HETATM 2195  O1  GOL A 505      -1.512   9.204  11.971  1.00 61.34           O  
ANISOU 2195  O1  GOL A 505     7500   7897   7906   -624   -118      1       O  
HETATM 2196  C2  GOL A 505      -2.872   7.076  12.236  1.00 73.29           C  
ANISOU 2196  C2  GOL A 505     9008   9387   9451   -803   -120      5       C  
HETATM 2197  O2  GOL A 505      -3.966   7.453  11.388  1.00 68.86           O  
ANISOU 2197  O2  GOL A 505     8397   8960   8803   -871   -159     10       O  
HETATM 2198  C3  GOL A 505      -2.066   6.020  11.518  1.00 76.61           C  
ANISOU 2198  C3  GOL A 505     9509   9677   9919   -863    -81    -85       C  
HETATM 2199  O3  GOL A 505      -2.900   4.875  11.313  1.00 75.66           O  
ANISOU 2199  O3  GOL A 505     9399   9544   9805   -993    -83   -103       O  
TER    2200      GOL A 505                                                      
ATOM   2201  N   GLU B 207       9.051 -15.321  17.817  1.00 68.44           N  
ANISOU 2201  N   GLU B 207     8194   7669  10140   -624   -867    548       N  
ATOM   2202  CA  GLU B 207       9.927 -14.138  17.970  1.00 66.92           C  
ANISOU 2202  CA  GLU B 207     8021   7545   9858   -510   -774    534       C  
ATOM   2203  C   GLU B 207      10.213 -14.019  19.459  1.00 65.76           C  
ANISOU 2203  C   GLU B 207     7877   7387   9719   -499   -665    604       C  
ATOM   2204  O   GLU B 207      11.366 -13.893  19.835  1.00 61.47           O  
ANISOU 2204  O   GLU B 207     7412   6826   9114   -432   -620    570       O  
ATOM   2205  CB  GLU B 207       9.303 -12.850  17.388  1.00 60.74           C  
ANISOU 2205  CB  GLU B 207     7145   6879   9052   -473   -750    558       C  
ATOM   2206  CG  GLU B 207      10.333 -11.959  16.728  1.00 71.64           C  
ANISOU 2206  CG  GLU B 207     8581   8305  10331   -370   -726    492       C  
ATOM   2207  CD  GLU B 207       9.901 -10.544  16.392  1.00 78.93           C  
ANISOU 2207  CD  GLU B 207     9428   9331  11230   -318   -677    531       C  
ATOM   2208  OE1 GLU B 207       8.790 -10.366  15.800  1.00 91.26           O  
ANISOU 2208  OE1 GLU B 207    10898  10942  12832   -353   -728    567       O  
ATOM   2209  OE2 GLU B 207      10.683  -9.632  16.734  1.00 88.85           O  
ANISOU 2209  OE2 GLU B 207    10714  10614  12429   -242   -589    527       O  
ATOM   2210  N   SER B 208       9.179 -14.085  20.305  1.00 61.34           N  
ANISOU 2210  N   SER B 208     7231   6843   9230   -567   -623    702       N  
ATOM   2211  CA  SER B 208       9.385 -13.689  21.683  1.00 63.27           C  
ANISOU 2211  CA  SER B 208     7467   7109   9462   -545   -505    769       C  
ATOM   2212  C   SER B 208      10.231 -14.717  22.456  1.00 61.31           C  
ANISOU 2212  C   SER B 208     7317   6765   9210   -558   -507    769       C  
ATOM   2213  O   SER B 208      11.063 -14.343  23.309  1.00 56.46           O  
ANISOU 2213  O   SER B 208     6747   6167   8538   -500   -427    777       O  
ATOM   2214  CB  SER B 208       8.100 -13.280  22.334  1.00 60.52           C  
ANISOU 2214  CB  SER B 208     6992   6828   9174   -595   -443    869       C  
ATOM   2215  OG  SER B 208       7.586 -14.307  23.130  1.00 73.45           O  
ANISOU 2215  OG  SER B 208     8616   8413  10879   -690   -448    940       O  
ATOM   2216  N   ALA B 209      10.108 -16.010  22.128  1.00 62.51           N  
ANISOU 2216  N   ALA B 209     7514   6815   9419   -628   -604    755       N  
ATOM   2217  CA  ALA B 209      10.960 -17.006  22.766  1.00 55.24           C  
ANISOU 2217  CA  ALA B 209     6696   5793   8499   -627   -615    755       C  
ATOM   2218  C   ALA B 209      12.424 -16.766  22.354  1.00 54.94           C  
ANISOU 2218  C   ALA B 209     6755   5748   8372   -516   -618    657       C  
ATOM   2219  O   ALA B 209      13.300 -16.968  23.185  1.00 50.57           O  
ANISOU 2219  O   ALA B 209     6260   5168   7783   -475   -575    672       O  
ATOM   2220  CB  ALA B 209      10.503 -18.409  22.423  1.00 62.71           C  
ANISOU 2220  CB  ALA B 209     7674   6616   9534   -724   -722    755       C  
ATOM   2221  N   ASP B 210      12.690 -16.261  21.124  1.00 55.29           N  
ANISOU 2221  N   ASP B 210     6806   5829   8371   -466   -661    566       N  
ATOM   2222  CA  ASP B 210      14.052 -15.971  20.679  1.00 54.50           C  
ANISOU 2222  CA  ASP B 210     6785   5739   8183   -363   -657    476       C  
ATOM   2223  C   ASP B 210      14.614 -14.748  21.393  1.00 48.00           C  
ANISOU 2223  C   ASP B 210     5939   5009   7287   -295   -544    501       C  
ATOM   2224  O   ASP B 210      15.808 -14.680  21.642  1.00 45.53           O  
ANISOU 2224  O   ASP B 210     5690   4696   6913   -226   -518    463       O  
ATOM   2225  CB  ASP B 210      14.119 -15.645  19.187  1.00 57.25           C  
ANISOU 2225  CB  ASP B 210     7137   6122   8492   -333   -722    383       C  
ATOM   2226  CG  ASP B 210      13.417 -16.740  18.435  1.00 71.71           C  
ANISOU 2226  CG  ASP B 210     8981   7872  10392   -411   -836    351       C  
ATOM   2227  OD1 ASP B 210      13.751 -17.901  18.779  1.00 73.11           O  
ANISOU 2227  OD1 ASP B 210     9230   7936  10611   -434   -876    342       O  
ATOM   2228  OD2 ASP B 210      12.439 -16.437  17.691  1.00 74.43           O  
ANISOU 2228  OD2 ASP B 210     9256   8264  10757   -458   -880    354       O  
ATOM   2229  N   LEU B 211      13.751 -13.772  21.676  1.00 49.52           N  
ANISOU 2229  N   LEU B 211     6041   5283   7489   -313   -480    560       N  
ATOM   2230  CA  LEU B 211      14.159 -12.617  22.459  1.00 51.53           C  
ANISOU 2230  CA  LEU B 211     6278   5616   7686   -258   -369    584       C  
ATOM   2231  C   LEU B 211      14.521 -13.103  23.865  1.00 46.91           C  
ANISOU 2231  C   LEU B 211     5722   5002   7099   -272   -316    642       C  
ATOM   2232  O   LEU B 211      15.471 -12.603  24.442  1.00 42.40           O  
ANISOU 2232  O   LEU B 211     5187   4464   6458   -216   -257    626       O  
ATOM   2233  CB  LEU B 211      13.033 -11.570  22.458  1.00 45.02           C  
ANISOU 2233  CB  LEU B 211     5349   4869   6885   -273   -316    635       C  
ATOM   2234  CG  LEU B 211      12.654 -11.023  21.092  1.00 42.40           C  
ANISOU 2234  CG  LEU B 211     4983   4575   6550   -255   -369    593       C  
ATOM   2235  CD1 LEU B 211      11.489 -10.037  21.206  1.00 41.51           C  
ANISOU 2235  CD1 LEU B 211     4762   4536   6474   -262   -315    657       C  
ATOM   2236  CD2 LEU B 211      13.871 -10.392  20.391  1.00 45.94           C  
ANISOU 2236  CD2 LEU B 211     5496   5048   6909   -172   -367    511       C  
ATOM   2237  N   ARG B 212      13.817 -14.120  24.405  1.00 48.23           N  
ANISOU 2237  N   ARG B 212     5878   5108   7338   -350   -343    709       N  
ATOM   2238  CA  ARG B 212      14.122 -14.611  25.743  1.00 43.47           C  
ANISOU 2238  CA  ARG B 212     5303   4482   6728   -366   -295    777       C  
ATOM   2239  C   ARG B 212      15.459 -15.365  25.711  1.00 44.34           C  
ANISOU 2239  C   ARG B 212     5520   4525   6803   -314   -342    726       C  
ATOM   2240  O   ARG B 212      16.219 -15.317  26.684  1.00 43.70           O  
ANISOU 2240  O   ARG B 212     5473   4461   6670   -281   -291    752       O  
ATOM   2241  CB  ARG B 212      13.042 -15.582  26.309  1.00 50.69           C  
ANISOU 2241  CB  ARG B 212     6182   5343   7734   -471   -314    873       C  
ATOM   2242  CG  ARG B 212      11.664 -14.996  26.554  1.00 52.81           C  
ANISOU 2242  CG  ARG B 212     6333   5684   8046   -528   -260    943       C  
ATOM   2243  CD  ARG B 212      11.739 -13.676  27.334  1.00 62.13           C  
ANISOU 2243  CD  ARG B 212     7471   6976   9158   -473   -136    960       C  
ATOM   2244  NE  ARG B 212      12.421 -13.839  28.617  1.00 55.35           N  
ANISOU 2244  NE  ARG B 212     6661   6124   8244   -460    -72   1002       N  
ATOM   2245  CZ  ARG B 212      12.984 -12.868  29.342  1.00 61.98           C  
ANISOU 2245  CZ  ARG B 212     7507   7040   8999   -400     19    990       C  
ATOM   2246  NH1 ARG B 212      13.440 -11.732  28.813  1.00 49.27           N  
ANISOU 2246  NH1 ARG B 212     5898   5482   7339   -329     47    914       N  
ATOM   2247  NH2 ARG B 212      13.191 -13.116  30.620  1.00 59.74           N  
ANISOU 2247  NH2 ARG B 212     7243   6777   8678   -416     78   1054       N  
ATOM   2248  N   ALA B 213      15.687 -16.155  24.653  1.00 45.29           N  
ANISOU 2248  N   ALA B 213     5689   4564   6953   -311   -442    657       N  
ATOM   2249  CA  ALA B 213      16.947 -16.834  24.449  1.00 46.27           C  
ANISOU 2249  CA  ALA B 213     5907   4625   7046   -246   -488    595       C  
ATOM   2250  C   ALA B 213      18.072 -15.800  24.468  1.00 43.00           C  
ANISOU 2250  C   ALA B 213     5503   4303   6530   -153   -429    542       C  
ATOM   2251  O   ALA B 213      19.105 -15.974  25.099  1.00 42.38           O  
ANISOU 2251  O   ALA B 213     5472   4225   6405   -102   -410    542       O  
ATOM   2252  CB  ALA B 213      16.915 -17.550  23.113  1.00 45.66           C  
ANISOU 2252  CB  ALA B 213     5870   4472   7006   -249   -594    508       C  
ATOM   2253  N   LEU B 214      17.878 -14.695  23.723  1.00 51.79           N  
ANISOU 2253  N   LEU B 214     6572   5498   7609   -133   -405    498       N  
ATOM   2254  CA  LEU B 214      18.953 -13.722  23.574  1.00 40.12           C  
ANISOU 2254  CA  LEU B 214     5106   4098   6038    -54   -357    441       C  
ATOM   2255  C   LEU B 214      19.205 -13.160  24.976  1.00 38.40           C  
ANISOU 2255  C   LEU B 214     4873   3935   5782    -51   -265    504       C  
ATOM   2256  O   LEU B 214      20.322 -13.016  25.411  1.00 37.25           O  
ANISOU 2256  O   LEU B 214     4762   3816   5572      0   -240    482       O  
ATOM   2257  CB  LEU B 214      18.537 -12.720  22.513  1.00 42.31           C  
ANISOU 2257  CB  LEU B 214     5339   4438   6299    -45   -353    400       C  
ATOM   2258  CG  LEU B 214      19.453 -11.495  22.361  1.00 38.71           C  
ANISOU 2258  CG  LEU B 214     4883   4067   5755     19   -292    356       C  
ATOM   2259  CD1 LEU B 214      20.914 -11.926  22.149  1.00 43.36           C  
ANISOU 2259  CD1 LEU B 214     5538   4649   6287     84   -316    289       C  
ATOM   2260  CD2 LEU B 214      18.952 -10.640  21.190  1.00 35.18           C  
ANISOU 2260  CD2 LEU B 214     4398   3667   5300     24   -302    326       C  
ATOM   2261  N   ALA B 215      18.132 -12.939  25.744  1.00 36.33           N  
ANISOU 2261  N   ALA B 215     4556   3689   5557   -111   -215    585       N  
ATOM   2262  CA  ALA B 215      18.243 -12.350  27.074  1.00 37.46           C  
ANISOU 2262  CA  ALA B 215     4682   3893   5655   -112   -122    640       C  
ATOM   2263  C   ALA B 215      19.035 -13.229  28.032  1.00 36.29           C  
ANISOU 2263  C   ALA B 215     4591   3712   5484   -103   -131    674       C  
ATOM   2264  O   ALA B 215      19.869 -12.768  28.824  1.00 36.92           O  
ANISOU 2264  O   ALA B 215     4688   3849   5488    -68    -80    673       O  
ATOM   2265  CB  ALA B 215      16.828 -12.087  27.651  1.00 41.57           C  
ANISOU 2265  CB  ALA B 215     5128   4438   6227   -178    -68    721       C  
ATOM   2266  N   LYS B 216      18.711 -14.534  27.989  1.00 37.45           N  
ANISOU 2266  N   LYS B 216     4765   3762   5699   -142   -201    713       N  
ATOM   2267  CA ALYS B 216      19.358 -15.501  28.833  0.50 37.13           C  
ANISOU 2267  CA ALYS B 216     4781   3672   5652   -134   -222    760       C  
ATOM   2268  CA BLYS B 216      19.367 -15.490  28.843  0.50 36.59           C  
ANISOU 2268  CA BLYS B 216     4713   3605   5582   -133   -221    760       C  
ATOM   2269  C   LYS B 216      20.813 -15.681  28.413  1.00 37.30           C  
ANISOU 2269  C   LYS B 216     4864   3686   5622    -45   -262    682       C  
ATOM   2270  O   LYS B 216      21.688 -15.813  29.275  1.00 39.09           O  
ANISOU 2270  O   LYS B 216     5119   3938   5794     -9   -244    707       O  
ATOM   2271  CB ALYS B 216      18.544 -16.806  28.774  0.50 43.92           C  
ANISOU 2271  CB ALYS B 216     5657   4417   6614   -203   -288    820       C  
ATOM   2272  CB BLYS B 216      18.645 -16.848  28.842  0.50 42.97           C  
ANISOU 2272  CB BLYS B 216     5542   4294   6488   -199   -288    821       C  
ATOM   2273  CG ALYS B 216      19.153 -18.003  29.501  0.50 46.29           C  
ANISOU 2273  CG ALYS B 216     6027   4634   6927   -195   -327    877       C  
ATOM   2274  CG BLYS B 216      19.425 -17.989  29.515  0.50 42.74           C  
ANISOU 2274  CG BLYS B 216     5587   4188   6463   -177   -328    867       C  
ATOM   2275  CD ALYS B 216      18.992 -17.980  31.022  0.50 52.83           C  
ANISOU 2275  CD ALYS B 216     6842   5512   7719   -229   -257    992       C  
ATOM   2276  CD BLYS B 216      19.915 -17.696  30.951  0.50 48.07           C  
ANISOU 2276  CD BLYS B 216     6264   4941   7060   -163   -257    942       C  
ATOM   2277  CE ALYS B 216      19.108 -19.364  31.638  0.50 52.43           C  
ANISOU 2277  CE ALYS B 216     6851   5351   7717   -254   -308   1081       C  
ATOM   2278  CE BLYS B 216      20.233 -18.939  31.769  0.50 49.68           C  
ANISOU 2278  CE BLYS B 216     6526   5060   7288   -171   -296   1032       C  
ATOM   2279  NZ ALYS B 216      20.479 -19.914  31.489  0.50 50.85           N  
ANISOU 2279  NZ ALYS B 216     6727   5104   7489   -160   -364   1035       N  
ATOM   2280  NZ BLYS B 216      20.632 -18.643  33.172  0.50 48.36           N  
ANISOU 2280  NZ BLYS B 216     6357   4982   7035   -164   -230   1111       N  
ATOM   2281  N   HIS B 217      21.081 -15.725  27.104  1.00 37.61           N  
ANISOU 2281  N   HIS B 217     4919   3698   5674     -9   -318    589       N  
ATOM   2282  CA  HIS B 217      22.459 -15.863  26.616  1.00 36.27           C  
ANISOU 2282  CA  HIS B 217     4796   3532   5453     79   -351    509       C  
ATOM   2283  C   HIS B 217      23.316 -14.705  27.175  1.00 34.30           C  
ANISOU 2283  C   HIS B 217     4523   3404   5104    120   -275    494       C  
ATOM   2284  O   HIS B 217      24.426 -14.869  27.686  1.00 33.39           O  
ANISOU 2284  O   HIS B 217     4433   3314   4936    174   -274    489       O  
ATOM   2285  CB  HIS B 217      22.457 -15.798  25.072  1.00 38.32           C  
ANISOU 2285  CB  HIS B 217     5060   3773   5724    103   -403    410       C  
ATOM   2286  CG  HIS B 217      23.804 -15.899  24.453  1.00 43.88           C  
ANISOU 2286  CG  HIS B 217     5803   4494   6374    195   -429    322       C  
ATOM   2287  ND1 HIS B 217      24.592 -17.037  24.407  1.00 42.71           N  
ANISOU 2287  ND1 HIS B 217     5715   4268   6244    251   -488    299       N  
ATOM   2288  CD2 HIS B 217      24.572 -14.894  23.940  1.00 39.56           C  
ANISOU 2288  CD2 HIS B 217     5235   4045   5750    244   -393    257       C  
ATOM   2289  CE1 HIS B 217      25.753 -16.744  23.872  1.00 42.75           C  
ANISOU 2289  CE1 HIS B 217     5728   4330   6185    333   -486    221       C  
ATOM   2290  NE2 HIS B 217      25.769 -15.438  23.614  1.00 38.24           N  
ANISOU 2290  NE2 HIS B 217     5107   3869   5552    324   -427    198       N  
ATOM   2291  N   LEU B 218      22.819 -13.470  27.033  1.00 32.19           N  
ANISOU 2291  N   LEU B 218     4205   3213   4812     97   -213    482       N  
ATOM   2292  CA  LEU B 218      23.585 -12.328  27.479  1.00 30.04           C  
ANISOU 2292  CA  LEU B 218     3916   3044   4453    126   -144    459       C  
ATOM   2293  C   LEU B 218      23.726 -12.274  28.992  1.00 29.81           C  
ANISOU 2293  C   LEU B 218     3886   3055   4383    107    -92    529       C  
ATOM   2294  O   LEU B 218      24.770 -11.889  29.542  1.00 32.82           O  
ANISOU 2294  O   LEU B 218     4277   3502   4688    142    -67    511       O  
ATOM   2295  CB  LEU B 218      22.861 -11.075  26.987  1.00 33.60           C  
ANISOU 2295  CB  LEU B 218     4318   3545   4901    102    -91    438       C  
ATOM   2296  CG  LEU B 218      22.825 -10.884  25.476  1.00 34.96           C  
ANISOU 2296  CG  LEU B 218     4488   3705   5088    124   -135    369       C  
ATOM   2297  CD1 LEU B 218      21.929  -9.696  25.096  1.00 37.99           C  
ANISOU 2297  CD1 LEU B 218     4821   4131   5482     99    -85    373       C  
ATOM   2298  CD2 LEU B 218      24.262 -10.702  24.996  1.00 36.65           C  
ANISOU 2298  CD2 LEU B 218     4729   3960   5233    190   -147    295       C  
ATOM   2299  N   TYR B 219      22.685 -12.646  29.725  1.00 34.97           N  
ANISOU 2299  N   TYR B 219     4526   3680   5081     48    -73    612       N  
ATOM   2300  CA  TYR B 219      22.831 -12.697  31.178  1.00 38.08           C  
ANISOU 2300  CA  TYR B 219     4924   4117   5425     30    -25    684       C  
ATOM   2301  C   TYR B 219      23.913 -13.699  31.578  1.00 36.51           C  
ANISOU 2301  C   TYR B 219     4777   3890   5204     75    -82    702       C  
ATOM   2302  O   TYR B 219      24.804 -13.368  32.376  1.00 39.47           O  
ANISOU 2302  O   TYR B 219     5159   4340   5496    102    -56    704       O  
ATOM   2303  CB  TYR B 219      21.526 -13.128  31.860  1.00 40.96           C  
ANISOU 2303  CB  TYR B 219     5264   4452   5844    -42      0    782       C  
ATOM   2304  CG  TYR B 219      21.658 -13.413  33.339  1.00 38.88           C  
ANISOU 2304  CG  TYR B 219     5014   4230   5529    -63     38    868       C  
ATOM   2305  CD1 TYR B 219      21.786 -12.393  34.254  1.00 44.92           C  
ANISOU 2305  CD1 TYR B 219     5758   5101   6206    -67    124    867       C  
ATOM   2306  CD2 TYR B 219      21.624 -14.722  33.821  1.00 49.74           C  
ANISOU 2306  CD2 TYR B 219     6425   5532   6942    -82    -12    952       C  
ATOM   2307  CE1 TYR B 219      21.864 -12.642  35.610  1.00 50.35           C  
ANISOU 2307  CE1 TYR B 219     6458   5838   6834    -89    161    945       C  
ATOM   2308  CE2 TYR B 219      21.825 -14.994  35.163  1.00 41.86           C  
ANISOU 2308  CE2 TYR B 219     5442   4577   5884    -97     19   1038       C  
ATOM   2309  CZ  TYR B 219      21.873 -13.950  36.055  1.00 51.43           C  
ANISOU 2309  CZ  TYR B 219     6629   5911   7002   -104    107   1036       C  
ATOM   2310  OH  TYR B 219      21.973 -14.177  37.371  1.00 54.30           O  
ANISOU 2310  OH  TYR B 219     7004   6330   7297   -125    142   1120       O  
ATOM   2311  N   ASP B 220      23.857 -14.889  30.965  1.00 35.77           N  
ANISOU 2311  N   ASP B 220     4718   3687   5184     85   -163    708       N  
ATOM   2312  CA  ASP B 220      24.911 -15.879  31.231  1.00 42.28           C  
ANISOU 2312  CA  ASP B 220     5593   4470   5998    144   -223    721       C  
ATOM   2313  C   ASP B 220      26.319 -15.375  30.921  1.00 40.52           C  
ANISOU 2313  C   ASP B 220     5371   4322   5699    225   -227    639       C  
ATOM   2314  O   ASP B 220      27.227 -15.549  31.729  1.00 37.91           O  
ANISOU 2314  O   ASP B 220     5054   4038   5312    263   -229    667       O  
ATOM   2315  CB  ASP B 220      24.656 -17.200  30.524  1.00 41.78           C  
ANISOU 2315  CB  ASP B 220     5575   4265   6033    150   -309    724       C  
ATOM   2316  CG  ASP B 220      23.504 -18.000  31.110  1.00 45.32           C  
ANISOU 2316  CG  ASP B 220     6030   4630   6556     67   -317    831       C  
ATOM   2317  OD1 ASP B 220      23.075 -17.772  32.269  1.00 43.87           O  
ANISOU 2317  OD1 ASP B 220     5826   4501   6342     18   -259    921       O  
ATOM   2318  OD2 ASP B 220      22.978 -18.780  30.364  1.00 52.34           O  
ANISOU 2318  OD2 ASP B 220     6943   5409   7534     44   -377    818       O  
ATOM   2319  N   SER B 221      26.513 -14.690  29.779  1.00 34.24           N  
ANISOU 2319  N   SER B 221     4558   3552   4898    249   -225    542       N  
ATOM   2320  CA ASER B 221      27.809 -14.134  29.445  0.50 34.26           C  
ANISOU 2320  CA ASER B 221     4552   3636   4829    315   -221    467       C  
ATOM   2321  CA BSER B 221      27.822 -14.147  29.448  0.50 35.74           C  
ANISOU 2321  CA BSER B 221     4739   3822   5015    316   -222    467       C  
ATOM   2322  C   SER B 221      28.231 -13.049  30.435  1.00 35.69           C  
ANISOU 2322  C   SER B 221     4702   3937   4919    296   -150    480       C  
ATOM   2323  O   SER B 221      29.413 -12.867  30.754  1.00 35.29           O  
ANISOU 2323  O   SER B 221     4646   3959   4800    341   -152    456       O  
ATOM   2324  CB ASER B 221      27.783 -13.580  28.051  0.50 37.57           C  
ANISOU 2324  CB ASER B 221     4957   4060   5257    330   -226    375       C  
ATOM   2325  CB BSER B 221      27.871 -13.611  28.013  0.50 40.96           C  
ANISOU 2325  CB BSER B 221     5387   4490   5683    336   -229    371       C  
ATOM   2326  OG ASER B 221      28.986 -12.892  27.799  0.50 33.81           O  
ANISOU 2326  OG ASER B 221     4463   3677   4706    380   -208    312       O  
ATOM   2327  OG BSER B 221      27.116 -14.418  27.099  0.50 43.54           O  
ANISOU 2327  OG BSER B 221     5739   4711   6094    327   -286    357       O  
ATOM   2328  N   TYR B 222      27.264 -12.184  30.822  1.00 36.04           N  
ANISOU 2328  N   TYR B 222     4722   4012   4960    230    -83    503       N  
ATOM   2329  CA  TYR B 222      27.530 -11.105  31.753  1.00 33.14           C  
ANISOU 2329  CA  TYR B 222     4332   3749   4508    205    -11    504       C  
ATOM   2330  C   TYR B 222      28.005 -11.665  33.113  1.00 39.25           C  
ANISOU 2330  C   TYR B 222     5123   4559   5231    207    -16    576       C  
ATOM   2331  O   TYR B 222      28.948 -11.169  33.678  1.00 39.46           O  
ANISOU 2331  O   TYR B 222     5142   4676   5173    222      0    554       O  
ATOM   2332  CB  TYR B 222      26.223 -10.307  31.842  1.00 33.60           C  
ANISOU 2332  CB  TYR B 222     4365   3807   4594    144     56    521       C  
ATOM   2333  CG  TYR B 222      26.121  -9.258  32.920  1.00 33.06           C  
ANISOU 2333  CG  TYR B 222     4280   3825   4453    108    140    529       C  
ATOM   2334  CD1 TYR B 222      25.935  -9.601  34.249  1.00 37.64           C  
ANISOU 2334  CD1 TYR B 222     4869   4437   4995     81    165    602       C  
ATOM   2335  CD2 TYR B 222      26.188  -7.921  32.605  1.00 34.43           C  
ANISOU 2335  CD2 TYR B 222     4435   4047   4598    101    197    463       C  
ATOM   2336  CE1 TYR B 222      25.714  -8.623  35.199  1.00 42.22           C  
ANISOU 2336  CE1 TYR B 222     5437   5095   5507     47    248    599       C  
ATOM   2337  CE2 TYR B 222      26.002  -6.939  33.536  1.00 36.62           C  
ANISOU 2337  CE2 TYR B 222     4704   4389   4818     68    277    459       C  
ATOM   2338  CZ  TYR B 222      25.721  -7.287  34.838  1.00 37.85           C  
ANISOU 2338  CZ  TYR B 222     4868   4579   4934     41    304    523       C  
ATOM   2339  OH  TYR B 222      25.543  -6.328  35.817  1.00 40.93           O  
ANISOU 2339  OH  TYR B 222     5256   5039   5256     10    387    511       O  
ATOM   2340  N   ILE B 223      27.385 -12.752  33.591  1.00 37.95           N  
ANISOU 2340  N   ILE B 223     4981   4321   5114    190    -45    663       N  
ATOM   2341  CA  ILE B 223      27.819 -13.362  34.850  1.00 40.05           C  
ANISOU 2341  CA  ILE B 223     5267   4619   5331    194    -56    745       C  
ATOM   2342  C   ILE B 223      29.263 -13.875  34.716  1.00 42.25           C  
ANISOU 2342  C   ILE B 223     5560   4916   5577    276   -121    719       C  
ATOM   2343  O   ILE B 223      30.070 -13.825  35.633  1.00 42.57           O  
ANISOU 2343  O   ILE B 223     5597   5039   5535    293   -122    747       O  
ATOM   2344  CB  ILE B 223      26.869 -14.519  35.230  1.00 41.92           C  
ANISOU 2344  CB  ILE B 223     5529   4756   5641    159    -81    851       C  
ATOM   2345  CG1 ILE B 223      25.484 -13.987  35.606  1.00 45.17           C  
ANISOU 2345  CG1 ILE B 223     5913   5179   6070     77     -7    890       C  
ATOM   2346  CG2 ILE B 223      27.443 -15.398  36.370  1.00 45.41           C  
ANISOU 2346  CG2 ILE B 223     6002   5209   6041    178   -113    948       C  
ATOM   2347  CD1 ILE B 223      25.555 -12.945  36.701  1.00 47.63           C  
ANISOU 2347  CD1 ILE B 223     6203   5618   6275     50     75    894       C  
ATOM   2348  N   LYS B 224      29.601 -14.422  33.567  1.00 41.40           N  
ANISOU 2348  N   LYS B 224     5464   4735   5531    330   -178    666       N  
ATOM   2349  CA  LYS B 224      30.931 -14.989  33.362  1.00 43.13           C  
ANISOU 2349  CA  LYS B 224     5690   4966   5729    419   -238    640       C  
ATOM   2350  C   LYS B 224      31.940 -13.853  33.240  1.00 49.73           C  
ANISOU 2350  C   LYS B 224     6482   5933   6477    437   -206    560       C  
ATOM   2351  O   LYS B 224      33.018 -13.971  33.759  1.00 45.27           O  
ANISOU 2351  O   LYS B 224     5904   5442   5853    483   -228    568       O  
ATOM   2352  CB  LYS B 224      30.821 -15.899  32.142  1.00 49.37           C  
ANISOU 2352  CB  LYS B 224     6510   5632   6615    467   -300    600       C  
ATOM   2353  CG  LYS B 224      32.008 -16.763  31.731  1.00 74.08           C  
ANISOU 2353  CG  LYS B 224     9656   8736   9754    574   -368    571       C  
ATOM   2354  CD  LYS B 224      32.347 -16.685  30.201  1.00 81.63           C  
ANISOU 2354  CD  LYS B 224    10607   9669  10739    625   -388    454       C  
ATOM   2355  CE  LYS B 224      33.235 -17.788  29.654  1.00 92.78           C  
ANISOU 2355  CE  LYS B 224    12046  11017  12187    736   -457    422       C  
ATOM   2356  NZ  LYS B 224      34.208 -18.264  30.667  1.00103.43           N  
ANISOU 2356  NZ  LYS B 224    13389  12409  13497    797   -482    486       N  
ATOM   2357  N   SER B 225      31.575 -12.679  32.696  1.00 43.09           N  
ANISOU 2357  N   SER B 225     5615   5133   5623    393   -149    494       N  
ATOM   2358  CA  SER B 225      32.569 -11.690  32.347  1.00 40.45           C  
ANISOU 2358  CA  SER B 225     5244   4902   5222    409   -126    413       C  
ATOM   2359  C   SER B 225      32.862 -10.712  33.460  1.00 39.56           C  
ANISOU 2359  C   SER B 225     5110   4903   5016    359    -73    421       C  
ATOM   2360  O   SER B 225      33.925 -10.096  33.465  1.00 37.67           O  
ANISOU 2360  O   SER B 225     4839   4760   4711    372    -69    370       O  
ATOM   2361  CB  SER B 225      32.108 -10.911  31.141  1.00 39.86           C  
ANISOU 2361  CB  SER B 225     5156   4806   5179    389    -96    341       C  
ATOM   2362  OG  SER B 225      32.037 -11.692  29.990  1.00 38.88           O  
ANISOU 2362  OG  SER B 225     5049   4599   5122    438   -148    311       O  
ATOM   2363  N   PHE B 226      31.851 -10.414  34.277  1.00 40.75           N  
ANISOU 2363  N   PHE B 226     5273   5046   5160    295    -24    470       N  
ATOM   2364  CA  PHE B 226      31.964  -9.367  35.264  1.00 39.88           C  
ANISOU 2364  CA  PHE B 226     5151   5038   4962    241     36    461       C  
ATOM   2365  C   PHE B 226      31.964  -9.998  36.664  1.00 44.46           C  
ANISOU 2365  C   PHE B 226     5748   5655   5489    231     25    551       C  
ATOM   2366  O   PHE B 226      30.954 -10.495  37.121  1.00 48.15           O  
ANISOU 2366  O   PHE B 226     6237   6067   5989    203     40    624       O  
ATOM   2367  CB  PHE B 226      30.822  -8.358  35.118  1.00 37.00           C  
ANISOU 2367  CB  PHE B 226     4785   4651   4620    180    114    436       C  
ATOM   2368  CG  PHE B 226      30.796  -7.707  33.755  1.00 32.79           C  
ANISOU 2368  CG  PHE B 226     4237   4085   4134    189    123    360       C  
ATOM   2369  CD1 PHE B 226      31.800  -6.849  33.346  1.00 36.58           C  
ANISOU 2369  CD1 PHE B 226     4697   4634   4566    194    131    286       C  
ATOM   2370  CD2 PHE B 226      29.773  -7.984  32.875  1.00 35.97           C  
ANISOU 2370  CD2 PHE B 226     4645   4394   4626    190    118    369       C  
ATOM   2371  CE1 PHE B 226      31.757  -6.230  32.089  1.00 37.87           C  
ANISOU 2371  CE1 PHE B 226     4848   4771   4767    199    143    227       C  
ATOM   2372  CE2 PHE B 226      29.771  -7.426  31.600  1.00 37.47           C  
ANISOU 2372  CE2 PHE B 226     4822   4562   4850    201    120    307       C  
ATOM   2373  CZ  PHE B 226      30.753  -6.531  31.223  1.00 33.61           C  
ANISOU 2373  CZ  PHE B 226     4317   4142   4310    206    136    239       C  
ATOM   2374  N   PRO B 227      33.081  -9.963  37.394  1.00 53.40           N  
ANISOU 2374  N   PRO B 227     6867   6889   6532    248      0    552       N  
ATOM   2375  CA  PRO B 227      33.165 -10.666  38.669  1.00 55.45           C  
ANISOU 2375  CA  PRO B 227     7145   7188   6735    247    -22    648       C  
ATOM   2376  C   PRO B 227      32.218 -10.101  39.724  1.00 51.68           C  
ANISOU 2376  C   PRO B 227     6682   6749   6203    171     52    681       C  
ATOM   2377  O   PRO B 227      31.514 -10.876  40.368  1.00 55.84           O  
ANISOU 2377  O   PRO B 227     7234   7239   6743    159     51    779       O  
ATOM   2378  CB  PRO B 227      34.644 -10.561  39.074  1.00 62.99           C  
ANISOU 2378  CB  PRO B 227     8069   8263   7601    283    -67    625       C  
ATOM   2379  CG  PRO B 227      35.191  -9.422  38.260  1.00 66.09           C  
ANISOU 2379  CG  PRO B 227     8427   8699   7983    268    -39    509       C  
ATOM   2380  CD  PRO B 227      34.371  -9.383  36.979  1.00 61.68           C  
ANISOU 2380  CD  PRO B 227     7879   8022   7534    274    -18    473       C  
ATOM   2381  N   LEU B 228      32.040  -8.779  39.772  1.00 48.01           N  
ANISOU 2381  N   LEU B 228     6206   6338   5696    120    124    601       N  
ATOM   2382  CA  LEU B 228      31.181  -8.222  40.801  1.00 49.73           C  
ANISOU 2382  CA  LEU B 228     6439   6598   5857     57    201    623       C  
ATOM   2383  C   LEU B 228      29.855  -7.740  40.222  1.00 46.08           C  
ANISOU 2383  C   LEU B 228     5976   6052   5477     28    269    604       C  
ATOM   2384  O   LEU B 228      29.809  -6.682  39.646  1.00 44.92           O  
ANISOU 2384  O   LEU B 228     5819   5905   5344     13    312    517       O  
ATOM   2385  CB  LEU B 228      31.959  -7.095  41.482  1.00 45.90           C  
ANISOU 2385  CB  LEU B 228     5946   6239   5253     22    232    546       C  
ATOM   2386  CG  LEU B 228      31.193  -6.376  42.602  1.00 54.55           C  
ANISOU 2386  CG  LEU B 228     7061   7393   6269    -39    319    545       C  
ATOM   2387  CD1 LEU B 228      30.649  -7.362  43.622  1.00 54.96           C  
ANISOU 2387  CD1 LEU B 228     7132   7462   6287    -44    314    667       C  
ATOM   2388  CD2 LEU B 228      32.075  -5.335  43.250  1.00 65.57           C  
ANISOU 2388  CD2 LEU B 228     8456   8909   7546    -77    336    459       C  
ATOM   2389  N   THR B 229      28.793  -8.511  40.408  1.00 47.13           N  
ANISOU 2389  N   THR B 229     6118   6121   5666     17    279    692       N  
ATOM   2390  CA  THR B 229      27.489  -8.183  39.860  1.00 52.62           C  
ANISOU 2390  CA  THR B 229     6802   6743   6448     -7    335    687       C  
ATOM   2391  C   THR B 229      26.742  -7.156  40.708  1.00 49.34           C  
ANISOU 2391  C   THR B 229     6383   6391   5973    -55    440    666       C  
ATOM   2392  O   THR B 229      27.083  -6.936  41.868  1.00 44.16           O  
ANISOU 2392  O   THR B 229     5740   5831   5205    -77    467    676       O  
ATOM   2393  CB  THR B 229      26.612  -9.423  39.777  1.00 44.49           C  
ANISOU 2393  CB  THR B 229     5776   5624   5502    -11    305    792       C  
ATOM   2394  OG1 THR B 229      26.412  -9.859  41.115  1.00 49.27           O
[truncated: 332,996 more chars]
