# Supplementary material for: Prospective de novo drug design with deep interactome learning
Source: Nat Commun. 2024 Apr 22;15:3408. doi: 10.1038/s41467-024-47613-w (PMC11035696; doi:10.1038/s41467-024-47613-w)
Supplement: Supplementary file 3 — Source Data [file 41467_2024_47613_MOESM3_ESM.zip › Supplementary_Data/Figure_S9_ligand_smiles.csv]

valid_temp_02	unique_temp_02	novel_temp_02	jaccard_distance_02	jaccard_distance_2_02	valid_temp_5	unique_temp_5	novel_temp_5	jaccard_distance_5	jaccard_distance_2_5	valid_temp_08	unique_temp_08	novel_temp_08	jaccard_distance_08	jaccard_distance_2_08	valid_temp_11	unique_temp_11	novel_temp_11	jaccard_distance_11	jaccard_distance_2_11	ppar_um_02	ppar_nm_02	ppar_um_05	ppar_nm_05	ppar_um_08	ppar_nm_08	ppar_um_11	ppar_nm_11	rascore_2	rascore_5	rascore_8	rascore_11	epochs
0.908	0.864	0.864	0.7017518353158703	0.9694787379972565	0.764	0.764	0.764	0.7616057126618051	0.9884220467184146	0.5640000000000001	0.5640000000000001	0.5640000000000001	0.809054833239695	0.9856108077033631	0.336	0.336	0.336	0.8380274521766445	0.9759001161440186	0.19444444444444442	0.016975308641975308	0.2236601593916795	0.02782042845653287	0.24118041582830319	0.035412474849094565	0.2489353464963221	0.01596980255516841	0.8888888888888888	0.905571397236236	0.8010060362173038	0.747096399535424	0
0.9	0.864	0.864	0.788783276197798	0.9859396433470508	0.892	0.892	0.892	0.8174549694537827	0.9909499323715696	0.828	0.828	0.828	0.8388358523979991	0.9903361344537815	0.584	0.584	0.584	0.859599072516212	0.9861003861003861	0.23919753086419754	0.016975308641975308	0.28435001877783145	0.03456462256558829	0.3045751633986928	0.025676937441643323	0.26435006435006436	0.032303732303732305	0.9814814814814814	0.9100676001931434	0.8886554621848739	0.7768339768339769	1
0.988	0.744	0.744	0.7274906673347064	0.9488743527295538	0.9359999999999999	0.9359999999999999	0.9359999999999999	0.7653574356367003	0.9834033548784242	0.848	0.848	0.848	0.8043099817695799	0.990014666074139	0.7	0.7	0.7	0.83306641119097	0.9885042283298098	0.3121338267036694	0.03935399321615787	0.3179093567251462	0.051242690058479534	0.2749881291547958	0.040657644824311494	0.22233967582804787	0.03633720930232558	0.9946808510638299	0.9611842105263158	0.8920940170940171	0.787130021141649	2
0.948	0.9199999999999999	0.9199999999999999	0.7988212194486223	0.9870797796639483	0.94	0.94	0.94	0.8239377632506671	0.9911074354127285	0.92	0.92	0.92	0.8425486398774134	0.9912662090007628	0.772	0.772	0.772	0.8572750896827385	0.9894631765749777	0.30135189669087975	0.027517150928167877	0.3010265700483092	0.03828502415458937	0.3115687770150013	0.029125349605898805	0.2628660159716061	0.024696835255841466	0.9482445520581113	0.9449275362318841	0.8165903890160183	0.758318544809228	3
0.968	0.74	0.74	0.746420698088316	0.9563381864354435	0.904	0.9	0.9	0.7630283573324276	0.976210783230592	0.828	0.828	0.828	0.7963974984682518	0.9885668501986423	0.752	0.752	0.752	0.8296689550716985	0.989331517421405	0.3820710612435717	0.10629967274427303	0.3422750737463127	0.06961125158027813	0.3108818770226537	0.04354929051530994	0.31052093973442285	0.02302046684069156	0.9620733987844787	0.9510508849557522	0.9178958177744585	0.8332198388378164	4
0.952	0.876	0.876	0.7743288840263839	0.982687816343019	0.964	0.964	0.964	0.8025619698310748	0.9912899807471877	0.9359999999999999	0.9359999999999999	0.9359999999999999	0.8296311489352167	0.9913805485938445	0.852	0.852	0.852	0.8478168308430425	0.9905651980418335	0.3353777258566978	0.06105362705829995	0.30706708913073427	0.036139045782247324	0.2978521332554062	0.03272939801285798	0.31158581812787417	0.032917964693665626	0.9636598798397864	0.9627014740322358	0.8929719462302748	0.8160658655985759	5
0.96	0.78	0.772	0.715691796909028	0.9207345411566644	0.956	0.94	0.9359999999999999	0.7472050194734731	0.9532099195733003	0.9359999999999999	0.9359999999999999	0.9359999999999999	0.7982282211868783	0.9873709218220992	0.844	0.844	0.844	0.825285525614694	0.9901047080657487	0.5042955326460481	0.1797501431844215	0.4570819632200706	0.08974546340275241	0.3919590643274854	0.05862573099415205	0.3336964415395788	0.039669571532316636	0.9170425257731959	0.923492875411034	0.8583333333333334	0.803921568627451	6
0.976	0.892	0.892	0.7715045781809808	0.978286858168165	0.9319999999999999	0.9279999999999999	0.9279999999999999	0.8016877515803468	0.9903862426240853	0.9239999999999999	0.9239999999999999	0.9239999999999999	0.8253644439881589	0.9913379331033448	0.872	0.872	0.872	0.8429838503905278	0.9908249158249158	0.3038253125167659	0.043470679757497716	0.3207282913165266	0.04755707592771622	0.2726988650567472	0.031698415079246034	0.2723063973063973	0.03675645342312009	1.0	0.9654941622666766	0.9318284085795709	0.8073232323232323	7
0.948	0.6559999999999999	0.6559999999999999	0.7343668381227876	0.9412463833356624	0.9319999999999999	0.92	0.92	0.7552666082887309	0.9708948904275727	0.88	0.88	0.88	0.8009448523728648	0.9884264751296958	0.8160000000000001	0.8160000000000001	0.8160000000000001	0.8305616834137568	0.9901456310679612	0.4483701053468495	0.1261180679785331	0.4395406298061165	0.11307767944936087	0.37317012654040194	0.09384390593554434	0.3085760517799353	0.03279935275080906	0.9336612999403697	0.8823462673020195	0.886899346621454	0.7829126213592232	8
0.988	0.908	0.908	0.7772022769140514	0.9817594083947379	0.968	0.968	0.968	0.8080302650959104	0.9912548527893805	0.968	0.968	0.968	0.8206938108762041	0.9917011019283747	0.888	0.888	0.888	0.8402636009023513	0.9909411378914577	0.3232272256728778	0.07633281573498965	0.2979086932750137	0.057476763258611265	0.2988062442607897	0.05125114784205693	0.274498551675138	0.0269852981363065	0.9734472049689441	0.954209950792783	0.9253787878787878	0.837514346614199	9
0.952	0.812	0.8	0.7551363649592631	0.9680396973430627	0.964	0.964	0.956	0.7811683872625279	0.9844617921664811	0.924	0.924	0.924	0.8119936599965603	0.9894787295257919	0.868	0.868	0.864	0.8275348883736138	0.9907399468404356	0.4341407266539886	0.09028125312781503	0.3903674650978195	0.08503758696362702	0.3649925037481259	0.06784107946026988	0.30716796707536653	0.04015547743576553	0.8786908217395657	0.8996708222440117	0.8311469265367316	0.8147131955757524	10
0.972	0.788	0.788	0.7639721474749613	0.973030300775853	0.984	0.98	0.98	0.8005973605301385	0.990903607458345	0.956	0.956	0.956	0.8244671299914033	0.9916316526610645	0.888	0.888	0.888	0.8468643369983813	0.9909060846560847	0.34733676975945016	0.07597938144329897	0.30872095606201966	0.059820516237949276	0.3024859943977591	0.0376750700280112	0.30153218694885364	0.03345458553791887	0.9796907216494846	0.9551179528188725	0.9205182072829132	0.8222552910052909	11
0.98	0.756	0.752	0.7611521102075006	0.9675951510813194	0.956	0.952	0.948	0.7800448531609825	0.9824644273783325	0.924	0.924	0.924	0.8109917975048517	0.9902218924270998	0.8320000000000001	0.8320000000000001	0.8320000000000001	0.8297342425277041	0.990180548544352	0.4063292096999962	0.10144516324291605	0.3880976119261264	0.09979585054360726	0.3607946026986507	0.07508745627186408	0.3194997069800438	0.038586101600814285	0.9348541595732607	0.9281797464748611	0.8788980509745128	0.8218284445266957	12
0.988	0.78	0.78	0.7404297146669423	0.9658370518633304	0.972	0.964	0.964	0.7897382850996897	0.98948139415116	0.964	0.964	0.964	0.8203879360216519	0.9916328005828381	0.9	0.9	0.9	0.8357987046952555	0.991106719367589	0.29240319865319864	0.08054503367003368	0.3427584148413464	0.07326537172245948	0.31394628099173555	0.05540633608815427	0.28596837944664033	0.032476943346508566	0.9897411616161617	0.9835032373605179	0.8798209366391184	0.808498023715415	13
0.984	0.72	0.72	0.7484235003829047	0.9531190604537458	0.972	0.964	0.96	0.7673443891806977	0.9736609286284874	0.916	0.912	0.908	0.804094137155548	0.9888965510589869	0.884	0.884	0.884	0.8278071338531314	0.9907400035335394	0.44802867383512546	0.15127919911012236	0.42243215708067056	0.09597573400018525	0.3467650103519669	0.0676371635610766	0.2820618783921536	0.04081604540320137	0.9167593622543566	0.9331758821894971	0.8939052795031056	0.8411852219191669	14
0.952	0.788	0.788	0.7735043856133366	0.9754999515421834	0.932	0.928	0.928	0.7954824735183115	0.9895062515526866	0.9359999999999999	0.9359999999999999	0.9359999999999999	0.8175524264407603	0.991116224234285	0.884	0.884	0.884	0.8438944297866131	0.9908641911386106	0.3583247334021328	0.07653938768489853	0.33200792766010156	0.053003839960361704	0.33036109064112007	0.05169491525423729	0.2893097229053943	0.043832322238618354	0.9747678018575852	0.9526198439241917	0.8930729550478997	0.809476963436629	15
0.968	0.692	0.676	0.7455778428579046	0.9568568211598365	0.952	0.944	0.924	0.7753841345894972	0.9800957317443227	0.9199999999999999	0.9199999999999999	0.9199999999999999	0.8000809417674987	0.9881502525252526	0.876	0.876	0.876	0.827812833125444	0.9906534480608555	0.4534547152194211	0.1437908496732026	0.42430034982508746	0.13277111444277861	0.37676767676767675	0.08598484848484848	0.3042368125701459	0.050448933782267114	0.9291316526610645	0.9047976011994003	0.8821969696969697	0.8301346801346801	16
0.988	0.828	0.824	0.7611377481312824	0.979271670090475	0.968	0.968	0.968	0.7969048221299121	0.9906351525874167	0.9359999999999999	0.9359999999999999	0.9359999999999999	0.8234802512949159	0.9914429898339794	0.908	0.908	0.908	0.8424162994891782	0.9911504424778761	0.3963675213675214	0.0904977375565611	0.3611111111111111	0.08132969034608378	0.3305785123966942	0.04298008240083864	0.2920353982300885	0.038348082595870206	0.9950980392156863	0.958948087431694	0.913552256271484	0.7920353982300885	17
0.944	0.6559999999999999	0.6559999999999999	0.7667309376601185	0.968560029758047	0.9199999999999999	0.9	0.9	0.7777999955867307	0.9817220829424169	0.944	0.944	0.944	0.8050115796416999	0.9905142704488687	0.892	0.892	0.892	0.8303411978965296	0.9909844054580896	0.34724088172364037	0.07869333731402697	0.35522364469732887	0.07847321005215743	0.3278986808398573	0.04812181282769518	0.28728070175438597	0.0390675763482781	0.9043140767278699	0.933262209577999	0.9065574947927889	0.8389376218323588	18
0.948	0.772	0.772	0.746240699925361	0.9691861308942142	0.964	0.964	0.96	0.7873372274680699	0.9892315532383378	0.972	0.972	0.972	0.8205173921034397	0.9916328052482306	0.892	0.892	0.892	0.8345931915988847	0.9909902597402598	0.37309344790547794	0.09817400644468313	0.3569576590966965	0.08767969997916522	0.31137379758840267	0.04658357042857787	0.32459415584415585	0.055573593073593074	0.9791084854994629	0.9667338009583999	0.9341891342636499	0.8423701298701298	19
0.964	0.6639999999999999	0.6479999999999999	0.7512836654590993	0.9576883476731451	0.944	0.9279999999999999	0.916	0.775740910330524	0.9792046852099536	0.9119999999999999	0.9119999999999999	0.9119999999999999	0.8008566847871085	0.988789152922239	0.9	0.9	0.9	0.8276054201018349	0.9910650179497408	0.45093839249286005	0.11954304365565076	0.4568711219611433	0.0886735835622012	0.36260914227015917	0.07591165896250643	0.3363116606834198	0.04451535700039888	0.8578641370869033	0.8949496490692708	0.9079352850539291	0.8531711208615875	20
0.972	0.8200000000000001	0.8200000000000001	0.7625278010803322	0.9698598934348588	0.932	0.932	0.932	0.785688741211091	0.9873527887072507	0.924	0.924	0.924	0.8174411754831479	0.991117582138466	0.9	0.9	0.9	0.8341718722234441	0.9909902597402598	0.3756664127951257	0.12680883472962678	0.36626878868258184	0.08157726692209451	0.3046101949025487	0.051986506746626686	0.25351731601731603	0.043533549783549785	0.9558739527798934	0.9699012673150604	0.9264617691154423	0.8691558441558442	21
0.932	0.5720000000000001	0.56	0.7396869108031636	0.9568915801614764	0.976	0.944	0.9279999999999999	0.7673369176919406	0.9765320294784581	0.912	0.912	0.912	0.8000064188928664	0.9886268033654877	0.9	0.9	0.9	0.8234491979741141	0.9908028238966937	0.519880174291939	0.21663943355119825	0.49196428571428574	0.15783730158730158	0.3656278055662434	0.07895344363216622	0.33445083014048527	0.053639846743295014	0.8925653594771241	0.8970238095238094	0.8857252789534436	0.8128991060025543	22
0.956	0.768	0.768	0.7560984251368037	0.9732412098298677	0.968	0.968	0.968	0.7895591802723595	0.9888389394067573	0.944	0.944	0.944	0.8143914816051896	0.9911692977715767	0.876	0.876	0.876	0.8412471866646416	0.9908582401068626	0.4118115942028986	0.1305072463768116	0.37919172589757605	0.08545197740112993	0.3361105125811008	0.06635303694127223	0.31171035787833246	0.04413647242166193	1.0	0.954209950792783	0.9279968397615457	0.8038904658540658	23
0.952	0.596	0.58	0.7379115900950689	0.9404823833897323	0.948	0.9279999999999999	0.9119999999999999	0.778946980842829	0.9821945104593769	0.944	0.94	0.94	0.8037526588109146	0.9885335552197417	0.888	0.888	0.888	0.8271292352524965	0.9909098287476665	0.5190965613500824	0.16755487882248446	0.3969183359013868	0.09740626605033384	0.365819209039548	0.05956347481771211	0.30630630630630634	0.04504504504504504	0.8338408831366578	0.8797380585516179	0.8553527451832537	0.8153153153153153	24
0.98	0.8200000000000001	0.8200000000000001	0.7670422904532321	0.9820565218980155	0.972	0.972	0.972	0.7914047326832115	0.9894672340860755	0.956	0.956	0.952	0.8231979130594702	0.9915241082764181	0.908	0.908	0.908	0.8405625521147206	0.9911892563266573	0.3851865955826352	0.08146103071845648	0.3194914871516958	0.08649460326062414	0.32944695684944414	0.04922743546259657	0.25838379133674894	0.03376804843968328	0.9852913175932978	0.9629792711014767	0.8868004522328999	0.8106272317963049	25
0.9319999999999999	0.536	0.528	0.721830597697781	0.9401249339279053	0.948	0.888	0.872	0.7621306462528732	0.9762243824890627	0.952	0.948	0.944	0.7938468024971237	0.987575409365125	0.892	0.892	0.892	0.816403092615614	0.9904146725839096	0.5631458094144661	0.20945273631840797	0.488843984171087	0.1362717858044961	0.3827683615819209	0.08333333333333334	0.3484307359307359	0.049756493506493506	0.8862227324913892	0.9128988801885998	0.8728813559322034	0.8509740259740259	26
0.952	0.744	0.74	0.7692275183187144	0.9757238417304914	0.952	0.948	0.948	0.7907853971208636	0.9894115713346483	0.952	0.952	0.952	0.8175796348365232	0.9910631099356619	0.896	0.896	0.896	0.8337206225796872	0.9910167579761522	0.38691869538077406	0.10972612359550561	0.322008547008547	0.07172364672364673	0.3320039880358924	0.056236053743531314	0.31106993232355784	0.045520464067031904	0.9679307116104869	0.9408119658119658	0.9112662013958126	0.8038188849500483	27
0.976	0.7	0.6839999999999999	0.7539846767669007	0.9627373875933547	0.916	0.9	0.88	0.7658201885894497	0.9770454889323759	0.948	0.948	0.944	0.7971534836781403	0.9883056805246495	0.884	0.884	0.88	0.823662083731969	0.9906019261505223	0.4736625514403292	0.14094650205761317	0.4382716049382716	0.10810810810810811	0.39968637027460563	0.09033014915367857	0.31889018756609333	0.04531919630433572	0.9179012345679012	0.8997747747747747	0.8558500323206206	0.8127400233761897	28
0.984	0.736	0.736	0.7555654210812691	0.9632604552643786	0.94	0.924	0.916	0.7803662205848803	0.985626777120894	0.936	0.932	0.932	0.8211966035458613	0.9913418346087788	0.908	0.908	0.908	0.8365449716991857	0.9910728026205866	0.4243498817966903	0.15563435776201734	0.39753368929570304	0.1121027205695398	0.3204022988505747	0.051539935160624814	0.3007257727652465	0.045739348370927316	0.9780141843971631	0.9299771167048054	0.8926097848511642	0.8316885964912281	29
0.948	0.628	0.624	0.7429986294066471	0.9454224960306015	0.892	0.876	0.872	0.7703487137417249	0.9797667754990987	0.9199999999999999	0.9199999999999999	0.9159999999999999	0.7993026991748997	0.9898975710848268	0.856	0.856	0.856	0.824485100310731	0.9906533892382949	0.5023381196016945	0.17164548605380425	0.4081930415263749	0.11919191919191918	0.37100840336134455	0.07452253628724217	0.34131143722338697	0.05934078732820871	0.8909886119821753	0.9171717171717171	0.8775401069518716	0.864517819706499	30
0.972	0.716	0.716	0.7680587214947692	0.9703679389527136	0.964	0.944	0.944	0.7825651766248254	0.9853763165422671	0.92	0.92	0.92	0.8145089089451463	0.9905552664333926	0.876	0.876	0.876	0.8320939126465061	0.9905711469738536	0.41529338327091136	0.12292967124427799	0.4040316981493452	0.09315521080226964	0.3392569066344021	0.059538213349465616	0.3060239595753137	0.041815704309316984	0.9496878901373283	0.9450190332543273	0.9131881427707199	0.8332055867824901	31
0.98	0.56	0.552	0.734686793201156	0.9548595168860321	0.972	0.9359999999999999	0.924	0.7720272071768136	0.979626468624758	0.896	0.896	0.896	0.7963393250323056	0.9869078088871592	0.94	0.94	0.94	0.8242189171728238	0.9914892075909025	0.530513468013468	0.18371212121212122	0.47482508745627183	0.13142178910544727	0.3927698032961191	0.101010101010101	0.2864334347385195	0.04543918103240137	0.8825757575757576	0.883095952023988	0.8660287081339713	0.8043242068665797	32
0.98	0.744	0.736	0.7527905578219432	0.9696471772325118	0.976	0.968	0.964	0.7846300444580212	0.988391773672108	0.948	0.948	0.948	0.8151493766676581	0.9914903846153846	0.916	0.916	0.916	0.8343030406312557	0.9912648764113519	0.41092055982653264	0.10589394835403114	0.3789715335169881	0.08297750229568412	0.34594017094017093	0.06047008547008547	0.31632082188994	0.05108839385616926	0.9785925487876996	0.9667699724517906	0.9197649572649573	0.8552410741531888	33
0.952	0.528	0.516	0.7293596227094795	0.9428844308325793	0.96	0.924	0.916	0.7599398640363487	0.9745640973724066	0.94	0.94	0.932	0.7981471862177842	0.9889839522850438	0.868	0.868	0.868	0.8256135293589377	0.9900519072166681	0.5605512696882031	0.23240115718418516	0.4599288075260615	0.1411772184083397	0.3690441104234207	0.0872261518813243	0.29959286209286207	0.04856779856779857	0.8821118611378977	0.921395881006865	0.841217211906867	0.818563756063756	34
0.968	0.792	0.792	0.7597474500177983	0.9707172737475768	0.964	0.964	0.96	0.7796366381003936	0.985779832485653	0.94	0.94	0.94	0.8058736990664981	0.9907599269520027	0.908	0.908	0.908	0.8341251209448874	0.9910721278095387	0.42592592592592593	0.11616161616161616	0.40985922015374643	0.10959062702602573	0.351755275484089	0.061012120334154235	0.3112094395280236	0.058997050147492625	0.9696969696969697	0.9538066129480411	0.9234390844560336	0.8141592920353982	35
0.92	0.616	0.604	0.741363345524611	0.950338779943122	0.9279999999999999	0.904	0.892	0.7698192260416745	0.9807260509126363	0.908	0.908	0.908	0.7947725350464999	0.9874886091203108	0.856	0.856	0.852	0.8272870910777248	0.9905626780626781	0.5101276197166609	0.1917515513405924	0.43756038647343	0.12124261943102524	0.38715358715358716	0.10297850297850297	0.32443019943019946	0.07413342830009498	0.9482788900597119	0.8931159420289855	0.8941724941724942	0.7727920227920227	36
0.984	0.736	0.72	0.7494267145415896	0.9682244391413708	0.964	0.964	0.956	0.7787268697891877	0.9870994484661443	0.924	0.924	0.92	0.8146258060107	0.9908506616257089	0.896	0.896	0.896	0.8412836818642482	0.9910650179497408	0.4902832674571805	0.14797430830039526	0.4020521081383947	0.10753140028948967	0.33478260869565213	0.059420289855072465	0.3211009174311926	0.06294375747905864	0.9720849802371542	0.9581524022972405	0.9043478260869565	0.8792580773833267	37
0.968	0.496	0.492	0.7580042596125605	0.9494729199583454	0.9319999999999999	0.888	0.884	0.7644801838295803	0.9790956626721697	0.912	0.908	0.904	0.7995469523951877	0.9883811691935127	0.928	0.928	0.928	0.819387955565865	0.9912300039177069	0.4792549435028248	0.1572210451977401	0.46773311457478806	0.14781241454744326	0.38194281237759503	0.06641859250554902	0.3261612783351914	0.04882943143812708	0.8859904661016949	0.9235028712059065	0.8852330591461026	0.8147528799702712	38
0.948	0.688	0.6839999999999999	0.7621789141225126	0.9754647526537527	0.944	0.944	0.944	0.7815576057948647	0.986363456202933	0.948	0.948	0.944	0.8116409621190402	0.9910808823500931	0.94	0.94	0.94	0.8359125998436637	0.9914892075909025	0.3687996711427789	0.09137206540604732	0.3939176245210729	0.09185823754789273	0.3482692538028507	0.057767397293088996	0.31352310589598725	0.053913757303587814	0.9765689229926007	0.9573275862068966	0.9147682357168523	0.8810299869621904	39
0.98	0.62	0.6	0.7375539964134825	0.9525506921160884	0.944	0.916	0.908	0.7626852582354069	0.976373718658101	0.896	0.896	0.896	0.7971995801229826	0.9887595663265305	0.888	0.888	0.888	0.8243091271940667	0.9907946747523355	0.5709459459459459	0.2375533428165007	0.4651644651644652	0.16274281274281271	0.4017857142857143	0.08482142857142858	0.33791476903057904	0.05429950119279982	0.8862019914651493	0.9061771561771561	0.8839285714285714	0.8547495120364346	40
0.856	0.624	0.616	0.763310010082384	0.9746971624664973	0.952	0.94	0.9359999999999999	0.783920719588824	0.9870552510845779	0.948	0.948	0.948	0.8069916882662099	0.99134382641006	0.884	0.884	0.884	0.8345738555124786	0.990909090909091	0.35912664743480965	0.1209344419933254	0.39354020296643244	0.09679937548790007	0.3179733903540033	0.036516987407935374	0.3075757575757576	0.048484848484848485	1.0	0.9743120608899297	0.9201354240912331	0.8045454545454545	41
0.92	0.488	0.484	0.7537062710199355	0.9529369345158112	0.932	0.9	0.892	0.7767784739723702	0.9787941058301821	0.9359999999999999	0.9319999999999999	0.9279999999999999	0.804376901203786	0.9895146178494008	0.896	0.896	0.892	0.8247240269187235	0.9909098287476665	0.4734517304189435	0.19253187613843353	0.43362558987558986	0.14359448734448738	0.3824462285657647	0.09188224799286351	0.2927927927927928	0.05105105105105105	0.8758196721311475	0.8745173745173744	0.8884924174843889	0.8378378378378378	42
0.972	0.656	0.648	0.7533046977133658	0.9452143006382085	0.94	0.924	0.916	0.7778298303297324	0.9851904119400414	0.916	0.916	0.916	0.8087579219013085	0.9898606011958805	0.896	0.896	0.896	0.8334688329521766	0.9910297666934835	0.5062782776676327	0.17716435361699967	0.39148232901093305	0.10475464022374778	0.34400437525437527	0.06581959706959707	0.3125636899973183	0.049275945293644416	0.9816226933048651	0.9170480549199085	0.8828983516483516	0.838535800482703	43
0.964	0.516	0.5	0.7337629524340348	0.9372567443533668	0.944	0.8600000000000001	0.8400000000000001	0.7568653602260913	0.9703655377967514	0.92	0.916	0.912	0.7968051875642223	0.9883040935672515	0.888	0.888	0.884	0.8201389826929457	0.990620944822419	0.5206920535559034	0.22365675534689616	0.4772534013605442	0.16284013605442177	0.3845029239766082	0.08918128654970758	0.36193011193011193	0.052784602784602785	0.9092331768388107	0.9241071428571428	0.9210526315789473	0.8189598689598689	44
0.984	0.724	0.724	0.7611526020163474	0.9676312764874906	0.976	0.968	0.96	0.782234957716248	0.9820437156489534	0.964	0.964	0.964	0.8151223229402372	0.9914209229860749	0.86	0.86	0.86	0.8381932320168859	0.9906533892382949	0.4302396674003424	0.12896388685090077	0.40420631062342294	0.12083015024191496	0.33319557331129174	0.06219864995178398	0.2959760074539949	0.0484509666899604	0.961054047444363	0.9623932217515105	0.9417963906874225	0.855083857442348	45
0.916	0.52	0.508	0.7522869254280671	0.9555386681431279	0.956	0.904	0.9	0.7673046067663013	0.978061185781972	0.908	0.904	0.9	0.7997690038572274	0.9878859869286425	0.884	0.884	0.88	0.82644153517238	0.9908970539556439	0.49991691591890985	0.18070787637088737	0.4487989886219975	0.1318742098609355	0.3940555204382638	0.09626527602191319	0.2908529184596712	0.03933576078561182	0.8829760717846461	0.9289664981036663	0.8977164981036663	0.7984111221449851	46
0.98	0.6839999999999999	0.6679999999999999	0.750991957546296	0.9652737025719196	0.956	0.944	0.9279999999999999	0.7805243329375295	0.987141882868786	0.928	0.928	0.924	0.8156897078292544	0.9902871221810384	0.912	0.912	0.912	0.8369823793138083	0.9912273951519815	0.5139726289597091	0.15255048329983728	0.4201928559034233	0.10476934136486452	0.32315092453773114	0.06203148425787107	0.3027959471591638	0.04536360138514813	0.9825581395348837	0.9657172603554696	0.9047226386806597	0.8684109272797229	47
0.964	0.632	0.624	0.744832156973938	0.9512201188843165	0.968	0.96	0.944	0.7788299868430726	0.9837452933016251	0.944	0.944	0.94	0.810153431511782	0.9907660915126351	0.912	0.912	0.912	0.8355170845086815	0.9911490804836443	0.5146502057613169	0.1662551440329218	0.43400383141762455	0.13697318007662834	0.36322371915592255	0.07806992129026027	0.33046043350006415	0.04971142747210465	0.9619753086419753	0.9616379310344827	0.9149645081848472	0.8549826856483262	49
0.96	0.516	0.512	0.7419386262125609	0.9474788784678895	0.924	0.872	0.864	0.7636834172827618	0.9722222222222222	0.9	0.9	0.892	0.8049511302420315	0.9899615801190885	0.892	0.892	0.892	0.8270818976346992	0.9910312097812097	0.5356939356939358	0.2260887260887261	0.48611111111111116	0.16049382716049382	0.3811899780031117	0.05982080583722303	0.30186883311883317	0.038891570141570145	0.8980463980463981	0.8703703703703703	0.8524464831804281	0.8205839768339769	50
0.992	0.732	0.724	0.7553775194585606	0.965317001478676	0.948	0.94	0.9359999999999999	0.7771950148270377	0.9805599799938443	0.94	0.94	0.9359999999999999	0.8113424499281425	0.9900209679901508	0.924	0.924	0.924	0.8327560556679656	0.9913036902601331	0.4630354957160343	0.14206446348429214	0.402046783625731	0.09217836257309941	0.3548976608187135	0.058845029239766075	0.29988404920346845	0.04784230691671708	0.9783965728274173	0.931359649122807	0.906578947368421	0.8520114942528736	51
0.94	0.532	0.508	0.747694097175075	0.9455606524268976	0.964	0.912	0.884	0.7696118706019611	0.9752968492280532	0.932	0.932	0.928	0.8003770125842506	0.989315290615276	0.892	0.892	0.892	0.8245003949891028	0.9903860739965542	0.4988420181968569	0.23928866832092638	0.4721949221949222	0.1478842478842479	0.3735909822866345	0.09191130930261365	0.34391382699868933	0.060138160768894715	0.858560794044665	0.9231367731367732	0.8705314009661835	0.8600098296199215	52
0.912	0.688	0.688	0.7553090387307235	0.9591671173607355	0.96	0.952	0.948	0.7841058363188766	0.9863531417264677	0.968	0.968	0.964	0.8099844849944888	0.9910100867806539	0.888	0.888	0.888	0.8379550044959752	0.9909880652756353	0.4224806201550388	0.11046511627906977	0.4163461994967479	0.09559416987133837	0.3720385674931129	0.07746786042240587	0.3124137371113096	0.048009526129198135	0.9825581395348837	0.9450932915539096	0.9004132231404959	0.8146870179426808	53
0.96	0.5680000000000001	0.544	0.7566056492597009	0.9586365530460872	0.94	0.92	0.908	0.7670264840025773	0.9797672825034256	0.9	0.9	0.892	0.8018849718415706	0.9877948200372186	0.896	0.896	0.896	0.8278791454387793	0.9907078481006104	0.5001083423618634	0.2210184182015168	0.4610308958236298	0.13960047611654502	0.40213427713427713	0.10914039039039039	0.34848484848484845	0.05988200589970501	0.8981581798483207	0.8679941002949852	0.9237451737451738	0.8299275945293645	54
0.96	0.716	0.716	0.7526045831937488	0.9548588274862002	0.956	0.944	0.944	0.7788518988604551	0.9824044814708417	0.908	0.904	0.9	0.803016041847612	0.9900241502961773	0.948	0.948	0.948	0.8315546767638446	0.9914185962672748	0.49377705627705626	0.11415667665667667	0.4449152542372881	0.12146892655367231	0.3703659411624013	0.06379388237795316	0.33893557422969184	0.05339932583202772	0.9496128871128872	0.9279661016949152	0.91521167184884	0.8227816550348953	55
0.976	0.5880000000000001	0.5800000000000001	0.746829699092648	0.9520469674556213	0.968	0.94	0.9279999999999999	0.7697226582295379	0.9794088632579498	0.948	0.948	0.948	0.800170677959217	0.9899193239097086	0.868	0.868	0.864	0.825138027091002	0.9903969230961276	0.4854166666666666	0.1907051282051282	0.47160273565269106	0.1570770145703241	0.3698717948717949	0.07884615384615384	0.3133699162593958	0.06329132012918345	0.9519230769230769	0.9490038655961939	0.8987179487179487	0.8469947697847895	56
0.972	0.688	0.6839999999999999	0.7576904415313819	0.9524680760136001	0.972	0.948	0.94	0.7706560570738129	0.983117369568351	0.944	0.944	0.944	0.8082228317504896	0.9910986812896898	0.9319999999999999	0.9319999999999999	0.9319999999999999	0.8337956522856018	0.9912893282312925	0.4915845648604269	0.12267378215654079	0.44222399535760915	0.12353111852604093	0.34040795805501683	0.06502430031841797	0.3146825396825397	0.060515873015873016	0.9591543513957307	0.9324677208762513	0.8815628815628815	0.8610119047619048	57
0.952	0.616	0.604	0.7351058150322807	0.9459457303437647	0.94	0.9	0.892	0.7686655636372339	0.9763297341309664	0.908	0.908	0.896	0.7961128670955322	0.98892204978948	0.88	0.88	0.88	0.8266665003271246	0.9908203507740545	0.5850883350883351	0.24075699075699075	0.4876811594202899	0.15369028448738595	0.40913922772329847	0.08331340189747269	0.2889660493827161	0.04398148148148148	0.8415233415233416	0.9107890499194847	0.910786893087778	0.8543320105820106	58
0.956	0.6639999999999999	0.6639999999999999	0.7676638748387079	0.9706035272031776	0.964	0.952	0.944	0.7779474356216156	0.9836815261356119	0.96	0.96	0.956	0.8088408194110677	0.9910495893447816	0.868	0.868	0.868	0.8325903700418487	0.99077851436342	0.45284576534576537	0.11213092463092464	0.468960233666116	0.11718020541549953	0.34615384615384615	0.062467890336742785	0.3081761006289308	0.06319054903960564	0.9879079254079255	0.9618975795446384	0.9248283592545887	0.8387302396736359	59
0.984	0.5640000000000001	0.548	0.7352739626280216	0.9397940697422125	0.964	0.904	0.888	0.7618294842455609	0.9748586323728426	0.904	0.9	0.896	0.8014308250756916	0.9885803153662602	0.88	0.88	0.88	0.8289904310242173	0.9909060846560847	0.5744506278538812	0.23166381278538814	0.4718336586423769	0.15341032314031663	0.3962103696616971	0.10272662042573547	0.3045634920634921	0.04083994708994709	0.9071061643835616	0.9140370852309694	0.9105477158574504	0.8458994708994709	60
0.956	0.744	0.74	0.7556627778971156	0.962038575972094	0.952	0.932	0.932	0.783879191620019	0.9857524393145546	0.952	0.952	0.952	0.8117945016777017	0.991142267689286	0.892	0.892	0.892	0.8354969025459366	0.9910312097812097	0.44629629629629625	0.1256335282651072	0.36636937941285763	0.0862876254180602	0.36012116892373486	0.05026134473746734	0.287001287001287	0.049348455598455604	0.9836257309941521	0.9439241917502788	0.9283321454027085	0.8787001287001287	61
0.96	0.588	0.5680000000000001	0.7560943753939215	0.9560549925390309	0.948	0.9279999999999999	0.916	0.7719049518535739	0.9798535399300978	0.9	0.9	0.892	0.8052353448085663	0.9894071838498326	0.872	0.872	0.872	0.8241317537414516	0.9906990036301846	0.5372576268943154	0.18284693269803454	0.47725307700132236	0.13949496490692706	0.38555913113435236	0.0688120139447573	0.29650240725007077	0.048994619088077035	0.8815763351201111	0.9124198962465669	0.9018101367658891	0.8426508071367884	62
0.968	0.704	0.696	0.7602312047506246	0.9627340722481217	0.94	0.94	0.932	0.7743325302907794	0.9818283994135393	0.9359999999999999	0.9359999999999999	0.9359999999999999	0.8138163730489016	0.9909387503847338	0.924	0.924	0.924	0.8319842386659938	0.9912662090007628	0.4538407329105004	0.11865750528541227	0.439127124471952	0.12725955398369193	0.3898391812865497	0.06249999999999999	0.3347063310450038	0.04944063056191203	0.9828224101479915	0.9355658709106984	0.8888157894736842	0.8079328756674294	63
0.988	0.628	0.604	0.7453494353913706	0.9403544265776628	0.972	0.9359999999999999	0.9239999999999999	0.7702313609494922	0.9748619082470206	0.912	0.912	0.912	0.8053603916135752	0.9893499258353757	0.888	0.888	0.888	0.8304197222302692	0.9908286665043422	0.5712238212238212	0.20083070083070084	0.4834133293335333	0.17176641167941603	0.3701765188834154	0.08189655172413793	0.33333333333333337	0.06156156156156156	0.9067216567216567	0.9397405129743512	0.9039408866995073	0.8783783783783784	64
0.972	0.688	0.6839999999999999	0.7517581006061391	0.955213157378336	0.968	0.964	0.96	0.7811209754117324	0.9824999999999999	0.9279999999999999	0.9279999999999999	0.9279999999999999	0.8139333311458273	0.9902213881012091	0.9279999999999999	0.9279999999999999	0.9279999999999999	0.8322574393572764	0.9913735405666692	0.4899954212454213	0.14125457875457875	0.4361111111111111	0.12777777777777777	0.35713750187434395	0.07920977657819762	0.3011080538410054	0.050209464316700134	0.9780219780219781	0.9333333333333333	0.9392712550607287	0.8272477132445899	65
0.964	0.54	0.532	0.7353641279765069	0.9364965158809861	0.952	0.912	0.9	0.7657097022899007	0.971052901370338	0.936	0.936	0.936	0.8076428445776704	0.989334502155015	0.88	0.88	0.88	0.8285751532902833	0.9904774152459338	0.6059027777777778	0.24577294685990336	0.4993282756440651	0.1719219219219219	0.37606837606837606	0.09259259259259259	0.3312389770723104	0.05164241622574956	0.9397644927536232	0.8979374110953058	0.9188034188034189	0.8411044973544974	66
0.948	0.632	0.632	0.7581116621384749	0.9560967793622817	0.972	0.94	0.94	0.7763765532480342	0.9816473452359191	0.968	0.968	0.96	0.807061675983832	0.9907013143029556	0.9279999999999999	0.9279999999999999	0.9279999999999999	0.8350572658000258	0.99130492850915	0.4831223628691983	0.16666666666666669	0.43853230947551436	0.11349367333140153	0.3871516920297408	0.06941838649155722	0.3148230746357419	0.06460005947071068	0.9746835443037976	0.9659518980005796	0.913174900979779	0.8568986024382992	67
0.992	0.512	0.496	0.754268648391728	0.9527235243055556	0.972	0.92	0.896	0.763114994531601	0.9729751275510203	0.9199999999999999	0.9199999999999999	0.9159999999999999	0.8033239268606156	0.9895818316511344	0.892	0.892	0.892	0.8253766932251464	0.9908713155499544	0.5284722222222222	0.1875	0.48363095238095233	0.15625	0.36838957601669464	0.06878912811116202	0.3492351046698873	0.049047235641438536	0.91875	0.8973214285714286	0.8866239120476409	0.8609903381642512	68
0.968	0.76	0.748	0.7575606586413329	0.9622407790021427	0.9359999999999999	0.932	0.912	0.7735566422097635	0.9790595402858686	0.9319999999999999	0.9319999999999999	0.9319999999999999	0.8057986016808069	0.9887911584844327	0.916	0.916	0.916	0.8305515262426404	0.9911892622479157	0.4467592592592593	0.13552188552188552	0.4198110766045549	0.13703416149068326	0.37209530827806436	0.08291574551707198	0.3027714213068904	0.04365624205441139	0.9734848484848485	0.9295031055900621	0.8841562269712602	0.8471395881006865	69
0.988	0.624	0.604	0.7492437865992285	0.948613961337724	0.964	0.9239999999999999	0.916	0.7634590442269544	0.9731694730406956	0.956	0.952	0.944	0.7989881835681835	0.9883464838170355	0.908	0.908	0.904	0.8315259717764472	0.99106155599886	0.5301860301860302	0.19234819234819234	0.4585749898249898	0.13955026455026454	0.364498742364355	0.07501497185291653	0.3404388714733543	0.05329153605015674	0.9407686907686907	0.9306700244200244	0.915199425080848	0.8281347962382445	70
0.964	0.6799999999999999	0.6759999999999999	0.7498756260578193	0.953489506771166	0.964	0.936	0.924	0.7719127067305356	0.9805572064042941	0.948	0.948	0.948	0.8042216637352284	0.9903576320403243	0.916	0.916	0.916	0.8364664697378679	0.9912253694581281	0.470164609053498	0.13954358398802844	0.4271864067966017	0.127023988005997	0.38650284900284904	0.07727920227920226	0.3216851395730706	0.06424466338259441	0.9464085297418631	0.9652923538230884	0.907051282051282	0.8200431034482758	71
0.996	0.6	0.584	0.7380932280135225	0.941360279198117	0.956	0.92	0.912	0.7705291504147409	0.9722709238273193	0.952	0.952	0.94	0.7992294736547891	0.989322325180353	0.912	0.912	0.912	0.8292045393624534	0.9907575071419572	0.5477977977977979	0.22134634634634634	0.4337027914614122	0.1448583743842365	0.4027958858467333	0.09075764160509922	0.3274336283185841	0.04531229960241118	0.8836336336336337	0.9431958128078818	0.893705635231059	0.8246248557137361	72
0.956	0.6839999999999999	0.6759999999999999	0.7570479535449528	0.9617177558895575	0.964	0.956	0.944	0.7864182704888362	0.9854999934240615	0.9279999999999999	0.9279999999999999	0.9279999999999999	0.8078378912783024	0.9903840702947846	0.916	0.916	0.916	0.8340622317510444	0.9911517807852519	0.47546113306982873	0.10201392810088461	0.4439171699741157	0.10794746428913814	0.33779761904761907	0.05317460317460318	0.3142362447095036	0.05118635372579197	0.9631564088085827	0.915731952832902	0.8925595238095239	0.8462100808003079	73
0.976	0.596	0.58	0.7393760105883329	0.9352015468586745	0.956	0.92	0.9	0.7647077712576682	0.9733342112933747	0.96	0.956	0.944	0.8024204481402604	0.9894758704515856	0.88	0.88	0.88	0.8324788466379782	0.9905366452538624	0.556158041603247	0.1999302384576357	0.4668141592920354	0.1512062789717657	0.39486166007905144	0.10603665109593963	0.3345011678345012	0.06556556556556556	0.9037290715372908	0.9289269911504425	0.9317283507006827	0.871996996996997	74
0.984	0.736	0.724	0.7566150457858414	0.9631144028946226	0.9279999999999999	0.924	0.912	0.7752630463676988	0.9807413186561676	0.94	0.94	0.936	0.8111180474055972	0.9906037314475833	0.908	0.908	0.908	0.8397046600140147	0.9909146870365707	0.45645095645095646	0.14350834350834352	0.42833140951648074	0.13596254969860203	0.3546394537773848	0.058674722467825915	0.30935672514619883	0.0506113769271664	0.9722832722832724	0.9253174297806849	0.9356027114647805	0.8395534290271132	75
0.984	0.62	0.6040000000000001	0.7455501630736581	0.9504843089499174	0.96	0.936	0.916	0.7737966509981489	0.9789897022262485	0.94	0.94	0.94	0.8103393959643123	0.9895295006693882	0.892	0.892	0.892	0.8300117705113559	0.9906208735127495	0.525161669606114	0.228424456202234	0.4424357996440376	0.14556318332062035	0.39037876019973206	0.08989160881744002	0.3111692142665594	0.05234647358541164	0.899647266313933	0.951906941266209	0.923492875411034	0.8521721641190667	76
0.944	0.6839999999999999	0.6639999999999999	0.754620487358808	0.9636074628012992	0.98	0.972	0.948	0.781071181550095	0.9815379993861783	0.96	0.96	0.96	0.8110150174405364	0.990423635318612	0.92	0.92	0.92	0.832143936251698	0.9912662090007628	0.4767761575096971	0.13543968183826777	0.43879077054550636	0.11254332241371126	0.3500023345940141	0.06285894382966803	0.31151792524790234	0.04068141367912535	0.9755486816909706	0.9450932915539096	0.8742470934304525	0.8297101449275363	77
0.992	0.5640000000000001	0.54	0.7434190546465571	0.9452180204436682	0.964	0.9239999999999999	0.9	0.7683622084293484	0.9750709382737532	0.9359999999999999	0.9359999999999999	0.9359999999999999	0.801233699697534	0.9893727737143415	0.9	0.9	0.9	0.829707249273993	0.9910311050008593	0.5383377231489611	0.21224758560140472	0.4801248617038091	0.12873399715504977	0.3547103051747015	0.0740576932527397	0.3067852437417655	0.05500658761528327	0.9036435469710272	0.9108582266477003	0.9274657231313578	0.8312252964426877	78
0.956	0.656	0.652	0.7543162817989679	0.9538377894553645	0.956	0.944	0.9319999999999999	0.7726933175568489	0.9788226662807387	0.952	0.952	0.952	0.8052970538375055	0.9897430096715503	0.88	0.88	0.88	0.8333576014462428	0.9907346168920244	0.4798573437813944	0.1276622463331324	0.4637435519528371	0.1214566445590764	0.3376647834274953	0.07290489642184558	0.3135471781305115	0.05131172839506172	0.9936708860759493	0.9442520265291083	0.9076977401129944	0.8349867724867726	79
0.988	0.6439999999999999	0.628	0.7513337465274604	0.9515482977453195	0.968	0.94	0.924	0.7619849882874685	0.9720815810235812	0.924	0.924	0.912	0.807427661580055	0.9898447341379857	0.9	0.9	0.9	0.8321270509691956	0.9908728460060303	0.5540334855403348	0.2281474233529028	0.49347826086956526	0.1501624187906047	0.3813902783121713	0.07015518789277927	0.35480895915678523	0.0530961791831357	0.956539465101109	0.9048350824587706	0.8507118122354751	0.8444664031620553	80
0.976	0.6679999999999999	0.66	0.746125671490357	0.9430622837370242	0.96	0.9319999999999999	0.92	0.7720353411369503	0.9789581261154041	0.9319999999999999	0.9319999999999999	0.9279999999999999	0.809943741471424	0.9908891515283782	0.928	0.928	0.928	0.8309818005963086	0.9913793103448276	0.503921568627451	0.17585784313725492	0.4373093311146409	0.1046315205607241	0.3685131412404139	0.0791080336534882	0.30747126436781613	0.040229885057471264	0.9816176470588236	0.9522350805536646	0.935410617228799	0.875	81
0.984	0.612	0.604	0.7431098260462324	0.9479239419010195	0.952	0.924	0.912	0.774180275184795	0.9752835886653064	0.9279999999999999	0.9279999999999999	0.92	0.8095607776685183	0.9896555795636743	0.9159999999999999	0.9159999999999999	0.9159999999999999	0.8313780692721258	0.9912528647822766	0.5566092963353237	0.20972368575108302	0.46652558676414	0.14320892651019623	0.3795624117765679	0.07524198427102238	0.32235803412274	0.05388337153043035	0.9538110291534949	0.9167756829549827	0.9174984875983061	0.8386936592818945	82
0.984	0.708	0.692	0.7487043858073277	0.9433607328808111	0.9279999999999999	0.9239999999999999	0.9199999999999999	0.7824476170287493	0.9806651744719926	0.932	0.932	0.928	0.8057895187729751	0.9898186682520809	0.9279999999999999	0.9279999999999999	0.9279999999999999	0.8305181407537754	0.99130492850915	0.5080962605117194	0.1489980318482734	0.4169191919191919	0.11729797979797979	0.39224137931034486	0.10488505747126436	0.30196253345227475	0.04301714738824462	0.9590042941492216	0.9382575757575757	0.9439655172413793	0.8966696402022004	83
0.968	0.62	0.612	0.7478865305571594	0.9486685177800713	0.96	0.944	0.9359999999999999	0.7640571055718022	0.9772967343281136	0.964	0.964	0.96	0.799890787736153	0.9897849094116808	0.912	0.912	0.912	0.8296489240299082	0.9911517807852519	0.5722888127853881	0.22625570776255705	0.498623797345025	0.16504688832054562	0.3861379262448781	0.08324652174919556	0.29816596126715406	0.05110940105168654	0.9270547945205478	0.9103032517354768	0.9083269671504965	0.8507887649095807	84
0.96	0.6719999999999999	0.6639999999999999	0.7602398689449938	0.9607598726068944	0.952	0.948	0.936	0.7819124067228156	0.9849514208488568	0.94	0.94	0.9359999999999999	0.807593875395587	0.9899241969570842	0.92	0.92	0.92	0.8284822755847775	0.9911892622479157	0.4866238630283575	0.13655819835595118	0.41595441595441596	0.11680911680911682	0.3818673290473407	0.07127897915449055	0.34502923976608185	0.05821256038647342	0.9757770319568072	0.9615384615384615	0.9227060198714202	0.8691456903127384	85
0.976	0.5920000000000001	0.5840000000000001	0.7461470110956521	0.9491951093470561	0.96	0.94	0.928	0.7755901158315281	0.9806448815788967	0.944	0.944	0.936	0.8091292432221496	0.9900860472867241	0.888	0.888	0.888	0.8274692097961707	0.990990990990991	0.5577397910731244	0.2315922760367205	0.4704603388813915	0.13532763532763534	0.3977429020532469	0.08147902544454269	0.33333333333333337	0.05705705705705705	0.9306742640075973	0.930949167791273	0.9141615089890952	0.8738738738738738	86
0.98	0.6839999999999999	0.6679999999999999	0.7641216525453297	0.9602230183814677	0.972	0.956	0.952	0.7799266262261373	0.9842296738596032	0.944	0.944	0.9319999999999999	0.8128471404297047	0.9909687914245793	0.88	0.88	0.88	0.8323695622843752	0.9905785123966941	0.5108038029386344	0.14885239604340725	0.4185797367615549	0.09659532386805114	0.38350528125767624	0.06708425448292804	0.32727272727272727	0.062121212121212126	0.9590895995390377	0.9457159002613549	0.9184966838614591	0.8363636363636364	87
0.992	0.648	0.64	0.7488273562770085	0.9446317077154038	0.952	0.924	0.916	0.7698729574846647	0.9771456449301545	0.9319999999999999	0.9319999999999999	0.9319999999999999	0.8029692902214332	0.9892752120748389	0.9	0.9	0.9	0.8269669245074296	0.9907137433052946	0.5459482038429406	0.21720969089390144	0.45855580981439104	0.13977879481311975	0.3931343650208794	0.09157455170719725	0.32304835651074587	0.05337389380530973	0.9188596491228069	0.9518688024408848	0.8969786293294031	0.839996839443742	88
0.964	0.6359999999999999	0.628	0.755947353060566	0.9479212276641438	0.956	0.9359999999999999	0.9319999999999999	0.7854883932308736	0.9822329046310813	0.9119999999999999	0.9119999999999999	0.9079999999999999	0.8060193099142713	0.9894697756969968	0.92	0.92	0.916	0.8323756960625182	0.9910380335144564	0.49807023265927375	0.15253315938247444	0.4290714812085483	0.11446818963399656	0.36711501580884254	0.08059918105012182	0.2897406559877956	0.04949148232901093	0.9684442270058709	0.9143699336772292	0.9117555590110402	0.8297101449275363	89
0.98	0.676	0.656	0.7537378125093931	0.956343183106576	0.968	0.948	0.924	0.7721227755851134	0.9788427394248902	0.952	0.948	0.944	0.8050858440508435	0.9896182524679689	0.916	0.916	0.916	0.8283540206835096	0.9910721278095387	0.5048611111111112	0.16825396825396827	0.4746126936531734	0.11689155422288856	0.38182367149758456	0.08792270531400967	0.3215339233038348	0.039823008849557515	0.9452380952380952	0.9221514242878561	0.9068840579710145	0.827433628318584	90
0.948	0.652	0.64	0.7510002415010136	0.9568749999999999	0.976	0.96	0.952	0.780277915707211	0.9792100170768299	0.9319999999999999	0.9319999999999999	0.9319999999999999	0.8170925297934777	0.989427392372028	0.892	0.892	0.892	0.8397211671155311	0.9909038972763087	0.5	0.14583333333333331	0.4452683615819209	0.1274482109227872	0.39748736247398153	0.07575081772227177	0.2999648182728478	0.025615003653487053	0.9625	0.9623587570621469	0.895926256318763	0.8646586019322887	91
0.976	0.648	0.632	0.7434179779919037	0.9388307284731847	0.96	0.924	0.912	0.7679023419622877	0.9727001376343025	0.952	0.952	0.944	0.8105193039057677	0.9901608733122667	0.908	0.908	0.908	0.8307971686278979	0.9911108343777785	0.594997594997595	0.21987066431510874	0.4857934857934858	0.15284515284515282	0.364406779661017	0.08333333333333334	0.30669462566014294	0.04126540333436885	0.9373096039762706	0.898937398937399	0.8898305084745763	0.8722817645231438	92
0.948	0.744	0.732	0.7553390318447762	0.9533724953334732	0.956	0.948	0.948	0.7780294118791062	0.9814859102198845	0.9359999999999999	0.9319999999999999	0.9319999999999999	0.8047982370877844	0.990004784275861	0.908	0.908	0.908	0.8334982204976965	0.9908308718224131	0.5043828193481552	0.14927484261694157	0.4486823361823362	0.1248931623931624	0.3946573323507737	0.07277081798084009	0.3187134502923976	0.054563492063492064	0.9837437245995697	0.9492521367521367	0.922955047899779	0.8448464912280702	93
0.964	0.652	0.636	0.7362079977283913	0.9373786264570971	0.952	0.928	0.928	0.77210889009911	0.9755499405469679	0.956	0.956	0.952	0.8084737463952423	0.9902727887085128	0.928	0.928	0.928	0.831007391069253	0.9911563614744352	0.535318340196389	0.1958874458874459	0.45114942528735624	0.14511494252873564	0.3571260389442208	0.07565162110616656	0.3318965517241379	0.05028735632183908	0.929363319607222	0.9396551724137931	0.9330366603093876	0.8448275862068966	94
0.956	0.7	0.696	0.7564464189408593	0.9558374807645447	0.944	0.928	0.924	0.77781865692974	0.9774578897385915	0.94	0.94	0.936	0.8084837456131562	0.9896997589305281	0.904	0.904	0.9	0.8293730845572043	0.991106719367589	0.5451476793248945	0.13839662447257384	0.442757534862798	0.13131653921127606	0.3817663817663818	0.08262108262108261	0.31719367588932806	0.052173913043478265	0.9715522984676882	0.9221772379667117	0.905982905982906	0.8235177865612648	95
0.98	0.5760000000000001	0.5680000000000001	0.7452398961305867	0.9467730271726276	0.98	0.96	0.956	0.7729555563939896	0.9774262772732993	0.912	0.912	0.912	0.8091900414036953	0.989712298790608	0.896	0.896	0.896	0.8315629243180747	0.9906762958177596	0.535064935064935	0.18065268065268064	0.49667227126243524	0.15252673859231236	0.3992838992838993	0.08096558096558096	0.3493449201413803	0.05792075261101809	0.9184815184815185	0.9461958806221101	0.9072534072534073	0.8616359722554413	96
0.944	0.636	0.62	0.7539334005943645	0.9545624369452121	0.952	0.944	0.928	0.7803190604061051	0.9768133174791915	0.92	0.92	0.9	0.8097507887950548	0.9890456826520313	0.884	0.884	0.88	0.8340826483004053	0.9907005768638169	0.5333666444592494	0.1661114812347324	0.4540229885057472	0.11781609195402298	0.36589220799747113	0.06665876402718507	0.2831248262440923	0.03504309146510982	0.9615256495669553	0.9224137931034483	0.9063537221431959	0.8356130108423686	97
0.9359999999999999	0.6200000000000001	0.6040000000000001	0.7428638480035811	0.9441026288838181	0.94	0.9199999999999999	0.9	0.7757559201391306	0.9797113337865662	0.944	0.944	0.944	0.8040900847226163	0.9897869074922345	0.904	0.904	0.904	0.8286869799765558	0.9911109355246523	0.560772501771793	0.2153909756673754	0.4456132025730254	0.12655541495307393	0.3780284346438415	0.07332317810338991	0.30508586177833963	0.045920248630425625	0.9150425230333097	0.9517557734894021	0.8990279994197011	0.8222582174462706	98
0.952	0.772	0.764	0.7609104049180473	0.958921795369856	0.948	0.9279999999999999	0.916	0.7720841979442056	0.9796846767142097	0.9239999999999999	0.9239999999999999	0.9239999999999999	0.8065969483263598	0.9896495820144469	0.916	0.916	0.916	0.8317139723685313	0.9912662090007628	0.47489915658232484	0.1479281261459479	0.4667785917785917	0.12432590557590557	0.3817567567567568	0.08648648648648649	0.3144673277396389	0.05386473429951691	0.9845434543454346	0.9520375457875458	0.8952702702702702	0.8426773455377574	99
0.976	0.596	0.588	0.7455539804399698	0.9426922865514863	0.964	0.9239999999999999	0.908	0.7790526353761736	0.9796115720591245	0.912	0.912	0.908	0.8111166268539146	0.9898633786268833	0.932	0.932	0.932	0.8300705477874271	0.9913418346087788	0.5418055041342713	0.21300752807602125	0.48237503237503243	0.1404040404040404	0.35550897893701805	0.07489779019820939	0.31612879457707044	0.0429192455054524	0.9183635690485006	0.916083916083916	0.9471355379599441	0.85842175066313	100
0.984	0.6799999999999999	0.656	0.7538867466872672	0.9521625992640474	0.948	0.944	0.94	0.7902871812921248	0.9866490149325909	0.948	0.948	0.948	0.8122827327465176	0.990006802907444	0.888	0.888	0.888	0.8312725475163839	0.9906414699299689	0.48937701662943656	0.16629436584760487	0.42272683374378295	0.08930899608865711	0.3821581196581197	0.09123931623931623	0.35778102664067574	0.0588856400259909	0.9692479523454951	0.9404244531363175	0.9071581196581197	0.8330896686159843	101
0.972	0.704	0.692	0.7512486014532043	0.9457964366699061	0.944	0.9239999999999999	0.92	0.7774506786977988	0.9815675566763438	0.928	0.928	0.92	0.8063501433287694	0.9895478494127867	0.92	0.92	0.92	0.8297224516822179	0.9912648764113519	0.5160090702947845	0.166984126984127	0.47977964349645763	0.11907823412248189	0.3505786249149081	0.06241333232483675	0.3215339233038348	0.059594649577865935	0.9391836734693877	0.9171393994402843	0.9047727100824445	0.8294934391211475	102
0.948	0.6519999999999999	0.6399999999999999	0.7568957228250943	0.955480276396788	0.956	0.952	0.948	0.7828987154902645	0.979439559135072	0.912	0.912	0.904	0.8157554507965769	0.9897407784478033	0.908	0.908	0.908	0.8339340759032512	0.9909528350565179	0.49149740198393954	0.14695848422820554	0.4271011396011396	0.13354700854700854	0.3687315634218289	0.08407079646017698	0.3287525879917184	0.0438664596273292	0.9611084868524642	0.9117521367521367	0.9026548672566372	0.8585403726708074	103
0.964	0.624	0.612	0.7506098623880766	0.949669690992768	0.96	0.9279999999999999	0.9239999999999999	0.7765760902116376	0.976155000184594	0.9239999999999999	0.9239999999999999	0.916	0.8059859328812413	0.9891634278081165	0.908	0.908	0.908	0.8362985414088433	0.9910728026205866	0.5292307692307692	0.18743589743589745	0.4755637218139093	0.13171841407929605	0.4024089336589337	0.08098036223036223	0.31732978279030916	0.05163951545530493	0.9605128205128205	0.9043422828858557	0.9341804029304028	0.8363095238095238	104
0.952	0.716	0.7	0.7481137301371867	0.9484527471231612	0.948	0.932	0.932	0.7760824964836761	0.9762407633684197	0.944	0.944	0.94	0.8093951875899232	0.9904714202679715	0.908	0.908	0.908	0.8381908163533347	0.9911851506679092	0.5106017067223964	0.16583942877046326	0.4078617742410846	0.146011396011396	0.3588415664686851	0.07514848616543532	0.32829812571191874	0.03956974215594905	0.977076802507837	0.9398762157382847	0.9403882369984065	0.833488661074868	105
0.976	0.636	0.624	0.7514899379325068	0.9481135046611238	0.944	0.9279999999999999	0.924	0.7770731163532241	0.9775397436808049	0.956	0.956	0.956	0.8108470578240079	0.9895723652952171	0.908	0.908	0.908	0.8339688624176029	0.9911892563266573	0.513558201058201	0.18882275132275134	0.4660368870895186	0.14166291797870745	0.3851379745062333	0.07518560022412103	0.32315116700305335	0.06462505822077316	0.9375	0.9260008996851102	0.9080403417845637	0.8634140661387983	106
0.972	0.5760000000000001	0.5680000000000001	0.757182807510126	0.9513299805329554	0.948	0.94	0.928	0.7721218445554267	0.9789684898929846	0.944	0.94	0.9279999999999999	0.8101087300310208	0.990135320182048	0.904	0.904	0.904	0.8358965844333779	0.9911504424778761	0.4889155982905983	0.13775373931623933	0.45545977011494254	0.12787356321839083	0.38239666964020214	0.08189612449202102	0.3407079646017699	0.06342182890855456	0.9545272435897436	0.9137931034482758	0.9223907225691347	0.8407079646017699	107
0.952	0.692	0.6839999999999999	0.7263503112114366	0.9349653739612189	0.968	0.936	0.92	0.7662190948456833	0.9746691871455577	0.9239999999999999	0.9239999999999999	0.9239999999999999	0.8057948460927344	0.9877210260530921	0.9	0.9	0.9	0.8276390053206228	0.9911109355246523	0.5649122807017544	0.22280701754385968	0.4797101449275363	0.1565217391304348	0.4326033698315084	0.08342082895855207	0.3214549093973873	0.05624473240623683	0.9276315789473684	0.9391304347826086	0.8966176691165442	0.8135271807838179	108
0.956	0.704	0.692	0.7546645619491643	0.9593861407447374	0.944	0.928	0.916	0.7783032751067911	0.9778884647362778	0.94	0.94	0.94	0.8102203936951916	0.9911274924742227	0.9	0.9	0.9	0.8331178361580881	0.9908300775794474	0.5107368796222044	0.13496836852891383	0.4483346046275108	0.12957030256801425	0.37161933739012853	0.06927943591229595	0.3334130590767759	0.04754311833957851	0.9826249665864741	0.9344774980930588	0.9149884091567662	0.8169098301841664	109
0.984	0.6719999999999999	0.656	0.7570061787163581	0.949562429138322	0.956	0.916	0.908	0.7775005466914127	0.9753922887955522	0.92	0.92	0.916	0.8097117782882992	0.9903530890387493	0.9	0.9	0.9	0.8348296828823578	0.9909917091836735	0.5134920634920634	0.17688492063492062	0.4636493136493136	0.15268065268065267	0.38245092055742036	0.08005289390702879	0.28720238095238093	0.03422619047619048	0.9452380952380952	0.9425407925407925	0.8823619163869392	0.8616071428571428	110
0.96	0.728	0.72	0.7534705381358324	0.9496284190759637	0.956	0.94	0.9279999999999999	0.7868546204266653	0.9812197092619663	0.952	0.952	0.952	0.8079135259406073	0.9901905383191292	0.92	0.92	0.916	0.8359965932759186	0.9912662090007628	0.5024801587301587	0.18824404761904762	0.42127564674397855	0.12228664882545345	0.3992231638418079	0.08686440677966101	0.32449783879989824	0.03933384185100432	0.9672619047619048	0.9393398751115076	0.8905367231638418	0.8513729977116704	111
0.96	0.6799999999999999	0.6799999999999999	0.7458109381204696	0.9508302558268136	0.944	0.9199999999999999	0.904	0.7751547012008362	0.9808041562771697	0.948	0.948	0.944	0.8065494556326543	0.9890388426476417	0.92	0.92	0.92	0.8324438767603709	0.9911503509419938	0.501970603236426	0.16780266147354755	0.46176063148540214	0.12220653963773229	0.3911877394636015	0.09454022988505746	0.3397877114691274	0.04074326198220003	0.9455417999721798	0.9419352309260567	0.8807471264367817	0.8435821798653658	112
0.968	0.692	0.692	0.757912624507838	0.9511472798729861	0.972	0.956	0.932	0.7770779023073742	0.9798936460000822	0.924	0.92	0.916	0.8075098111725078	0.9897465635830832	0.904	0.904	0.904	0.8329054706443151	0.9907976768513028	0.4989055659787367	0.14238809970517288	0.45504224383534725	0.12022300815404263	0.36524768589156753	0.07558997050147492	0.30972134428992837	0.041508638853771596	0.9481372286250335	0.9355658709106984	0.9167302410741531	0.8490834386852086	113
0.98	0.648	0.64	0.7426754866936421	0.9434800557415302	0.96	0.944	0.9359999999999999	0.7767602494031782	0.980186595875654	0.948	0.948	0.944	0.8067667413251687	0.9905312789007795	0.924	0.924	0.924	0.8372789022568714	0.9913418290854573	0.5506566604127581	0.18824265165728582	0.4570175438596491	0.14130116959064326	0.37289272030651344	0.08055555555555555	0.2885932033983008	0.0404047976011994	0.9438711694809255	0.9223684210526315	0.8727011494252873	0.835344827586207	114
0.972	0.6599999999999999	0.6399999999999999	0.7468198793039433	0.9402365442532442	0.9319999999999999	0.9199999999999999	0.9159999999999999	0.7846880359691123	0.9824128110345958	0.94	0.94	0.9359999999999999	0.8098346496774305	0.9906498749283097	0.884	0.884	0.88	0.8334479842936202	0.9906132358584812	0.5079252611137354	0.17112790636645148	0.47372372372372373	0.1294472438540235	0.3676456263393727	0.06840541593609975	0.3367117117117117	0.047380714047380715	0.9586679263108171	0.907810352725607	0.8798947983635301	0.8541041041041041	115
0.976	0.616	0.6040000000000001	0.7370263794054899	0.9290565840207027	0.94	0.912	0.908	0.767040239477413	0.9700586295875848	0.9359999999999999	0.9359999999999999	0.9319999999999999	0.8031541127581836	0.989055960822157	0.872	0.872	0.872	0.832764085803777	0.9904418447616504	0.562307510068704	0.1817993366500829	0.4806358082220151	0.12817127472299886	0.38766887742569395	0.09168508965856056	0.3102559746290633	0.04303998187790237	0.9418976545842217	0.938296054675365	0.8927413411938099	0.8063625552157663	116
0.968	0.652	0.624	0.7487711195366333	0.9495247576177286	0.944	0.92	0.908	0.7828199692968861	0.9821799901514906	0.94	0.936	0.936	0.8048399503365733	0.9889692453795018	0.92	0.92	0.92	0.835180404628938	0.9912234022970965	0.5128289473684211	0.15548245614035086	0.4463851368835067	0.12338922527557833	0.3774928774928775	0.08974358974358974	0.3350603837329501	0.05529082520232963	0.9684210526315788	0.9338612016767582	0.9358974358974359	0.8474018606761969	117
0.972	0.656	0.648	0.7415785511161102	0.9390340571088638	0.972	0.952	0.944	0.7752806445500116	0.9809049839741482	0.908	0.908	0.904	0.808760295148544	0.9896666134279173	0.9039999999999999	0.9039999999999999	0.9039999999999999	0.8267640289565682	0.9911330822347771	0.5333333333333334	0.17281504065040648	0.4890710382513661	0.1341913526986866	0.366771118945032	0.08707403055229143	0.32587884494664154	0.05628792634442352	0.9692073170731708	0.9198303134886396	0.9425381903642773	0.8935969868173258	118
0.992	0.64	0.628	0.749304903450962	0.9442044927475122	0.964	0.956	0.944	0.7862438241779828	0.9838408503303648	0.924	0.924	0.924	0.813267893325873	0.9898288635414851	0.884	0.884	0.884	0.8334921402153964	0.9908241715328661	0.509659090909091	0.1741612554112554	0.4279661016949152	0.11299435028248589	0.36234817813765186	0.06785125206177839	0.34378874287131167	0.04840620436950713	0.936525974025974	0.9279661016949152	0.9003598740440846	0.8273411025704603	119
0.976	0.708	0.688	0.7477619611984835	0.9461439534491483	0.968	0.948	0.94	0.7783573474961873	0.9815349078212483	0.94	0.94	0.936	0.8090682098433307	0.9895536562203229	0.904	0.904	0.904	0.8321855627867795	0.991147669408539	0.5725108225108224	0.20734126984126985	0.4767652602580832	0.16072205306655069	0.38461538461538464	0.0811965811965812	0.3138138138138138	0.044157200678939815	0.9301948051948052	0.9362403943743657	0.9273504273504274	0.8229533881707795	120
0.972	0.6839999999999999	0.6719999999999999	0.7523633240290918	0.9524277565425813	0.94	0.924	0.912	0.7831242389502326	0.9796017084737212	0.932	0.932	0.932	0.8174970110386119	0.9911201506734144	0.88	0.88	0.88	0.8317527765419391	0.9906086642197753	0.5301047740956716	0.14244062011093728	0.41378735411055534	0.09949980761831473	0.3703949307397584	0.06005010315355143	0.3167751084417751	0.048631965298631966	0.9634475892476176	0.9428626394767219	0.9185086943707633	0.8537287287287287	121
0.948	0.6799999999999999	0.6719999999999999	0.7467125672639625	0.9555852657947492	0.952	0.948	0.94	0.7810914326155046	0.9802390355316779	0.952	0.952	0.944	0.8047545135987371	0.9902326917552428	0.876	0.876	0.876	0.8346131834384509	0.9907414360559095	0.5065702401210058	0.16297976933257707	0.44704433497536944	0.1346831836182749	0.39406779661016944	0.08615819209039548	0.3041873649350285	0.03676573770031714	0.9404424276800907	0.9573312083454071	0.940677966101695	0.8756840953102636	122
0.944	0.64	0.628	0.7516867786065055	0.9552734241054653	0.944	0.9319999999999999	0.9159999999999999	0.7807282111792546	0.9796538298777693	0.916	0.916	0.912	0.815886681828582	0.9903697609865316	0.884	0.884	0.884	0.8314893403439414	0.9906174945085733	0.49694363301958244	0.14013307367737746	0.45200050968399597	0.12380224260958206	0.34788634788634787	0.06136906136906137	0.3351496777013001	0.048358461706544294	0.9808503732554366	0.9399847094801224	0.8645183645183645	0.8180924287118978	123
0.956	0.6599999999999999	0.6479999999999999	0.7534306836920146	0.9483024691358024	0.956	0.9279999999999999	0.924	0.7865469941680915	0.9811358028738524	0.9319999999999999	0.9279999999999999	0.9279999999999999	0.8054307924214934	0.9898788383741525	0.916	0.916	0.916	0.8295572795559546	0.9909222373834552	0.5259259259259259	0.18101851851851852	0.4460938671464987	0.11984555405608037	0.3880463871543265	0.08789275448508276	0.33343593689880724	0.0803514172117481	0.9388888888888889	0.8876518218623481	0.9177074041034791	0.8289726818006926	124
0.952	0.644	0.64	0.7589887466609366	0.961153898954201	0.948	0.9359999999999999	0.928	0.7797659861599155	0.9837990487514863	0.94	0.94	0.94	0.8074688300542354	0.9902555923125393	0.88	0.88	0.88	0.8324057522430486	0.9908225982992338	0.5010423181154888	0.1753179070252241	0.4166666666666667	0.1235632183908046	0.38146135265700476	0.07928743961352658	0.33010580674132073	0.061182678005107904	0.9496560350218887	0.9396551724137931	0.8985507246376812	0.8524880020207123	125
0.972	0.6679999999999999	0.6519999999999999	0.7473110697413206	0.9477544397964703	0.96	0.944	0.9319999999999999	0.7719346533376694	0.9799945369108783	0.94	0.94	0.936	0.805071627664765	0.9898458616407334	0.884	0.884	0.88	0.830036503837677	0.9908201072027968	0.5389107017013994	0.17685996174368268	0.427695897813805	0.12718005404077623	0.40028490028490027	0.08119658119658119	0.3422156018978263	0.06945823678693588	0.9131682271217154	0.9355563743551953	0.9230769230769231	0.8408639523336643	126
0.956	0.6679999999999999	0.6559999999999999	0.7514610988694053	0.9466733008589487	0.94	0.924	0.916	0.7813114617900156	0.9811771893169398	0.9359999999999999	0.9359999999999999	0.9319999999999999	0.809076780569771	0.989535914380469	0.904	0.904	0.904	0.8367676317348929	0.9911497493734336	0.4864656416380554	0.14114046872667563	0.45280956013221463	0.10197050597508264	0.3703881110292312	0.06592974699091132	0.2907529239766082	0.038324979114452803	0.9582773548290789	0.908237986270023	0.9052321296978629	0.8276159147869674	127
0.964	0.636	0.632	0.753113054473595	0.9521044953977646	0.964	0.92	0.916	0.7766369053117659	0.979053325117922	0.9359999999999999	0.932	0.932	0.8099123496318423	0.9900205855417905	0.896	0.896	0.896	0.8294733312079816	0.9909917091836735	0.4981837606837607	0.1561431623931624	0.46158148995677606	0.13829138062547675	0.4090775125257884	0.08151586599862462	0.34226190476190477	0.05208333333333333	0.9365384615384615	0.9475591151792525	0.8754420866489832	0.8660714285714286	128
0.964	0.7	0.692	0.7528081409621896	0.954050766393091	0.952	0.9319999999999999	0.9239999999999999	0.7715824065348831	0.9779703098990844	0.94	0.94	0.94	0.8067486129088597	0.9899407950010501	0.896	0.896	0.896	0.8334319857702275	0.9909112398227717	0.4937388591800357	0.140530303030303	0.46831408429578525	0.11869406529673515	0.3561594202898551	0.05102657004830918	0.30201440378431527	0.04309176433070238	0.9709893048128342	0.9133793310334484	0.9146739130434782	0.8346089452284142	129
0.984	0.688	0.6759999999999999	0.7582693694639333	0.9579070253450135	0.944	0.928	0.924	0.7778052737806782	0.9815828630019978	0.9359999999999999	0.9359999999999999	0.932	0.8073827715294937	0.9904588936724064	0.9199999999999999	0.9199999999999999	0.9199999999999999	0.8336255888830415	0.9912111633644284	0.5122184842538081	0.17731987664704235	0.4417453891138101	0.11980806717648823	0.3777016406326751	0.07149523528833873	0.3297741114794542	0.05630509084367692	0.9346790019624334	0.9349977507872245	0.9185455349248453	0.8555624084496184	130
0.98	0.696	0.6799999999999999	0.7584397202705666	0.9590364667701938	0.944	0.9359999999999999	0.912	0.7835678617439255	0.9816097260695599	0.9359999999999999	0.9359999999999999	0.9319999999999999	0.8074543815798227	0.9890450123887478	0.9	0.9	0.9	0.8298355163601673	0.991106719367589	0.4959377740848452	0.1370539629783502	0.4605263157894737	0.11988304093567251	0.3885694628728684	0.06705489213229152	0.3320816864295125	0.05783926218708828	0.9586622351474865	0.881578947368421	0.901702786377709	0.8806324110671937	131
0.98	0.6559999999999999	0.644	0.7530756207489322	0.949381717183915	0.964	0.94	0.9359999999999999	0.7751067549002949	0.9781216343110775	0.904	0.904	0.9	0.8154317208428618	0.9898488741043207	0.952	0.952	0.952	0.8305569637377748	0.9911453967758913	0.5071428571428571	0.1564102564102564	0.4587229690239626	0.13819890902006624	0.36597123439228707	0.06954322743796429	0.34289617486338797	0.04592990390050876	0.9274725274725275	0.918760958503799	0.9289947842579421	0.8738694177501414	132
0.984	0.652	0.64	0.759250038359677	0.9631052909665718	0.956	0.948	0.9279999999999999	0.783403608168441	0.9813800311791383	0.932	0.932	0.932	0.8129059060560817	0.9906831074778268	0.908	0.908	0.908	0.8278437742500047	0.9910326208563149	0.46252542638084804	0.16426745944818233	0.4421626984126984	0.11726190476190476	0.37346497691325276	0.05865016209843795	0.3082727560050569	0.059260429835651066	0.9689406978563605	0.91875	0.9097406424992631	0.8580910240202275	133
0.944	0.6559999999999999	0.64	0.7533788615620352	0.9378598752680906	0.952	0.936	0.92	0.7765128977525416	0.9790454595194205	0.94	0.94	0.9319999999999999	0.8046348443816729	0.9888819565461764	0.904	0.904	0.904	0.8333251701940152	0.9910283683398904	0.559589005372138	0.17138684608564125	0.4389745916515426	0.13457854406130268	0.3724269221321543	0.07893637926799313	0.2825193614667299	0.048719772403982925	0.9304490690032858	0.917347247428917	0.9397936624907886	0.8536036036036037	134
0.944	0.68	0.676	0.7700189240357003	0.9591103107909831	0.952	0.9359999999999999	0.9319999999999999	0.7697547814796749	0.9780407899774628	0.916	0.916	0.912	0.8071590086770055	0.9900728034227959	0.912	0.912	0.912	0.8353059266974404	0.9912280701754386	0.4793884220354808	0.1676470588235294	0.4588249754178958	0.14145771878072763	0.3901375205254516	0.07763752052545156	0.30409356725146197	0.04093567251461988	0.9643557422969188	0.9148598820058997	0.9253386699507389	0.8289473684210527	135
0.976	0.668	0.648	0.7331441952575906	0.9373171661213564	0.96	0.928	0.928	0.7803377192656805	0.9819127606631848	0.928	0.928	0.92	0.807196020823763	0.9899714380635367	0.868	0.868	0.864	0.8322024882123076	0.9906557788411089	0.5227642276422764	0.18338414634146344	0.420748172922086	0.11040505388331474	0.3856470887363336	0.08579964403763031	0.29023407356597786	0.04174169024550573	0.9382621951219512	0.9224080267558529	0.9039282990083906	0.837906199091143	136
0.98	0.716	0.716	0.7637840223842883	0.9567573696145124	0.948	0.932	0.92	0.7844568588989004	0.9848771266540642	0.944	0.944	0.944	0.8116777809874358	0.989704056017968	0.884	0.884	0.884	0.8332300182507122	0.9909023240426764	0.48859649122807014	0.14968671679197995	0.43333333333333335	0.11159420289855072	0.384051724137931	0.07792145593869731	0.3460425109585642	0.046797893750172306	0.9716165413533835	0.908695652173913	0.8854885057471265	0.8404184930940368	137
0.976	0.624	0.6	0.744972287881478	0.9406222222222222	0.952	0.932	0.924	0.7803487282028001	0.9796669849763109	0.932	0.932	0.924	0.8130371224031505	0.9905213843171085	0.88	0.88	0.88	0.8332248472945021	0.9909023240426764	0.528888888888889	0.1622222222222222	0.4374718848403059	0.11133603238866396	0.3333708202129255	0.05619283250862198	0.31752267526810574	0.05007857083781325	0.9333333333333333	0.9524291497975708	0.9266756635177688	0.814117938962865	138
0.956	0.72	0.708	0.7494914444448939	0.9448332466980485	0.976	0.968	0.956	0.780150370470031	0.977271305581056	0.952	0.952	0.952	0.8065169218520758	0.9900255354463916	0.88	0.88	0.88	0.8328988853817745	0.990909090909091	0.5180652680652681	0.17845117845117847	0.46030578898225954	0.1561624649859944	0.3910546139359699	0.07848399246704331	0.32727272727272727	0.048484848484848485	0.9467754467754468	0.9499299719887955	0.9157485875706215	0.8545454545454545	139
0.948	0.66	0.632	0.7535251210659853	0.9509693959301393	0.94	0.912	0.904	0.7778813542135022	0.9793949715310775	0.94	0.94	0.9319999999999999	0.8115160916464961	0.9903752642620024	0.892	0.892	0.888	0.833043849945115	0.9907400035335394	0.529535864978903	0.1729957805907173	0.4545763154458806	0.1296252774513644	0.38774256939326945	0.07864161139769099	0.30333085378956937	0.04698735432680387	0.9810126582278481	0.9336858597728163	0.9225128960943257	0.8727167534506983	140
0.98	0.628	0.616	0.7310825566608274	0.9309157769334131	0.9279999999999999	0.9119999999999999	0.9	0.7800925008045647	0.9802771487244422	0.952	0.952	0.948	0.808025877540462	0.9897751858064483	0.9	0.9	0.9	0.8361400987233305	0.9911095305832147	0.5725520040588534	0.21703590957776647	0.4551282051282052	0.1388888888888889	0.37272705692446473	0.07737501780373167	0.29919393077287815	0.0475343764817449	0.9534077456451886	0.9337606837606838	0.93238142714713	0.8532479848269322	141
0.984	0.6639999999999999	0.6599999999999999	0.7455173623614694	0.9501807860214329	0.96	0.952	0.9359999999999999	0.7779331106559267	0.9842145651766767	0.924	0.924	0.92	0.8071585642419563	0.9895575891090975	0.892	0.892	0.892	0.8379750384274074	0.9909485583224116	0.5272789716416446	0.16475321361986067	0.43558640847643404	0.1269394714407502	0.36373260738052027	0.08688747731397459	0.2878713411970293	0.03017147225862822	0.9509125699146306	0.9617464377055169	0.9259679370840895	0.827531127129751	142
0.956	0.66	0.648	0.7526856530628274	0.9517067968788104	0.948	0.9239999999999999	0.912	0.7797255445061245	0.9815967651180568	0.9359999999999999	0.9359999999999999	0.9319999999999999	0.8100189791297885	0.989939833668346	0.888	0.888	0.888	0.8306249091982919	0.9908673963219418	0.5003558537949265	0.18339179502821412	0.42231116584564865	0.13161945812807882	0.3610127826941987	0.06439282202556539	0.3332923832923833	0.06475566475566474	0.974988561842306	0.9210283251231527	0.9028761061946903	0.8054054054054054	143
0.96	0.6559999999999999	0.6439999999999999	0.7551776046503372	0.9501826439995287	0.948	0.944	0.944	0.7782556713388387	0.9787018441466646	0.924	0.924	0.924	0.8059903510566158	0.9894558159704832	0.92	0.92	0.92	0.8340150949633479	0.9911905946340331	0.513125194159677	0.1545511028269649	0.4574445162680456	0.12558356676003735	0.40815714499925027	0.09105563052931473	0.32313755403000255	0.06548436308161709	0.9874961168064617	0.9534942182001005	0.905195681511471	0.8604500381388254	144
0.968	0.652	0.644	0.7591364512147469	0.9492757256350394	0.968	0.948	0.9239999999999999	0.7685888665932646	0.9760618932455207	0.9359999999999999	0.9359999999999999	0.9319999999999999	0.8069830222199476	0.9894623810091089	0.9239999999999999	0.9239999999999999	0.9199999999999999	0.830963979074973	0.9910958828732535	0.48206751054852315	0.12591334774107235	0.47148892555372235	0.14258037098145093	0.38899945943289593	0.09440267335004177	0.30860945691454167	0.052361683717615924	0.9627199753010188	0.9356907154642268	0.8715538847117794	0.8471522369827454	146
0.98	0.64	0.624	0.7518057352753154	0.9448442615454962	0.944	0.9319999999999999	0.9279999999999999	0.7692603508996413	0.9771454338231955	0.928	0.928	0.924	0.8118261590942684	0.9906519673641039	0.912	0.912	0.908	0.8365539180064769	0.9911878881987578	0.5062551440329218	0.1260082304526749	0.4688530279368385	0.13374730423142708	0.34054157131960333	0.052453597762522244	0.32150621118012424	0.03975155279503105	0.9676543209876542	0.9612924815944077	0.8995804729214341	0.8371506211180124	147
0.988	0.708	0.7	0.7513210750622771	0.9494114707026795	0.956	0.944	0.9319999999999999	0.7740386500700529	0.9806257192026497	0.9359999999999999	0.9359999999999999	0.932	0.8082869623263037	0.9906049963826116	0.9	0.9	0.9	0.8328168641373325	0.9910311050008593	0.5438034188034189	0.18727106227106224	0.4850405305821665	0.14315892901007124	0.3904116317909421	0.07723008154042638	0.2978919631093544	0.038274044795783925	0.9532967032967032	0.931319086219602	0.909888004715591	0.8790513833992095	148
0.956	0.716	0.704	0.752502902805412	0.9534532688526174	0.956	0.936	0.92	0.784505669101781	0.9798109640831758	0.928	0.928	0.924	0.8100940188917196	0.989148028959095	0.904	0.904	0.904	0.8315387329140123	0.9910600255427842	0.5016358861767618	0.1683025528434285	0.4260869565217391	0.10144927536231885	0.3710826210826211	0.07358674463937623	0.3132183908045977	0.047467007237122175	0.9602867105772956	0.9565217391304348	0.900472334682861	0.7900702426564497	149
0.968	0.704	0.696	0.7635668468101673	0.9613120812456142	0.964	0.94	0.9239999999999999	0.7786918492734686	0.9792814506567307	0.948	0.948	0.948	0.812787263587625	0.9894263111320392	0.9	0.9	0.9	0.8288255741088668	0.9910707167344335	0.473176532769556	0.13015327695560253	0.4326033698315084	0.13705564721763913	0.39924717393369435	0.08759618124821887	0.31839804406176087	0.052207074330968134	0.9653805496828753	0.8964301784910754	0.9110857794243374	0.8349278482021845	150
0.972	0.6799999999999999	0.6719999999999999	0.7524971528965365	0.9528538209945965	0.948	0.9359999999999999	0.928	0.7844198842203979	0.9845422116527942	0.92	0.92	0.92	0.8108036586844352	0.9906994328922496	0.912	0.912	0.912	0.8279100873976054	0.9911122738320282	0.5328253785700594	0.18353459842821546	0.41954022988505746	0.09339080459770115	0.33768115942028987	0.06811594202898551	0.2877070393374741	0.04390527950310559	0.9154686601495112	0.9439655172413793	0.8739130434782609	0.8413819875776398	151
0.972	0.5960000000000001	0.5840000000000001	0.7432397689239629	0.9403351698806244	0.9279999999999999	0.904	0.888	0.7833708548157066	0.9816573330086844	0.916	0.916	0.912	0.8104843769162297	0.9896958188745177	0.872	0.872	0.872	0.833198114316416	0.9906915775099763	0.5428030303030302	0.2115530303030303	0.4279279279279279	0.10660660660660662	0.3523193760262726	0.07147988505747127	0.3068796484110886	0.04566711742168131	0.9598484848484848	0.9459459459459459	0.9076354679802956	0.8218390804597702	152
0.968	0.7	0.696	0.7560417663476746	0.9507651903376291	0.936	0.92	0.904	0.7762443804071097	0.9779946518080916	0.932	0.932	0.928	0.8117533652935687	0.9901902497027348	0.908	0.908	0.908	0.8276885985591356	0.9911109416583199	0.521083939193655	0.1552103987662481	0.4662959482038429	0.12403404344193816	0.35775862068965514	0.06178160919540229	0.32588107436733427	0.05294208973761838	0.9826173165895571	0.9468984962406015	0.9267241379310345	0.9030818195932309	153
0.976	0.6719999999999999	0.652	0.7541284754453061	0.9523330949626536	0.968	0.96	0.956	0.7821152604124657	0.9855546136950653	0.916	0.916	0.912	0.8056007465275676	0.9881812239916468	0.872	0.872	0.872	0.8308384305942009	0.9906895147194186	0.4807286961758506	0.1492773261065944	0.4200284820469721	0.09630200308166409	0.40509170193664223	0.08060792612543285	0.29973369596011107	0.029236783953765087	0.9569406805179163	0.9540201708922819	0.9209696036937283	0.8346506884242734	154
0.988	0.696	0.6839999999999999	0.7580006434620883	0.952024532816085	0.956	0.952	0.944	0.7754149094994194	0.9791499020874028	0.9319999999999999	0.9319999999999999	0.928	0.8110896198494961	0.9906379040420046	0.884	0.884	0.88	0.8383748529471672	0.9908263652683296	0.5050137362637362	0.14384157509157508	0.419461801814743	0.10155857214680744	0.3722408026755853	0.06762046327263718	0.3031305114638448	0.03659611992945326	0.9335164835164835	0.9406737053795877	0.9355258268301747	0.818121693121693	155
0.968	0.76	0.736	0.7561721016158192	0.9584868299716647	0.972	0.964	0.956	0.7802152898389157	0.9805930908181475	0.924	0.924	0.924	0.8071511141443699	0.9905135935216196	0.908	0.908	0.904	0.8323272411382924	0.9910111322148359	0.480575256107171	0.144602048857368	0.4204847975339778	0.10645229087852037	0.38247863247863245	0.08352076773129405	0.3165954415954416	0.05389363722697056	0.9458628841607566	0.9248283592545887	0.9306117858749438	0.8757122507122508	156
0.984	0.712	0.692	0.7542949860382888	0.9560337864472894	0.944	0.9239999999999999	0.908	0.7798399133008473	0.9790057710570531	0.936	0.936	0.928	0.8061119232818424	0.988309236743147	0.9359999999999999	0.9359999999999999	0.9359999999999999	0.8371739400586449	0.9914523670368206	0.4921303727483503	0.14943374353486713	0.4407666407666408	0.1256151256151256	0.35939551591725505	0.08208844295800817	0.3163354763296318	0.0342635885447107	0.9593365436062065	0.9609945609945609	0.913786696395392	0.8378141437755698	157
0.964	0.6839999999999999	0.672	0.7520113330117468	0.952759049706141	0.932	0.896	0.892	0.7765830545737233	0.9762647282555583	0.944	0.944	0.944	0.8106969181902581	0.9899454179833381	0.912	0.912	0.912	0.8342350122318511	0.9911490804836443	0.5081030002362391	0.1387668320340184	0.4527429214929215	0.13143500643500644	0.37570621468926557	0.08192090395480227	0.31276131845581634	0.05990765679107349	0.946491849751949	0.9284105534105535	0.9449152542372882	0.8636783378222392	158
0.988	0.66	0.656	0.7579350668348054	0.9478119174545816	0.956	0.94	0.9239999999999999	0.77231493881102	0.9766238083026102	0.932	0.928	0.928	0.8067110996541511	0.9897305316412486	0.94	0.94	0.94	0.8345646703634066	0.9913418346087788	0.5161882096286381	0.1646338440180475	0.4568646567671617	0.13096845157742112	0.35629877369007806	0.0920104050538833	0.2832915807053738	0.03718439925336478	0.9453369031682284	0.9307034648267587	0.9309550353028614	0.841217211906867	159
0.98	0.6799999999999999	0.668	0.7594993087972106	0.9546468673902706	0.952	0.9319999999999999	0.9239999999999999	0.7696092520949367	0.9800993222952683	0.956	0.956	0.952	0.811840629882949	0.9909591752050816	0.9079999999999999	0.9079999999999999	0.9079999999999999	0.8296216950314298	0.9903338759078375	0.5210186513629842	0.13584409373505502	0.4397147147147147	0.10105105105105104	0.3346516007532957	0.06591337099811675	0.31486808687088585	0.04977193800860416	0.9699426111908178	0.9698198198198198	0.9036723163841809	0.8358731146011507	160
0.968	0.732	0.708	0.754536031038791	0.9589189794676906	0.916	0.908	0.9	0.777090952940074	0.9791944186456427	0.9359999999999999	0.9359999999999999	0.9359999999999999	0.8068812820898448	0.9898473828197987	0.868	0.868	0.868	0.8343698364522885	0.9905692729766804	0.5047527706734868	0.16779624893435635	0.44697328907855227	0.14762130551604236	0.40602474186635495	0.09119910383791156	0.3148148148148148	0.033950617283950615	0.9384271099744246	0.9289947842579421	0.9146697837521918	0.875	161
0.9359999999999999	0.712	0.692	0.7563213500142894	0.9578468806058684	0.944	0.912	0.9	0.781041396177193	0.9822160946116952	0.9279999999999999	0.9279999999999999	0.9239999999999999	0.8120521088503543	0.990692274827196	0.876	0.876	0.876	0.8346059522496783	0.9906116597573573	0.4837126282909415	0.15298973672467647	0.45619235836627137	0.12437417654808958	0.34523809523809523	0.0682001614205004	0.31186632681959786	0.04604927782497876	0.9230923694779116	0.9472332015810276	0.870384382566586	0.8340696686491078	162
0.968	0.6799999999999999	0.6679999999999999	0.75564260533873	0.9529463106090633	0.9319999999999999	0.9159999999999999	0.9119999999999999	0.7812792831476658	0.9823085652693133	0.948	0.948	0.94	0.8038331594697677	0.9890653203670513	0.88	0.88	0.88	0.83227487678161	0.9909083395321927	0.48204022988505746	0.14588122605363985	0.449306625577812	0.13346173600410888	0.3583804552704074	0.07795659948769997	0.31070060886574646	0.04245529933603328	0.9520114942528735	0.9336671802773497	0.9026750761200522	0.8321762129101579	163
0.956	0.6559999999999999	0.64	0.7484592218115242	0.9449473464362661	0.956	0.9359999999999999	0.9279999999999999	0.7849368951991912	0.9800808928988736	0.9359999999999999	0.9359999999999999	0.9359999999999999	0.8115681752277201	0.9908653302572381	0.9	0.9	0.9	0.8323779824220663	0.9910183312097844	0.5574352548036758	0.18055555555555555	0.45415799385469324	0.12223708989989096	0.3493571011104617	0.06560490940970193	0.3038199936728883	0.048797848782031	0.9505012531328321	0.9093815046089802	0.9231443600233782	0.8579167984814933	164
0.984	0.6599999999999999	0.6479999999999999	0.7553474852121504	0.9523048319897407	0.948	0.924	0.912	0.7779044320699867	0.9784134810189079	0.912	0.912	0.904	0.8095628034459914	0.9898011985315924	0.884	0.884	0.884	0.8274666699026961	0.9908688389346565	0.5145858833129335	0.13800489596083232	0.4534308067205336	0.13037065538027448	0.39079514296905604	0.08262175218696957	0.3468081039755352	0.05563291830493665	0.9752141982864138	0.9253943824547903	0.9117900509204857	0.8916284403669725	165
0.964	0.6679999999999999	0.6599999999999999	0.7510809022431693	0.9519384928900104	0.96	0.912	0.896	0.7719040147889015	0.9745423258014545	0.9359999999999999	0.9359999999999999	0.9359999999999999	0.8094884153170371	0.9902756485669995	0.908	0.908	0.908	0.8306102904848748	0.9909045950806301	0.5024776763811205	0.17917770581885978	0.4891281233386497	0.13444976076555024	0.42703690171720865	0.06829862379734503	0.3477795193312435	0.050182863113897594	0.9577568442743598	0.9602073365231261	0.9182681768359517	0.8283699059561129	166
0.96	0.688	0.676	0.7474124492026644	0.953922902494331	0.94	0.932	0.916	0.7757161317789654	0.9827957358989621	0.948	0.948	0.948	0.8076282478378862	0.9884178471564369	0.876	0.876	0.876	0.8361708002759263	0.9907208523068992	0.5050653594771242	0.17364612511671335	0.45119501652682437	0.13248156623442664	0.39375919859469216	0.09006314390162845	0.3121115788870751	0.044777615488157625	0.9586834733893557	0.9213577421815408	0.9071713431135167	0.8568175960134032	167
0.968	0.6359999999999999	0.6200000000000001	0.7502097721701821	0.9452941176470588	0.928	0.912	0.896	0.7746418776695819	0.9799956204550948	0.9159999999999999	0.9159999999999999	0.9159999999999999	0.8104465129762967	0.9889219636230684	0.924	0.924	0.924	0.8324063438287362	0.991340530814215	0.5068627450980392	0.13333333333333333	0.488134151850966	0.14734646150575353	0.3992552645095018	0.08035439137134053	0.32186234817813764	0.04745838956365271	0.98109243697479	0.9239815036275214	0.9079352850539291	0.8575123706702654	168
0.976	0.708	0.692	0.751299252929968	0.9566077811776144	0.948	0.9279999999999999	0.9159999999999999	0.778450704824468	0.9798692980114132	0.9279999999999999	0.9239999999999999	0.9199999999999999	0.8076999536736116	0.9904847204430465	0.896	0.896	0.896	0.8307534751728444	0.9909146870365707	0.5280971479500891	0.18868092691622107	0.4415050643864203	0.14640912098539216	0.3684422921711057	0.06343321226795803	0.30930356193514086	0.053322700691121744	0.9600267379679144	0.9438463887616431	0.9045096852300243	0.8348484848484848	169
0.976	0.696	0.6839999999999999	0.7602979574564908	0.9545874051818146	0.964	0.948	0.9359999999999999	0.7881023472324069	0.9814063942751616	0.9319999999999999	0.9319999999999999	0.9279999999999999	0.8076152541027751	0.989687775991667	0.896	0.896	0.896	0.8333653745072523	0.9910707167344335	0.5135770354143848	0.15683187294633077	0.41922514619883045	0.11279239766081871	0.3619394660519075	0.08891698272229245	0.2959020967870525	0.035690557814451615	0.9709063526834611	0.9271929824561403	0.9179370863389604	0.8214940604321135	170
0.964	0.6759999999999999	0.6679999999999999	0.7529286224481812	0.9463492304952189	0.968	0.96	0.9359999999999999	0.7728221828813219	0.9770899380397271	0.9359999999999999	0.9359999999999999	0.9319999999999999	0.8057151646997791	0.9897581110066915	0.876	0.876	0.876	0.8323289228479595	0.9907832144070676	0.4942942079018028	0.15467970847717682	0.46420222092343655	0.1139440872783947	0.38105948869223205	0.07602015732546705	0.30725450220863065	0.04922697927285083	0.9392980437284235	0.9316189362945646	0.9148598820058997	0.829638124362895	171
0.956	0.6559999999999999	0.6439999999999999	0.7492407151501332	0.9542376539871402	0.94	0.92	0.904	0.7776938829564479	0.9798874928676184	0.924	0.924	0.92	0.8105228029009959	0.9894832728189666	0.892	0.892	0.892	0.8316764350746085	0.990868885294561	0.47927648578811366	0.1642377260981912	0.44422248335291814	0.12108630369499934	0.35218794111716073	0.07819116757410768	0.3392857142857143	0.059724903474903474	0.950077519379845	0.9293380336858598	0.9088021778584392	0.8070704633204633	172
0.94	0.668	0.652	0.7449591452600388	0.9525123036535996	0.956	0.9359999999999999	0.924	0.7772219213878659	0.9802864543968315	0.9119999999999999	0.9119999999999999	0.9119999999999999	0.807978583671128	0.9895289897222466	0.904	0.904	0.9	0.8305501301354539	0.9910238147417634	0.5032118839706915	0.18430693566194922	0.44466936572199733	0.13581496476233318	0.4007704160246533	0.08025166923472007	0.3268043684710351	0.04154795821462488	0.9509183980728696	0.9349977507872245	0.9040061633281973	0.8660968660968661	173
0.96	0.696	0.668	0.7505325511081551	0.9497882934080392	0.9319999999999999	0.9119999999999999	0.9	0.7849631989473922	0.9801223220740036	0.9359999999999999	0.9359999999999999	0.9319999999999999	0.8125983188332139	0.9905333052780072	0.88	0.88	0.88	0.8311018131222115	0.9908203507740545	0.49897207879135586	0.17166284184356473	0.4486317621006011	0.1247495518295898	0.35520172981473286	0.08179763133323503	0.30941358024691357	0.045579805996472655	0.9581181870338497	0.9420278392913635	0.9185095090667845	0.8677248677248677	174
0.956	0.6519999999999999	0.6439999999999999	0.7547183752769794	0.9510502253470344	0.944	0.924	0.916	0.7773471950903925	0.9804018541999311	0.9279999999999999	0.9279999999999999	0.9279999999999999	0.8029772356515678	0.9899506568171286	0.876	0.876	0.876	0.8336993605587417	0.9906319105813417	0.5194573643410852	0.17751937984496124	0.44059065934065933	0.13546754171754172	0.38859153533551394	0.07352066607195956	0.29942407641522684	0.04083438685208597	0.9750387596899225	0.9343711843711844	0.9092328278322925	0.8380530973451328	175
0.98	0.6759999999999999	0.664	0.7529082579461295	0.9515237832194151	0.968	0.948	0.94	0.7805639101933488	0.9797259009919979	0.916	0.916	0.916	0.80869164398343	0.98996477613295	0.896	0.896	0.892	0.8323992560383393	0.9905820974354882	0.5382791327913279	0.15069686411149827	0.4511735728774269	0.12635226504394861	0.33904144419018556	0.06259852529875413	0.27956465237166994	0.030133203378817412	0.9577526132404182	0.9743552593451174	0.9128146453089245	0.8659844054580896	176
0.968	0.6679999999999999	0.6519999999999999	0.7518203719756409	0.9464734393952012	0.956	0.94	0.924	0.7788629120326709	0.9788050952035227	0.896	0.896	0.892	0.8116186907569711	0.9896321293682615	0.912	0.912	0.912	0.8358224647626418	0.9912280701754386	0.5263767240511426	0.14597805295479716	0.4734007996001999	0.13709395302348826	0.36636890391115406	0.0764391866516444	0.3157894736842105	0.054093567251461985	0.9695711265478708	0.9480134932533733	0.9144535651054242	0.8333333333333334	177
0.972	0.6799999999999999	0.6719999999999999	0.7563013393711762	0.9487525826446281	0.956	0.932	0.924	0.7799464039662762	0.9808833551739872	0.94	0.94	0.94	0.8122124998830127	0.9893975792900651	0.872	0.872	0.872	0.8318282358095324	0.9908187331536389	0.5140151515151515	0.18106060606060603	0.43295852073963026	0.11544227886056972	0.4016908212560386	0.07669082125603865	0.324320530098832	0.03970125786163522	0.9460227272727273	0.9221514242878561	0.9148550724637681	0.8205862533692723	178
0.964	0.6839999999999999	0.6639999999999999	0.7444996877420033	0.9482207345850004	0.964	0.948	0.94	0.7879539187325016	0.9815867802651114	0.948	0.948	0.948	0.8112390902121595	0.9907100275262275	0.904	0.904	0.904	0.8304725219866513	0.9907861627689478	0.4956140350877193	0.1600877192982456	0.4308274128848291	0.13156686482045335	0.3642880881166026	0.059084650809476336	0.32432287476535265	0.061316706891928134	0.9271929824561403	0.9282296650717703	0.8986611593790058	0.869750603378922	179
0.964	0.692	0.672	0.7479017208401993	0.9498389338401674	0.96	0.944	0.932	0.7814246277074166	0.9824921862846037	0.932	0.932	0.932	0.8060871877344942	0.9896527988962209	0.888	0.888	0.888	0.8319762267938365	0.9907847516938426	0.5215922513583746	0.15665012993149066	0.45931574810885156	0.13454170350722075	0.36201984477846544	0.07150751547303272	0.3243652743652744	0.039189189189189184	0.9700212615166548	0.9356027114647805	0.9013778367226644	0.8507371007371007	180
0.952	0.692	0.6679999999999999	0.7585914110597437	0.9523469856070081	0.968	0.9359999999999999	0.9319999999999999	0.776225899704426	0.9779494571937642	0.912	0.912	0.908	0.8078473295373954	0.9887091773341778	0.86	0.86	0.86	0.8351067276542299	0.9906084656084656	0.5469924812030076	0.1891748602274918	0.4507737656595431	0.13438958486858266	0.387595093929514	0.08225948351705223	0.3161375661375661	0.0468694885361552	0.9220647773279352	0.931650700073692	0.9030430057444496	0.8497354497354497	181
0.964	0.716	0.708	0.7478887897033623	0.9464920391586142	0.952	0.924	0.912	0.7806221651129059	0.980792841066272	0.94	0.94	0.936	0.8131572747433196	0.9902111184162465	0.904	0.904	0.904	0.8309851452478398	0.9911109355246523	0.5051482525848073	0.1800820302486542	0.45443349753694584	0.12258825944170772	0.36752136752136755	0.08262108262108263	0.2963153181626633	0.035582595870206485	0.9613560625480646	0.9291871921182266	0.8846153846153846	0.8622787610619469	182
0.972	0.6839999999999999	0.6759999999999999	0.7620899956570326	0.9530458248696532	0.964	0.94	0.928	0.771459947499982	0.9737663495838288	0.904	0.904	0.9	0.8083959658698008	0.9892761955350029	0.9239999999999999	0.9239999999999999	0.9239999999999999	0.8348428080306183	0.9911877999920313	0.4930830039525692	0.1381046489742142	0.464080459770115	0.12931034482758622	0.3918313570487484	0.10368906455862978	0.31889655517224136	0.05209739513024349	0.9512281197063805	0.9482758620689655	0.9282608695652175	0.8354207289635518	183
0.972	0.6639999999999999	0.644	0.7437877306931664	0.9494434137291281	0.9279999999999999	0.9119999999999999	0.896	0.7787121614878367	0.9772945426490356	0.944	0.944	0.94	0.8027068922914614	0.9890128589901717	0.9	0.9	0.9	0.8393047163800951	0.9909917091836735	0.5371572871572872	0.16323953823953824	0.4572915834598078	0.15191575471949303	0.37154135882949446	0.055314114636148534	0.33630952380952384	0.047619047619047616	0.9431818181818181	0.9556673855739276	0.897834274952919	0.8392857142857142	184
0.988	0.704	0.692	0.7534299236466728	0.9470619074459475	0.968	0.952	0.936	0.7822443363423032	0.9807144422529038	0.94	0.94	0.936	0.8138898799340922	0.990357221126452	0.9279999999999999	0.9279999999999999	0.9279999999999999	0.8359574016915092	0.9913735405666692	0.5181899641577061	0.15026881720430108	0.4515669515669516	0.1225071225071225	0.38319088319088324	0.06837606837606838	0.28179767482214124	0.039004982523983045	0.972244623655914	0.9487179487179487	0.9145299145299145	0.8192905480776381	185
0.98	0.6719999999999999	0.6519999999999999	0.7578744136420335	0.9588757347454206	0.948	0.912	0.896	0.7845355238081464	0.9821428571428571	0.948	0.948	0.948	0.8118197687010613	0.990324121558203	0.892	0.892	0.892	0.8352910171496648	0.9910225442834139	0.4963198225448679	0.15696208913087317	0.42708333333333337	0.11011904761904762	0.40020898641588293	0.07185095468794528	0.31458668813741275	0.06284219001610306	0.9506957047791893	0.9464285714285714	0.8864705044172129	0.8305555555555556	186
0.968	0.644	0.628	0.750545957652232	0.9510908857999438	0.952	0.948	0.9279999999999999	0.773405455570893	0.9782187195865804	0.9359999999999999	0.9359999999999999	0.932	0.8125318713760343	0.9909035264781629	0.88	0.88	0.88	0.8296292968040366	0.9906194556069452	0.4992156226333441	0.150870929351942	0.4381752403607889	0.1177024482109228	0.36474604578052855	0.05573975832596522	0.32718932443703086	0.05483736447039199	0.9935897435897436	0.9313113291703836	0.9185823754789272	0.8540867389491242	187
0.968	0.6439999999999999	0.628	0.7551100710995422	0.9564309846015299	0.944	0.908	0.888	0.7752627609673673	0.9786524997951829	0.94	0.94	0.94	0.8086569129144494	0.9908339271219434	0.916	0.916	0.912	0.8365010792667835	0.9909202831640505	0.529064039408867	0.1513136288998358	0.4423019674704338	0.11371816730264404	0.39833864580314887	0.07373466628030523	0.3289473684210526	0.05555555555555555	0.9426929392446634	0.9279045222050823	0.9020573746740075	0.8552631578947368	188
0.948	0.6599999999999999	0.6559999999999999	0.7545801436180348	0.9477567422744042	0.952	0.9319999999999999	0.9279999999999999	0.7726551564132639	0.9797234524957108	0.94	0.94	0.94	0.8149646181001815	0.9907648586005086	0.888	0.888	0.888	0.833823838346775	0.9909038972763087	0.49021223470661673	0.12833957553058675	0.41377258868149036	0.1293968914999628	0.37577864696508767	0.04961610893814283	0.2970149657654732	0.046642851343671354	0.9687640449438202	0.930319030266974	0.9318412284513979	0.8238613298692863	189
0.956	0.728	0.716	0.748284192244794	0.9417450837124912	0.952	0.944	0.944	0.7750033464695774	0.978516783465007	0.916	0.912	0.908	0.807958503949865	0.9896814298734616	0.88	0.88	0.876	0.8334553606596886	0.9907226135291876	0.5196678321678321	0.1973859473859474	0.4713543537072949	0.13405875170581052	0.39407349896480337	0.082324016563147	0.3224469728894508	0.06101980615254951	0.9386238761238761	0.9111901170724701	0.9030667701863354	0.8571007163927518	190
0.972	0.692	0.676	0.7538082177437773	0.9528719919340285	0.96	0.94	0.932	0.7773842063516108	0.9803483982860641	0.92	0.92	0.912	0.8086747252251203	0.9895309770013831	0.9	0.9	0.9	0.8318782473051614	0.9903819118346145	0.5504201680672269	0.20319794584500467	0.4193560271146478	0.114500442086649	0.3706896551724138	0.07307060755336617	0.32901651651651653	0.053852960102960104	0.9350140056022409	0.8969201296787503	0.9080972906403941	0.8609234234234234	191
0.968	0.744	0.736	0.7582342839867076	0.9518120526067493	0.948	0.928	0.928	0.779397849790347	0.9786139327024403	0.932	0.932	0.928	0.8057466589562161	0.9891498216409036	0.9359999999999999	0.9359999999999999	0.9359999999999999	0.8329038789631374	0.991271248891498	0.5103489059727971	0.15209934949733886	0.4413353152483587	0.11507494116189768	0.3994252873563219	0.08620689655172414	0.32605011053795135	0.04281503316138541	0.9613837965700769	0.9350798959494612	0.8793103448275862	0.8023212969786293	192
0.976	0.6679999999999999	0.6599999999999999	0.7542022107155646	0.9570853473487699	0.96	0.948	0.94	0.7826902000155951	0.9825097459342703	0.9	0.9	0.9	0.8059453063188374	0.988664250339796	0.912	0.912	0.912	0.8287702641952633	0.9910741766697445	0.518272914824639	0.13608900677866195	0.43966391424018547	0.11341687189144817	0.37318840579710144	0.10665349143610015	0.32309941520467833	0.049707602339181284	0.9456233421750663	0.9403882369984065	0.9245059288537549	0.8464912280701754	193
0.976	0.668	0.66	0.7566224126045497	0.9496988836922772	0.94	0.9239999999999999	0.9039999999999999	0.7778367896440139	0.977358694011662	0.952	0.952	0.948	0.8051642568045344	0.9895753559716804	0.912	0.912	0.912	0.8341760025084921	0.9912280701754386	0.49502889607209327	0.14937799980409444	0.4515850596359071	0.12594161958568736	0.4006907847884916	0.07872810141005554	0.3070175438596491	0.03654970760233918	0.9939024390243902	0.9321249215317011	0.9282153539381854	0.8552631578947368	194
0.968	0.692	0.6799999999999999	0.7411423492758695	0.943395527799765	0.96	0.948	0.944	0.77609024150245	0.9794599253088193	0.928	0.928	0.928	0.8059797630193919	0.9891512468236815	0.892	0.892	0.892	0.8328076332317398	0.9909469299166842	0.5295177383592018	0.19050258684405025	0.41666666666666663	0.1327683615819209	0.39640777901647467	0.08189025145546885	0.31757917337627484	0.037171229200214706	0.9646618625277161	0.9533898305084746	0.922482348569305	0.8071256038647343	195
0.944	0.692	0.6839999999999999	0.7563316837769001	0.95189429992084	0.944	0.9279999999999999	0.916	0.7687189057872196	0.975805989857043	0.912	0.908	0.904	0.8115597882432979	0.9903804299880528	0.892	0.892	0.888	0.8304521875455557	0.990705071835293	0.48766529867761055	0.13262653898768811	0.46712199837199836	0.16576363451363452	0.35683509596553076	0.08707403055229143	0.33494403494403496	0.057289107289107286	0.9531463748290014	0.9079670329670331	0.9069721895808852	0.8324324324324325	196
0.968	0.72	0.72	0.7698961189476148	0.9630288234097	0.972	0.972	0.964	0.7851515108930814	0.9822946643368319	0.9319999999999999	0.9319999999999999	0.9239999999999999	0.807214381888123	0.9895026944601371	0.888	0.888	0.888	0.8331070248257189	0.9909038972763087	0.4572786763798	0.112750545334815	0.45642791551882456	0.13271349862258952	0.37324929971988796	0.07939425770308123	0.34698654975508103	0.048171903331438934	0.9666625509322139	0.9293388429752066	0.8923319327731092	0.8413980677112933	197
0.952	0.692	0.6799999999999999	0.7545072838430716	0.9529533179012346	0.9239999999999999	0.896	0.888	0.7788883831727238	0.9780312162708591	0.92	0.92	0.92	0.8024848010620229	0.9886381630917402	0.92	0.92	0.92	0.8287062475335556	0.9912662090007628	0.46898148148148155	0.1300925925925926	0.4602058783692266	0.11770283082757686	0.3712999694842844	0.06560878852609094	0.3145308924485125	0.05537757437070938	0.9465277777777779	0.9415278342137343	0.9256942325297528	0.834096109839817	198
0.98	0.692	0.6719999999999999	0.7556546466913432	0.9489564774083009	0.96	0.948	0.944	0.7802813501916481	0.9796028194573133	0.952	0.948	0.948	0.8033193312976765	0.9887149639882983	0.94	0.94	0.94	0.8338119743430684	0.9914855072463769	0.5059599829714772	0.17071094082588334	0.4324259618377266	0.10604754722401782	0.36865916215445993	0.08855799373040751	0.3109903381642512	0.029830917874396134	0.9527458492975733	0.9406018817783524	0.9409019663721858	0.8507246376811595	199
0.984	0.66	0.64	0.7517343668834411	0.9495309825939018	0.964	0.944	0.928	0.783619867354105	0.9814347313760818	0.956	0.956	0.956	0.8034139994302628	0.9898767889508745	0.888	0.888	0.888	0.8302559879172147	0.9907005768638169	0.5433401052247747	0.18700838672709275	0.4312647095255791	0.11365043973739625	0.37789449112978524	0.0892623716153128	0.3364192382541007	0.06390047261606895	0.956165025785279	0.9481233742103308	0.907843137254902	0.8768140116763969	200
0.976	0.704	0.6839999999999999	0.7574911972016518	0.9539888202919	0.948	0.924	0.916	0.7754455347748594	0.9777110552375425	0.988	0.988	0.988	0.8125490729351972	0.9904073356624563	0.896	0.896	0.896	0.8351869828535116	0.9910707167344335	0.436593707250342	0.13636570907432743	0.44844115552843045	0.1368121249109958	0.35313661202185787	0.0956174863387978	0.3185309203008318	0.05194132185282628	0.9707934336525308	0.9041425083918218	0.9393114754098362	0.8303436179542374	201
0.98	0.76	0.744	0.7514362647250146	0.9592752223576246	0.964	0.96	0.952	0.775560864731722	0.9794623357396672	0.952	0.952	0.952	0.8081305265004377	0.9902549254996116	0.892	0.892	0.892	0.83160120120756	0.9909902597402598	0.49325236167341435	0.14175824175824175	0.46255091709637164	0.1277930823385369	0.36414565826330536	0.0700280112044818	0.3138798701298702	0.06910173160173161	0.9727588201272412	0.9082432718796355	0.9201680672268908	0.8689935064935065	202
0.992	0.744	0.732	0.7582854261176517	0.9564319978615041	0.964	0.956	0.948	0.7749150318290048	0.9779121133451489	0.908	0.908	0.904	0.8092384624700861	0.989808533572656	0.864	0.864	0.864	0.8341437805463979	0.9906116949052951	0.46818760949195726	0.145703933747412	0.4615868718533296	0.14202764320319178	0.3446247941660786	0.0617109699678507	0.3071663493162541	0.04036120246956321	0.972706641184902	0.9286833855799372	0.8930447737787187	0.870131556171023	203
0.976	0.708	0.7	0.7575954768233484	0.9583951782717457	0.948	0.928	0.916	0.7791096631966751	0.9814213534366543	0.9279999999999999	0.9279999999999999	0.9199999999999999	0.8100881555445494	0.9906531221303949	0.884	0.884	0.884	0.8334363070001748	0.9907862340786173	0.4934691745036573	0.15051375827237898	0.43676582761250954	0.11206458174421562	0.36022727272727273	0.07234848484848484	0.3288151788151788	0.057289107289107286	0.9772074190177639	0.912700228832952	0.8875	0.8733005733005732	204
0.956	0.696	0.672	0.7510878565481077	0.9486961451247166	0.948	0.9279999999999999	0.9199999999999999	0.7859509339321397	0.9830376929413682	0.908	0.908	0.9	0.8110689090533783	0.9903843940519546	0.852	0.852	0.852	0.8298699565595551	0.9906101216716628	0.5218253968253967	0.16865079365079366	0.453415600474424	0.12308527014409368	0.3428767267742276	0.06696193187809765	0.3238405924880973	0.03445894316111209	0.9404761904761905	0.9561662502838973	0.9371638721923442	0.8310703579615588	205
0.956	0.64	0.64	0.7564907116877914	0.9535693235414098	0.94	0.924	0.916	0.781799030888224	0.9821887238897312	0.9319999999999999	0.9319999999999999	0.9319999999999999	0.8021630041867953	0.9898778102867403	0.912	0.912	0.912	0.8359271414704417	0.990915498472864	0.5163643944131748	0.16270585782780905	0.4165013227513228	0.10311100936100936	0.3818747540338449	0.07819264069264069	0.3392330383480826	0.0663716814159292	0.9807692307692308	0.9168956043956045	0.8968417945690673	0.8982300884955752	206
0.972	0.724	0.708	0.7634225081481223	0.9543874869717122	0.948	0.932	0.916	0.7836998045942583	0.9822134715291196	0.944	0.944	0.9359999999999999	0.8105349832543053	0.9907293347673775	0.88	0.88	0.88	0.8312367450757894	0.9907895072434197	0.5008301404853128	0.14674329501915712	0.42349351639969485	0.1033435036867531	0.38858847886980885	0.09249786871270246	0.29785587975243144	0.03774314765694076	0.9601532567049809	0.9081617086193745	0.9360979174278408	0.8244363395225465	208
0.948	0.692	0.6799999999999999	0.7607617580234677	0.9590189325964883	0.96	0.952	0.944	0.7830201732371799	0.9815426601551278	0.916	0.916	0.912	0.8094258394801725	0.9908375787146012	0.888	0.888	0.884	0.8280057264118834	0.9908264462809917	0.4809959772506589	0.1287742174134184	0.43644067796610175	0.10451977401129944	0.39172824302134646	0.08061371100164202	0.3151515151515152	0.05	0.9584547093910389	0.9406779661016949	0.9296490147783252	0.8545454545454545	209
0.96	0.6719999999999999	0.6559999999999999	0.7463284107064676	0.9486182493532658	0.948	0.944	0.944	0.7782027847180544	0.9829911481041089	0.932	0.932	0.924	0.8086901966092841	0.9900680675404427	0.944	0.944	0.944	0.831385467881488	0.9915254237288136	0.5373803827751196	0.18919457735247208	0.439272030651341	0.13443486590038314	0.36932783608195907	0.0691904047976012	0.346045197740113	0.0480225988700565	0.9557416267942584	0.9112068965517242	0.9220389805097451	0.847457627118644	210
0.968	0.6799999999999999	0.668	0.7400867828130064	0.9363661233118366	0.948	0.9359999999999999	0.9199999999999999	0.772433662623411	0.9794210389197333	0.888	0.888	0.888	0.8133284687991302	0.9901755144206443	0.884	0.884	0.884	0.832519730088598	0.9909455916093084	0.5388809182209469	0.17780966044954566	0.4463781275221953	0.13178470540758674	0.3904220779220779	0.08271103896103896	0.31522451655195016	0.04956025346880804	0.9699426111908178	0.9167675544794189	0.8965097402597402	0.842469682071452	211
0.964	0.688	0.6799999999999999	0.746034564511898	0.9421408458822504	0.9319999999999999	0.916	0.9	0.7738079988722453	0.9799775031636176	0.94	0.94	0.9359999999999999	0.8032881477048786	0.988346069934255	0.9319999999999999	0.9319999999999999	0.9319999999999999	0.8336473496010993	0.9912593843843844	0.544342930970838	0.18793835363602807	0.4837944664031621	0.14077733860342556	0.3676212741087084	0.08265147087473212	0.3370495495495496	0.06509009009009009	0.9469822812846069	0.9468379446640316	0.9573348918760959	0.8120495495495494	212
0.976	0.6799999999999999	0.6799999999999999	0.75798638205933	0.954216593699146	0.944	0.9279999999999999	0.9239999999999999	0.7714075963324619	0.9737061184768026	0.912	0.912	0.908	0.8094641151416414	0.9894140093492143	0.9	0.9	0.9	0.834648796168112	0.9909083922477847	0.5065133037694013	0.1550258684405026	0.4273459383753502	0.14443277310924368	0.3773223619520778	0.07780882885680276	0.34210316511201466	0.038640410321826246	0.9402716186252772	0.9353991596638656	0.8943098897686694	0.8436976799808658	213
0.976	0.696	0.676	0.7454653957927757	0.9431303697949769	0.944	0.928	0.908	0.780864975345688	0.9793326547405801	0.908	0.908	0.896	0.8078890539508429	0.9897920538661522	0.924	0.924	0.924	0.8308642989254235	0.9911918984285968	0.5264939309056955	0.16554621848739498	0.43319088319088317	0.12586117586117584	0.4003693959446172	0.09092721039623694	0.3144927536231884	0.04041729135432284	0.9467086834733893	0.9209013209013208	0.8523877860161047	0.8354947526236881	214
0.972	0.6759999999999999	0.6679999999999999	0.7534192055253425	0.9468290243151739	0.944	0.9199999999999999	0.9079999999999999	0.7816209444147508	0.9834575308239304	0.916	0.916	0.908	0.8055429793650858	0.9896304456328846	0.892	0.892	0.888	0.8354404670884521	0.9908133164770333	0.5461988304093567	0.1878167641325536	0.41808306045012733	0.12192681532304175	0.38632246376811596	0.08369565217391303	0.31021210844219693	0.04445849136114623	0.9547514619883042	0.9020739123655076	0.8988354037267081	0.8533501896333755	215
0.964	0.6599999999999999	0.6519999999999999	0.7481993552830808	0.944524684994084	0.952	0.944	0.9279999999999999	0.7800472442875644	0.9803578879462524	0.912	0.912	0.908	0.8083621552119827	0.989708117205699	0.916	0.916	0.916	0.8332068152000229	0.9911027712366998	0.5288868723532971	0.16404517039725752	0.43428486470413324	0.14139161462979483	0.3688609429177664	0.07494954199658438	0.3011039886039886	0.04239163614163614	0.9515275257108288	0.9228367528991972	0.9338612016767582	0.838064713064713	216
0.972	0.672	0.66	0.7454205543561396	0.939943512841808	0.928	0.904	0.888	0.780964629421447	0.9772745718691664	0.928	0.928	0.928	0.8031984546788589	0.9892294242020383	0.896	0.896	0.896	0.8300792280592043	0.9909895544911091	0.5357142857142857	0.15784832451499117	0.4309309309309309	0.12312312312312312	0.377938808373591	0.10485569181221355	0.31110313853676685	0.06859071460841372	0.9514991181657848	0.9279279279279279	0.9180602006688963	0.8526269632464323	217
0.968	0.72	0.712	0.7494884942297106	0.9487438454740563	0.956	0.9359999999999999	0.932	0.777429606338766	0.9792099350450977	0.908	0.908	0.9	0.8077278633511784	0.9892290845910671	0.88	0.88	0.88	0.8371021619282706	0.9909083395321927	0.5205992509363296	0.13670411985018727	0.4492337164750958	0.13024363886432852	0.38754544017701914	0.08127864706812075	0.3411438961897678	0.05004545830233903	0.9550561797752809	0.9398762157382847	0.8885727833096254	0.8276717084056533	218
0.972	0.596	0.5880000000000001	0.7549856032687096	0.9473148928993085	0.94	0.912	0.908	0.7757267148606177	0.9757331406670996	0.904	0.904	0.904	0.8112034683452822	0.989483618478592	0.88	0.88	0.88	0.833551016222221	0.9907438016528927	0.5326839826839826	0.15497835497835497	0.4634073728901315	0.13340064202133167	0.35548589341692793	0.06948798328108673	0.2954545454545454	0.05151515151515152	0.9577922077922079	0.9122398260329294	0.832680250783699	0.8727272727272727	219
0.964	0.7	0.6799999999999999	0.7471655636037027	0.9451956909818405	0.944	0.9359999999999999	0.92	0.7799337113938799	0.9770797032947849	0.904	0.904	0.904	0.8090227889172905	0.9894453182043229	0.876	0.876	0.876	0.8344262887474327	0.9906442988608501	0.5223391812865497	0.18959064327485378	0.42591752369429325	0.12308429118773946	0.41155503329416376	0.07076641859250554	0.3023739289226015	0.02778480123612867	0.9364912280701754	0.9518300060496068	0.8805718762240502	0.7706700379266751	220
0.972	0.696	0.696	0.756543047329238	0.9572976045018957	0.956	0.944	0.9319999999999999	0.7754914930627574	0.9767476052394778	0.924	0.924	0.92	0.8129518139597062	0.9901679022064412	0.884	0.884	0.884	0.8301214293298602	0.9909060846560847	0.5356245869134171	0.179290592641551	0.4896800825593395	0.12084131898373385	0.3607834240774349	0.0768047993547086	0.3361441798941799	0.05599647266313932	0.965499008592201	0.935500515995872	0.926194797338173	0.8409391534391535	221
0.964	0.72	0.708	0.7638483475423823	0.9518621581818807	0.9359999999999999	0.9239999999999999	0.9239999999999999	0.7857506417762805	0.9825255531133747	0.9279999999999999	0.9279999999999999	0.9279999999999999	0.8146378277112278	0.9894838258853916	0.884	0.884	0.884	0.8318870140738545	0.9906541608059483	0.49529707184201566	0.15253660197480423	0.45485225738713053	0.12974351282435878	0.35184359203092475	0.07312419466745962	0.31658942954871455	0.04010813196513295	0.954864657814096	0.9262786860656966	0.8747398156407968	0.8738828202581926	222
0.972	0.6839999999999999	0.6719999999999999	0.76497481134039	0.95358448977517	0.956	0.94	0.9239999999999999	0.7754835677490337	0.9815536559305228	0.924	0.924	0.916	0.8068756448244183	0.9891210266238675	0.896	0.896	0.896	0.8351124893317909	0.9910268791244166	0.4964076384949896	0.14903573454339195	0.4530648467576621	0.1329433528323584	0.39454614797864224	0.08005339435545386	0.33983851064971293	0.05829175384945544	0.9642654566080544	0.9566896655167242	0.8994660564454615	0.8201352003862867	223
0.976	0.692	0.688	0.7557280841096521	0.9574346784168213	0.94	0.908	0.9	0.7812399214110595	0.9793788375685852	0.952	0.948	0.948	0.805374888365181	0.990502828861436	0.864	0.864	0.864	0.8363882272248353	0.9907375643224701	0.5043290043290043	0.13825757575757575	0.44578329119258325	0.12585598398651496	0.3669848959817612	0.08424764890282131	0.30560320182961687	0.04188107489994282	0.9710497835497836	0.9289269911504425	0.8943787403818753	0.838164665523156	224
0.96	0.7	0.688	0.7612089099678103	0.9583546984810105	0.96	0.94	0.924	0.7871663539402995	0.9819390342310104	0.94	0.9359999999999999	0.9319999999999999	0.8089851605558604	0.989545658032916	0.892	0.892	0.892	0.8293023101370653	0.9910268791244166	0.46901059274284423	0.1509127789046653	0.40094952523738137	0.11393053473263368	0.3770086982161285	0.07430340557275542	0.3047507913514673	0.03715328075540533	0.9593644354293441	0.9654047976011995	0.9139392599144922	0.8428697891517785	225
0.976	0.58	0.5640000000000001	0.7413055233604566	0.9399978138448397	0.976	0.96	0.948	0.7858611355849376	0.9829491270628264	0.9279999999999999	0.9279999999999999	0.9239999999999999	0.8040424755159306	0.9892097246795077	0.9279999999999999	0.9279999999999999	0.9239999999999999	0.8314681697426125	0.9911877999920313	0.5486921529175051	0.1892689470154259	0.4374139486302996	0.13080995109908372	0.3920553972301385	0.08649567521623919	0.3449077546122694	0.04651017449127544	0.9644869215291751	0.9240492807292409	0.9437903104844758	0.8394705264736764	226
0.964	0.704	0.688	0.7488265929525852	0.9464651735349787	0.948	0.9359999999999999	0.912	0.780232398519965	0.9836767715288726	0.9359999999999999	0.9359999999999999	0.9319999999999999	0.8085313279061743	0.9903072417427797	0.896	0.896	0.896	0.8290631842600477	0.9909112398227717	0.5199314574314574	0.1680194805194805	0.4650250096190843	0.11419776837245094	0.3777450257921886	0.08012773274379759	0.3273273273273273	0.04904461984108001	0.9653679653679654	0.9166217776067718	0.9314296241709654	0.8171490074144941	228
0.98	0.6200000000000001	0.6120000000000001	0.7450047621445105	0.946770690002529	0.968	0.956	0.944	0.7786454734078688	0.977567431439458	0.916	0.916	0.908	0.8059115833369448	0.9897425267429225	0.9279999999999999	0.9279999999999999	0.924	0.8339808975450322	0.9912674794591123	0.5213077984817116	0.15053485162180816	0.44951491196550486	0.14430470715055696	0.4128028404344194	0.0870144110275689	0.2918353576248313	0.03898635477582846	0.9544513457556936	0.9402084081925979	0.9069548872180451	0.8401934322986955	229
0.992	0.6719999999999999	0.6599999999999999	0.7540995597831921	0.9458654771247584	0.94	0.916	0.9	0.7826204022236851	0.9829703635426268	0.916	0.916	0.916	0.806853605095325	0.9893691879019341	0.88	0.88	0.88	0.8313334789055664	0.9902751856078942	0.5114840114840115	0.1475843975843976	0.4294466403162055	0.11805006587615283	0.3623951182303585	0.06397152301042461	0.31751478629617236	0.04744169177547149	0.9945054945054945	0.9515810276679841	0.8951182303585049	0.812395379979913	230
0.964	0.696	0.6839999999999999	0.7521384800668088	0.9476398764024041	0.948	0.928	0.916	0.780340565468584	0.9845708407589131	0.916	0.916	0.912	0.8109273750593018	0.9903816558941212	0.896	0.896	0.896	0.8316944034452459	0.9909140873977588	0.5205254515599342	0.1443623426382047	0.4295448766844648	0.1296465802186626	0.3640350877192982	0.08187134502923976	0.32156049855164903	0.043144914826330746	0.9589490968801313	0.9476735316552249	0.9166666666666667	0.8617156979988838	231
0.984	0.672	0.648	0.7402651289288076	0.9490039411064842	0.964	0.952	0.94	0.7796340066107389	0.9816901531704971	0.94	0.94	0.9359999999999999	0.8165486455974843	0.9912319160135828	0.9039999999999999	0.9039999999999999	0.9039999999999999	0.8363857477580905	0.9910107217137687	0.5449186991869919	0.18927845528455284	0.42703655415519826	0.10361437056352311	0.34913793103448276	0.054232417689460355	0.289255324771418	0.04336451561756778	0.963109756097561	0.9404968854121396	0.9059029807130333	0.8488980497859522	232
0.948	0.6559999999999999	0.6479999999999999	0.7500120953056539	0.9563634826265028	0.94	0.9359999999999999	0.924	0.7781319400425797	0.9787757483261426	0.92	0.92	0.912	0.812126649491352	0.9905355493998154	0.852	0.852	0.852	0.8365007558853848	0.9906101216716628	0.4990038314176246	0.16475095785440613	0.47908232118758437	0.14297495876443245	0.38888888888888895	0.08333333333333333	0.35205431140892257	0.04539175924293187	0.9485057471264369	0.9392712550607287	0.9078947368421053	0.887365543995768	233
0.956	0.64	0.632	0.7402542597893665	0.9377918804101899	0.96	0.952	0.952	0.7724713605413474	0.9779602000989429	0.932	0.932	0.932	0.8067417163612163	0.988621225379587	0.912	0.912	0.908	0.8344005771675018	0.9910728026205866	0.5155648267008986	0.20175438596491227	0.4579948670857762	0.13168985896258623	0.40615482856862173	0.08577709008743492	0.3170426065162907	0.0383249791144528	0.9619704749679076	0.916083916083916	0.9012673150604185	0.8231516290726817	234
0.964	0.732	0.724	0.7534589162653138	0.9514460441200367	0.94	0.9359999999999999	0.9279999999999999	0.7753992147142061	0.9809932163658421	0.944	0.944	0.9359999999999999	0.8065888504495881	0.9902882848662742	0.872	0.872	0.872	0.8341390962759117	0.9907422711968166	0.5228327228327228	0.15284900284900282	0.44820406038521604	0.09341612751295209	0.38021137736216637	0.08126339372686539	0.3287037037037037	0.06273849607182941	0.9723443223443223	0.9431471703725738	0.8931911163062536	0.853030303030303	235
0.976	0.6599999999999999	0.6439999999999999	0.7567606470892432	0.9502942925734598	0.944	0.9279999999999999	0.912	0.7813725466374033	0.9763501677424835	0.94	0.94	0.94	0.8061692495003705	0.9887416130759114	0.88	0.88	0.88	0.835230663226384	0.9909083395321927	0.4984173931091739	0.14809049398090493	0.45663998357963875	0.11324917898193762	0.3859312376261529	0.09930465015210779	0.331859382318098	0.04695980384053779	0.964741594022416	0.9250307881773399	0.9063450673620166	0.8817257624597075	236
0.968	0.648	0.64	0.7577344539039503	0.9471001937348538	0.9159999999999999	0.892	0.88	0.7750823018326436	0.9748809530462094	0.9359999999999999	0.9359999999999999	0.9359999999999999	0.8117810829339163	0.98990563161236	0.836	0.836	0.836	0.8294975450499724	0.9898791745495042	0.5520914726259312	0.17492316507787675	0.4489959174666225	0.12531722387730332	0.3783665105386417	0.07296545667447307	0.3206501831501831	0.04786324786324787	0.9623378652914518	0.9463753723932473	0.927766393442623	0.8564102564102565	237
0.976	0.668	0.66	0.7573390901572564	0.9503291714491009	0.944	0.9199999999999999	0.9119999999999999	0.7785815358102277	0.9816593028031748	0.944	0.944	0.94	0.8055753752337709	0.9897421396290716	0.868	0.868	0.864	0.832328871667019	0.9906016259659203	0.529320987654321	0.16791593180482067	0.45477657935285054	0.1152799178222907	0.4241392631223139	0.09641943116519386	0.3170220758206195	0.03325820619509939	0.9819223985890653	0.910939907550077	0.9192380124583515	0.8460471567267683	238
0.96	0.592	0.5760000000000001	0.7347664866247912	0.9274464372267388	0.948	0.908	0.896	0.7578031735722761	0.9744110682595568	0.896	0.896	0.896	0.8114555460422839	0.9902647894511636	0.896	0.896	0.896	0.833147165092809	0.9910312097812097	0.4434172567532127	0.12811434565958563	0.4197294639772516	0.11028727842887134	0.36905046639559913	0.05955513035159053	0.2527885027885028	0.04188116688116689	0.9533831628638867	0.9374950171410348	0.9239815036275214	0.8654681467181468	239
0.972	0.6839999999999999	0.6719999999999999	0.7466002622972604	0.9391328804149317	0.968	0.964	0.948	0.7801726638118316	0.9809303546643291	0.924	0.924	0.924	0.8099063113788354	0.9905895796479571	0.904	0.904	0.904	0.826802624970927	0.9910721278095387	0.5421652421652422	0.1613960113960114	0.45427350427350427	0.1266737891737892	0.37954772613693155	0.07509995002498751	0.3672566371681416	0.06047197640117995	0.9705128205128205	0.9117521367521367	0.9132683658170915	0.8230088495575221	240
0.976	0.724	0.716	0.7614401001178104	0.9555545268788546	0.9359999999999999	0.908	0.896	0.7792921613540582	0.9819490803273225	0.956	0.956	0.956	0.8007262680255077	0.9893771724090166	0.884	0.884	0.884	0.8328136882090796	0.9908970539556439	0.5029546400332917	0.1545984186433625	0.44229133439659757	0.14149388623072834	0.3824845188481552	0.09117986390713664	0.30108683658832613	0.048218029350104816	0.9497503121098627	0.9194577352472089	0.9447269901815356	0.8209202250910295	241
0.964	0.6799999999999999	0.6519999999999999	0.7570404051187138	0.948114072543618	0.96	0.944	0.9199999999999999	0.7727525457709381	0.9783440324381661	0.936	0.936	0.928	0.8043634982074468	0.9904435432208933	0.896	0.896	0.896	0.8302473495040023	0.9910685805422648	0.5152777777777777	0.18078282828282827	0.47453756277285686	0.1495066495066495	0.3477511244377811	0.056246876561719145	0.2943115364167995	0.05191387559808612	0.9553030303030303	0.9168370050722991	0.9220014992503749	0.8791866028708134	242
0.968	0.636	0.632	0.7521651652039592	0.9476765702583176	0.964	0.94	0.94	0.771760155041214	0.9802017695862214	0.944	0.944	0.944	0.8092713680408345	0.9895103382216937	0.908	0.908	0.908	0.8318984786692576	0.9909872397087293	0.55044319097502	0.18283642224012892	0.4384057971014492	0.12330917874396136	0.3522509578544061	0.08079501915708812	0.309717868338558	0.05146290491118078	0.9500402900886382	0.9271739130434782	0.9195402298850575	0.8619122257053291	243
0.968	0.6639999999999999	0.6559999999999999	0.7566576163715939	0.9527096580805446	0.94	0.928	0.912	0.7837933242792399	0.9816097260695599	0.9119999999999999	0.9119999999999999	0.908	0.8096375720839637	0.9895957309971066	0.924	0.924	0.924	0.8324838432254924	0.9912674794591123	0.5178890876565295	0.18202146690518783	0.45760233918128657	0.10964912280701752	0.3664497242478894	0.06324002195561829	0.30922926975558557	0.04041085620032989	0.9633273703041145	0.9210526315789473	0.9071198933584255	0.8615609536662168	244
0.948	0.6759999999999999	0.6639999999999999	0.7610661463714412	0.9567223049954363	0.948	0.9319999999999999	0.9199999999999999	0.7801986965422727	0.9813529458752763	0.948	0.948	0.94	0.8056841242243984	0.9898156979095758	0.912	0.912	0.912	0.8373072838307993	0.9912253694581281	0.49441833137485314	0.13493928711320016	0.41046206618240516	0.11148103309120258	0.3804573553559355	0.09506906210760166	0.31450123152709364	0.028992200328407228	0.9769388954171563	0.9388619854721549	0.9274847870182557	0.8549876847290641	245
0.964	0.6599999999999999	0.6519999999999999	0.7535742366850349	0.9513441460055096	0.944	0.928	0.92	0.781299887358038	0.9795085066162571	0.904	0.904	0.904	0.8099935341358347	0.9899045522812957	0.888	0.888	0.888	0.831697208970523	0.9909036623500521	0.5175757575757576	0.16588383838383836	0.4710144927536232	0.13623188405797101	0.3836532184358271	0.08567698132915524	0.3142760395503183	0.051225788974671546	0.9819696969696969	0.9478260869565217	0.9201723462593028	0.8643640796424218	246
0.976	0.64	0.636	0.7560065799332343	0.951453543102067	0.956	0.9359999999999999	0.924	0.7824032251848076	0.9806720889929847	0.9279999999999999	0.9279999999999999	0.9239999999999999	0.8101762298807821	0.9891249137858091	0.908	0.908	0.908	0.8361415826451366	0.9911497493734336	0.4988924050632912	0.1487869198312236	0.4330584707646177	0.10542228885557221	0.37946852657367136	0.07372131393430328	0.3231516290726817	0.05163951545530493	0.9496044303797468	0.9220014992503749	0.9220413979301034	0.8538533834586466	247
0.984	0.6839999999999999	0.6799999999999999	0.7598370214109316	0.9598813382646334	0.968	0.952	0.9359999999999999	0.7803431285225388	0.979962056634265	0.9319999999999999	0.9319999999999999	0.9319999999999999	0.8073574506828468	0.9897433466993837	0.916	0.916	0.916	0.8338859370545275	0.9912648764113519	0.5059779347274154	0.15667266768222315	0.44710695499707775	0.12831190337034873	0.3604484082744952	0.0731945992815558	0.3220679483267216	0.051012104567185426	0.9764575543553524	0.9229251899473991	0.9052396878483835	0.8386862984436985	248
0.9279999999999999	0.6399999999999999	0.6359999999999999	0.7503100691402498	0.9525423458750608	0.924	0.904	0.888	0.7753537146740954	0.9776734851998651	0.964	0.956	0.952	0.8122729364545953	0.9902585386798144	0.9	0.9	0.9	0.8319607716664619	0.9909140873977588	0.5057077625570776	0.18538281830731654	0.45189393939393935	0.12754329004329004	0.3559369923006287	0.07460384733112005	0.346581094368705	0.04764941933083525	0.9667887862376553	0.9369318181818183	0.8911492547856183	0.8616359722554413	249
0.972	0.6759999999999999	0.656	0.7541111435181016	0.9522605591909578	0.9199999999999999	0.904	0.892	0.7798070882213545	0.9798286526839857	0.956	0.956	0.956	0.8092120900565678	0.9899962417581947	0.904	0.904	0.904	0.8318041564102927	0.991147669408539	0.5040650406504065	0.13008130081300812	0.42885296010296003	0.12097812097812097	0.39181491338656205	0.0684386235233693	0.35989032510771646	0.05891108499804152	0.9512195121951219	0.9237853925353925	0.924884437596302	0.835996866431649	250
0.956	0.6200000000000001	0.6040000000000001	0.7532819191740731	0.9569657083329776	0.948	0.9319999999999999	0.928	0.7751086275453749	0.9765236365323613	0.94	0.94	0.928	0.8082536979635989	0.9898929845422116	0.9199999999999999	0.9199999999999999	0.9199999999999999	0.8342887647547976	0.9912187067623659	0.4902846680841011	0.1462615166548547	0.429617242660721	0.14953548866592342	0.3994252873563218	0.08908045977011494	0.31154156577885395	0.04476896690879742	0.9732459248759745	0.9141583054626533	0.9094827586206897	0.8177209443099274	251
0.98	0.632	0.608	0.7518080074666732	0.9476464983789659	0.948	0.928	0.908	0.7781161648259802	0.9809556816833898	0.9359999999999999	0.9359999999999999	0.9319999999999999	0.8093460460430421	0.9905416766904758	0.896	0.896	0.892	0.8311563521481208	0.9906239095919686	0.4848196248196248	0.1490909090909091	0.4434223464265383	0.13361020545463953	0.36064848931466476	0.07154261852124785	0.3334015834015834	0.054258804258804263	0.967012987012987	0.9296304921596026	0.8878408253500368	0.8147010647010646	252
0.976	0.728	0.72	0.7600126134012182	0.9587585034013606	0.9359999999999999	0.9199999999999999	0.908	0.7809128404623296	0.9780457700043457	0.944	0.94	0.9359999999999999	0.8103773480296177	0.989852378514108	0.864	0.864	0.864	0.8375053881202168	0.9906974731741087	0.5002480158730159	0.15947420634920634	0.4441467329398363	0.11995184840012425	0.3869569452561854	0.07532144944476914	0.32238663897542397	0.043440636898580826	0.9739583333333333	0.9290928859894377	0.8975014611338399	0.8418137763932156	253
0.98	0.66	0.652	0.7532611362534366	0.944366403868486	0.936	0.92	0.912	0.7776333435361991	0.9783405669537859	0.94	0.94	0.94	0.8148641738307928	0.9905403617696642	0.888	0.888	0.888	0.8325208284393788	0.9909902597402598	0.5092620481927711	0.16357931726907632	0.4591766063870719	0.13771963575734258	0.3433183618274896	0.07384333043562252	0.30489718614718614	0.04350649350649351	0.9689759036144578	0.9123509041939207	0.9063677195015938	0.8785714285714286	254
0.96	0.72	0.704	0.7560143325974102	0.9540945400088333	0.96	0.948	0.9359999999999999	0.7841590980506985	0.9805559678308029	0.916	0.916	0.916	0.8053039564696707	0.9896682489147459	0.888	0.888	0.888	0.8324135304667608	0.9908595784142383	0.5128851540616246	0.16817496229260936	0.4444769140853302	0.11564874342489773	0.3621833994507171	0.06537992065913946	0.29414820891441074	0.04205633032540333	0.9486102133160956	0.9358562244301578	0.938854134879463	0.8447908121410993	255
0.984	0.728	0.724	0.7540305800116576	0.9498600950327456	0.964	0.944	0.9319999999999999	0.7776246740094246	0.9796345837232292	0.964	0.964	0.964	0.8102358395376021	0.9893651389932381	0.884	0.884	0.884	0.8348748097698051	0.9909023240426764	0.5039333170294286	0.14981250509497024	0.4398619096761512	0.11718020541549953	0.371969696969697	0.09537419651056014	0.31677831996250655	0.03516389601080694	0.961054047444363	0.9482898422526906	0.8794421487603306	0.8726325365974692	256
0.948	0.6439999999999999	0.6399999999999999	0.7401000829388396	0.9298999310313929	0.952	0.9319999999999999	0.908	0.7771211506024027	0.9778605431519185	0.924	0.924	0.924	0.810667935945955	0.9902097019079759	0.828	0.828	0.828	0.8345981355965479	0.9903379387602689	0.5373213061138365	0.1795642770480561	0.4347707847707848	0.11383061383061382	0.3921502474134053	0.0737366921577448	0.32522715957181975	0.030619865571321882	0.9564013293242601	0.9246309246309246	0.930386864597391	0.850214712471994	257
0.98	0.64	0.632	0.7535343976887824	0.9468684418008741	0.96	0.916	0.904	0.7717649550008678	0.9745244207064061	0.952	0.952	0.948	0.8113075869640521	0.9907382942606082	0.896	0.896	0.896	0.8321120440801986	0.9906349241137018	0.5025203775203775	0.1488095238095238	0.4614048831440136	0.15317926622274447	0.3744044626397568	0.08064593358711006	0.3263587102312356	0.049519824024894035	0.9670205920205921	0.9114766940853898	0.8814910579616462	0.8791646547561565	258
0.956	0.6839999999999999	0.6759999999999999	0.7618233607372105	0.9634573897144093	0.948	0.9319999999999999	0.9279999999999999	0.7804417001001307	0.9782494894458056	0.944	0.944	0.9359999999999999	0.810577774806178	0.9901484211618133	0.88	0.88	0.88	0.8323130383650761	0.9908263652683296	0.49208017942248383	0.1398701055976077	0.4463524630786005	0.1419615422737635	0.3931343650208794	0.09150085973962171	0.3451829805996473	0.05616181657848324	0.9702130641996075	0.9396372286648826	0.9312085482682388	0.8219246031746033	259
0.976	0.64	0.624	0.7296803148208539	0.9311137570906963	0.972	0.956	0.944	0.7788138975001375	0.9786896800978452	0.952	0.952	0.952	0.8075604660446497	0.9900298845953742	0.892	0.892	0.892	0.834469670932837	0.9909098287476665	0.5834566277604252	0.1965587155460573	0.4392132921544686	0.12710383298618594	0.3779284688375597	0.08951990770172588	0.33933933933933935	0.05855855855855856	0.9552030248232779	0.9235796882855707	0.8945751218478492	0.8153153153153153	260
0.972	0.696	0.6799999999999999	0.7386785940352394	0.9399032101112422	0.964	0.952	0.944	0.7760781695615286	0.9792874028677009	0.94	0.94	0.932	0.8057542534488237	0.9880908918684461	0.892	0.892	0.892	0.8359886767320827	0.9907847036225415	0.5298618887644644	0.17011944755505787	0.4641408287452913	0.1449579831932773	0.35607623538658023	0.07865458296492779	0.3043877210543877	0.05038371705038372	0.9498880179171332	0.9363228049840626	0.9141615089890952	0.8448448448448449	261
0.968	0.668	0.652	0.7509772612903567	0.9554405274221032	0.94	0.9199999999999999	0.8999999999999999	0.7798264846220153	0.9829356769961857	0.924	0.924	0.924	0.8098939681286865	0.9896195736464601	0.88	0.88	0.88	0.8348015121729778	0.9908263652683296	0.4988206363545117	0.15524942286459903	0.4620624108981467	0.09888325677174085	0.34471514242878565	0.0735632183908046	0.3149801587301587	0.04100529100529101	0.9448961156278229	0.9015523522889276	0.9220389805097451	0.8277116402116402	262
0.968	0.708	0.704	0.7473870323788117	0.9497537239747971	0.968	0.944	0.928	0.7752380372368229	0.9763674197384067	0.924	0.924	0.92	0.8133751801503051	0.9904198373909674	0.896	0.896	0.896	0.833109362985188	0.9910312097812097	0.5022839905192846	0.13861236802413274	0.4827586206896552	0.1192528735632184	0.3509315987192093	0.0756372437788367	0.3125	0.05528743028743028	0.954880413703943	0.9482758620689655	0.8998941078587096	0.8519546332046333	263
0.964	0.632	0.628	0.7529062377906813	0.9473398932976581	0.96	0.952	0.94	0.7793489469899221	0.9791169134635581	0.928	0.928	0.928	0.8073750556801933	0.9906404670536317	0.912	0.912	0.912	0.8320489722356227	0.9911892563266573	0.5209012828875843	0.14538486627527725	0.4649154589371981	0.14456521739130435	0.3632230893100459	0.06447417316982534	0.31576359778502305	0.038179889251151476	0.9624918460534899	0.9233695652173913	0.90958751393534	0.8106660456450862	264
0.984	0.6759999999999999	0.6679999999999999	0.7543182636696234	0.9574261960680943	0.936	0.916	0.916	0.7758009177636623	0.9772795526440883	0.916	0.912	0.904	0.8072490475502259	0.9898222461306776	0.912	0.912	0.912	0.8289020088306605	0.991065930682618	0.5209899749373434	0.1591237709658762	0.49350368675311473	0.16603101957793032	0.3556025480367586	0.07675438596491227	0.32322454844006565	0.05408456486042693	0.9374638519375362	0.91697177726926	0.9114974937343359	0.8817733990147784	265
0.972	0.712	0.696	0.7576356372701678	0.948637417641178	0.9359999999999999	0.9319999999999999	0.912	0.7752016807478824	0.9782566080831857	0.94	0.94	0.936	0.8095863717161005	0.9896452092860519	0.896	0.896	0.896	0.8333273643324277	0.9910225442834139	0.5146253092965712	0.14338105337575113	0.4630541871921182	0.1266933497536946	0.3519992140681796	0.08017732586698104	0.3379629629629629	0.04731615673644659	0.9477730646871686	0.9384236453201971	0.8926466254052461	0.865901771336554	266
0.968	0.652	0.648	0.7519157839933137	0.9492335358619708	0.944	0.9239999999999999	0.912	0.7813401150064723	0.978893120958263	0.924	0.924	0.924	0.8043269784715668	0.9902154020441054	0.904	0.904	0.904	0.8269923174062348	0.9909161364799843	0.510599359463169	0.16620914035890394	0.42681142681142675	0.1001001001001001	0.37243878060969515	0.08084707646176911	0.34403717627401836	0.05307539682539683	0.9442580448375781	0.9214599214599215	0.9002998500749625	0.8893327067669172	267
0.976	0.74	0.732	0.7603819383847122	0.9578059253451157	0.96	0.92	0.908	0.7771774561561585	0.9769671052601449	0.96	0.96	0.96	0.8123092015447675	0.9907882719243479	0.868	0.868	0.868	0.833025913393638	0.9906117392920786	0.4749202551834131	0.14509569377990433	0.4699451430937225	0.1469104176370129	0.37141268848585923	0.05559029949273851	0.32225683627552787	0.05107015114803277	0.9456937799043063	0.9382859804378202	0.9288096727121118	0.8745673243336795	268
0.98	0.716	0.712	0.7461472362267003	0.9447270048974594	0.948	0.9319999999999999	0.9239999999999999	0.7743865064308456	0.9800441202273708	0.9279999999999999	0.9279999999999999	0.9279999999999999	0.810329448806061	0.9902789570680002	0.924	0.924	0.924	0.8303067194447369	0.9910825629001259	0.5229377104377104	0.13691077441077443	0.44078056850654235	0.12143430089737806	0.36495192784220437	0.0732233125185846	0.32478632478632474	0.04908857121246502	0.9662878787878788	0.95247405624906	0.8965209634255129	0.8556463202480902	269
0.964	0.6120000000000001	0.6000000000000001	0.7526078785378358	0.9489467607898999	0.956	0.94	0.916	0.7811947531142923	0.977989394439237	0.9319999999999999	0.9319999999999999	0.9319999999999999	0.806044150657859	0.9903984025851935	0.892	0.892	0.892	0.8330178465613844	0.9909455916093084	0.5110932188226874	0.16541420647700839	0.4571446732773964	0.1309941520467836	0.3745638606319721	0.07588825003685684	0.3288402709494155	0.04540860919916967	0.9546430488459474	0.9431731502669718	0.9265443019312989	0.863774172402491	270
0.968	0.64	0.636	0.7521525167187808	0.9507170825989425	0.976	0.948	0.9359999999999999	0.7763396755070004	0.9797225028314202	0.9239999999999999	0.9239999999999999	0.9239999999999999	0.8090980256698397	0.9893249330411493	0.88	0.88	0.88	0.8281240567909052	0.9908582401068626	0.4844145569620253	0.15741033755274264	0.4575770882123341	0.14371096799375488	0.3852477477477477	0.07297297297297298	0.3249707797628987	0.037944565035899144	0.9434335443037974	0.9538202576112412	0.9094594594594595	0.8905910836533646	271
0.964	0.688	0.6839999999999999	0.7525977022350678	0.9467178094072033	0.9239999999999999	0.912	0.908	0.7808263213222802	0.980790844853773	0.928	0.928	0.928	0.808389782148702	0.9895946809775514	0.9039999999999999	0.9039999999999999	0.9039999999999999	0.8364667885249006	0.9911330822347771	0.523989898989899	0.16561447811447813	0.45683900015525536	0.12335041142679709	0.401102440232875	0.07191874148395888	0.3107344632768362	0.035467671060891395	0.9690656565656566	0.9428660145940071	0.9140096618357487	0.8288606403013183	272
0.96	0.6399999999999999	0.636	0.7586643519634839	0.9538207870266227	0.94	0.9279999999999999	0.912	0.776293759530521	0.9761663676320707	0.924	0.92	0.92	0.8082838702107564	0.9897884293676387	0.888	0.888	0.888	0.8385822928758454	0.9909880652756353	0.5288818229994701	0.14970853206147322	0.4357553366174056	0.11699507389162563	0.3795624117765678	0.09568461383343416	0.3134015317582745	0.04784714892695732	0.949443561208267	0.947814039408867	0.9128100423472474	0.8097751075748965	273
0.98	0.632	0.616	0.7456004593814914	0.9366889779059624	0.948	0.908	0.896	0.7686899522532493	0.9749678263752679	0.9359999999999999	0.9359999999999999	0.928	0.8055559513381145	0.9893058178625336	0.88	0.88	0.88	0.8307836385049752	0.9906609119985443	0.5177215189873418	0.1668354430379747	0.47891254085944346	0.1444231842461931	0.363697705802969	0.07647323436797121	0.27910052910052907	0.05180776014109348	0.9346835443037975	0.9465837518934864	0.9045209176788125	0.8723544973544974	274
0.968	0.6519999999999999	0.64	0.746965985522673	0.9387620146097655	0.944	0.932	0.92	0.7838009636742098	0.9816998022623993	0.9	0.9	0.896	0.8110107613083063	0.9907525510204082	0.916	0.916	0.916	0.8374283719330768	0.9911079898259385	0.534640522875817	0.1762091503267974	0.40582778786045576	0.12467231296632386	0.3973214285714286	0.08035714285714285	0.34000259000259	0.06573426573426573	0.9505882352941176	0.9087265577737447	0.8883928571428572	0.8543512043512044	275
0.964	0.632	0.62	0.7461151626321821	0.9482673905891785	0.964	0.956	0.956	0.7794440195495369	0.9807599363274722	0.9319999999999999	0.9279999999999999	0.9239999999999999	0.8030519577270097	0.9887199880293971	0.884	0.884	0.884	0.8320513139466281	0.9908688389346565	0.5752589375208821	0.19954894754426994	0.44642857142857145	0.114390756302521	0.3690190490475476	0.0676341182940853	0.31886194844910437	0.048315312363477504	0.9550618108920814	0.9539565826330532	0.904904754762262	0.8871641546526867	276
0.96	0.628	0.6160000000000001	0.754989712891803	0.9372677805322804	0.944	0.924	0.92	0.7755280359681713	0.9804158790170132	0.924	0.924	0.92	0.8106291467597517	0.9903213610586011	0.876	0.876	0.876	0.835139341679684	0.990703541379217	0.5215117931230464	0.16356919579425974	0.4231884057971015	0.13043478260869565	0.37246376811594206	0.06811594202898551	0.33337504170837506	0.03657824491157824	0.9456947996589941	0.9304347826086956	0.9521739130434783	0.8315815815815816	277
0.956	0.652	0.648	0.7516033549375578	0.940822532168686	0.948	0.9319999999999999	0.912	0.7847257677913186	0.9801673308256815	0.916	0.916	0.916	0.8110042277235092	0.9902738955304555	0.884	0.884	0.884	0.8300455438164032	0.9907346168920244	0.5347985347985348	0.1828449328449328	0.43370293370293367	0.10098560098560098	0.3856852275616578	0.0669717772692601	0.32765652557319225	0.06068121693121693	0.951007326007326	0.9345114345114345	0.8733790999237223	0.8498677248677249	278
0.96	0.688	0.66	0.7618285323614823	0.9549391658812587	0.96	0.952	0.944	0.7887709663547366	0.9824688715774562	0.956	0.956	0.948	0.8146395367764185	0.9907634779750164	0.904	0.904	0.904	0.8312246796424057	0.991147669408539	0.5210170487948266	0.1474867724867725	0.40260719672484385	0.1286001580119227	0.360505698005698	0.06766381766381765	0.3110719415067241	0.057670714192453315	0.9514991181657848	0.9321985204338146	0.8862179487179487	0.8846063454759108	279
0.964	0.652	0.64	0.7530449066289867	0.9451109735192889	0.964	0.952	0.944	0.7718401976390101	0.9749056085545432	0.92	0.92	0.916	0.817150596182479	0.9907366656240231	0.92	0.92	0.92	0.8323330735498327	0.9912286656103311	0.4915351356982862	0.14770537063082773	0.4486580957169193	0.12263879910938735	0.3781024310853423	0.061031431187061336	0.2885686912235585	0.061140105387893	0.9688232536333802	0.9406737053795877	0.9077662496185536	0.8742530822176839	280
0.964	0.692	0.6839999999999999	0.7442005214278465	0.9444143421170557	0.944	0.94	0.924	0.7717865681674019	0.9801870964595589	0.9319999999999999	0.9319999999999999	0.9239999999999999	0.806393039994243	0.9899538940107142	0.892	0.892	0.892	0.8329616012846031	0.9905486190524347	0.5059277639922801	0.18934381031155223	0.4331234068076173	0.11699655120707753	0.3834558272086396	0.08078346082695866	0.3288915727321524	0.04932903918411165	0.9356906534325888	0.9441070625281152	0.9006674666266686	0.865901771336554	281
0.964	0.608	0.596	0.7388361386799305	0.9326581205710804	0.96	0.924	0.908	0.7843432710618377	0.9813115512036572	0.944	0.944	0.944	0.8095096656129525	0.9900808320646844	0.872	0.872	0.872	0.8365693909428609	0.9907335907335908	0.5513422414830865	0.17103045624172383	0.4318711180124224	0.12470238095238095	0.34489693313222725	0.07079412961765903	0.3312741312741313	0.04633204633204632	0.9397797038642108	0.9344332298136646	0.9322703440350499	0.8424710424710424	282
0.968	0.6759999999999999	0.668	0.753489377008479	0.956438984361345	0.94	0.904	0.888	0.7733700400641089	0.9759079577078765	0.948	0.948	0.944	0.8095147484427861	0.9895719074521818	0.9	0.9	0.9	0.8363318088713044	0.9911024992091111	0.5150841461082425	0.14570185503920444	0.47004870129870124	0.12608225108225107	0.3701309583662525	0.08482367305896718	0.3178055467679005	0.03758040704418433	0.9700229489386116	0.9505681818181818	0.9364002011060835	0.7867367921543815	283
0.984	0.6759999999999999	0.6679999999999999	0.748283509166883	0.9458308181430679	0.932	0.904	0.892	0.7805267627813203	0.9833513500219087	0.948	0.948	0.948	0.8068937334899328	0.9909970596829571	0.884	0.884	0.884	0.8346904902486783	0.9908241715328661	0.5285194755478992	0.15171308259163557	0.4423706087422902	0.12386698846875838	0.37973646723646726	0.08148148148148149	0.31056285643441606	0.03784059288646445	0.9455211024978467	0.9418744971842317	0.9242521367521368	0.8224233407719647	284
0.972	0.688	0.6799999999999999	0.7478006232913246	0.9499585152350656	0.956	0.9319999999999999	0.9239999999999999	0.7776787754494107	0.9749681122448979	0.9319999999999999	0.9279999999999999	0.924	0.8099429394662403	0.9897100286154906	0.916	0.916	0.916	0.8304557765414897	0.9911408289786668	0.5103805428399686	0.1721921671984094	0.447391456582633	0.13874299719887956	0.3908382066276803	0.09367971210076474	0.3205128205128205	0.05948255948255948	0.957899847412956	0.9396008403361344	0.9046333783175888	0.8019173019173019	285
0.96	0.632	0.62	0.7396508031540423	0.9441770833333334	0.948	0.9359999999999999	0.924	0.7817994042473524	0.9780511031665233	0.9239999999999999	0.9199999999999999	0.916	0.8046191136115359	0.9885190046734231	0.884	0.884	0.88	0.8325461696520204	0.9908264462809917	0.5356944444444445	0.17652777777777778	0.4848178137651822	0.12869245763982606	0.3883928571428571	0.08763227513227513	0.30606060606060603	0.04090909090909091	0.9483333333333333	0.930949167791273	0.9347527472527473	0.8772727272727272	286
0.968	0.6839999999999999	0.6759999999999999	0.7533715622535705	0.9542220236723136	0.9319999999999999	0.9279999999999999	0.9159999999999999	0.7719306862121003	0.9786169772309758	0.952	0.952	0.952	0.8105055485825414	0.9900108845571096	0.896	0.896	0.896	0.8288280987720072	0.9909805471751314	0.5166713430602319	0.14349513655069207	0.46935396935396934	0.14726264726264726	0.3503802594711686	0.07436839255021074	0.3376068376068376	0.04913864259658652	0.9577721661054994	0.9435204435204436	0.9243483788938335	0.8735522006550044	287
0.976	0.6559999999999999	0.6439999999999999	0.7505974068158427	0.9439885977863212	0.952	0.952	0.944	0.7867449158317041	0.9827635736857225	0.9279999999999999	0.9279999999999999	0.9239999999999999	0.8074604978223895	0.9903653159924874	0.884	0.884	0.884	0.8290571787189409	0.9909500409500409	0.5197955583229555	0.17621419676214195	0.4336158192090396	0.1228813559322034	0.35643217839108043	0.0811584420778961	0.3484029484029484	0.04978159978159978	0.9555572851805729	0.9279661016949152	0.9089545522723863	0.8776822276822277	288
0.964	0.66	0.652	0.7578636606038955	0.9562589576011187	0.948	0.936	0.928	0.7744336496063688	0.9799442241165861	0.9279999999999999	0.9279999999999999	0.92	0.8086967206937155	0.9897425652048767	0.896	0.896	0.896	0.8346385033845459	0.9910225442834139	0.4848439225132992	0.1512596607447556	0.46145175275610056	0.12212312647095257	0.3756103143118706	0.0755136812124911	0.30523349436392916	0.03735909822866344	0.9510689551339958	0.9353771832032702	0.9125343301800427	0.8343397745571659	289
0.976	0.692	0.688	0.755001110115086	0.9569234404536862	0.9359999999999999	0.908	0.9	0.7718872501171496	0.9755677588699353	0.9279999999999999	0.9239999999999999	0.9239999999999999	0.8103428626161033	0.9884655553483013	0.928	0.928	0.928	0.8362192914613492	0.9913793103448276	0.4807065217391304	0.1381340579710145	0.46497050147492625	0.1583438685208597	0.388005599720014	0.07052147392630369	0.3275862068965517	0.05172413793103448	0.977445652173913	0.9289664981036663	0.8956802159892006	0.8922413793103448	290
0.952	0.632	0.624	0.7590373014782468	0.9437179709141275	0.96	0.94	0.9319999999999999	0.7804599109706403	0.9816273814805623	0.9359999999999999	0.9359999999999999	0.9319999999999999	0.8072395408857189	0.9902571696214197	0.884	0.884	0.884	0.8314302880519828	0.9908688787067166	0.5233552631578947	0.18114035087719296	0.4292925571112749	0.13029968066814052	0.3554965845987518	0.07302570150867363	0.36053781053781053	0.06336336336336336	0.9552631578947368	0.9443625644804716	0.9146763968745393	0.8823095823095823	291
0.944	0.636	0.628	0.7395462061761788	0.9368489704727734	0.944	0.9319999999999999	0.9279999999999999	0.7769249403381367	0.9809764871891089	0.9159999999999999	0.9159999999999999	0.9159999999999999	0.813874248630797	0.9906717249296262	0.904	0.904	0.904	0.8297171264943211	0.9910325838303677	0.5118468029860435	0.19325435464675975	0.4544632012096874	0.13020252348727102	0.3790519877675841	0.062385321100917435	0.3214398609135451	0.044412833886518094	0.9490425186627718	0.9484643414888079	0.938723241590214	0.8310810810810811	292
0.988	0.6759999999999999	0.6679999999999999	0.7523458419046353	0.9489229987049119	0.964	0.9319999999999999	0.916	0.7823303695370956	0.9792310209616054	0.924	0.924	0.924	0.8079071851321628	0.989413988657845	0.884	0.884	0.88	0.8344547871194807	0.9908263652683296	0.5086306098964326	0.1689681626390487	0.4352049638897365	0.10936069575831553	0.3753623188405797	0.08840579710144927	0.3314594356261023	0.04679232804232804	0.9702963176064442	0.9474748245346354	0.9217391304347826	0.8551587301587301	293
0.988	0.692	0.692	0.7656826771561864	0.958941437415997	0.944	0.9319999999999999	0.912	0.7744506875610488	0.9787710841071895	0.9319999999999999	0.9319999999999999	0.9279999999999999	0.8082610225939144	0.9892165808688717	0.9319999999999999	0.9319999999999999	0.9319999999999999	0.8305633420862768	0.9911956345247683	0.4875222816399287	0.14119875222816397	0.4677754677754678	0.1312081312081312	0.3939678016099195	0.09104544772761361	0.3120363547040039	0.03738639154998771	0.9657085561497327	0.9385539385539385	0.8743062846857657	0.8192704495210023	294
0.992	0.6719999999999999	0.6639999999999999	0.7524519045173792	0.9498811576701687	0.964	0.9359999999999999	0.9279999999999999	0.7862444426383867	0.9832104544424727	0.912	0.912	0.908	0.8065500567963939	0.9889879133399557	0.884	0.884	0.884	0.8261816568969407	0.990909090909091	0.5031990231990233	0.16986568986568984	0.42247341414441886	0.10344314717037259	0.36683234959097033	0.08527493010251631	0.31363636363636366	0.05	0.9623443223443223	0.9267866438610843	0.9165501708605157	0.8545454545454545	295
0.964	0.7	0.696	0.7485984799684252	0.9503528956859035	0.96	0.952	0.932	0.7718317510517126	0.9793231494445709	0.9199999999999999	0.9199999999999999	0.9199999999999999	0.8049582241157607	0.9905064877610334	0.872	0.872	0.872	0.8331860094662111	0.9907415200740679	0.5246249834063454	0.17224213460772597	0.47795706847430985	0.1316804204735239	0.38756403462285816	0.062343856461503526	0.30275229357798167	0.05351681957186545	0.9352847471127042	0.9356027114647805	0.9351578469225528	0.8669724770642202	296
0.976	0.6839999999999999	0.6759999999999999	0.7529074508247453	0.9496739524212052	0.976	0.944	0.9319999999999999	0.7805610330509196	0.9807298455746429	0.948	0.948	0.94	0.8065454724545862	0.9902571978511695	0.924	0.924	0.924	0.8316854486482181	0.9909650553284077	0.5421245421245422	0.17307692307692307	0.44381787802840433	0.1360017691287041	0.3958182432758704	0.10345743396590855	0.3563468265867067	0.08223388305847076	0.9597069597069596	0.9274657231313578	0.8979429233666522	0.8441904047976012	297
0.996	0.708	0.696	0.7504366722962672	0.9535605802804423	0.96	0.952	0.952	0.7742405732120206	0.977621148208137	0.952	0.952	0.948	0.8068960897868176	0.989524298706991	0.884	0.884	0.884	0.8345270435252413	0.9908595784142383	0.5229565983696849	0.1746419916281119	0.4581361399543218	0.14560523651432744	0.36855413105413104	0.07859686609686609	0.3148345638501504	0.04507793273174733	0.9539986781229346	0.9324715688352052	0.9114316239316239	0.8332239540607056	298
0.948	0.664	0.628	0.7545164734634426	0.9508355542829802	0.912	0.896	0.884	0.7772437871155495	0.9771286344686851	0.924	0.924	0.92	0.8122209498813563	0.9899423228733326	0.872	0.872	0.872	0.8367478661801782	0.9907415200740679	0.5075732987125392	0.16569295683219734	0.4191377238968982	0.12072684578418524	0.4001058681185723	0.0825519257914902	0.3165137614678899	0.0489296636085627	0.9619441739694905	0.9097313237221494	0.9044162129461585	0.8486238532110092	299
0.964	0.7	0.692	0.7590890318262806	0.9503982388730436	0.948	0.9359999999999999	0.9239999999999999	0.779745495992094	0.9822074994877399	0.9359999999999999	0.932	0.932	0.8114835214330492	0.9906062613176396	0.864	0.864	0.864	0.8308653524022105	0.9905260054100483	0.4883850543962903	0.14479668271803103	0.4421487603305785	0.1256198347107438	0.36345662638766085	0.0644341290893015	0.2946232837198569	0.05272874120226145	0.9600053504547886	0.9446280991735537	0.9055408193339227	0.8557026652821045	300
0.956	0.656	0.632	0.7485226220544877	0.9422064428738335	0.9359999999999999	0.92	0.908	0.7819925845019347	0.9824317276532541	0.94	0.94	0.9319999999999999	0.7956955775925899	0.9881416309899844	0.904	0.904	0.904	0.8283580463889311	0.9910707167344335	0.512943945228926	0.159124946512623	0.4627329192546584	0.13222049689440993	0.3733407079646017	0.07853982300884955	0.31979324457200564	0.05202104759626884	0.9751283697047497	0.9156444099378882	0.9096607669616519	0.8575300964681496	301
0.976	0.6759999999999999	0.6599999999999999	0.7514908993911926	0.9549029780818397	0.976	0.964	0.952	0.782038410036572	0.98212371125794	0.94	0.94	0.9319999999999999	0.8101435817095615	0.98955868992299	0.888	0.888	0.888	0.8346552784805741	0.9908008366616425	0.5207290746737318	0.17581689726229024	0.4394303201506591	0.09503295668549908	0.40190370916236795	0.07600098255956768	0.31636141636141635	0.03707773707773708	0.9572416838386812	0.9494350282485875	0.8714443625644805	0.8083028083028083	302
0.968	0.648	0.644	0.7478659713174913	0.9404645400607693	0.956	0.948	0.948	0.7747933002168872	0.978945323672501	0.952	0.952	0.952	0.8132945824662183	0.9908144494632387	0.912	0.912	0.912	0.8334844119177713	0.9911442006269593	0.5420536635706914	0.1746904024767802	0.4331766604947064	0.11945117029862794	0.357031857031857	0.05750983023710297	0.306765935214211	0.057601880877742956	0.9501547987616099	0.9366543227460475	0.9368863459772551	0.8669278996865204	303
0.964	0.6399999999999999	0.6359999999999999	0.7394606210760568	0.9390920659561662	0.952	0.9319999999999999	0.9239999999999999	0.7802556884430726	0.9799083279674324	0.924	0.924	0.924	0.8107234024169723	0.9877357196236378	0.932	0.932	0.932	0.833469025119257	0.9913418346087788	0.530970625798212	0.1799169859514687	0.4586520673966301	0.13140592970351483	0.3711575948418053	0.07534862798020693	0.3318965517241379	0.050078593182041456	0.9549808429118773	0.9087670616469177	0.9265632028789923	0.8154656646035956	304
0.972	0.74	0.728	0.7558415792205693	0.9541674755052016	0.952	0.952	0.94	0.7802617638018976	0.9806326031198784	0.944	0.944	0.94	0.810422969680042	0.989678164754046	0.896	0.896	0.896	0.8340117728154774	0.9909894035830111	0.5087592122749789	0.1649148242116709	0.4638321502728282	0.10637886909073349	0.35459528639041826	0.06647831546411667	0.3493551389442894	0.05063156495146923	0.9398936812854899	0.9447341735477328	0.8893436685018836	0.8391703230953331	305
