# Supplementary material for: Prospective de novo drug design with deep interactome learning
Source: Nat Commun. 2024 Apr 22;15:3408. doi: 10.1038/s41467-024-47613-w (PMC11035696; doi:10.1038/s41467-024-47613-w)
Supplement: Supplementary file 3 — Source Data [file 41467_2024_47613_MOESM3_ESM.zip › Supplementary_Data/Figure_S13_PPARg.csv]

conc. [M]
1,000000000e-009	0,755	0,782	0,870
1,000000000e-008	1,199	1,014	3,990*
1,000000000e-007	3,241	3,646	3,415
3,000000000e-007	6,093	6,220	4,883
0,000001000	7,711	8,221	7,471
0,000003000	12,021	12,864	13,416
0,000010000	14,123	15,631	17,204*
