# Supplementary material for: Prospective de novo drug design with deep interactome learning
Source: Nat Commun. 2024 Apr 22;15:3408. doi: 10.1038/s41467-024-47613-w (PMC11035696; doi:10.1038/s41467-024-47613-w)
Supplement: Supplementary file 3 — Source Data [file 41467_2024_47613_MOESM3_ESM.zip › Supplementary_Data/Figure_5_PPARg_cmpd1.csv]

conc. [M]
1,00000000e-008	0,976	0,978	1,029
1,00000000e-007	1,917	1,183	1,474
3,00000000e-007	2,089	1,915	2,254
0,00000100	5,562	6,427	5,898
0,00000300	8,742	11,165	11,664
0,00000600	11,961	14,648	15,719
0,00001000	12,204	14,531	14,506
0,00001500	13,501	16,323	14,119
0,00002000	11,027	15,437	14,430
