# Supplementary material for: Prospective de novo drug design with deep interactome learning
Source: Nat Commun. 2024 Apr 22;15:3408. doi: 10.1038/s41467-024-47613-w (PMC11035696; doi:10.1038/s41467-024-47613-w)
Supplement: Supplementary file 3 — Source Data [file 41467_2024_47613_MOESM3_ESM.zip › Supplementary_Data/Figure_S10_S12_ligand_smiles.csv]

unique_atomic_scaffold_temp_02	unique_carbon_scaffold_temp_02	novel_atomic_scaffold_temp_02	novel_carbon_scaffold_temp_02	novel_carbon_atomic_scaffold_temp_02	mol_weight_temp_02	rot_bonds_temp_02	hba_temp_02	hbd_temp_02	psa_temp_02	logD_temp_02	novel_atomic_scaffold_temp_05	novel_carbon_scaffold_temp_05	novel_carbon_atomic_scaffold_temp_05	mol_weight_temp_05	rot_bonds_temp_05	hba_temp_05	hbd_temp_05	psa_temp_05	logD_temp_05	novel_atomic_scaffold_temp_08	novel_carbon_scaffold_temp_08	novel_carbon_atomic_scaffold_temp_08	mol_weight_temp_08	rot_bonds_temp_08	hba_temp_08	hbd_temp_08	psa_temp_08	logD_temp_08	novel_atomic_scaffold_temp_11	novel_carbon_scaffold_temp_11	novel_carbon_atomic_scaffold_temp_11	mol_weight_temp_11	rot_bonds_temp_11	hba_temp_11	hbd_temp_11	psa_temp_11	logD_temp_11	epochs
1.0	1.0	0.4444444444444444	0.9953703703703703	0.032407407407407406	0.05688918781891844	0.07302940112059021	0.05065208263249894	0.07314858034477528	0.04896251381617164	0.09310896907091941	1.0	0.5803904364992323	0.08362579513051108	0.06533547946840432	0.08128717834428638	0.046101128022826066	0.05665716326211884	0.05449262522770263	0.10950403825368063	1.0	0.7941649899396379	0.24818913480885313	0.06925872880706671	0.09515327497468444	0.05251509881955037	0.07231388492783311	0.06885013578338864	0.11705126155400403	1.0	0.9396051103368177	0.48141695702671317	0.07721851041078312	0.09663865727787257	0.051190483995846324	0.09285714427630107	0.06347578172623994	0.11694755172484295	0
1.0	1.0	0.6064814814814814	0.9907407407407407	0.19444444444444442	0.02302879141983328	0.04292666343319916	0.04065170339233549	0.012511866022112315	0.03693247208273687	0.05653741358785758	1.0	0.7140672782874617	0.20718654434250766	0.02019431000237263	0.04007962744011233	0.03629085295790925	0.012522133810449556	0.03792532702462744	0.04963670017272853	1.0	0.869467787114846	0.34775910364145657	0.020877328637713268	0.04376339198980639	0.039621859864026554	0.028879554370204265	0.04206643774136869	0.058596406124026626	1.0	0.9511583011583011	0.4492277992277992	0.01975594991538647	0.05481359234306568	0.02890142050819216	0.03846009614378072	0.039562312686936676	0.06189061031139152	1
1.0	1.0	0.5758556891766883	0.9891304347826086	0.06452358926919519	0.024089256929965608	0.04406751776753608	0.039673497320909745	0.01619459997550914	0.040498664980769004	0.05242725136226109	0.9956140350877193	0.6324561403508772	0.08026315789473684	0.020229665800298443	0.05065790261146761	0.04230264064774178	0.009473686958091292	0.03668910216904354	0.046648774738651144	0.9907407407407407	0.6739672364672364	0.12268518518518517	0.02010493279325791	0.05043364274458348	0.03869303132903541	0.020833335918748475	0.03917096919494899	0.054135497890801486	1.0	0.8504228329809725	0.2818446088794926	0.024184441085416886	0.06317613913105008	0.03885842294528566	0.03431295938789843	0.042768010587261984	0.05988202645035792	2
0.9945652173913043	1.0	0.8292978208232445	1.0	0.3059170702179177	0.016403751339589427	0.027800859519375172	0.04350664153867263	0.01390672091635363	0.039501517179643564	0.04286380095879318	0.9916666666666667	0.8842391304347826	0.3438405797101449	0.01618356523956334	0.030285600078659797	0.044619575168775474	0.011956524668612332	0.04124137775453278	0.042806323783130984	1.0	0.9127765064836003	0.4501144164759725	0.017296061509907493	0.0314579625322305	0.04040382224018474	0.016500305383045304	0.040506614444956415	0.0456083606610479	0.9945652173913043	0.9058340727595386	0.44021739130434784	0.018453799470798914	0.04197798221743898	0.03514937727189488	0.027068560744533468	0.04569432173593131	0.05878349179534821	3
0.989331517421405	1.0	0.5783076203833567	0.9566970546984572	0.07561944834034595	0.025715299103838574	0.05250365259175632	0.042975215675417046	0.00909091192336121	0.03866335998061895	0.050408012336268467	0.9688685208596712	0.675608407079646	0.119903603034134	0.026670251642676383	0.05491932083982033	0.03982301892432491	0.008849560396861177	0.04775718074459828	0.052031929950444006	0.9903846153846154	0.714945855115758	0.17391710231516055	0.027964227384955246	0.04885121504750608	0.04639190489216202	0.011585140970825605	0.04657903695524876	0.05530638345587563	1.0	0.8500737714220861	0.29082964476222906	0.025591052857797406	0.05502480813760993	0.03571105234442469	0.022574057690050872	0.04365365511279061	0.05960671983138383	4
1.0	1.0	0.7214202269692924	0.9953271028037383	0.2696512016021362	0.01920570518814595	0.025951321491146453	0.039519784329301214	0.010070624174287082	0.03655964566162283	0.03968811181309294	0.9916999586719935	0.7968039674886348	0.3110965697754512	0.021547479336770273	0.024460517417028458	0.04451371734382725	0.005820363812545777	0.03915663865491166	0.041158798544979835	1.0	0.8592928112215079	0.3809906487434249	0.017993156663562063	0.028896079203666873	0.02949299924924733	0.013690826804543149	0.03347734247867469	0.04871411579318907	1.0	0.8915442812639074	0.43391188251001334	0.017728779059263247	0.03611889987108012	0.02677249930207691	0.021693124279143307	0.03362613143194676	0.05044521231774645	5
0.9812091503267975	1.0	0.5958440721649485	0.9429768041237113	0.07769544673539519	0.034181615072583285	0.07107842709211742	0.03875000913937886	0.0016666696468988944	0.04595953801503992	0.05698940981246097	0.9614541468761417	0.5593350383631714	0.10274022652539277	0.028490459103254206	0.06799074957704257	0.03224044776111485	0.008301810389083182	0.044674444958203025	0.05374313787369265	0.9872807017543859	0.7309210526315789	0.20942982456140352	0.02909260119072894	0.06590556918390642	0.03949562408945016	0.007675441527052924	0.04245019592248049	0.059053008216465856	1.0	0.8243464052287581	0.3224400871459695	0.027181934725698742	0.0658285961320767	0.042669554825394376	0.024923550148976528	0.04315546223340225	0.06294480441090147	6
0.9954545454545455	1.0	0.7800579430226944	0.9908256880733946	0.3493481409946886	0.018179311711010532	0.024349093703030393	0.025409848230784047	0.004918035644976809	0.03240903585519448	0.03866579537163398	0.9957983193277311	0.8018145311221834	0.29307652264445605	0.01977433126849648	0.024917588052705886	0.027075971116622286	0.005051625274934941	0.03293005774594006	0.04314985434541564	1.0	0.8875806209689515	0.333770811459427	0.019972949190748362	0.027991257711998736	0.023275099159878403	0.0060447005904541475	0.031422507585055326	0.04770373196915348	1.0	0.9128787878787878	0.4037878787878788	0.017870580235333035	0.03264508748965278	0.029814826999649845	0.013804716511507217	0.03596418436067157	0.05286134891067434	7
0.9901456310679612	1.0	0.6601073345259392	0.9458855098389982	0.11061419200954084	0.019267186718907207	0.04074283238517213	0.023173091149228234	0.02534188264137149	0.026592100435651744	0.0434563452384456	0.9650555933741775	0.617880644429317	0.17823916496482867	0.02049506503370248	0.04243356916862748	0.027862945582907066	0.030884305721885934	0.03345418260541296	0.04806702487895382	0.9773798693242908	0.7811595401538334	0.20800595484244477	0.022070998466198775	0.04550297477192822	0.0244893029905235	0.03639070583345202	0.03708036332739699	0.05310139749835045	1.0	0.8868932038834951	0.3207766990291262	0.025183577182658935	0.043525340810281046	0.028919555815345874	0.04019033164144031	0.03761283802026982	0.05674348714439826	8
0.9953271028037383	1.0	0.7088509316770186	1.0	0.255667701863354	0.013201553035575546	0.01858773534108815	0.023085509867859476	0.006477841759115692	0.028063720648237773	0.03486828443008247	1.0	0.7194505194095134	0.2311372334609076	0.01584275014115293	0.01795019086602379	0.02587480843230111	0.0065336277424278815	0.033411177009656415	0.043067722480586115	1.0	0.8255853994490359	0.2779958677685951	0.015311056316708826	0.021147310045603475	0.02190084028835138	0.00909091189873119	0.03350666893326945	0.04613914127472808	0.9956140350877193	0.8673553041482209	0.29894244958189864	0.01503520528257343	0.02860911225366313	0.02604777056571335	0.007261211423613632	0.03339312696183832	0.04820940054511365	9
0.981651376146789	1.0	0.5210689620658593	0.9350915824241818	0.11525372835551997	0.014546900790263528	0.022971392713332636	0.03617292790289289	0.006724591347224255	0.028099868808326912	0.03996564538114191	0.9705490965121166	0.6320563104076201	0.12151561843395434	0.0155553544243616	0.0312449417960637	0.03236227057730527	0.006639121363437199	0.029845188701189018	0.04201922808622033	0.9827211394302848	0.7187406296851575	0.2254497751124438	0.015088893106740884	0.03185025666315453	0.03247377498485873	0.009512746479736446	0.03468352353980218	0.0496366904370909	1.0	0.8567692703421075	0.2916488039098002	0.015148823471773425	0.030901099799249394	0.02812235757923773	0.011920138754982403	0.02987862424985152	0.04868641184016585	10
0.9953703703703703	1.0	0.7717525773195877	0.985	0.40164948453608246	0.016469822707037268	0.029930008756051445	0.03369139008613807	0.0016806752491397908	0.03325749577145545	0.04152106084414263	1.0	0.8532253765160602	0.3429628148740504	0.014572181031469195	0.018412252965582326	0.030487816895895845	0.006504067899734985	0.033294333474484475	0.038926633512864024	1.0	0.8536064425770309	0.42254901960784313	0.014259236508564541	0.019690239208252157	0.02387256248408004	0.0050140085077586185	0.028044772100415116	0.04208504271616678	1.0	0.890707671957672	0.45419973544973546	0.014508014650363105	0.025743959736859674	0.016615261398198345	0.006292119433259068	0.029134037976064227	0.043480261933818806	11
1.0	1.0	0.658608557484962	0.92702303938259	0.08478038815117467	0.015506846422516898	0.019453010302891552	0.0171331612420816	0.003278691455966126	0.028908694845143815	0.03500679163815597	0.9620780515596068	0.6373379860418744	0.10550491382993876	0.01484070241156082	0.026083384142919434	0.025497211955007704	0.01170868622926937	0.031150283114447765	0.03919919245350393	0.9956896551724138	0.7965892053973014	0.24239130434782608	0.01405993480260058	0.026488234585479453	0.01991755557515988	0.0017316371115340535	0.030308943724985004	0.03999827457903892	1.0	0.8663828999722403	0.2900897566392153	0.015065979155378363	0.03030988274964981	0.024664582440201626	0.009512355971636393	0.03216355349690327	0.04338085184450241	12
1.0	1.0	0.8050820707070707	0.9846906565656566	0.3849431818181818	0.014293563643156473	0.025963818671687854	0.01863035750754885	0.0016194626991826236	0.032143433618656105	0.03767938962811289	0.9915966386554622	0.7673922027827524	0.2776897644303623	0.01582612015205334	0.023233351863838923	0.02180938847043006	0.002465793474460894	0.032161463592623125	0.03680297796563583	0.9916666666666667	0.8504820936639119	0.3733815426997245	0.014797733126356936	0.023930490988313798	0.019090922298756502	0.005805788030103865	0.032639869551743736	0.040415515955509934	1.0	0.8887351778656127	0.3632411067193676	0.013773475122033002	0.024540813913028807	0.016462464104056815	0.007154153044751503	0.03364992957980842	0.048297825357368776	13
0.9544590462021655	1.0	0.5615498702261772	0.8833889506859474	0.10048201705598814	0.023592841322184373	0.027977050362677745	0.046341473106446304	0.01951219761759284	0.03338479782625317	0.04900351329165088	0.9540844679077521	0.5751597666018338	0.11260072242289525	0.02319693577844085	0.022525116186972047	0.04694106661934193	0.02630081535112566	0.03545922396042496	0.053000688610418435	0.9821428571428572	0.7002717391304347	0.2295807453416149	0.019843798380404842	0.02802734609453425	0.03930806790887491	0.017516023287339866	0.03229249560519284	0.04763012409180423	0.990990990990991	0.7727084883048185	0.22720886023638318	0.02063641758752405	0.03059710957116821	0.03713549516831438	0.025417761151406655	0.03233098814752619	0.05943269913877052	14
0.986842105263158	1.0	0.7939628482972136	0.9947368421052631	0.41295149638802886	0.011449044780787052	0.009126652509738238	0.03140143899415065	0.0033340426524362194	0.028929735468146936	0.049620644919524295	0.9913786696395392	0.7762170196952807	0.32385730211817165	0.012326842183939273	0.013126082153000882	0.029185099223002258	0.00601238140640376	0.030893670045629797	0.04354570372814951	1.0	0.8329771554900516	0.36101694915254234	0.013430092280139028	0.02035704033625586	0.02646845158587972	0.007685566926946555	0.030019354205568685	0.04175549571815425	1.0	0.9228562059353993	0.3953516969995081	0.014949669487252671	0.020507227034392783	0.026795388345035052	0.009993444474031925	0.03001039489240477	0.04643298816002675	15
0.977020202020202	1.0	0.6093137254901961	0.9230392156862746	0.11834733893557423	0.016585099261613664	0.02605272083744115	0.04133880948678391	0.014931696548732245	0.03535291260328004	0.040227051669086265	0.9479385307346326	0.6060344827586206	0.13002248875562217	0.016267456920282565	0.022004827085960424	0.0386511411134806	0.008403957582126222	0.03482503626749109	0.0386538744598432	0.9659090909090908	0.7462121212121212	0.22727272727272727	0.015959556012701333	0.022749561679660742	0.03696970874612981	0.011363639158732954	0.03760587019888975	0.042733596040653035	1.0	0.8212121212121213	0.2664983164983165	0.017494336157611798	0.023891545319526652	0.0346596716954424	0.011836839545596464	0.03548233801198715	0.04649554646878627	16
1.0	1.0	0.8006221719457014	0.990290346907994	0.30580693815987936	0.013164822358301038	0.018576165514465056	0.03036324268418473	0.0016194626991826236	0.029296655538148253	0.03664460727486295	0.9958333333333333	0.7727459016393443	0.27295081967213114	0.012983514334662185	0.01605593957993636	0.0314139460499495	0.004972680501354838	0.03032927504069652	0.03783945972297992	0.9958677685950413	0.8341622175089592	0.3593944269728663	0.012809679288421534	0.01664509249974843	0.031130707262202816	0.004190743780777786	0.03026329720877598	0.03978174750327667	1.0	0.8893805309734513	0.3141592920353983	0.013858993891863973	0.020728885865367606	0.028206035826558222	0.01147337654856231	0.03229751141119388	0.04443860514740649	17
0.9953703703703703	1.0	0.6362889983579638	0.9085684430512017	0.10143304970891177	0.013443636699850353	0.05304260708976025	0.013103463278077099	0.003419543108207045	0.02884369772188619	0.031645288463591215	0.9595779990516833	0.6531531531531531	0.1289710763394974	0.016137298873520438	0.045582014931241956	0.015617448234024101	0.0034352329525798825	0.02984843931527626	0.038756941177705076	0.9915248150542268	0.7796451914098973	0.19920275802628745	0.01609876956198232	0.04933859927982766	0.02162250863669255	0.005911085261298871	0.03211230890548312	0.04045038740985028	1.0	0.88182261208577	0.3374756335282651	0.016166707701728837	0.04650469934882749	0.024239144761973135	0.011698875631447184	0.03715344443772607	0.043923141490514704	18
0.9955357142857143	1.0	0.8091299677765843	0.9792696025778733	0.3277121374865736	0.012633258603289146	0.014155024622522916	0.04600129182514277	0.0016877966915044796	0.03489500614854774	0.03995187746808366	0.9875338565178138	0.774914924647545	0.3082852975901104	0.01143775073011914	0.010496687915660906	0.036518606071465606	0.0016597825945572967	0.03093992739891384	0.03975563397447518	0.9959016393442623	0.8519170844059071	0.3661427990787156	0.01233557203332678	0.0162320685392168	0.03250238321657959	0.010696385535157279	0.03307062300114352	0.04232005391618068	1.0	0.9370941558441559	0.4147727272727273	0.013406289686786014	0.022151097918497713	0.02510458205897298	0.009000968124041449	0.03043956679607535	0.04288104648366156	19
0.981651376146789	1.0	0.6959914320685434	0.925642594859241	0.0983782129742962	0.010870668042897175	0.009031538302257221	0.020764419548203197	0.0008547038094610121	0.02308728439182144	0.03724162287589966	0.9431644797070491	0.6684086054317974	0.14826823314006715	0.011560311554618072	0.021931557725737107	0.02836674338081294	0.0008403390896420409	0.023059430636294634	0.036483865260075465	0.9694144838212635	0.7283513097072418	0.2020030816640986	0.012067411674817636	0.022981065937547424	0.029106329577545893	0.00690293043300807	0.029141669667069603	0.03957079641395096	0.9956521739130435	0.8613881132828081	0.3112883925009972	0.012504843830898138	0.02249477727763516	0.03418973482173422	0.010592888223795073	0.02929038089406332	0.04514328302085083	20
0.9954545454545455	1.0	0.7959348819497334	0.9903846153846154	0.28412985529322166	0.015113725330753773	0.01790966758497251	0.025931458702305107	0.004125460137028522	0.02707548890431162	0.038488242435876396	0.9827954612437371	0.7724358974358974	0.31749189507810194	0.015596172349243896	0.017165540989716795	0.02017758436393427	0.0034335425438130358	0.025253768909894062	0.03809963259988257	1.0	0.8700524737631185	0.32492503748125934	0.017081284997035928	0.021126211220658907	0.02381185656678729	0.010389807948555003	0.028975131792292268	0.043198891629426875	1.0	0.8738636363636363	0.38295454545454544	0.015799192007399574	0.02092939822866625	0.020883388241326753	0.009766121605215713	0.027731001153774505	0.04718970107415829	21
0.9781289910600255	1.0	0.5784313725490196	0.9783496732026145	0.22140522875816993	0.0131910722859908	0.011864836528734268	0.022325389483334762	2.980232227667301e-09	0.023013639035101403	0.03472985735334177	0.9443452380952382	0.6541666666666667	0.18571428571428572	0.014334632507125635	0.017702413618724832	0.027043023796812168	0.0008333362887302924	0.026668290266881414	0.03906812756083233	0.969334359368988	0.7495575221238938	0.21077337437475951	0.015083608008583396	0.019586728186806804	0.02631782756167312	0.004363219602009836	0.029291693621492025	0.04046468102258314	0.9956896551724138	0.8575989782886335	0.295338441890166	0.013679799410457221	0.022333316756256577	0.024802290915745175	0.015960142072272494	0.03350247342690177	0.043586231755878446	22
1.0	1.0	0.771304347826087	0.968695652173913	0.3239130434782609	0.011035429765814219	0.017972950986728284	0.021739753573978445	0.004979691938419496	0.027903949384161318	0.03584259708748708	0.9753963914707491	0.7763121924548934	0.29367140513942047	0.014526252572720893	0.016551163469407416	0.024870161114982584	0.005891200280078704	0.031866246156023785	0.038479934896014506	0.9957983193277311	0.8096315449256626	0.32205702793938085	0.014494413787789154	0.01795590984966169	0.019065588636490084	0.010213319025385227	0.03099780674935288	0.04149977646288506	1.0	0.9091668058106528	0.40223743529804645	0.015552512291401262	0.026281034371078538	0.023710148396008705	0.010853233798096776	0.033778942975479405	0.05121229120756674	23
0.9864864864864865	1.0	0.4959078797106966	0.916920441568329	0.04786829082603731	0.013089124297836728	0.021531245558364484	0.03909605596025112	2.980232227667301e-09	0.02460411442889545	0.03398854464546297	0.9694144838212635	0.6235747303543914	0.18836671802773497	0.01328883214966186	0.01773930668592213	0.04529936844972908	0.004297935904686728	0.030700994481506788	0.03839198512225307	0.9830146313197161	0.71939736346516	0.2086411705055773	0.012785881617605344	0.01895298978269097	0.03939884690720229	0.004244777762726318	0.032144642724677826	0.042096820034858096	1.0	0.8243243243243243	0.27477477477477474	0.013552510408015379	0.020932704613015458	0.034234245994069545	0.01171171455769925	0.0342576702725097	0.05105924606783177	24
0.9956140350877193	1.0	0.6924028941355674	0.9851485148514851	0.21496572734196495	0.01367411078260843	0.011995210192144938	0.017552992480684232	0.004085035512093993	0.022637630655329723	0.04103279228774466	0.9794065844736486	0.7943029399810324	0.23052431919794064	0.015047098659972788	0.009202891656947099	0.02591791020678788	0.004118685987184329	0.02957791878380866	0.03869953139486476	1.0	0.8525296777840587	0.28504804974561904	0.014845778650082206	0.01691775118957039	0.023955718965750286	0.008473510077713508	0.030668666235396835	0.04041878314322694	1.0	0.8810743673342649	0.3479273404750815	0.014590262916719249	0.015808660252819975	0.02821767940652275	0.008826272114197516	0.029018731742664478	0.045797825702084564	25
0.9548701298701299	1.0	0.6290470723306545	0.9470723306544202	0.09839265212399541	0.011220123732618326	0.011097149754966819	0.010714827791767766	0.004259398579158226	0.02703718860411601	0.03337091958652503	0.9451039824871601	0.6557632398753894	0.1920518649490612	0.011939023330411285	0.017615643562819264	0.014326937562889507	0.0025427379726599315	0.022126116608325225	0.03703581890912826	0.9915254237288136	0.7203389830508474	0.1694915254237288	0.013060680795907845	0.02347998786579543	0.023109255568319994	0.005042019711823014	0.02629863606526736	0.044513891271286535	0.9864448051948052	0.8378246753246753	0.24805194805194802	0.01345242137158503	0.027156791099004325	0.021995186694475866	0.009927597429036896	0.029065951543837495	0.049507012464228325	26
1.0	1.0	0.7886821161048689	0.9831460674157304	0.32958801498127344	0.009940702592534788	0.01535394851894583	0.02185029546083029	0.0033615848257885035	0.024052630888749933	0.037672157318310015	0.9958333333333333	0.7975427350427351	0.2791666666666667	0.012981912324418712	0.016040713523843522	0.020530492956964873	0.0025075963221844466	0.026276081662469183	0.04006316195552026	1.0	0.8437900583962399	0.3165147414898163	0.01291424977738824	0.01999834722936173	0.020141256412880556	0.010127121447927524	0.028148210392044598	0.03973418721832412	1.0	0.8609410248146954	0.4268852723171125	0.013778374455263056	0.023880634418251494	0.026021723803204125	0.006226056568695659	0.03040063247252045	0.04579647424291575	27
0.9722825179495742	1.0	0.5969135802469137	0.9469135802469135	0.11728395061728394	0.012833678992021001	0.015188181135923632	0.029072592226407852	0.002473121186097452	0.025927533896201747	0.030669137029195555	0.9318068068068068	0.6438938938938938	0.10985985985985985	0.013248457338554266	0.020259302073236077	0.02966510153258759	0.004379008115156406	0.026803743257079578	0.03689343292177594	0.987323134381958	0.7206780147956618	0.18674136321195145	0.012842296184368608	0.021059584354091197	0.02951924310408086	0.009273507179230697	0.029843751457925602	0.0411362697160159	1.0	0.8354483219235265	0.28281015194523296	0.013022421216120666	0.02020312264881413	0.020948063347504504	0.013643070582150234	0.031060897682827347	0.04460019154155827	28
1.0	1.0	0.7332151300236407	0.9893617021276595	0.2570921985815603	0.012382721610062736	0.009806524565519354	0.02316896990453799	0.002459019300390452	0.03375001854453183	0.027583716508220127	0.9781845919145691	0.7294813119755912	0.27532418001525555	0.014126585061192787	0.01953968161796117	0.02980589397865741	0.006801393553431124	0.03218434856856471	0.03583455332527165	1.0	0.8625847332743884	0.3775419982316534	0.013386014271140032	0.018853705183473166	0.026923089455335555	0.00940171222910921	0.032539652757809324	0.03840961943155811	0.9955357142857143	0.8763314536340852	0.3276942355889724	0.01374845549234106	0.020466323704031245	0.023342661838819466	0.009695702300755019	0.030109795544854746	0.04535798318181497	29
0.9813067784765899	1.0	0.5992738075590032	0.9013863673873577	0.07641525004126093	0.01239935505228804	0.020826187360218493	0.01771116669217738	0.0008403391146860092	0.021913584369805776	0.032838298122786595	0.9308922558922559	0.6097643097643097	0.1648148148148148	0.015288637338428512	0.03141325026921473	0.02781935039634409	0.0035794753097045575	0.028228274962732978	0.035198614369562814	0.9695569136745608	0.7260122230710466	0.1560733384262796	0.013791581056659351	0.033578440459999595	0.02356061911492635	0.00969697262753139	0.029930555113345077	0.04367575895623671	0.9906533892382949	0.8224143955276031	0.2851153039832285	0.013596627639261585	0.03103548458783455	0.027541940421345005	0.012159332036867906	0.03351344465760323	0.04340551057665505	30
0.9951456310679612	1.0	0.7487515605493134	0.9943820224719101	0.26254681647940076	0.011395760531513553	0.01113950235441341	0.01604458852691905	0.004945132292806083	0.028031391446122003	0.03287105975586403	0.9957983193277311	0.7883358471593765	0.30090497737556565	0.01143837742465431	0.011723792541029773	0.017409437337695493	0.004119027590419908	0.02672001518005665	0.034378819447234754	0.986842105263158	0.7915154264972777	0.28274349667271625	0.011022643399596655	0.014056448342388563	0.018254702343986875	0.004355719806801087	0.02387831650743255	0.038059121743723036	1.0	0.8939703628002045	0.37744847555782657	0.013179543533089958	0.01661507686023144	0.021040114143438496	0.011629075528983773	0.029014156073165605	0.04567394114617666	31
0.9872157033173983	1.0	0.6073232323232323	0.8914141414141414	0.18876262626262624	0.009833076894225162	0.005280251935164232	0.0183426772898298	0.0008196750869516356	0.017822254177027434	0.033047123410094754	0.9565967016491754	0.6404797601199401	0.12987256371814093	0.011668071882926697	0.012841007670624797	0.030033205402541837	0.00658447655530305	0.028046336149752542	0.031727667419300054	0.9642743221690591	0.7143540669856459	0.13381180223285485	0.011477733205474929	0.019467125596914228	0.022783107924879628	0.008086127301817677	0.0309950655989263	0.03727676633841416	0.9914892075909025	0.8296755034043171	0.2381573229030856	0.013232167877523763	0.02177016754108579	0.02553963278162984	0.007663337686010735	0.032829348541087426	0.040857983048480304	32
1.0	1.0	0.7700768775872264	1.0	0.22814902424600828	0.01258394137055945	0.012008932727868158	0.032676940755209855	0.00407837160834308	0.03361852916101385	0.03420514187989699	0.9916666666666667	0.7840564738292011	0.29042699724517906	0.014211048123579366	0.01736289216992282	0.03854062731232541	0.0024524654725270162	0.03199331125703683	0.039676805591916095	0.9914529914529915	0.8098290598290598	0.2621794871794872	0.011677780073209715	0.01511438877952494	0.027435910463587843	0.012713678067820693	0.029311549717590132	0.04073951028179959	1.0	0.8949496490692708	0.3359017393957888	0.014089474835521386	0.014126990835916894	0.027010235413204135	0.009574308565814638	0.02792237620835488	0.04581668000588726	33
0.9615384615384616	1.0	0.6301832208293153	0.9239392478302797	0.10969141755062681	0.009497309454645147	0.004693178472609503	0.008434006076011634	2.980232227667301e-09	0.016630386107027294	0.0315204894646567	0.956369183829138	0.6856979405034325	0.11792524790236461	0.013185307752087285	0.015440215714733644	0.021668184614900124	0.0008264492612239633	0.023324092463601967	0.03327884691338563	0.9914529914529915	0.6994179192455054	0.1672561155319776	0.013547276205943884	0.01977402163790843	0.02256990947076483	0.007663337711482804	0.0285690475562803	0.03928789544141155	0.9807692307692308	0.8113305613305613	0.2649428274428275	0.015109125338046016	0.023904878737581146	0.02732025748680748	0.013938469610843607	0.03095634928572697	0.048695951264797976	34
0.995575221238938	1.0	0.6868686868686869	0.994949494949495	0.2727272727272727	0.011286739285292422	0.010913127240153997	0.02356700091778339	0.009974724303961787	0.028499940960768293	0.03444340862141033	0.9957627118644068	0.7918866351764379	0.22874409558210615	0.012232231814696105	0.012178920579735521	0.027380472119803656	0.0016604687374321726	0.03272179140956327	0.036394445927186006	1.0	0.8298565840938723	0.3319933362306243	0.012978482298916424	0.014007132549963792	0.028060276693888844	0.009358252914991816	0.03363752595772121	0.04080050945145812	1.0	0.911504424778761	0.3893805309734513	0.011759597976772816	0.01814434112885547	0.01761761982560138	0.012319518425851066	0.028141236607732684	0.04275628098461701	35
0.9953703703703703	1.0	0.5761327713382507	0.9135932560590094	0.05303828591499824	0.014794144645066894	0.013761539671852016	0.02925271697488352	0.0008547038094610121	0.02219605064864035	0.0383352785224948	0.937157809983897	0.6574476650563608	0.13381642512077296	0.016366319805766354	0.02032499943594558	0.026761831773415647	0.004356232433492065	0.026644827819503326	0.04167183689810425	0.9780885780885781	0.6777000777000777	0.18411033411033412	0.01699766559929282	0.02373966791092943	0.028193485595592704	0.007055169982834194	0.02917358314860116	0.04339776333095652	1.0	0.8586182336182336	0.2590811965811966	0.017482927191767056	0.025048193930155067	0.029405865835383127	0.011114026487212134	0.031399399640912075	0.04711858263331796	36
1.0	1.0	0.7724802371541502	0.9446640316205535	0.3441205533596838	0.01050780018956754	0.012205659122227036	0.019513498545323384	0.004838712585549191	0.027153882907381133	0.034455392400693924	0.9667320352990616	0.7617313349208572	0.2933534108418546	0.012597418683055112	0.011488790357396791	0.022420457086380477	0.004119027565991775	0.03043193124053265	0.037964855286962015	0.991304347826087	0.8434782608695652	0.3130434782608696	0.012984413276774277	0.015292363166769657	0.01818592066841681	0.006934035860527035	0.025794340482509975	0.04303362162298575	1.0	0.9063023534104507	0.4223773434383726	0.012533169495090984	0.017656452935599396	0.022844050699465282	0.00796968778481652	0.029369465379943196	0.046465510308505376	37
0.969788182831661	1.0	0.6416843220338984	0.9120762711864407	0.1374470338983051	0.008739186380350457	0.008019573888348602	0.00745372910060426	2.980232227667301e-09	0.021030334436212408	0.028577817679535437	0.9310910582444627	0.5696062346185398	0.15151763740771124	0.010855556642245317	0.015896150837996083	0.018929689865134786	0.004275397297319498	0.026677852572814277	0.0305569233196081	0.9734430082256169	0.699804151978065	0.18574226400313357	0.01143273313922966	0.017399763072220426	0.01962348302866299	0.007877110754074958	0.027369507539658562	0.03632186790590957	0.9913786696395392	0.7885916016350799	0.20683760683760682	0.013866364897013206	0.022556678332258273	0.024184331243607853	0.006012637560715767	0.031161234966701624	0.044113396945342276	38
1.0	1.0	0.7881611400383667	0.9826664839682104	0.27699369690326114	0.014671393513427139	0.012655321767856078	0.026997592372018837	0.010112522539080855	0.030466737218523963	0.042705732890119835	0.9788793103448276	0.7841954022988507	0.3097701149425287	0.014317445730953272	0.014046663394483702	0.02972702284653981	0.008477014474485102	0.030109010880757438	0.03488087642539847	0.9915199425080848	0.8219187926697809	0.3059288537549407	0.01337711959331659	0.017133463580979925	0.030021394706163242	0.016892376390849353	0.03548746826812074	0.039107650525936496	1.0	0.8766116181370418	0.35321599304650153	0.015001382624142393	0.02154861134155741	0.024235851973118186	0.017861802045994687	0.035323176354933206	0.04512951578899177	39
0.9858490566037736	1.0	0.5529871977240398	0.9134068278805121	0.14046941678520625	0.010863823062573656	0.008165371766862446	0.020411849326170958	0.0008130111103135285	0.02223778670185742	0.03137605565546423	0.9249028749028749	0.626961926961927	0.132012432012432	0.01335965281274614	0.014426987421490437	0.02041667999378565	0.0016666696220636258	0.02743898216394853	0.03540945114125197	0.9732142857142857	0.71875	0.1517857142857143	0.014366078618946398	0.019170176566523665	0.029017869702407287	0.006250002953623013	0.03218802321019323	0.03774956612618766	0.9909726740403384	0.840191932335719	0.22836694860117113	0.01517939374435303	0.022905592691260072	0.02720398111202224	0.006359794754328933	0.03199743132728898	0.04449918600636325	40
0.990909090909091	1.0	0.8432038011199728	0.9668250466655354	0.2391820804344137	0.011595923979324945	0.011545823522761378	0.01678023909685245	0.0028127213589883423	0.02683897785028421	0.03729282097511451	0.9914373536299765	0.7647101873536299	0.22043325526932084	0.01060952782678188	0.01213275377618479	0.019236493548895187	0.0024955843834120104	0.025758969009599356	0.036503602456890924	0.9915538132573058	0.770456165359943	0.29076977904490375	0.010722279923778912	0.01413778181041263	0.02106558765926618	0.004297935903199798	0.025056262137981518	0.040883140960130585	1.0	0.8636363636363635	0.3318181818181818	0.011245488997307849	0.02075204489941185	0.02535627846147659	0.011769044587448124	0.030384901815071648	0.04506748681712211	41
0.9864864864864864	1.0	0.5704918032786885	0.9010928961748634	0.0907103825136612	0.013281759061176741	0.017135560291502483	0.023913056280301954	0.006086959501971359	0.03304273400800436	0.03110634113234366	0.928088803088803	0.6007882882882882	0.148005148005148	0.014422766414254457	0.02020380332194356	0.02877616896509526	0.006012381329548374	0.030918544751093534	0.034895421193320675	0.9782188522152839	0.7367677668748142	0.1293487957181088	0.013933883870463652	0.021148111626966056	0.022141043576263876	0.0034490346899858295	0.02576736665687513	0.03422653708419997	0.9954954954954955	0.7972972972972974	0.21621621621621623	0.015291368462935266	0.02442188100023278	0.02414096874131222	0.009830187120325845	0.032130557347168284	0.04270883888093248	42
0.9910297666934835	1.0	0.7478267500381272	0.9689644654567637	0.28381881958212596	0.01368016875503267	0.019368102214222523	0.02056294455952702	0.004098363538257401	0.022556732797519796	0.031748758023122464	0.9825705568268497	0.7467200610221205	0.2313119755911518	0.014566965951193233	0.018529890577221875	0.022559045745413585	0.006801393502486983	0.025958902635754552	0.03979294540017912	0.9955357142857143	0.8031135531135531	0.23592032967032966	0.014659181008865058	0.020296911238165266	0.024000317893549332	0.004349819777967792	0.027009299503916468	0.039937400474985896	0.9864843121480289	0.8880530973451328	0.3132341110217216	0.01484849133199749	0.01759546730803307	0.01878789229826492	0.011594899178406831	0.029317891153370062	0.050266988584361745	43
0.9637592137592138	1.0	0.5805946791862284	0.8695878977569118	0.10263432446531037	0.007895268032073365	0.006591324940845406	0.0170007031486875	2.980232227667301e-09	0.02023631068954254	0.024802558444672284	0.9241071428571428	0.5829081632653061	0.10267857142857142	0.013791177690055847	0.015718816459307606	0.023716166060023757	0.0025497407986156484	0.028547489912279306	0.030223904634377304	0.9605263157894737	0.6973684210526316	0.17982456140350878	0.01419619332008398	0.018660376948659727	0.025665468970934545	0.008666064583003981	0.03138312980944191	0.03684332194048205	0.9864455364455365	0.7828009828009828	0.1898853398853399	0.017036948417531235	0.022257560624227235	0.02927929205937427	0.009909912836444263	0.034388382908193314	0.044725416925012224	44
0.9907407407407407	1.0	0.7308021521154316	0.9946808510638299	0.28454389826363413	0.014033232778003666	0.01937584654117875	0.03090297317123488	0.0016261267242829946	0.027472999870540908	0.029645016176963204	0.9916660879227724	0.7583859990277102	0.3127647753316203	0.015851506130372887	0.01928641356118275	0.035245911801447635	0.0016393472425273096	0.03206600577808336	0.03569618567747106	0.9916999586719935	0.8004890480782477	0.32370161179225787	0.017355970814926666	0.01883666695348129	0.03694036070153246	0.01241906881825065	0.030047783253286504	0.04588544858977422	0.9906533892382949	0.8969252271139063	0.31761006289308175	0.016197465745914998	0.024598060265467334	0.03173793783046722	0.008386708800151344	0.03052237559299515	0.04645273185139479	45
0.9811320754716981	1.0	0.5969591226321037	0.9293369890329013	0.12437686939182453	0.010528745680734728	0.013088358307331922	0.012677360787635341	2.980232227667301e-09	0.0220690102558461	0.03418225517435143	0.9245417193426042	0.5823324905183311	0.12448640960809101	0.012660277326999562	0.022640765680746137	0.01756549953354023	0.0033688221173236916	0.023831621227718435	0.034820712867013076	0.9867256637168141	0.680033185840708	0.16008217446270545	0.014275221292789126	0.023845411704211644	0.01894505319157069	0.005301974671002842	0.02825216864965121	0.03855636800765892	0.9952830188679245	0.8088381330685204	0.26026150281363786	0.014861303256193297	0.025920363109977293	0.022790634032057264	0.010870637430345678	0.03344000425382644	0.04664218852065229	46
0.9911504424778761	1.0	0.7421045076083836	0.9702124605225381	0.31854722939994257	0.009810219343270178	0.013443652549061177	0.012245117043091983	0.005724379798817209	0.021579855032277436	0.03444694761693352	0.9827470811333383	0.7708410797947498	0.2627723655834015	0.011436888852720872	0.01370818362479901	0.020913947101046382	0.003350157171429312	0.02558604113700948	0.036177767350583784	1.0	0.8093703148425787	0.30314842578710643	0.01171381157789991	0.013181200977189684	0.014611683024743445	0.006897067191741663	0.025426986205308297	0.041727831454363803	0.995575221238938	0.8637552904963448	0.3599846094651789	0.01259251734158175	0.022710100697920118	0.021046569698266945	0.011396693884753034	0.02910023877943316	0.04539672740858727	47
0.9911504424778761	1.0	0.7523456790123457	0.9743209876543211	0.22444444444444445	0.0096559002513868	0.010253616739828105	0.022021362718307604	0.0008333362887302924	0.02503167359767071	0.029201657436320617	0.9745689655172414	0.7327586206896552	0.2581896551724138	0.012753115757198352	0.01507461976238283	0.02608800937286155	0.001626019216165299	0.029294122110155175	0.035580465412772225	0.9915254237288136	0.8212733594089526	0.24684919600173838	0.011190560582801615	0.012961126633679279	0.01991526787563904	0.005084748692431685	0.02623812356313552	0.03863018074292111	1.0	0.828895729126587	0.33289726818006926	0.01345308848697831	0.0193717116548226	0.01792613997648384	0.0052327847671123405	0.025808427969081837	0.047716227134986265	49
0.964165057915058	1.0	0.5393162393162394	0.9297924297924298	0.06275946275946276	0.009842896119556011	0.00980393193369987	0.0133333480854829	0.0008333362887302924	0.024470625776230485	0.033178521845022804	0.9398148148148149	0.6296296296296295	0.14351851851851852	0.01051093331496046	0.01935577260985588	0.015149939281382824	0.002601202354617015	0.022566600433250837	0.0331074776568451	0.9866409142121358	0.7353935296957992	0.17487526154836633	0.01135332955294168	0.016463066380622376	0.018729269334974857	0.004433383650268736	0.028846622924538597	0.036680725573710056	1.0	0.8116956241956241	0.21533140283140284	0.011451766756879613	0.018727769567483468	0.021959472771259335	0.015226836823780402	0.0331291183924573	0.04283590297151142	50
0.9652903811252269	1.0	0.7759485924112608	0.9894736842105263	0.34975520195838433	0.010387000822091754	0.007827335173366642	0.020564529443940795	0.004032260972645965	0.028581025823325598	0.03356550313683481	0.9787280701754386	0.7475877192982456	0.24627192982456142	0.012319681662424097	0.013218121608907858	0.021035208709136673	0.005856372215582037	0.027917399912182568	0.03546782755872217	0.9828947368421053	0.8291666666666666	0.3201754385964912	0.012078976894987777	0.016272388094081804	0.0203442168559717	0.009275365223487209	0.02767220120720176	0.03759894093653565	0.9956140350877193	0.8261494252873564	0.36554748941318815	0.01198279662718408	0.021413838620520664	0.02209852862427805	0.007759786978048933	0.027346419177492042	0.04288438540767618	51
0.9640399737876801	1.0	0.5753101736972706	0.8812655086848635	0.08647642679900744	0.009080614163179703	0.010008447166001213	0.01872013543423371	2.980232227667301e-09	0.0210843864410232	0.02833999257795425	0.9592956592956593	0.6286650286650286	0.10868140868140867	0.012519852155611532	0.01829323646908418	0.0265564868843424	0.0016666696220636258	0.025594388832377375	0.033915763760683865	0.969788182831661	0.724266072092159	0.17250092902266817	0.012793666713475541	0.0209601182019186	0.023165352740032695	0.007729151175458127	0.029586865203858954	0.03676319255371126	0.9864842726081258	0.8463712319790302	0.22604030144167758	0.01410123976976327	0.024026322024346167	0.026874510441110278	0.01172164403615415	0.0329538135376068	0.041457856487035136	52
0.9954128440366973	1.0	0.7616279069767442	0.9941860465116279	0.31976744186046513	0.01150328435760812	0.013398024053964504	0.011746377171421452	0.009678912475329943	0.025147793367015114	0.04070023015458023	0.9830864549209515	0.7849309215211508	0.27435550491382993	0.012465506114888779	0.01470589275453605	0.02000001380840936	0.006666669522722551	0.02664282893962254	0.036640035184383336	1.0	0.8257231404958678	0.31126033057851243	0.011918414255439828	0.01627693060966348	0.021072418211750633	0.0058060138346881715	0.026948579754633675	0.04105028771356391	0.995575221238938	0.8733457822521717	0.32885442883819116	0.0127077717579429	0.020461924865390897	0.01756516824810401	0.009044413118671353	0.02422781609344475	0.043273294752672255	53
0.977634754625905	1.0	0.6380281690140845	0.9269772481040086	0.09414951245937161	0.009321720524273852	0.012724132687347813	0.009592957130138247	0.0008196751113797687	0.016834734856171395	0.03075802094001122	0.9603322465455675	0.651995031827356	0.14974382859804378	0.01005199992074754	0.01777787289255086	0.01617414088641561	0.0034043199186150203	0.020864285851232255	0.031518601569920514	0.9954954954954955	0.6858912483912484	0.21521074646074645	0.011056937915379018	0.017522506021900124	0.0177741914497766	0.007127057315190648	0.025603533298745547	0.036886663414523534	0.982059533386967	0.8338696701528561	0.27831858407079646	0.011847681254355162	0.017614231878988224	0.017033506592875256	0.008995218264143994	0.027800975604362226	0.042646058116406205	54
0.987359350519869	1.0	0.709040959040959	0.9717782217782218	0.3021353646353646	0.012407139802219087	0.02082866299255277	0.023713465049553423	0.007549138136916421	0.026744352848099784	0.031886917495369156	0.961864406779661	0.75	0.2754237288135593	0.014198089258404063	0.021173184256633004	0.02051471934932953	0.0016736724229753743	0.02667653842900574	0.03387475566797274	0.995575221238938	0.7900422546440246	0.2679582237104361	0.014069930191206836	0.02023572464409474	0.020695557560614954	0.007918028052947727	0.02902317513811276	0.03877862802479534	1.0	0.8649764990742059	0.36280444381142285	0.01583585862601544	0.020105659529423562	0.021952015272301985	0.012654895345304881	0.030347192680138024	0.04484845277062363	55
0.9723055817542656	1.0	0.5846153846153845	0.8774038461538463	0.06538461538461539	0.010209387921526262	0.013527840661953552	0.014704315152860444	2.980232227667301e-09	0.016626027616488213	0.027230379779125798	0.9609723461195361	0.5848944394885519	0.09894439488551887	0.013506949833243433	0.01921408824593892	0.019439904061985785	0.0033196750865445	0.023217994949670348	0.032364006286717026	0.9663461538461539	0.7173076923076923	0.19871794871794873	0.013760411192051389	0.019827812030169763	0.02162394468855653	0.005085473014758174	0.029260955638737755	0.04005934278944876	0.9954128440366973	0.8012946926176798	0.23167281145502872	0.015574114206111867	0.022753401646901233	0.03135831993107401	0.012895007994794289	0.03005757112763416	0.04264388882529343	56
1.0	1.0	0.7019704433497538	0.9763957307060755	0.2514367816091954	0.01191573129955952	0.017437839334352286	0.024237818513216998	0.004959352425928027	0.025090851106988044	0.033035530682834185	0.9788553605106629	0.7156172929058465	0.24749746119251415	0.010559972426319553	0.014520575152108795	0.023892289814425663	0.0073983768410071996	0.027237452115773754	0.0350739934257416	0.9957264957264957	0.8137614019966961	0.3137254901960784	0.011403867494862729	0.017423571064555086	0.022904560063014216	0.00679451560658181	0.026335095020773885	0.04222764881227088	0.9958333333333333	0.874702380952381	0.3568452380952381	0.012111486667017939	0.019419148681856954	0.022754438735742476	0.005051625372737547	0.02710149277312985	0.04334398249376428	57
0.97255291005291	1.0	0.5959985959985961	0.8942611442611442	0.11223236223236223	0.008579911034367036	0.011825381549948152	0.017581422519084282	0.0008264492365939449	0.01794274698808667	0.026915795163173467	0.9415056360708535	0.6055555555555556	0.11670692431561996	0.010737920523810313	0.020534962701523093	0.017409434141456206	0.002572466722433107	0.023888409460410803	0.033941122217954825	0.9777166547078051	0.7011480507055728	0.16989555927609024	0.012347013362964895	0.019967127280567723	0.019868025605260204	0.0017391333890997736	0.025397141449431344	0.0396880247765168	0.9909060846560847	0.7898478835978836	0.19907407407407407	0.012433609679084518	0.021971298107188078	0.020882950287568494	0.010912701312117466	0.027001455829752215	0.04759162511948188	58
0.990990990990991	1.0	0.7033799533799534	0.9758158508158508	0.24752331002331002	0.011102486793387135	0.009092755999980258	0.02385759627723813	0.0033501571200459978	0.025151794889160785	0.035613769769125905	0.9747180923651513	0.7457444516268046	0.29228614522732166	0.010768810430995056	0.010496687657106079	0.02199381485991897	0.005805788005268597	0.027226938466142277	0.03394607551012586	0.9916281350707581	0.814768109850077	0.28411797674092754	0.011179405891575196	0.012748648801308646	0.020033356796605402	0.0033064769519372296	0.029155542948892825	0.04066117400285331	1.0	0.9082100968893422	0.32275199728029913	0.011860444698109731	0.0171056268609981	0.018914683544370307	0.007462182001214064	0.028075646056003635	0.04910661853423873	59
0.9775132275132274	1.0	0.6686643835616438	0.928617294520548	0.1153681506849315	0.008583659695254658	0.009825966480821456	0.01140932216728129	2.980232227667301e-09	0.009860192900752183	0.02540809490259749	0.9505530253741055	0.6374430709173715	0.09970722186076773	0.01313957202045413	0.0178151933888942	0.01616392589879757	0.002486228850713764	0.021075350784201793	0.030991166639683314	0.973132424459858	0.7631746791038827	0.1608068245236387	0.013754583895237102	0.015355493739899785	0.021702707738132394	0.007064539242657196	0.03044807020192547	0.03902701375963982	0.9909060846560847	0.8416005291005291	0.2688492063492064	0.014032169799133586	0.02593955200761464	0.027595911409567894	0.009093918268958088	0.0323792746629859	0.043800788075799006	60
0.9685489060489061	1.0	0.6976608187134503	0.9678362573099415	0.23801169590643273	0.014839511687523642	0.0150189597956366	0.02804272915427089	0.008375352870683368	0.0244703238460327	0.026842008833534714	0.9698625046451134	0.810479375696767	0.31486436269044965	0.013611657349917594	0.017302270730584116	0.028566396404794372	0.005028251492876107	0.027426032532973314	0.03545224864307979	0.9959016393442623	0.8233784746970777	0.261831789023521	0.012863368997796106	0.01774433267186709	0.02524732754114591	0.005864898326826194	0.026816581201245637	0.040187881270608836	1.0	0.8563787001287001	0.3408140283140283	0.012979469813788563	0.02136091879595857	0.02240992263870425	0.009885781374610136	0.027687572064194876	0.05057577576036418	61
0.9770178419711131	1.0	0.5763351201111773	0.8868374032162001	0.15386142545165774	0.009168628433689546	0.017899538345758907	0.012101549678431973	2.980232227667301e-09	0.011769931848800957	0.026139087654681203	0.9562099481232835	0.6242752517546537	0.201136710405859	0.011972012355999045	0.020597881075748774	0.018989473571126694	0.0008474606073508718	0.022081598809995027	0.034846948007873094	0.9864843121480289	0.766532582461786	0.2235317779565567	0.012555045787155978	0.021957726615215317	0.0204125310923602	0.00713608635226489	0.02645508200866023	0.03788424764347178	1.0	0.8113423959218351	0.24549702633814782	0.012862190797575512	0.02291875053104432	0.02472847932826551	0.010213019598049267	0.030424408706473456	0.04500135850087994	62
0.9825324180015256	1.0	0.7534355179704018	0.9711945031712474	0.25356765327695563	0.010951023849471008	0.009229358429001175	0.02275274524516094	0.0074180355460428705	0.02841194367366627	0.03170597601583456	0.9656646035956381	0.7683097553787208	0.30043471853816683	0.010772390914120071	0.012017376858677962	0.019585701584056116	0.005106478324234176	0.02539482071008908	0.03515699029047352	0.9916666666666667	0.7945175438596491	0.2995614035087719	0.011850698639585244	0.017530968885626587	0.020986855205213803	0.004298248543289659	0.02435488625679981	0.03786572774733462	1.0	0.8471777269260107	0.3802059496567506	0.012843519387405031	0.017051777069620563	0.023384570467775895	0.011259373217553027	0.028723292877474237	0.04471842399717828	63
0.972972972972973	1.0	0.6287293787293787	0.9405054405054405	0.1654966654966655	0.013280214560363005	0.02547593704014876	0.02956006903872538	2.980232227667301e-09	0.03293306302963816	0.030101287136707157	0.9482150892455378	0.5969326533673316	0.1690040497975101	0.013063412761079285	0.023409781285677687	0.0329254348585161	0.002494918210627658	0.02985774499250554	0.032434381214882665	0.9738300492610837	0.7670874384236454	0.22306034482758622	0.01347426454530765	0.02675855868223162	0.0298645439332929	0.007912564556586909	0.033843216933236824	0.03672762081071419	0.990990990990991	0.8333333333333333	0.32432432432432434	0.013205232791136008	0.03206148269034974	0.02747749052606186	0.011711714611397125	0.03222127441595614	0.043029394952659464	64
0.995575221238938	1.0	0.6821428571428572	0.953021978021978	0.2403846153846154	0.011707749186777465	0.013354865288418026	0.023079280795120602	0.008292685709590825	0.02555835414096734	0.03056345305111347	0.9583333333333333	0.725	0.225	0.013361493592413135	0.015063494586750114	0.0198429094238685	0.002472680527004377	0.02266169163642085	0.033465440814932856	0.9956140350877193	0.8056680161943319	0.24257759784075575	0.014534785501555642	0.0187420289481231	0.019863231122546905	0.006928340618786903	0.027055421360312734	0.040348964205151744	0.995575221238938	0.8621997471554994	0.3229344835279244	0.013924320388924709	0.020231944344735825	0.024198718613795262	0.006945790040490344	0.028531020216583148	0.041379467349634436	65
0.9677579365079365	1.0	0.5939764492753623	0.916893115942029	0.14107789855072464	0.009327824625268748	0.010734068811662563	0.010014483607782858	0.001694918234469516	0.01857728751216174	0.0317174026895142	0.9421526789947843	0.7016358463726885	0.17401612138454242	0.009712622132245035	0.01384597169999844	0.014668093122499795	0.0041949181347075044	0.020158410191811867	0.03152582121305523	0.9829059829059829	0.7606837606837606	0.16666666666666669	0.010890577758575368	0.015082965616666832	0.016666680676305383	0.006837609817839068	0.02512796359137344	0.03799851375955869	1.0	0.7996031746031746	0.2638888888888889	0.011587797827673916	0.023439941189515326	0.022701731235498457	0.011805558374161433	0.02854482474992679	0.048230098495937665	66
0.9957627118644068	1.0	0.6962025316455696	0.9683544303797469	0.21518987341772153	0.010986540339159856	0.015692569930883672	0.014861124672441385	0.0025213704761276787	0.021479911993973512	0.026193725726760642	0.9870689655172413	0.6979860909881194	0.25460011590843235	0.011814248343846489	0.01500475264958806	0.01729103209461691	0.005764804448381757	0.025846245244732356	0.031789532606540265	0.9916614550760892	0.8246820929747759	0.2625599332916406	0.0130562785851921	0.0182474810303694	0.02648084948580389	0.008239396274305632	0.027514840741251205	0.03928803663143024	0.9956140350877193	0.8876003568242641	0.3067945286946179	0.013180481553539836	0.019249279077366552	0.024464777293674567	0.009470713553313793	0.030414399779700382	0.04543642276845718	67
0.968719806763285	1.0	0.5640625	0.9119791666666667	0.1546875	0.007589452464601621	0.004979446351955746	0.011684567652291384	0.0008000029802322277	0.01833089713628829	0.026661393677990572	0.9330357142857143	0.6026785714285714	0.12053571428571427	0.009646373185947014	0.014520598795424004	0.018131026035320325	0.0057648044485836426	0.02403836087917407	0.03233457049824695	0.990990990990991	0.733508932661475	0.16132233928844097	0.011492139741549907	0.014303982215373115	0.025187385738351706	0.010386860348976332	0.029624885244571936	0.041674575206525996	0.9866747181964572	0.7987117552334944	0.2534621578099839	0.012545836015822485	0.01792176668907562	0.028349448900771783	0.01158615432307723	0.03225376461103622	0.04327237868147296	68
0.9956140350877193	1.0	0.7228535353535354	0.9835858585858586	0.2481060606060606	0.012086907849112496	0.009236762954821325	0.021487617098595473	0.0024793417493173793	0.024404053448383586	0.03295718967664205	0.9689829192546584	0.7485636645962732	0.25966614906832297	0.012962931495341258	0.014065571633293493	0.02223116461903918	0.0034190561398123416	0.02247668494248315	0.03908555902444423	0.9785924834193073	0.7852616064848932	0.29701547531319084	0.013375093191337867	0.01415970501494741	0.02103907039566081	0.006868094281185693	0.02731818772925434	0.044408680477473664	1.0	0.8778413424866514	0.3231502669717773	0.013409574344083092	0.020787911806741152	0.022246389774581463	0.0113577450835732	0.029206574991221944	0.04482026563999586	69
0.9822884012539185	1.0	0.623025623025623	0.9272551772551773	0.12574587574587576	0.011515468016985957	0.011911659472542248	0.02023670291598937	0.0008130110860839982	0.025707703299049665	0.026845581676281916	0.9522283272283272	0.6374771062271063	0.14777930402930403	0.01129207092715086	0.015145448611886532	0.021577148390292452	0.0041528954679151435	0.024880318119205568	0.031918600479415	0.9871721164211282	0.7671218109953288	0.23787279913762127	0.013147802316783346	0.020129702686804286	0.021792280788781634	0.005890183602666492	0.027423993759092852	0.03468207341994165	0.9911442006269593	0.8183385579937303	0.25133228840125393	0.014005941224636498	0.020857909520249178	0.032175613950182494	0.013255636054319096	0.03422185080997896	0.04441133480278084	70
0.9913793103448276	1.0	0.6942340067340067	0.988145342312009	0.24845679012345678	0.010566535821250807	0.01099093584275877	0.020296157250801704	0.009146008266972436	0.022575517451332815	0.031114148844043715	0.9869940029985007	0.7706146926536732	0.2335832083958021	0.011422773998246063	0.014152903153012162	0.0219903716321819	0.007479341773536897	0.026616664994336292	0.03561324955761197	0.9789529914529914	0.8145299145299145	0.28675213675213673	0.01200517916866095	0.015855967563419202	0.020662407196230345	0.010106840435511018	0.02644972751892801	0.03920243997087605	0.9955357142857143	0.9122536945812808	0.4164100985221675	0.012597966042444949	0.016402724825430683	0.02097070897509762	0.014873323920700277	0.02999043647840404	0.0482558823570603	71
0.978030011542901	1.0	0.6022897897897898	0.8973348348348349	0.1296921921921922	0.011066932740722837	0.01606832183566672	0.020080657800935917	2.980232227667301e-09	0.023059561043121297	0.030676433412611587	0.9689039408866995	0.6134544334975369	0.1313115763546798	0.014290773428277198	0.020911610337711772	0.03013656584112917	0.0025210113585496055	0.029718156521175456	0.035358693653875076	0.9787773431841229	0.7574967405475881	0.18318122555410693	0.01307683065576791	0.020761255692327847	0.02563026382141753	0.0033613474679594175	0.030109054983029897	0.038556867853682945	0.9911504424778761	0.8553674490188534	0.276298576375529	0.014194809236991693	0.02269199519504329	0.02716430614479874	0.011412084471404245	0.031837626504350895	0.042903577270021975	72
0.9956521739130435	1.0	0.716897233201581	0.9826369282891022	0.22134387351778656	0.011119287274917039	0.011807969245678469	0.020899873762404538	0.0016736723981401057	0.022719656362421008	0.026370147475493863	0.9666379062410123	0.770923209663503	0.23022720736266897	0.012975077562882489	0.021497277552766585	0.020595547018266085	0.005031709575335899	0.025644999762683723	0.03536937583963846	0.9955357142857143	0.8065476190476191	0.2875	0.013102818656688685	0.021200990196348742	0.021994060607893117	0.006845240974355301	0.027043908427673735	0.044033318358464364	0.9912273951519815	0.8160061562139285	0.3467102731819931	0.012086446209264232	0.02054786298330568	0.02096873980228632	0.01396644068414431	0.026676040832132993	0.04906744296091772	73
0.9862362362362362	1.0	0.607496194824962	0.8964041095890412	0.15173135464231355	0.012973729917606739	0.02193779200561069	0.022965812364717418	2.980232227667301e-09	0.024649790466097266	0.027558713172394087	0.9245417193426042	0.6443979140328697	0.1466893173198483	0.01357016232542678	0.0248599539165477	0.02218488701460073	0.002507005731473439	0.02173903196030047	0.03252859521608493	0.9915199425080848	0.7023356090549766	0.18591448077614087	0.016033289861647107	0.0279489507991816	0.02794527433073563	0.006640736492897734	0.029381444005003615	0.03544213355092839	0.9954954954954955	0.8402152152152151	0.323948948948949	0.01616590160687726	0.030744251969319396	0.02959657221165283	0.008300267502902036	0.03222244549204852	0.04690573470425902	74
0.9819776714513557	1.0	0.7016483516483516	0.9667887667887668	0.25415140415140414	0.010780716120699769	0.010760412553689626	0.02723578456940689	0.006504067827046394	0.027478269264434616	0.029373332957218702	0.9561369757599076	0.7326279338207002	0.21092727972297037	0.012585786520966702	0.01471901173046538	0.02665775824419061	0.0052036901120093015	0.02593160371039606	0.033584343095525895	0.9742852932508105	0.8024609490126732	0.30883436486884763	0.013044943286293898	0.01601393395433541	0.020860509338904563	0.008510795287873173	0.026517637830718553	0.042983238560446314	1.0	0.8700956937799043	0.34362041467304627	0.01262429444943425	0.02253152183149858	0.024720509970873026	0.011444102254759812	0.028643015684215865	0.041110861178235814	75
0.9773934030571199	1.0	0.6505291005291005	0.8853615520282186	0.11269841269841269	0.010444663950649236	0.01457852192138316	0.0146909226425423	0.0024000029325485133	0.022934862579520106	0.02933304111901174	0.9474065598779557	0.6374523264683447	0.16163234172387492	0.011685740017590776	0.018632636839793673	0.019185898468937583	0.009238680314855391	0.027700396161525087	0.03138012152583532	0.9788454512239679	0.7945195469492145	0.23533065400073072	0.013175359864842204	0.022519057807183416	0.025546956501881705	0.007693425125961396	0.02867671046078648	0.03639544821323804	0.9864843121480289	0.8562349155269509	0.2741351568785197	0.01388130886156798	0.01872841806259086	0.02469832353215972	0.008061145324191056	0.03035234975038823	0.04122719138791443	76
0.9912662090007628	1.0	0.756002356753572	0.989247311827957	0.2889969067609368	0.010404503045797747	0.010412451805719416	0.019928174155882022	0.008505749878013261	0.02559990688847169	0.03246400998064748	0.9788491667853583	0.7173479561316052	0.261608033043726	0.012816967887141897	0.014637292731456962	0.021648019965324457	0.010609092531713592	0.025465587336513232	0.03442511944065037	0.9958677685950413	0.785894382966802	0.29314329738058553	0.012896811195387155	0.014942886600005059	0.019185898034199622	0.00833565167302255	0.026403389934201854	0.04051239179374487	1.0	0.8602974828375286	0.3757055682684973	0.01316230492736599	0.02506394783401733	0.020000012905701334	0.013913046354832849	0.028474493425615647	0.046065116743485755	77
0.9826086956521739	1.0	0.5853819139596137	0.9258121158911325	0.10359964881474978	0.010623990625109532	0.01636623463238213	0.020161303156806566	2.980232227667301e-09	0.022233132210581166	0.026817137040030616	0.9378852536747273	0.6139165481270745	0.11545756282598388	0.011137733908492972	0.018726350958627312	0.02190644838181805	0.0008474605820946665	0.022522971412697233	0.02962464903195967	0.974421347486363	0.7288441692466461	0.17212148017101575	0.013165257655114507	0.019119268774271458	0.02392401772865988	0.00599927220219976	0.027283868197710975	0.03477877890311718	1.0	0.8577075098814229	0.2359683794466403	0.013955425539997825	0.022936535574854373	0.025751001191704627	0.013280635285283258	0.031613086233592456	0.04453178595268315	78
0.9814814814814814	1.0	0.7115732368896925	0.9813893911995177	0.2095388788426763	0.011931991377909679	0.01455341501877612	0.020039946368650263	0.004168420958848021	0.024045152164309497	0.036689317798479046	0.9785924834193073	0.7852616064848932	0.23603537214443626	0.01303896598727626	0.013540131906911418	0.021764719197813524	0.0033473418160479837	0.02708433132552135	0.034731160523362836	0.9873587570621469	0.8151129943502825	0.3363700564971751	0.01284231766117553	0.016812072968529518	0.024378543742800823	0.010056500005940924	0.02746224011595069	0.0383374540383426	1.0	0.8718584656084656	0.34523809523809523	0.01271728391370848	0.02067772434155378	0.024520515975734535	0.008101854750285378	0.028552832592148948	0.04665416565897135	79
0.9956521739130435	1.0	0.6397586431833007	0.9291422048271363	0.16136660143509457	0.007633839075336405	0.007619069369051745	0.010942842079184343	0.0024193577468395134	0.019852173272151073	0.027079417741758923	0.9393553223388306	0.6104572713643179	0.12113943028485757	0.010905327471987386	0.011443275427466726	0.01359974131150974	0.004945358048534122	0.02125426167718144	0.032903296773767146	0.9781069642170066	0.7761061946902654	0.1976529434397845	0.0097040585526103	0.01731194183171263	0.018635696037777167	0.00865067761720924	0.023997887825524443	0.03825408483355977	0.9869565217391305	0.8802371541501977	0.2936758893280632	0.011142576329524267	0.02042549218280014	0.02318183088962267	0.011541504824585585	0.02984421960063493	0.04172145630274911	80
0.9913793103448276	1.0	0.6830882352941177	0.9761029411764706	0.2536764705882353	0.011695599617502099	0.014210855303138464	0.030722984196013083	0.004105357985650939	0.02621834131286779	0.028131636890679518	0.9609333635882309	0.7170788896452613	0.23897587171923457	0.011136596890992176	0.012997236330902787	0.023321076430531943	0.0058406862612606384	0.024559514195109756	0.03302981793433277	0.9830988012806194	0.8242498697044152	0.28538455811183083	0.01251758525988593	0.018145800325291235	0.02410346676178777	0.005851537784409765	0.026397477185772088	0.037716902486471804	0.9956896551724138	0.8620689655172413	0.3275862068965517	0.011635537765761438	0.018002037397202318	0.022413806103426824	0.011206899454881398	0.02967535787930116	0.03636782394655265	81
0.9779602750190985	1.0	0.616789603090973	0.9076220583069898	0.15270460133473832	0.01138699470315347	0.016977533726587297	0.024390256162581395	0.0008130111103135285	0.024079382124210003	0.02780305483361636	0.9736821854559445	0.6447479799923047	0.1801077337437476	0.013581320982902979	0.020761255419790535	0.03235295274678398	0.0033613474930033875	0.02781634656758284	0.037639854097029773	0.9913036902601331	0.7782819116757411	0.265124016938899	0.01179592194292594	0.021046519019489632	0.029274469285255157	0.009500448856366512	0.02952522614680453	0.040552098024491334	1.0	0.8383498854087089	0.26661573720397247	0.012503650794913996	0.021817292371345505	0.02228801946270273	0.01245225644639832	0.03322888038299884	0.044058926753106825	82
0.9915254237288136	1.0	0.6841116478797638	0.9597423510466989	0.2252415458937198	0.012579589546500923	0.017451094028964345	0.022745915164649945	0.004865153549147424	0.024984852047250997	0.03152504827529115	0.9609848484848484	0.7549242424242424	0.22462121212121214	0.013576838877549246	0.01747275752175586	0.023054885862482666	0.004281143497421303	0.024441370083642888	0.03660176595336912	0.9956896551724138	0.7887931034482758	0.22844827586206898	0.012846196218570322	0.015403696089059171	0.02187593411571887	0.0077144148517174875	0.024134433777251947	0.03809167340195838	1.0	0.8411388641094261	0.29467737139458816	0.014697018096896306	0.024391746218416853	0.020680953249880278	0.006809399225351669	0.026616269312531006	0.04410352328906507	83
0.9956521739130435	1.0	0.6531678082191781	0.8964041095890412	0.09169520547945205	0.01160657878830082	0.018193517525224433	0.019829247632964703	0.002486341728375898	0.017813718532852005	0.028116917855678835	0.9275484106686153	0.6446839605407381	0.18808914870295945	0.013522837572176458	0.021840227385420116	0.022096428777748214	0.0033620479422232924	0.02249813228806298	0.03498525066831157	0.9875338565178138	0.7497742898812417	0.2333495381623724	0.013026978121772514	0.020251995408214814	0.021580592210381472	0.005805788104199171	0.028056816554760576	0.036759626164552354	1.0	0.8731435167372066	0.2890342439399769	0.013851530805368774	0.02554150716826437	0.01796461532234273	0.00961139189779597	0.027515252698602468	0.04387632817967012	84
0.991304347826087	0.9956140350877193	0.6803589668758208	0.9684079964978841	0.23398511600758792	0.010522834821172097	0.012478409736297486	0.021268852021646314	0.011611920153484527	0.02190433938258303	0.03290058690213974	0.9700854700854701	0.7136752136752137	0.23076923076923078	0.012325264958735715	0.011885187849922405	0.017662443050556927	0.00336158482620944	0.025249361211088433	0.035755478045486136	0.9914523670368206	0.7516803039158386	0.26439216832261836	0.012478062133092164	0.014009264136749666	0.02510503912712893	0.0068013936544559445	0.028439248939954843	0.039931711179205645	0.9956521739130435	0.851487414187643	0.3405797101449275	0.01242119381928069	0.018925840394271306	0.023478274034417185	0.006956524693447601	0.02725132177112149	0.0420893104466535	85
0.9639639639639639	1.0	0.5747388414055081	0.9245014245014245	0.16638176638176638	0.013838360656357209	0.021456133649687185	0.02950820786054016	0.0016393471936710436	0.024250221630131408	0.027810467729803008	0.9394961763382816	0.6583445793972109	0.1822986954565902	0.014634527172973765	0.022052194901110496	0.024161412812941707	0.004160014017397042	0.026108902812956067	0.03412186137594497	0.9871426466254052	0.7681623931623931	0.19337606837606838	0.015752713836562855	0.024415809030848445	0.020333274851103554	0.014400634927319128	0.029995955476566742	0.03725232068076135	0.990990990990991	0.8468468468468469	0.25225225225225223	0.014861953204462862	0.026497094465047513	0.02702703937753899	0.01351351635950105	0.029890906243518454	0.047241035639187176	86
0.990909090909091	1.0	0.6688274272543936	0.9582973206568712	0.22291846730048975	0.010641392485083997	0.012729949378030875	0.021720887648681096	0.0080845135364158	0.023309337408761337	0.029763591703887142	0.9706505615596525	0.7268842268842268	0.23151091332909512	0.012247628840824042	0.015752042728796465	0.025497980781686972	0.005711385045594306	0.026408512627797923	0.033301146038190184	0.991304347826087	0.8411201179071481	0.2840825350036846	0.012404072290604702	0.01896552706340062	0.02202587531044564	0.005977014373431251	0.02683273180310381	0.03706171937714837	1.0	0.8727272727272727	0.3772727272727273	0.01399907346164957	0.02486632059920918	0.029545466791499733	0.010909093699671999	0.03163347799688405	0.04419902614502754	87
0.9866466498103665	1.0	0.656328320802005	0.9307644110275689	0.13596491228070173	0.011814799498886187	0.01422095766208891	0.01809107028371918	0.0024390272977875397	0.024382945448131778	0.025621306413937915	0.9475972540045766	0.6463386727688787	0.1398932112890923	0.012531270598382887	0.020031582384350766	0.023128544092178335	0.005861584851465646	0.02494488912774732	0.03234302575757378	0.9743551952837141	0.7808032424465733	0.2018054532056006	0.013158105248597122	0.01894101372518404	0.020637449330499952	0.0042815061940282345	0.02729561240985681	0.03522525481255544	1.0	0.8665455120101138	0.32435208596713017	0.013113930404252981	0.02482199573057854	0.027540309547285355	0.010666880271292733	0.030396701868081716	0.04530020361488102	88
0.9781464530892449	1.0	0.6597358121330723	0.9666503587736465	0.2688356164383562	0.01000741652984713	0.011151515259342425	0.018533842890850995	0.004946950607364189	0.02426151094258487	0.029694651060595316	0.9741341193809875	0.6950626381724392	0.21440677966101696	0.013564677953723792	0.013286198917543453	0.02167929088566605	0.0025641054933906527	0.026855631179242626	0.03553136991053177	0.9872881355932204	0.7568029855387965	0.23825999067019127	0.011648896980804454	0.01890239391540407	0.01989985979393192	0.012357475831530672	0.027744272048275953	0.040112820302551006	0.9956140350877193	0.8515636918382914	0.3056064073226544	0.012810087241971546	0.01635174143168961	0.02129462969371641	0.013944346494228991	0.029289754230211774	0.0447995117777448	89
0.9911504424778761	1.0	0.6946428571428571	0.9511904761904761	0.23214285714285715	0.010243464012143114	0.015360533420085781	0.020411848550825985	0.0008196750869516356	0.02321283305263263	0.029915729672956255	0.9437406296851574	0.6795352323838081	0.16458020989505245	0.011520614767635964	0.019439096844984727	0.021482253441882253	0.002486341703947765	0.022332104899201708	0.03212458680518283	0.9742753623188405	0.7704710144927536	0.2003623188405797	0.012967925158138044	0.020965660165880032	0.02255512863026963	0.0041831572301614115	0.024892813587085533	0.03579618181441978	0.995575221238938	0.8716814159292036	0.33628318584070793	0.012919803812276288	0.023623645361796224	0.02575134714626337	0.011357745031515749	0.030448528669095684	0.04542045611900792	90
0.9909880652756353	1.0	0.7125	0.9437500000000001	0.24375	0.010811663393625002	0.012663700654452905	0.020267781855509558	0.004223048004639172	0.02220318052770058	0.028739347315696086	0.9791666666666667	0.7350282485875707	0.21412429378531073	0.013496901296507569	0.01565347966848507	0.013115649845525941	0.003265473627238336	0.02409673731625221	0.03558879994968824	0.978813559322034	0.8193577163247101	0.3102884329467737	0.01299151789875344	0.018691760682693834	0.022321310907756027	0.011193812803784616	0.027597217134260013	0.03845082510402087	0.9954128440366973	0.8964439392709264	0.3247544044816108	0.01379132617909521	0.017904983434317876	0.024231710282430846	0.008037010194405558	0.02882836198967833	0.03852375077271242	91
0.9956896551724138	1.0	0.6255411255411255	0.9746673080006414	0.15231681898348565	0.012220437589416419	0.02024023757451738	0.021699266596153788	0.001626019216165299	0.020158602543100545	0.025668243797821066	0.9563409563409564	0.6355971355971356	0.1357126357126357	0.014114367127414783	0.01863284028869723	0.021268851173462992	0.0024932316269954936	0.02249954775803562	0.03306869309121534	0.978813559322034	0.7457627118644068	0.2754237288135593	0.014001344429494777	0.021502728833164605	0.023949592804708385	0.005042019736866984	0.028970470587097903	0.038964057894244536	0.9864864864864865	0.8546520658589625	0.2897250698974837	0.014714545605876813	0.023299171739880706	0.022371090904142056	0.013125197061676894	0.028747884926479998	0.04670165701080653	92
0.9866854636591478	1.0	0.7336839588811858	0.9618694716710495	0.2530480516375807	0.012468448727168558	0.01690611767853641	0.018520247415196478	0.0016885182010495476	0.022991174847644798	0.031156509748689498	0.9706196581196581	0.7051282051282051	0.21581196581196582	0.012768211887828246	0.014984061573501222	0.015941586345956143	0.003313720203947573	0.02274601478620308	0.034072244678449284	0.9871775976418571	0.8408990420044216	0.25364775239498893	0.014229616506283752	0.01734618118100907	0.023474620481803973	0.0051297069839373625	0.02856630740399702	0.042270812758020054	1.0	0.818687343358396	0.2611215538847118	0.013916111937647292	0.02177457823915693	0.022904065715898314	0.01234280676149355	0.028099503018214123	0.047686955833344	93
0.9741379310344828	1.0	0.6600411783338613	0.9370446626544187	0.13042445359518529	0.010551232872528245	0.016385812694499055	0.021162339142733265	0.0008474605820946665	0.01921221485207362	0.026625103895144796	0.9612068965517242	0.7112068965517242	0.15948275862068967	0.012320882965764208	0.014855444274567892	0.02099577643945391	0.003333336263895024	0.023686711898754896	0.03405953541306371	0.9873207600480327	0.797979797979798	0.20202020202020202	0.012750954539191202	0.02168897087548862	0.02383355644339854	0.008476954003717938	0.02814969292227356	0.035016170493308234	0.9956896551724138	0.8362068965517242	0.27586206896551724	0.01369578562244973	0.019776884889566387	0.022413806514493338	0.015517244282467604	0.03095949260346057	0.04212804182727306	94
0.9956521739130435	1.0	0.6870752831445703	0.9504996668887409	0.26555629580279816	0.012239145621563209	0.015014840376560758	0.023413878567412442	0.0033403390399715043	0.025680397201029256	0.031165572663730233	0.9740215924426451	0.6664417453891138	0.19444444444444442	0.013378789063740328	0.01696305547965298	0.02673634813022468	0.003390076908025462	0.026282889012844278	0.03266068073353527	0.9658119658119657	0.7521367521367521	0.25213675213675213	0.012886885267524135	0.016269577922393356	0.02510503968233372	0.008510795262185237	0.028219549214038884	0.038346664527364065	1.0	0.8792490118577074	0.324703557312253	0.012496268784562007	0.022711468415791407	0.02295340205238137	0.015064632774706776	0.029639738603389698	0.04103977048069437	95
0.9777963804512477	1.0	0.6164835164835165	0.950949050949051	0.23466533466533468	0.01235064917523335	0.016577693435212787	0.025713059596104662	0.0016326832170329366	0.026388366460803805	0.026572671298049987	0.9706109009387698	0.6900658540002802	0.19255289337256548	0.013848369859370243	0.02208725377327206	0.02613955663590848	0.004904707764984993	0.024893391839677245	0.03706313279157793	0.9784014784014784	0.7807807807807807	0.20258720258720259	0.01354603820621239	0.023235915017562433	0.024624636834695988	0.011434514283252708	0.0270606928830557	0.038811858628528	0.995575221238938	0.8349278482021845	0.24487762098381566	0.014971287842192968	0.02339482543497893	0.028581691052481602	0.013370010075952728	0.03354689897848295	0.048280642848300664	96
0.9954545454545455	0.9954128440366973	0.6697201865423051	0.9486175882744836	0.21235842771485675	0.010244101489863178	0.013707756607966973	0.02118079293042191	0.003390076882553391	0.02394606152385184	0.029818901774773303	0.9827586206896551	0.7327586206896551	0.2456896551724138	0.011649678449543007	0.012595557451035222	0.025211877178842726	0.008403957707144437	0.028590370940231077	0.03513821156922837	0.9864864864864865	0.7996680891417733	0.2802275960170697	0.010407723380107236	0.021227012367628167	0.022565046813692806	0.003463402833548436	0.02630060980799879	0.0347637103902793	0.9954545454545455	0.8766889074228523	0.35629691409507924	0.012759021740652556	0.023151235570006267	0.026240799295716738	0.015389028288222641	0.02731519308220117	0.04534135660018372	97
0.9911109355246523	1.0	0.6367824238128987	0.9284195605953225	0.126417434443657	0.011525043576882759	0.015634685151963288	0.021337732641320467	2.980232227667301e-09	0.023980194384386106	0.02819294590220394	0.9598228408731415	0.7144495412844036	0.1714251819044606	0.013017199081394	0.016783295795370988	0.021334408757756378	0.002542744189613064	0.024679989468918168	0.03216496597067195	0.9788553605106629	0.7446322356013347	0.24553895256056868	0.012625629098070077	0.022255102255053755	0.021008718814838866	0.004208938775838582	0.02528778046690501	0.03626050578422523	1.0	0.8398388116308471	0.2891908975979772	0.012128613986848332	0.023165027946931878	0.02212390678118814	0.010619471980407165	0.02861195361116023	0.04433264950302145	98
0.9912662090007628	1.0	0.6767326732673267	0.962926292629263	0.24658965896589657	0.013126282590815011	0.014577112051736639	0.02226696317310386	0.005903957656632026	0.023817031923281856	0.036218622836587805	0.9695131257631258	0.7207722832722833	0.22737332112332112	0.01289545934192388	0.012368035059873632	0.02110044052967657	0.008397438801888719	0.02625592912233462	0.028576482983124527	0.9826576576576576	0.7617117117117118	0.26295045045045046	0.011935046529345732	0.01589163691259498	0.026576588947225248	0.005337840737523251	0.026506227666329877	0.039371549698410356	0.9956140350877193	0.8908848207475211	0.31872616323417235	0.013337666738623213	0.0187553373849953	0.023135024665149443	0.00872616608460198	0.029040476987811432	0.0460843445796363	99
0.9742484526967286	1.0	0.6393928174750092	0.9319696408737504	0.14263235838578303	0.010724980119444366	0.014002224284823296	0.015174744813352492	0.0008333362887302924	0.019242727276778997	0.027619580169700127	0.9689976689976689	0.677972027972028	0.14937839937839936	0.012594338476155213	0.0190244792278882	0.024889820272272274	0.005798901002392285	0.02392047199928747	0.03316811846176993	0.9912280701754386	0.7709594783418724	0.26420586865393575	0.015251529990986796	0.02244982099496927	0.026729523795253715	0.008757217189310688	0.02667248537553151	0.03698849551743541	1.0	0.8498010610079576	0.2963085764809903	0.01354935749402474	0.021202830611999138	0.02833408355062913	0.00858385197877567	0.028108594456300786	0.037999274366210395	100
0.9863547758284601	1.0	0.7132539091586001	0.9823529411764707	0.25145197319434104	0.009628304578841815	0.010521292437040763	0.015447168670049515	0.004878051688031442	0.021961328112808494	0.028034567440105275	0.9787411270462117	0.8042517745907576	0.2128784586411705	0.012435170776249413	0.013643951872879527	0.021531846803098185	0.005070505707314196	0.027438080770544583	0.03353698133031434	0.9873931623931624	0.7939102564102565	0.26655982905982906	0.011091920052743114	0.013643801163988773	0.023600440478732432	0.005042737947824663	0.028257291490267566	0.03883664675173702	0.9953703703703703	0.861598440545809	0.3350389863547758	0.011890893708172368	0.02003784864250707	0.018006836801593054	0.012621835206742399	0.027331045361195832	0.03968363584990526	101
0.9825297528227037	1.0	0.5763265306122449	0.9478231292517008	0.21462585034013604	0.012932896251859208	0.023482401779991134	0.02592129634859567	0.0024725676241032033	0.02788843097064656	0.028970430858580528	0.9607820891006732	0.6220028742152636	0.1869374479993949	0.013443603609066889	0.020199469728061605	0.02323277116678226	0.005890807478592303	0.024881093919320744	0.03399808714736122	0.9784812041449209	0.7213523939187656	0.2258528099236064	0.01454943760146107	0.02025489002543725	0.022857686932403226	0.0051728010937344415	0.024904334592795348	0.0394869911272325	0.9869545315837656	0.8254119621605127	0.34044095209032654	0.013816546510178001	0.020973461926060852	0.02127950500248419	0.011297643529470939	0.03035138144890723	0.03982642445371331	102
0.9736801242236024	1.0	0.6333648244370965	0.9370177924736262	0.26476145488899383	0.013029586675801445	0.020587407753398485	0.021937771280119846	0.008417607159835961	0.024620659687344372	0.02883363406792147	0.9707264957264957	0.7302350427350428	0.17745726495726494	0.013903489100154967	0.02065209502752942	0.025525222606435194	0.005861347418288881	0.026025735155075124	0.03588979379084896	0.9867256637168141	0.8097345132743363	0.2831858407079646	0.013604331681059026	0.019349855735082987	0.02587720521709374	0.008771932752508857	0.02603438141161983	0.03833807219162319	1.0	0.8376164596273292	0.3527173913043478	0.013162413162348017	0.021784809192558863	0.025143646828321188	0.007895965556966953	0.031110122638949852	0.04495486956804208	103
0.9911497493734336	1.0	0.6158974358974358	0.9541025641025641	0.20897435897435898	0.01238823572601636	0.014401926597998185	0.021637741696724493	0.0016604687121759673	0.026292241565400165	0.029448028509235363	0.9609269536523174	0.6454177291135443	0.1647667616619169	0.014250362855158372	0.017421562781099985	0.028307533274922844	0.00579901670211635	0.028019360445192418	0.036641407878869645	0.9869887057387057	0.7172619047619048	0.20543345543345543	0.012959308570013043	0.020425459425088333	0.024752524958676754	0.008699567923977462	0.029499096865886344	0.03759338883042379	0.9955357142857143	0.8671679197994987	0.33223684210526316	0.014216250674568647	0.019919173311405386	0.027375788468381623	0.0140295060080771	0.03220556995355961	0.04278303038501032	104
0.9780599565082324	1.0	0.6632706374085684	0.9428552769070011	0.26874346917450365	0.012145315054281985	0.01705389090887815	0.0243697602207921	0.0042016836024132	0.0240015615011342	0.028529400772051926	0.9527704096669614	0.6563881520778072	0.17149277925139994	0.012798164382385166	0.01785401113661096	0.022347257065477563	0.005903720324059147	0.02786592047335842	0.03328900387306494	0.9915254237288136	0.8127263508619441	0.289511806460959	0.012298375310088722	0.017696919760936985	0.022033911438311543	0.004237291090569245	0.025975560053585908	0.04202655591090783	0.9911851506679092	0.8501475613544579	0.3383038210624417	0.013849440522960405	0.01916242796852331	0.02426997252125737	0.011517554881938232	0.028060106038894986	0.04225323174903242	105
0.9823785126533147	1.0	0.6736111111111112	0.9503968253968254	0.2261904761904762	0.01278877835754929	0.01955054374654093	0.021712704645340242	0.0016528954929556621	0.02244552194483341	0.028666554812153827	0.9695231668915879	0.6577822762033289	0.19871794871794873	0.01424605633816236	0.01919243252229833	0.02500001303220198	0.005932206243781712	0.025593470669702523	0.031019011072913126	0.9831559041882616	0.7705210813839474	0.2054209273007424	0.014563606104127696	0.020446933756522883	0.028011637652249267	0.00673764122915895	0.02686622911223567	0.04065068612236638	0.9868032914143766	0.8282099052942089	0.28632976245924546	0.012775004562076454	0.025662812617217753	0.02289630200177721	0.011450088292041034	0.026031670906857048	0.04633240436249291	106
0.9911504424778761	1.0	0.694911858974359	0.952323717948718	0.18850160256410256	0.012438039647495413	0.012835032286044462	0.023845020505474625	0.006604798906113675	0.023295620705298038	0.027195167134244597	0.9698275862068966	0.7155172413793103	0.21982758620689655	0.012279513641367588	0.014423087190194247	0.01608975716635711	0.003418806322619437	0.02371076069387512	0.035969248067475354	1.0	0.7720041629497473	0.29742789176330653	0.013297461057056557	0.013446596034369894	0.019425300447077572	0.007614945432749277	0.026656373648525744	0.04008335176484148	0.995575221238938	0.8628318584070797	0.3097345132743363	0.013486050057055051	0.021863622894391366	0.025221252019426453	0.017699117892611336	0.03223822404468839	0.0435049170982844	107
0.9866466498103665	1.0	0.6065789473684211	0.9473684210526315	0.23684210526315788	0.0123631026962493	0.01952061418056409	0.024399729027586463	0.00416666954755782	0.02227981482817787	0.02617332741996803	0.9652173913043478	0.6217391304347826	0.14347826086956522	0.012062139179729568	0.01676310895532322	0.01938525890880594	0.003319675037281099	0.02368148766363569	0.03233726058926345	0.9824883755812209	0.7235638218089095	0.21617669116544175	0.013410413316812876	0.01888583008176955	0.02200391297399755	0.011354435232244576	0.024258293764205775	0.03448484590280729	0.9866861567635904	0.8667035398230089	0.32004582806573956	0.012423200555708341	0.02404812447838372	0.02490124532955259	0.013353353063664222	0.02866165566811653	0.0436100471442927	108
0.990990990990991	1.0	0.7166533012563485	0.9362469927826784	0.21952686447473937	0.012979454772293321	0.013286796268790804	0.02301822005199784	0.0016806751990518542	0.026092977120949525	0.03373854909406189	0.9694126620900076	0.7155987795575897	0.21384439359267735	0.013292838478701972	0.016711672335417004	0.02625153893661731	0.005911085261726974	0.02641666986000255	0.03220216845341198	0.983084613155607	0.753259924659519	0.2553607649956534	0.012473937376045817	0.013759875408682168	0.024619688709398437	0.007671692294897937	0.0266818986734804	0.03565192574405731	1.0	0.8524675117595472	0.3572510563661006	0.013989318016649963	0.016204832679470663	0.029792205825937824	0.012444693139988527	0.031349602564962706	0.047658112554891385	109
0.9866071428571428	1.0	0.6520833333333333	0.9264880952380952	0.19345238095238096	0.011835248893829878	0.012897792666127016	0.019962996109681795	0.004058702032774724	0.02625373218494522	0.029091854290839422	0.9516317016317016	0.6403263403263404	0.19001554001554	0.013413185234964636	0.019453379498390475	0.02593838776986137	0.004187677975337036	0.024885470729699617	0.03507825683080078	0.9912648764113519	0.7861611229783338	0.33716051266402197	0.012923931808427616	0.01505730333607615	0.022171822414748667	0.007849367666951244	0.027504941125952573	0.03670792513331906	1.0	0.8526785714285714	0.3526785714285714	0.012872371797931855	0.020910808007609822	0.02179204853423475	0.01332964886582718	0.028109241888358213	0.04180679797940613	110
0.991304347826087	1.0	0.6376488095238095	0.9449404761904762	0.24107142857142858	0.011634418474945474	0.009803932350055843	0.020416679382324207	0.0016666695972283572	0.022466043927478883	0.029577898747603096	0.9655069878085043	0.6729110912875409	0.1939488551888195	0.012732705815732583	0.01576043215667294	0.026358557132696223	0.0033403390650154725	0.02349535249630054	0.030128924685105408	0.9958333333333333	0.7944915254237288	0.2611581920903955	0.012338113275539884	0.018540222762816763	0.021857357506698122	0.00841808202660689	0.025479332096655483	0.040710509110745335	0.9868802440884821	0.8689931350114417	0.3186880244088482	0.012392122136993124	0.01687980528225374	0.020869578848714404	0.014782611572224151	0.026754966688623497	0.04298237391542623	111
0.9694803721352394	1.0	0.6368062317429406	0.9716928640979274	0.20315760189177912	0.011060238763449578	0.014949987122636507	0.021640404661675848	0.0057990167267463685	0.026421100700946228	0.03217761480308945	0.9514231945424606	0.7036383596016623	0.20504979220575553	0.011635959987423481	0.01965437679698845	0.022001738767017727	0.0025740610518639163	0.022326500535735438	0.03228359618992946	0.9870689655172413	0.7886494252873564	0.2593390804597701	0.013236956297496728	0.019387892759163933	0.020608987594262135	0.007585472939615566	0.027931609923721866	0.03522192337198635	0.9957264957264957	0.8298540201195068	0.28658951667801225	0.013589199810626996	0.02176796392502627	0.025682639504928877	0.010468197441003687	0.02751295167718959	0.043660088157394805	112
0.995575221238938	1.0	0.6949209327258108	0.956043956043956	0.2678236397748593	0.01135395442773324	0.013978236681223293	0.023762997865122856	0.0024193577708736444	0.02481624534803573	0.03297716402178337	0.9656277630415562	0.6737032124963159	0.21894341290893016	0.011289679954811258	0.012834778380687585	0.02474594751024633	0.005772360606285604	0.028321871929876622	0.03289246978761759	0.995575221238938	0.777769301190113	0.27067439731461707	0.011050398351392904	0.017834474517022483	0.0216416922175902	0.0069190433308638465	0.026138922388578033	0.03775846608127771	0.9911109355246523	0.884521175726928	0.3020701643489254	0.013161133902715186	0.02055230887188517	0.026120000707923904	0.009696118190025617	0.02967341774268985	0.04458358621146959	113
0.9913418290854573	1.0	0.5670731707317074	0.9435584740462789	0.1610381488430269	0.011558001792008265	0.016336613641330197	0.018785831946683495	0.0032786914315379927	0.022666029183502426	0.026208518967828148	0.9528508771929824	0.6484649122807018	0.1432017543859649	0.014390366439646366	0.021083990533909622	0.025387191939282735	0.004160014017810992	0.026583939029580964	0.031570157808814586	0.9873563218390804	0.7752873563218391	0.2875	0.015562795187905855	0.02034056290441844	0.0308777544565709	0.006789686600471967	0.030846474202075938	0.03809937372128768	0.9956521739130435	0.8614692653673164	0.3247376311844078	0.014941886310476181	0.020614702116810713	0.023815605723965103	0.012998503652335635	0.02759949189975487	0.041520167477237135	114
0.990990990990991	1.0	0.5900645567627145	0.9690599905526689	0.19933868682097305	0.011467139605239696	0.013793373709386134	0.025494524422675153	0.004105137663471578	0.01969165244858425	0.028572960761033474	0.9610627576729271	0.6678118796762864	0.22144602229347993	0.012825521285229981	0.016949823820123486	0.032559351215544624	0.00518944707659164	0.027786413349492157	0.03410809553346815	0.9827586206896552	0.8248100526008182	0.2738164815897136	0.01245054618814273	0.014019817313834393	0.021732844092800303	0.005969287194926913	0.02739553467036917	0.039752434548975535	1.0	0.8816316316316317	0.3338338338338338	0.01234777799010998	0.018367306876401937	0.023988547040047346	0.006322689248976594	0.026275672722381023	0.03981913221519129	115
0.9585032279986408	1.0	0.5425550817341862	0.9538024164889836	0.15200781805259417	0.011308919106412026	0.017839933911710258	0.017622963668870135	0.0016393471936710436	0.022534119141877904	0.025303646810719234	0.9518095681888785	0.612340789064927	0.1451537744641193	0.012911009397393914	0.02356139124519583	0.018713781656562407	0.004275365222407414	0.021391571445082407	0.032917949327622785	0.9742446573323508	0.8072218128224024	0.25733235077376565	0.013801967865227084	0.022368249288253688	0.019228534428332004	0.0034190561145561365	0.02464137067529145	0.03409838051131845	0.9954128440366973	0.8246262317363235	0.2810482500849474	0.014555191614372544	0.02833244257596011	0.023394508646168828	0.008256883686835604	0.02936151382121148	0.046148038562208775	116
0.9781786551698055	1.0	0.6157894736842104	0.9490131578947368	0.23848684210526316	0.009818443660695777	0.010938270112583809	0.015289270040417496	0.009090911800211116	0.022396699686014654	0.0250348877245164	0.9648734668529731	0.7224033535165346	0.21572737152616053	0.011748400988737211	0.016703221752813607	0.02036200442644984	0.005954179497171995	0.025289292644098068	0.03413709610480585	0.9871794871794872	0.811965811965812	0.28205128205128205	0.013838584490662498	0.014269168013167216	0.019132998852078392	0.006786907199507388	0.027615363575257953	0.037698500160265894	0.9957264957264957	0.8129112775130474	0.3175629680054459	0.013330476083042393	0.01945212774876299	0.028749728952555266	0.008758795783447784	0.030563575866547565	0.04399590834917255	117
0.9865034526051475	1.0	0.6548780487804877	0.9571646341463416	0.18567073170731707	0.011853395981161322	0.01327477055831142	0.021963959703296128	0.0008403390896420409	0.02315410384856388	0.028856330427486896	0.9572907679033649	0.7018981880931838	0.21153293068737417	0.014072559791489244	0.018143243563198002	0.02430895534715031	0.006605693914177932	0.027237093059761255	0.03571421565910665	0.9822953388170779	0.7296122209165687	0.20297688993341167	0.014822090942115161	0.025406476565094645	0.02509706323931675	0.004440996769052104	0.027625130858796202	0.04286347864519708	1.0	0.8103421217827997	0.3365505335844319	0.01409815714565461	0.02084026653671065	0.024866616419105488	0.014030134595570433	0.029793867587801403	0.04538823294054345	118
0.9954128440366973	1.0	0.6499188311688311	0.948538961038961	0.14691558441558442	0.011856893083939859	0.015871842125281938	0.020949606670596727	0.0024130110384002826	0.02360277247212135	0.02791518636483449	0.9872881355932204	0.7161016949152542	0.2076271186440678	0.012237214609898534	0.01538852178824429	0.02406337458650598	0.006646008390738277	0.025093984048738298	0.03368579360506253	0.9870670265407107	0.792285200179937	0.2731668915879442	0.014157007335410329	0.01980631281276861	0.021659932134390616	0.004318491406018156	0.025621417501695665	0.037873436388451254	0.9954954954954955	0.8587899826431937	0.33147367551037277	0.013720507929653158	0.021034914975716346	0.022206762500917757	0.009993449791650698	0.028239360287741103	0.04411016662687056	119
0.9776341558950254	1.0	0.6341991341991342	0.946969696969697	0.25676406926406925	0.012315105321605378	0.02242393637234397	0.023711629308920856	0.0016528954929556621	0.0248227178246379	0.030672959722482893	0.9703131796433232	0.6623894446860954	0.2207119037262578	0.013332619445055562	0.018964973507237682	0.023565586871299574	0.0016530083954497004	0.02288660161928712	0.033527634882080964	0.9743589743589743	0.8034188034188035	0.24358974358974358	0.013451734552667939	0.01902200357388642	0.023406502566924035	0.00933652330844553	0.028278107582945276	0.038218206722608734	0.991304347826087	0.8398746572659617	0.3096748922835879	0.013528043315051058	0.02210779495852979	0.023932641480793625	0.013294166524037624	0.02949551929660374	0.04573505620548293	120
0.9682182182182182	1.0	0.6578011662636893	0.9578296117195277	0.21014080500640023	0.009573653082881549	0.009667065493670891	0.014400936372317588	0.0008403391146860092	0.02050268396482137	0.030846710758967177	0.9868795690650249	0.6885340515582916	0.20604078491727587	0.011573405846642562	0.015528211671702489	0.024681311026787577	0.00935100963711306	0.028087479941572138	0.03647872412225858	0.9742852932508105	0.802571470674919	0.28326702033598583	0.011655709687939969	0.019187436363840002	0.025320525712454654	0.008547011476296638	0.027238049618856223	0.03673679940472553	1.0	0.8631131131131131	0.33295795795795796	0.011712615054756147	0.01846288683240782	0.019534685082825368	0.014563189912102457	0.029045678688732444	0.04517654173635145	121
0.9816451965984676	1.0	0.6254963131026658	0.9285309132161089	0.22688598979013047	0.012737663052781878	0.016632884810181027	0.027837927049677712	0.003368468935580312	0.024724128664160117	0.030812980878785177	0.9744639235004346	0.6723413503332367	0.21258330918574325	0.013587130180317673	0.021730651700638304	0.023545210907856613	0.009237291015642503	0.02642362359596329	0.0342344704003999	0.9703389830508475	0.7245762711864407	0.24152542372881358	0.013066250702037954	0.019278309204409864	0.02310925702087016	0.005882355896364731	0.026221406904259163	0.0344247021725705	1.0	0.8214616485644524	0.316704555022312	0.01300358292474544	0.02144792874180329	0.026576588697380957	0.008183186055273853	0.028134365773931025	0.04635118424881391	122
0.9863159619796789	1.0	0.6242291463810451	0.9617007465108731	0.24845829276209022	0.011864449505829797	0.018943180665299517	0.01949153875900526	0.0076271213969941794	0.02194939972868019	0.033639402590999415	0.9649847094801223	0.6665137614678899	0.22844036697247708	0.013476111399998087	0.016368076811797336	0.03042854214146591	0.005148119120067096	0.025892970924386593	0.03562349491256249	0.9914529914529915	0.7978747978747979	0.3013398013398013	0.013694946151595522	0.017134427832114316	0.023592045293240743	0.006952078552673287	0.026867853905234846	0.038339735198129166	0.9909455916093084	0.8325958702064897	0.3482874467387742	0.012585807843513189	0.01860528879951736	0.027163238071762345	0.013520160171388594	0.02917776437238799	0.047337940361570685	123
0.9912273951519815	1.0	0.6027777777777779	0.9527777777777777	0.16805555555555557	0.012514635540200247	0.016794069755457074	0.02050744214619712	0.0025862097997089812	0.02462544751952553	0.029961087627368425	0.9610886189833558	0.7140125955915431	0.18612235717498876	0.013061376849260758	0.019480824081424663	0.020542106188083317	0.0033267993758098365	0.024927515252301163	0.0313126057613659	0.9697442759440975	0.8232976509069283	0.2673208444840916	0.013567919419925214	0.021472548674072636	0.02146279901375906	0.012888728006191778	0.025234741821768	0.038007030593841556	0.9912273951519815	0.8335513659099654	0.3027702962677953	0.013531027272026803	0.021601097938430635	0.021837822242157093	0.01663106787457566	0.030416645107909243	0.042186528272510515	124
0.9908225982992338	1.0	0.6888680425265792	0.9746716697936211	0.15134459036898062	0.012776176214556114	0.018085170336927615	0.02520492989475137	0.00582250141790857	0.022937666669815115	0.0318500156296235	0.9698275862068966	0.6939655172413793	0.25	0.013232809062502751	0.020348628102008694	0.024045732710338035	0.0059179633093888705	0.02468897129773532	0.03321738690046612	0.9956521739130435	0.7923913043478261	0.263768115942029	0.014002251092517244	0.019767700084894004	0.0297826208282208	0.0067753652494022725	0.03237236673165138	0.0423617933676894	1.0	0.8668434789930117	0.3198619179927591	0.01439151750109888	0.022471482496099475	0.027266729105128767	0.009075133129430901	0.03177298035818732	0.047986049262292954	125
0.986511089043363	1.0	0.6851404409543944	0.9275143461189972	0.21813651464814254	0.011616799968578029	0.017919629461969434	0.01810054172952393	0.001646121343313353	0.02063138447275971	0.02723735472368976	0.9531687546057479	0.6704126750184229	0.14182019159911569	0.01385243546437754	0.018624669494217313	0.018747843670028706	0.004958680567662568	0.022107493042628053	0.0334057377025488	0.982905982905983	0.7735042735042734	0.23504273504273504	0.014187311248757821	0.016772342511444868	0.028071141229165583	0.005084748692431682	0.027063011236977824	0.04057760638588893	0.9908970539556439	0.8354849387619994	0.2774743462429659	0.014642066151318642	0.02405168682573368	0.019138397123211994	0.010813251025834256	0.02818109332537344	0.044239823463625	126
0.9867637844611529	1.0	0.6637557844454396	0.9755187341394238	0.2620540379161069	0.012221046234894773	0.013768753646444028	0.02260505562987313	0.003333336263895024	0.025663114022233688	0.029969336452493205	0.9651411136536994	0.6725400457665904	0.24016018306636155	0.012725436467332103	0.01850700765805742	0.019157504115250433	0.005128951009089817	0.025518075469708745	0.03573445688351941	0.9956521739130435	0.7893883566691231	0.25265291083271924	0.012488799751514339	0.01682883410696604	0.02817067322345729	0.010227939757790076	0.030274139026687553	0.03666379024161412	0.9955357142857143	0.8941102756892231	0.3536967418546366	0.012477046752610861	0.019469639595878628	0.0252349755948498	0.011528824929866868	0.031187337683141518	0.04595998128335203	127
0.9821428571428572	1.0	0.6394230769230769	0.9556089743589744	0.17099358974358975	0.01290688801249622	0.01854846351068413	0.021587478570619552	0.0016528955175856804	0.026958970963035223	0.029789813589124754	0.9650266971777269	0.7030511060259343	0.18771929824561404	0.014270149161988372	0.019295910753827684	0.026566816820421814	0.0058264492117586775	0.024588426606647798	0.0338664183923817	0.9913793103448276	0.7553050397877985	0.24045829649277922	0.013090256053504327	0.022858158453613005	0.023480434261136125	0.008547635867207592	0.026771109516875707	0.037168289420519224	1.0	0.8571428571428572	0.2723214285714286	0.013607029848246185	0.019695388638422268	0.027232155203819268	0.016071431365396287	0.03281121224257248	0.04445840671881603	128
0.9821414334688671	1.0	0.6467914438502673	0.9535427807486632	0.23108288770053476	0.011786807398601114	0.016574270477807074	0.020790284673701427	0.00823343252678194	0.020681466105539635	0.030503543612908877	0.9609269536523174	0.691090445477726	0.21156442177891105	0.011692957859861748	0.01781323743744541	0.021419504349682955	0.0033615848514656453	0.025421472569860968	0.033221646957926294	0.9786231884057971	0.7914855072463768	0.2677536231884058	0.012972562073206347	0.02056693237652813	0.025054360371137	0.00931159700712431	0.02886387258008106	0.03891473430873636	0.995575221238938	0.8571314677509367	0.31702941879933033	0.012720098626557368	0.02416628993829503	0.02407718692196143	0.010699197697000784	0.031078085839845865	0.04246167323043512	129
0.9866240074011257	1.0	0.6213204373423045	0.9292823100644799	0.1712223156714326	0.01330611222115732	0.02128343279789418	0.03164959812243123	0.0040528954937438235	0.02439883281107623	0.03219287711054196	0.9568151147098516	0.684098065677013	0.24640125955915432	0.01293131047924871	0.014436554873320701	0.021195157758550694	0.00507074915231716	0.02477633874712986	0.031293299222530296	0.9742116121426466	0.7512157382847038	0.23600058944886532	0.01407513514514535	0.02037852959848325	0.022253081160703632	0.007670955588547956	0.02726738411625913	0.042771377521339825	0.9957983193277311	0.8589931385398196	0.36489091049263744	0.013795384095224794	0.016935878138515346	0.01702249790358861	0.012968433516979825	0.027177966330757627	0.044583157274938126	130
0.9644268774703557	1.0	0.6353690624567234	0.9824816507408947	0.23542445644647556	0.010549446138317861	0.013686692608041506	0.015103972381978567	0.006557379858415625	0.022649961745297858	0.026876570932617427	0.9517543859649122	0.7280701754385965	0.17543859649122806	0.0130484111260288	0.018940316367224694	0.02161532607707347	0.003404441628272536	0.02616240085793406	0.033323512203170286	0.9914123544154504	0.7849402919062363	0.24045407636738905	0.013449383886776065	0.020432427646640897	0.01925832596755523	0.0051004779277859956	0.025154821935944587	0.0391483646068972	0.9956521739130435	0.8179841897233202	0.37747035573122534	0.012829145440075136	0.019507101165696757	0.02260870939186909	0.007905141189399906	0.02745023032439689	0.045305151796291576	131
0.9829706048615037	1.0	0.6714285714285715	0.9439560439560439	0.17747252747252745	0.011684976840374929	0.017318921776244722	0.018788336248389555	0.004958680616922604	0.020970373958793975	0.027265829210336205	0.9742840444184688	0.6536382232612508	0.18797486849795442	0.013532174211603767	0.01975236676190379	0.019940775995790527	0.0033406834896971462	0.024781354790954467	0.035091722099456976	0.9912280701754386	0.7334044570886676	0.24454717875770504	0.013850782472924532	0.023057082439619243	0.025252657394711744	0.004441836090868602	0.02811193541682015	0.041619893955404885	0.9956896551724138	0.8447569248162804	0.31910684002261164	0.01335510176414434	0.020774458303586277	0.02007491435706108	0.009920862123766064	0.029253040131151056	0.045572849565045155	132
0.995575221238938	0.995575221238938	0.6198560475668909	0.9568925050852761	0.1891722735096229	0.010537194598475588	0.01266448944795464	0.018687216014000918	0.00897673462462891	0.02150406807859834	0.03091415815340097	0.9404761904761905	0.65625	0.19940476190476192	0.011965450374559573	0.017018760088255244	0.022515432008147596	0.007513319391403199	0.02335688808543622	0.032316479670580205	0.9956896551724138	0.7984084880636605	0.3047082228116711	0.013439681379167259	0.01716554059691474	0.020579146918138842	0.007736519286274515	0.02806351504370591	0.03959076060846123	0.995575221238938	0.8800568900126422	0.32004582806573956	0.012989427208456384	0.02105179972501569	0.023746131574792877	0.006110251400827981	0.027555334708357707	0.04093532887651119	133
0.9822190611664295	1.0	0.6360506962916601	0.9374119856047567	0.22390862149898294	0.012667198783564124	0.02167995687939426	0.019417907443356683	0.0008264492612239633	0.022820634015654928	0.03030197108415497	0.9652903811252269	0.7002419842710224	0.19139443436176648	0.012920037460790935	0.017053890658438466	0.0260504334914584	0.005882355846276796	0.02708287314727758	0.0367526836770162	0.9740235814296242	0.7549373618275608	0.2061532792925571	0.013320470733022501	0.022043919661894555	0.017024064792028115	0.006809623303689039	0.02700844591164106	0.03794376143714573	1.0	0.8355855855855856	0.28899952584163113	0.013188444231871679	0.019020308911551813	0.02525265706505346	0.010622799584457459	0.02801519794191576	0.04299710815811368	134
0.9824561403508771	1.0	0.7215686274509804	0.9703081232492997	0.225	0.012455603314115523	0.011927128734715317	0.0169686648115057	0.0042134052880166105	0.021040999030307615	0.027381077252870496	0.9450589970501475	0.6678097345132743	0.21817846607669616	0.013474105755334979	0.018756060836830478	0.021897306988836632	0.0008264492365939449	0.022933543337593624	0.0352301444985219	0.9649014778325123	0.7412253694581281	0.27155172413793105	0.011383317046435786	0.01691603836553293	0.020941422481361514	0.00785017068616347	0.02654993343988217	0.04312591045790025	0.9956140350877193	0.8289473684210527	0.2631578947368421	0.013461205267757619	0.02296182617037658	0.026754398042695554	0.01403509049039137	0.03182334639953317	0.04870313629376817	135
0.9814798936808711	1.0	0.6358231707317072	0.9632621951219512	0.19192073170731705	0.01283316797052386	0.021678909592539507	0.023765381609793586	0.0024659036480674697	0.020662873878135375	0.0279725129605703	0.9698625046451134	0.6684875510962467	0.18576737272389449	0.014062087083573387	0.02107990559104054	0.030029874854604767	0.006667132591926361	0.02964470113105963	0.03331460589193394	0.9781464530892449	0.799160945842868	0.24454614797864227	0.01298843961781183	0.02003043636105365	0.021982771466518253	0.009482761498155256	0.02812338580324494	0.041794012716512514	1.0	0.8194718340049729	0.2780588184858098	0.014145444797859553	0.02113690448899247	0.023504939908747184	0.012911997433223969	0.030237615642465597	0.04098777853209233	136
0.9820527665205525	1.0	0.6649122807017543	0.9610902255639098	0.24674185463659148	0.012364843749358905	0.016089653022071923	0.024093708553251283	0.0024390272977875397	0.025057032853466554	0.031728222847553625	0.9434782608695652	0.7608695652173914	0.23043478260869565	0.01123852778379441	0.01811792544339986	0.020659463755121038	0.005903720349315352	0.023136835943943543	0.03253429845652295	0.9958333333333333	0.7540229885057472	0.22485632183908047	0.011890866571702744	0.018940172544186222	0.0203017379309254	0.00936781899511128	0.025299177544354463	0.03796058885469673	0.995575221238938	0.8603506740550824	0.36882805392440654	0.012601185044746117	0.0181088261342916	0.022275495987296362	0.012717144845724487	0.030529330197767175	0.044485928543769634	137
0.9906542056074766	1.0	0.6266666666666667	0.96	0.19333333333333336	0.011490495637525598	0.01881737411866745	0.022945654699016313	0.0024524654725270162	0.02295686059299079	0.027235882769973626	0.9739091318038686	0.6664417453891138	0.19039586144849302	0.012782388735351978	0.016312417826968375	0.028991608108792977	0.005882355871320764	0.026855787797852484	0.03234454809624811	0.9870670265407107	0.8264732343679713	0.2597840755735492	0.012794919665848878	0.019451822582046842	0.025331578387242294	0.010307989884338082	0.029974163367892256	0.03872628963667245	0.9911504424778761	0.8396741377884377	0.2830204284178314	0.012634854416538254	0.021579016468151753	0.03179225511334391	0.010917214048420474	0.029767108862050008	0.04053770386610715	138
0.9954545454545455	1.0	0.6548174048174048	0.9399766899766899	0.24164724164724166	0.012670293673285503	0.017478177806586243	0.024684886419806484	0.0016736723981401057	0.02268024212354164	0.029053003532327388	0.9539915966386554	0.677906162464986	0.23848039215686273	0.012916510361917545	0.016175196222844423	0.02334544041628863	0.0024793417739473974	0.025208107945580184	0.03573994752330338	0.9873587570621469	0.7857344632768362	0.2773305084745763	0.011653014177641847	0.017044709181123968	0.01764125711331932	0.006694918134286567	0.026746272254459674	0.036777911534649654	0.9954545454545455	0.8227272727272728	0.2954545454545454	0.013519079130551044	0.021123004445736417	0.022727286219596847	0.009090911935676219	0.027732004786314483	0.04468564323457663	139
0.9864864864864865	1.0	0.6962025316455696	0.9303797468354431	0.23417721518987344	0.011786175977387747	0.018609292061292602	0.02109053298820364	0.004198149683342935	0.0232207600465495	0.028872633600061606	0.937720329024677	0.6951429690560125	0.2082647865256561	0.011751074067392212	0.016531611564838965	0.024677689207924722	0.00680863683174161	0.024375905304112697	0.03357585802796819	0.9870670596904938	0.7808032424465733	0.2749447310243184	0.011422238254121787	0.014254190540721433	0.0233483182450406	0.007693425125313708	0.025857353503128948	0.03790874404098355	0.9909083395321927	0.8411025704603686	0.336556740226465	0.0124704638489982	0.020847536719508016	0.025100560285908517	0.015259011828627043	0.02875340543423289	0.04830558261001454	140
0.9867235656709341	1.0	0.5928462709284628	0.947911381701336	0.19668526974463046	0.01121481852815428	0.013908172465320001	0.019995348340000406	0.008969748220760847	0.01935068924432149	0.02693327039420336	0.9554843304843306	0.7029914529914529	0.21367521367521367	0.014012696195426486	0.016887659646567715	0.02373393092083116	0.006856550807632664	0.02579418138342704	0.03471627659575931	0.9915610311921379	0.8017376442102264	0.2533114940891611	0.013056392216934984	0.0170530181423934	0.022274024978195868	0.005875709119573816	0.02568804543619225	0.037729178097553516	1.0	0.8626126126126126	0.3206495969653864	0.013428652018268782	0.018324836669433887	0.027121870999033258	0.013300145121760244	0.030033565769844575	0.04222955136065736	141
0.9864842726081258	1.0	0.6150279658522225	0.9646011186340889	0.1953193994701207	0.01193617328172508	0.014359826631998166	0.02236251915922749	0.0008196750869516356	0.02405930250242177	0.030884216113007013	0.9786993058092802	0.7004749725977347	0.18838143953233466	0.01248367238955049	0.02007901830500391	0.018754788247799976	0.005028129833317	0.024357015989465	0.033968745782159256	0.9652147610405324	0.786978221415608	0.26973684210526316	0.012983563269668645	0.018352599141130223	0.0251349454836688	0.008650677513772392	0.02889315296716472	0.041015559382567596	0.9955357142857143	0.8550540629095675	0.3169233289646134	0.013132755268763273	0.01766552107335457	0.02288450403342758	0.009877737777899735	0.02951048389601472	0.044530442780244164	142
0.990909090909091	1.0	0.586014945859387	0.9505871587616288	0.16631081287174013	0.011492254315212454	0.012404300260060319	0.02106978995210067	0.005023121839020947	0.02071337372229592	0.02560477211877455	0.9564347290640394	0.6936576354679802	0.1711822660098522	0.011498892014682517	0.014869290610139484	0.020726508793667837	0.004252139682061642	0.02617943752735675	0.03353004923660151	0.9828171091445428	0.7794985250737463	0.26113569321533925	0.012138322129741929	0.018356563212394223	0.024078960209562055	0.005964915208649207	0.02754629691807545	0.03958928216504574	1.0	0.8595823095823096	0.32559377559377556	0.011265068377804345	0.02278750254385169	0.01531532986744028	0.009009011908694426	0.0269296489922521	0.04555103649457859	143
0.9869183829138062	1.0	0.6039142590866728	0.9384902143522833	0.15377446411929171	0.012665244936183522	0.015192139321243456	0.021603235947684984	0.010030566776550679	0.02141243391020354	0.026983298229380316	0.9660992602169073	0.6654097536450478	0.16102851396969042	0.012908869316246786	0.020079195781673182	0.024882491464034096	0.0033974388018887165	0.023606391194553912	0.033561022170875116	0.9654745838956366	0.7880116959064327	0.25573549257759787	0.014558727572810036	0.020613383629818495	0.028148909653836512	0.008659472088930677	0.02849082746188858	0.04020388156391269	1.0	0.8427536231884059	0.34492753623188405	0.012382147157051233	0.02199210859467935	0.024334555952677337	0.013929222451598434	0.02862392817330635	0.04275546020795119	144
0.9864864864864865	1.0	0.6471133065761037	0.9692806421735103	0.24807039209632603	0.010342477024588626	0.013825950961965948	0.011564222434179365	0.005765030179681664	0.019598236604331385	0.026125949737912543	0.9476526173691315	0.6575671216439178	0.21137693115344233	0.012778992474575014	0.017731446962012086	0.02271859253853395	0.005792352584053248	0.024602613617659273	0.03487223095590608	0.9912280701754386	0.7374318148311956	0.23971693940734187	0.013423404595476683	0.019646552818278533	0.02219299508029953	0.006798248493619123	0.026315970800773938	0.03824591793339707	0.9957627118644068	0.8553595968850206	0.3446327683615819	0.012457495955108009	0.02035962459661188	0.022505265101790413	0.008771011305331174	0.02641310792357705	0.04652644237188555	146
0.9956521739130435	1.0	0.6614814814814816	0.9491358024691358	0.2034567901234568	0.010632364386307765	0.014229549750248004	0.022477352741526707	0.004112239668438246	0.021031975253433408	0.025752362306084388	0.9606231873280285	0.6598125976054139	0.24641183907191194	0.013194026907434042	0.015694035276339408	0.0221990789036677	0.0033920259264532265	0.022378052635010567	0.0316190038878188	0.991304347826087	0.7906559877955759	0.3013348588863463	0.013618738518975973	0.017748489190066802	0.02931035726234829	0.004310347730743465	0.028450025102461092	0.04237733629250795	0.9956521739130435	0.8854425465838509	0.3481366459627329	0.012801952947814261	0.02062332587123087	0.020138528619467536	0.01051173821120318	0.02918609960724168	0.04135661124300455	147
0.9776679841897233	1.0	0.6575091575091575	0.9716117216117216	0.17261904761904762	0.011917752452709297	0.014291289876616892	0.025098360643091698	0.0008064545691013227	0.023859367808488834	0.029919154767641107	0.9615327929255711	0.6395357406042741	0.18441414885777452	0.013950543565322588	0.016495726561589045	0.030129563390624278	0.003347341890762489	0.030913244332295045	0.03494292282269511	0.9827954612437371	0.7982979664014147	0.2616416150898909	0.012832958033129326	0.01836302429032923	0.022662199398775937	0.003433667452519283	0.025631406452173558	0.03416546652512836	0.9956521739130435	0.866600790513834	0.3152173913043478	0.013249680779800588	0.019530350095281708	0.024545467036514876	0.012411070093807017	0.03108384242036201	0.04098512292178079	148
0.9827586206896552	1.0	0.6084850833010461	0.954539584140514	0.15911145550820094	0.011448725376741147	0.01697150519558744	0.02385855529029495	0.003340339015136235	0.025589318456809083	0.026068931395991243	0.9695652173913043	0.6956521739130435	0.2434782608695652	0.013584797905674144	0.019126514402016008	0.026379757783946935	0.005063737296418551	0.027147566671237473	0.03238348793218368	0.9698605488079173	0.7524741340530814	0.26383265856950067	0.013983706990983176	0.015712516198177127	0.02718321570230212	0.006897067217213732	0.025528055151914315	0.035079442524019865	0.9913793103448276	0.8976692209450831	0.27554278416347383	0.013148611428697948	0.02420884520165291	0.02471576660303641	0.010570064795341595	0.02971626716909361	0.03951006963684042	149
0.995575221238938	1.0	0.6840644820295982	0.9826902748414377	0.21273784355179703	0.012909128732250228	0.0167912346662068	0.020662581114495378	0.005806013760589502	0.02026377787863707	0.02840351571668993	0.9568771561421929	0.7104769761511924	0.25044997750112497	0.012414363206657982	0.016832775884300225	0.021584035145431828	0.007479341699441594	0.024422673469059207	0.03261592032009409	0.9744941578797379	0.7499643773154745	0.27771444856084354	0.01441013456179569	0.015458159645789806	0.0257587760584957	0.005029926010603634	0.030582599806500382	0.03598064665264683	1.0	0.8796539902734593	0.3126843657817109	0.012853753989344109	0.01960475402867217	0.022218723685566592	0.014238308842485822	0.02764392471874169	0.04049113900535864	150
0.991304347826087	1.0	0.6328349626221967	0.9705290396779759	0.18602645198389878	0.012357208555360386	0.012345935418771064	0.018165505140026125	0.005712933193485267	0.021031314192411853	0.029478372992134093	0.9741379310344828	0.7586206896551724	0.2629310344827586	0.01265262982638218	0.013411456451606614	0.02068438937633129	0.003368468935580313	0.025071043953563688	0.03478476350887115	0.991304347826087	0.8043478260869565	0.26956521739130435	0.012297182166058135	0.01611254170270222	0.021304361872051064	0.005217394206834866	0.026610962200686088	0.0401160134205196	0.9956521739130435	0.8498447204968944	0.334277950310559	0.012374878688008021	0.022457268061799113	0.02196737837798782	0.009513549675495158	0.02575194439083366	0.04158183056796552	151
0.9956896551724138	1.0	0.6191287878787879	0.9585227272727272	0.21231060606060606	0.010898684457572857	0.01594333908240485	0.01847562314897048	0.004065043533720611	0.018117358027824288	0.026294289383790644	0.9459459459459459	0.7342342342342343	0.16216216216216217	0.012856737398397928	0.016266998841831307	0.02155814608257155	0.000877195962688368	0.02520269966452976	0.033682997723183006	0.9869150246305418	0.7372229064039408	0.25046182266009853	0.013756124769153253	0.017990818936065814	0.025331871176060637	0.015654564871451886	0.029830869096591387	0.03682479864092279	1.0	0.84026369168357	0.32048681541582147	0.013359998026233319	0.017743517017413567	0.02014876310389293	0.015094661368579768	0.028057853025467767	0.04434763663408306	152
0.9911892563266573	1.0	0.6670191672174488	0.9430270984798415	0.2185062789160608	0.011461131604969817	0.013134854909587004	0.020676243096752884	0.006598363537443131	0.024078088039464585	0.03062270879150007	0.955592105263158	0.6988565162907268	0.24733709273182958	0.013038595489900225	0.016339879260103926	0.0260683886006347	0.0034188063735635763	0.024230281474897617	0.03493271743588022	0.9913793103448276	0.8017241379310345	0.2629310344827586	0.012739817163744794	0.017163373573570066	0.029203519343697415	0.012010023534087132	0.03200447920117643	0.040425415810165816	0.9956140350877193	0.8634528799875796	0.35250737463126847	0.012018519305966018	0.01968091382056433	0.022919590827415966	0.006163642114409182	0.02953244882675557	0.04188151524893831	153
0.9860615332313445	1.0	0.6443089430894309	0.9692863595302619	0.2022734116230051	0.013619238232859144	0.015709353173244605	0.027805053506178005	0.0024403390908441513	0.02409124834450394	0.028960317152532358	0.9748914413783443	0.6989074100014008	0.18847177475836951	0.012000080119955375	0.01775153728315145	0.02357241757499063	0.00907104108421528	0.027116034590695087	0.03539903419120913	0.9912273951519815	0.7983070411696807	0.2277799153520585	0.013524400079045963	0.021340816281618873	0.021814935928825042	0.009642969028666713	0.026998117396567423	0.03851689258681662	0.9952830188679245	0.8751912289648138	0.31845996940336563	0.012407352673601102	0.026052411693789627	0.023820767776583714	0.017520218310410753	0.032929226024547606	0.04281287390051482	154
1.0	1.0	0.6656593406593407	0.9412774725274725	0.25686813186813184	0.010472371982464309	0.0159382933643193	0.02063607841358809	0.008937707680756921	0.017523973639277296	0.027493692616661382	0.9619694031458736	0.7117718882424764	0.20333261509732098	0.012142343341507062	0.018926700663992595	0.023847891025256657	0.010001403636868243	0.025596123912429606	0.03686412424260997	0.9827573392790784	0.7970642883686362	0.2758082497212932	0.012924323830921455	0.021708797051197187	0.020180559090243234	0.0043036138354721615	0.025381323591691894	0.03592605772915326	0.9909060846560847	0.8587962962962963	0.3138227513227513	0.013149376049812117	0.01732230571240575	0.026249192682428087	0.010788010709417357	0.02992587562843622	0.039899232143161406	155
0.9732905982905983	1.0	0.6578014184397163	0.9780141843971631	0.18557919621749408	0.011354732875241365	0.016284967128729868	0.018606570525084676	0.00662568586730891	0.024257431004847944	0.029528449035848357	0.9793330531035449	0.6727966932884966	0.22054084349166314	0.01281241944370042	0.01783836512478529	0.02753050076404237	0.009837401182792041	0.027313717102056555	0.03297005551064461	0.986842105263158	0.7792397660818713	0.24246513720197932	0.012176160090109092	0.01603557488587467	0.022076037219125183	0.0017543889190021205	0.027212788773863066	0.037720019481639014	0.9953703703703703	0.8568376068376069	0.29772079772079774	0.013923472276309929	0.023140920779485905	0.022874915585929127	0.00881896174662596	0.030345868169446493	0.04116645408037495	156
0.9913793103448276	1.0	0.629079721776351	0.9652889245585875	0.1735553772070626	0.01168047262760382	0.015071400424918814	0.019936554156744175	0.008117400964752563	0.021485509669953128	0.028542174747854608	0.9863636363636363	0.7089743589743589	0.1871017871017871	0.01195686069472316	0.015703188474060235	0.02199713942819627	0.00341954315959036	0.023834483932404494	0.03245750947414884	0.9870308435525827	0.767372723894463	0.2628390932738759	0.013423137005175874	0.015585731439640794	0.025641039039334665	0.010256413058337995	0.0280085016933038	0.03881184261327993	0.9956896551724138	0.8933372296902397	0.35885447106955	0.013580982954755655	0.018582194458649587	0.025642912081115625	0.009395093443813824	0.027100448167239926	0.04194004902526151	157
0.9823008849557522	1.0	0.5835577604535791	0.9703047484053863	0.1430191353649894	0.012515774805886833	0.017590352795080012	0.024903593235764618	0.0016528955175856804	0.02395106363984228	0.03140339227596306	0.9461872586872586	0.731016731016731	0.16602316602316602	0.013111590150850505	0.013631014882551	0.024458456800077424	0.0051355761683096034	0.025531172649526666	0.033804274093563964	0.9872881355932204	0.7838983050847458	0.2584745762711864	0.013072700361517295	0.020937197876059757	0.023728826541011605	0.011016952031749783	0.028953420095991694	0.03735804759854237	1.0	0.8550596383224317	0.337475952289342	0.012659022494191416	0.02345473135461728	0.02457100108111073	0.017529822036870483	0.03138341962394978	0.0434887982759697	158
0.9956896551724138	1.0	0.6334969507660271	0.9759036144578312	0.261862263870296	0.012225301173581865	0.016915825433581173	0.021033320190820222	0.002432470853298055	0.026047791527428622	0.02712153509173402	0.9520773961301935	0.701252437378131	0.1907529623518824	0.01148560833132568	0.016272541472453054	0.020433851734392765	0.0024880881559908832	0.022610004495222415	0.03380741965304662	0.9742103307320699	0.754180602006689	0.26321070234113714	0.013869913181207042	0.017924023611795813	0.024027422006823045	0.006012381355459619	0.026757320976035413	0.036575319879908655	0.9956896551724138	0.8797524314765695	0.2704096669613911	0.011647400024665789	0.01801860378792057	0.02084602272831734	0.01445748505666776	0.027980423376226787	0.044062753761719836	159
0.9954128440366973	1.0	0.6225251076040172	0.9941176470588236	0.1918938307030129	0.012089809553548663	0.0151253330114756	0.018369332222037345	0.0008130110860839982	0.02241964414103049	0.029869146792812943	0.9563063063063063	0.6930180180180181	0.2302927927927928	0.013334534871526027	0.019524769861858998	0.021814984729734505	0.004223166771948664	0.027305322933391083	0.03161205792724485	0.9747881355932203	0.8192796610169492	0.25204802259887005	0.013153377660908037	0.015750133970862536	0.022160377017423204	0.007514008507758619	0.027054046469724834	0.037300407187610546	0.9957627118644068	0.8803452029233401	0.32191727569584827	0.01160148883861668	0.021739835516646704	0.022096110175286517	0.006989584590696906	0.027803014993639526	0.042031896246056286	160
0.9953703703703703	1.0	0.6297314578005115	0.960613810741688	0.20281329923273655	0.01232440961513627	0.016804723108753163	0.025599520272176553	0.005827699788258336	0.0246934461311058	0.03558023356938615	0.9822190611664295	0.6316974869606449	0.12482219061166429	0.012491678368006924	0.01693915807426185	0.02139805978634854	0.004426132327671151	0.024573684665754873	0.03359746383135546	0.9744301578024547	0.8075686732904734	0.2778345996493279	0.013842998839790953	0.017361718371823515	0.01923584096320952	0.00857685849262147	0.027274753220056496	0.04079459574313716	1.0	0.8842592592592593	0.32407407407407407	0.012632140627892582	0.020070065373579728	0.026240243638428615	0.011986071535399111	0.03070063039239326	0.04392490729476833	161
0.990909090909091	1.0	0.574364123159304	0.9536813922356091	0.19825970548862115	0.0136895860198325	0.017090978406032336	0.020938060764051324	0.007685566774538418	0.02297305962714027	0.02989805975752775	0.9642292490118578	0.7106719367588933	0.2181818181818182	0.014231718065685302	0.01768762866970766	0.022868647365950893	0.007606122250881612	0.024069098943086363	0.031541729632201296	0.9870611380145279	0.8398153753026635	0.3125756658595642	0.012494422913328074	0.01997079948727591	0.02146893988806258	0.0051144840721392025	0.02858109036264267	0.04148594926258057	0.990909090909091	0.8660152931180969	0.30446049277824977	0.013504421542194354	0.020682457273813168	0.02922924157824959	0.009984987830226718	0.02845611828779819	0.04318587352807239	162
1.0	1.0	0.6045977011494252	0.9342672413793103	0.18469827586206897	0.012885905580263198	0.016846666441364108	0.022420526140571644	0.005073507102534293	0.021807170675468626	0.033522197704234494	0.9557781201848998	0.711402157164869	0.22411402157164867	0.011316601038396518	0.016208351105538164	0.021450699505756038	0.005152590228589283	0.024647811741539	0.03544665108492947	0.9914818036827606	0.7705161664491809	0.23952443091199072	0.012555884667522468	0.018097783880403	0.02137563737179666	0.01003564084863458	0.024681924148982633	0.03850307614226045	1.0	0.9003223406893133	0.3589966112901893	0.014498238648135656	0.018953933029478547	0.02588231701507618	0.01186048720890711	0.031526978841006276	0.04192259814318779	163
0.9867921543815248	1.0	0.6419172932330828	0.93734335839599	0.1550751879699248	0.012013081577928884	0.014763570937902957	0.020479072067463383	0.0025213644403188225	0.02171504336875349	0.028523658460174545	0.9742789176330657	0.7066607195955992	0.26323223312518584	0.012640433907009408	0.01968611950749305	0.020080546330170125	0.005035016910911266	0.02325559090393315	0.034408507077292226	0.9872150789012274	0.781852717708942	0.2265488018702513	0.01281720570955527	0.01987572787399675	0.02947108137248761	0.006823497935737655	0.027991328507684266	0.03963668586996616	1.0	0.8622271433090793	0.3639670990192977	0.012949796495208249	0.019651273828846492	0.019685239364870044	0.00889750368909645	0.026309189014519983	0.04581134738801257	164
0.9864842726081258	1.0	0.6216340269277846	0.9752141982864138	0.20914932680538556	0.011307557176641916	0.012195132890139848	0.017073184348703387	0.007317075981357224	0.022411301195288162	0.0314021449729847	0.9692574066948827	0.7018083878414775	0.21061946902654868	0.012947284440609347	0.015637970424915312	0.022792349796725737	0.008446093205202844	0.028376539055294622	0.033520671025464605	0.990990990990991	0.7962397179788484	0.2784567175871524	0.013147825530482625	0.018276270307281618	0.023670655315130563	0.006163912071040512	0.02825625524376362	0.04090711192402566	0.9864842726081258	0.8375655307994758	0.2986975753604194	0.012347440563762292	0.02023264375332119	0.023038184541237294	0.011803738127168392	0.028533131679772415	0.04211717958293466	165
0.9913793103448276	1.0	0.6177509567265234	0.9498822490432735	0.2661171622019429	0.011845712668710406	0.015135320925397225	0.022396707027822153	0.002493115878425343	0.022383837570716606	0.02716243684721463	0.9777511961722488	0.6823763955342903	0.23205741626794257	0.01212712677641032	0.01836703985261186	0.018296763857360267	0.006751878400185458	0.022991097766049528	0.035182152713463255	0.9956521739130435	0.8029229082937523	0.29024479356960176	0.01253833768099269	0.02289540809533457	0.02173549046166237	0.008578738719606025	0.026085760792734336	0.0371099330587579	1.0	0.836050156739812	0.31426332288401254	0.012645268786141098	0.0210857498632004	0.02291862197768876	0.010500158202892573	0.02778098128319304	0.042897649201226504	166
1.0	1.0	0.6153361344537815	0.9528711484593837	0.23697478991596638	0.011396817709703001	0.01299723694227025	0.024595470333755053	0.005028129808686981	0.02211064525133454	0.03125546135934351	0.9475972540045766	0.6549199084668191	0.17028985507246375	0.012543622580934315	0.02028185452667174	0.02512678752529969	0.004310347756435122	0.028374339818112944	0.03744429958058007	0.9830864549209515	0.7131462754593363	0.2321606608745193	0.01400241914866874	0.01860595636682577	0.025729966432327306	0.010974223075972844	0.02529667002326527	0.03840895222535577	0.9907208523068992	0.8798006701606668	0.36588194862101553	0.012127876000990585	0.020400153672048373	0.02288363373653779	0.007138089419386575	0.028291926837416055	0.04723670056731645	167
1.0	1.0	0.630672268907563	0.9563025210084033	0.23781512605042016	0.010988806243967746	0.014834468943111499	0.01695356575436278	0.010751368804463262	0.018575854075039623	0.029543214248681938	0.9554333094156103	0.691740412979351	0.2188870286215419	0.013041331267037375	0.016232767878867165	0.021538475257497157	0.004332964626753111	0.025080771570049815	0.037050598284294564	0.9824345146379045	0.7713405238828968	0.24468412942989215	0.013924980158413529	0.019619081184189965	0.02235838774415913	0.008634908968555155	0.02931492624826763	0.038294153939217715	1.0	0.895748987854251	0.3248987854251012	0.012297497909373789	0.02141383763357651	0.02342556452381143	0.007804771234229822	0.025840278426576907	0.04126697563456007	168
0.9912280701754386	1.0	0.6465909090909091	0.9884358288770054	0.2071524064171123	0.012089088169711083	0.012998112831629959	0.02009409896789057	0.0008333362887302924	0.02711519315249307	0.0316762975248583	0.9735074057107955	0.7327072835547412	0.25908535654298365	0.012552670048037336	0.017381784786461598	0.022346123129375697	0.005029925961343598	0.02731908131097889	0.035437268130533384	0.9825968523002422	0.809246368038741	0.2476543583535109	0.011892204777743262	0.01670611975046217	0.024176409105443584	0.005131258972384198	0.026494720132237574	0.03739557498264379	1.0	0.862280701754386	0.3133971291866029	0.012335057208126443	0.019926831585731948	0.019226488950149848	0.00802233144949877	0.026282852020080558	0.04453425329421533	169
0.995575221238938	1.0	0.666552573932092	0.964539978094195	0.21741511500547644	0.011933204645497061	0.011564725374963074	0.02331856393104421	0.004931804217382638	0.025810696096286917	0.02950592745840484	0.9528508771929824	0.7019736842105263	0.2274122807017544	0.012856952285703886	0.01830890418343812	0.02243352558546458	0.0024734767937982073	0.025423391020743633	0.03502512860663621	0.9957983193277311	0.7808061277608389	0.3059046627500558	0.013691130952417927	0.018679927395683728	0.023514682331760767	0.006796405650592906	0.025609049306127236	0.04085124238578487	1.0	0.8839193175476361	0.38814478195009167	0.013029612523491782	0.02282267672705785	0.0187515077846221	0.009846132268539155	0.02780961078863379	0.04402394068665373	170
0.9954128440366973	1.0	0.6460011507479861	0.9532508630609896	0.2332422324510932	0.010594183603799316	0.013917824908081867	0.024510964184675115	2.980232227667301e-09	0.025822180928913366	0.03127827245419104	0.9701928696668615	0.6881209818819404	0.1967416715371128	0.013236177077990801	0.017016242965409243	0.0243579356185074	0.0033060138599305747	0.02637421127367818	0.03433041878960793	0.9872418879056046	0.7505899705014749	0.22728613569321535	0.013134843503281604	0.018059865733987285	0.023026329109020395	0.008596494132489479	0.02796374987703938	0.04110244511492819	0.9953703703703703	0.8802242609582058	0.31324328916072036	0.012197108055691708	0.019055104538230297	0.021909938821502266	0.013686408127865457	0.030114988332132622	0.04125353219010868	171
0.9819819819819819	1.0	0.6563565891472869	0.9425581395348838	0.21627906976744188	0.011578225799749091	0.0140385670713561	0.018837548428807256	0.010021011134614791	0.023138239017214502	0.03057709127074936	0.9607128867998433	0.7126909518213866	0.2082647865256561	0.012204519703537035	0.017270847361908245	0.020429536483088512	0.0017021614620517265	0.025698233567157683	0.03383372529839383	0.9562915910465819	0.7825166364186328	0.3170750151240169	0.012994708169928636	0.021923218802043863	0.022469648480200832	0.007804771232889187	0.02768031187775629	0.03788498070656934	0.9954954954954955	0.8475305662805663	0.3631354568854569	0.013083913907678475	0.022941281638142106	0.022900592133958966	0.008960749334062379	0.026684945282984682	0.04391400797278312	172
0.9868233618233617	1.0	0.6563535079795242	0.9570159590484794	0.20852152965974102	0.01322214632821023	0.02053029955175255	0.023830231223765364	0.00762712144750659	0.024635415099619758	0.0318270384831109	0.9698605488079173	0.7017543859649122	0.19871794871794873	0.012756136350421098	0.017970434085398907	0.025525222602261206	0.004194680801292752	0.02712236708089608	0.03448190401432022	0.9827426810477657	0.7553158705701079	0.31979969183359014	0.01274778248613038	0.021394915976961297	0.02198768701501912	0.009691836411486413	0.027974305019239823	0.03693038142350499	0.9957264957264957	0.8821225071225072	0.33048433048433046	0.013865318024308272	0.018689959518188626	0.023829700138151402	0.0114247657028561	0.02934296739254191	0.045698528538185214	173
0.9771825396825397	1.0	0.6168244406196213	0.9580464716006885	0.17355134825014343	0.012987076842620515	0.01837751222034565	0.029154813891939416	0.0041461241397189276	0.025992590975199438	0.029624558874043767	0.9778946535906359	0.6974849731097754	0.17822682695349573	0.015438052337556976	0.01993739698231626	0.026695427177280295	0.002557868180409575	0.028346646420431713	0.03349150880816576	0.9828247088309008	0.7893262568185169	0.29544449358690844	0.012309530111894996	0.01834340892392192	0.022155657936544962	0.0043185999324211015	0.025850705670888364	0.03797946766208802	0.9953703703703703	0.8776455026455026	0.35532407407407407	0.011944869295961174	0.023274597102863705	0.023594589350084766	0.014451060994040393	0.02874415338925916	0.04204727243403067	174
0.9904761904761905	1.0	0.6355038759689923	0.9825581395348837	0.1588372093023256	0.011205071324365698	0.012058876016437937	0.01848649605012837	0.0025213644403188225	0.02100652765544568	0.028744323754384925	0.9652396214896215	0.6673916361416361	0.20096916971916973	0.012158085612283695	0.016201406241889482	0.02118645371016808	0.0025423758363319546	0.0255261150051532	0.03498555960542603	0.9780701754385965	0.7879125780553078	0.2839726434730895	0.013071941795413052	0.019017518837440753	0.024583717923663456	0.006021412383790451	0.028418964990345373	0.038727089693069004	1.0	0.8540244416350611	0.32697008006742523	0.012626429587715354	0.02208463272834165	0.024185476370323852	0.009072684632208105	0.027488738820200066	0.043618602627340596	175
0.9773391812865497	1.0	0.6263066202090593	0.9638501742160279	0.22894889663182347	0.012144028300430234	0.017081729970635333	0.02411025014997195	0.009757400741261876	0.023111434174839265	0.030668405835054147	0.9616415531729934	0.7196464792813677	0.18748188930744714	0.013207999901341626	0.017250677708184017	0.024084212314469867	0.006615639841739037	0.02583331640379022	0.034034945351158405	0.9868802440884821	0.7990465293668956	0.31434019832189164	0.012438965531494976	0.016698085852630926	0.018325719622870953	0.006117470457888477	0.026285910827125104	0.03747176806649641	1.0	0.8876705653021442	0.3423489278752437	0.013136107845727175	0.022112777922555865	0.025478481980221873	0.010685808297359574	0.02821880755901376	0.04452639321546715	176
0.9780701754385965	1.0	0.5979311386288131	0.9384627000906071	0.23384173965569316	0.010086446012378476	0.015556646222099263	0.018181831580548237	0.011570250618556308	0.019763057657020047	0.025717889625454644	0.9393928035982009	0.7142428785607197	0.21210644677661167	0.013327124441695457	0.020970157020183636	0.028053660983631188	0.002500353169334343	0.026808613416680015	0.034238621996770593	0.9820537582488331	0.8113632705617254	0.25502977627555123	0.014179816525087357	0.020433446289070643	0.024051050411647193	0.013285489317142594	0.02869741152756023	0.03973833057196651	1.0	0.8771929824561404	0.3684210526315789	0.013171859403973666	0.018059865055438534	0.0228070298830668	0.014912283525132288	0.029491435020101223	0.042957956460863464	177
0.9905660377358491	0.9955357142857143	0.6176136363636364	0.9642045454545455	0.19772727272727272	0.01289973214709832	0.01573397011981327	0.025525009511383118	0.004918035620548676	0.02550043957564445	0.03130757784794383	0.9696776611694153	0.7229010494752623	0.19464017991004498	0.014626704528659298	0.019954608621471304	0.02675095763480667	0.001652895542215699	0.02612380549993722	0.03312332491252763	0.9914855072463769	0.7742753623188405	0.26358695652173914	0.014993835424955197	0.02128091364692443	0.0268116067846616	0.006811597132380448	0.028615797989863714	0.03755916695038242	1.0	0.8434130727762803	0.2992756064690027	0.01277030234019088	0.019546742970249404	0.026128718714829715	0.010023587746821796	0.029359799422697605	0.04600978175307269	178
0.995575221238938	1.0	0.6445906432748538	0.9448830409356725	0.19108187134502924	0.012613333059525464	0.0173229726200754	0.02492081081325357	0.0049724546723457635	0.024441600087225297	0.030624618850370815	0.9705669131506451	0.7059953603015805	0.20831520951138177	0.013601064567170845	0.01468157533195286	0.030329349114659294	0.005828857854721178	0.029045328529949534	0.03575224442341196	0.987359350519869	0.7890257798034468	0.3207164221620852	0.012412261016187094	0.016867474776447046	0.021934210231986367	0.0050562627221967076	0.026690716965567553	0.03760635936565246	1.0	0.8747787610619469	0.300804505229284	0.013373007432050825	0.021047911872836517	0.024320419899305064	0.01605954059282564	0.029308905398378812	0.04459574739049058	179
1.0	1.0	0.6423812898653438	0.9761871013465627	0.1959603118355776	0.010438125424496802	0.014904402513881013	0.011625359090809636	0.010771352595575247	0.01941220568249325	0.03117350528876732	0.9613910993221338	0.6908340701444149	0.21010167992926612	0.01184131283168963	0.016404336032588458	0.022480741190209923	0.004160014042441011	0.026574675038406485	0.036577013733477715	0.9957264957264957	0.8195918066607721	0.26175213675213677	0.014124593496301421	0.01867817023525247	0.023625860786827962	0.004302979620146664	0.025686788039727515	0.03691081735923989	0.9954954954954955	0.8550778050778051	0.3391482391482391	0.012822411162537378	0.018539925553673	0.018449689829117277	0.015324678223628495	0.030963993908949158	0.040905581269874106	180
0.9953703703703703	1.0	0.639893001735107	0.9330537883169462	0.17669172932330826	0.012994144968504182	0.017064862750881024	0.02230824860341559	0.0024390273462466003	0.02353766481623134	0.032164205515156634	0.9615327929255711	0.6739867354458364	0.19789977892409727	0.011870713708893883	0.01553761868308649	0.02185793694902638	0.0024863417536183023	0.02460499837634554	0.03459222404209667	0.9911892563266573	0.7533379909951871	0.21592144077006675	0.014146037156804438	0.016791536623708036	0.029345914307535945	0.008772607697299362	0.03023641833021022	0.04203587437173641	0.9952380952380953	0.8503968253968255	0.30952380952380953	0.012774772873751755	0.023819109194946377	0.026077560649954847	0.008386708855608323	0.027563788447122265	0.04326038754845723	181
0.9644437420986094	1.0	0.6532940271725198	0.9145731863624711	0.1981543194052807	0.012990724824490738	0.014115954316439208	0.026699074902316235	0.002515856253030962	0.022381832471918814	0.030316482590072413	0.9388854679802956	0.6925800492610837	0.18811576354679804	0.013138851736945675	0.02225272740036348	0.0222516921629287	0.006843410468683	0.022750557852281167	0.033569521501092325	0.9829059829059829	0.7606837606837606	0.23931623931623933	0.012732918175307813	0.020785942961418516	0.02807838455949954	0.0068158801096203665	0.02678783539560709	0.038532054814492844	0.9911109355246523	0.8221396965865992	0.32451011378002526	0.012788491294087014	0.020331168349557144	0.026127832519231273	0.015053260993950041	0.029444799572305478	0.04459758469536511	182
0.9830508474576272	1.0	0.6626905702992659	0.9707086391869	0.1724308300395257	0.010584820589708645	0.015225908796469297	0.018493442275129727	0.001646121343313353	0.020694676683895297	0.03118820396334316	0.9698275862068966	0.7112068965517242	0.21551724137931033	0.012061216915507683	0.017081925793250734	0.019521363015920324	0.006639121363231948	0.02553838150123003	0.03037718352590496	0.9863636363636363	0.7551383399209486	0.258102766798419	0.014776622301789773	0.021540988023711065	0.027783012888359628	0.004379164698868222	0.02893113212386646	0.03790487211139524	0.9957627118644068	0.8656442177891106	0.3285960701964902	0.012052709644235597	0.019035822033765394	0.020732726076472825	0.0164766790453991	0.030110738446217908	0.046655394477892104	183
0.9866071428571428	1.0	0.6352813852813852	0.9507575757575757	0.22619047619047616	0.010965200535781105	0.01597704198489469	0.015201205796478974	0.006591250655685323	0.022080190483275912	0.026875492428659303	0.9377745826343957	0.6853981947439891	0.19682083233485104	0.012267260132591802	0.019310234368097885	0.024761917378221233	0.005297621948023627	0.026229738905119433	0.03372527852962211	0.9872519194553093	0.7958496305953933	0.2808561495002173	0.012990367734992049	0.017687628332388447	0.023317545067174046	0.005911085361902846	0.02819762139666792	0.04035432601255319	1.0	0.8526785714285714	0.35714285714285715	0.012314228160997056	0.019074895964939442	0.02090709309992008	0.014254111464826472	0.030439111125375465	0.04378898544597194	184
0.9913735405666692	1.0	0.6824596774193548	0.9713709677419355	0.2540322580645161	0.01066605096494966	0.013340594810222407	0.019440086751808923	0.003238922393903489	0.021187253845726464	0.028644305236623986	0.982905982905983	0.6623931623931625	0.2136752136752137	0.012694259708813877	0.01871768341135347	0.02360799292108436	0.0049873636788485215	0.022463030233187617	0.032345843615239775	0.9957264957264957	0.7905982905982907	0.26068376068376065	0.013129300170525306	0.015526080936377074	0.023388395000502236	0.005106478324234176	0.02593802980925441	0.04004020865562497	0.995575221238938	0.9093106269056295	0.334870231278352	0.013383097969891431	0.02334219433159606	0.03103295529678584	0.00862646233710141	0.029225378317735008	0.04540168295974763	185
0.9863929146537842	1.0	0.6647761645493042	0.9392014519056261	0.2580157289776165	0.011857687309202603	0.015313735271493593	0.02160001285672187	0.002400002908706655	0.02173683530073519	0.028732562577347562	0.9508928571428572	0.6473214285714286	0.19642857142857145	0.013077548559283728	0.012902479300775553	0.027018955995122707	0.006751177950965553	0.026298458216242757	0.03403670568678656	0.9915574237674551	0.8430108292960958	0.2317255628384155	0.013104842822905794	0.018733351990315023	0.024105882822159305	0.010921917980800626	0.026426068443233905	0.03868102252927344	1.0	0.8830112721417069	0.3863123993558776	0.014225430242351799	0.021123434469333888	0.025136888825279105	0.00990338448812995	0.0282007843843979	0.0483625845133199	186
0.9816930775646373	1.0	0.5923401493021746	0.9363031483284647	0.15895813047711782	0.012819715112335676	0.015075548973781088	0.026830612822471414	0.007472680402420899	0.026362187144292913	0.031813912839582396	0.9697442759440975	0.6594558429973238	0.19305679452869462	0.011986972636024162	0.01655178942354891	0.025188965085722027	0.005071698884602908	0.024102812406841933	0.03524650443994244	0.9956896551724138	0.8110079575596817	0.25747863247863245	0.011956956049142575	0.015075473634252502	0.02437172539048832	0.008576858543133881	0.027724891925183556	0.0367741257113019	0.9954545454545455	0.8355296080066722	0.30137614678899083	0.012198861930675247	0.019518725821041166	0.024545468091964708	0.011818184690041967	0.030483976612921702	0.041619542063799655	187
0.9868421052631579	1.0	0.6589490968801314	0.9341543513957307	0.13464696223316913	0.012038367498719168	0.018502675955105047	0.02157547198505261	0.008970420196618804	0.021920954041910204	0.030066326200156583	0.972964195826906	0.6483721685475359	0.21498741576682634	0.012150492539969124	0.01819461857195095	0.022006764255583396	0.008475187774029194	0.026667116665158763	0.03242204670780545	0.983084613155607	0.7996957403651115	0.2845552013909012	0.013159519767685354	0.019768363264736306	0.020472340142854692	0.007649959489526136	0.02444275241751969	0.0412869461660781	0.9868421052631579	0.8464912280701754	0.3421052631578947	0.01372357294354769	0.021317369047945654	0.02402747181833107	0.015736082126219512	0.032883966884216964	0.0478572319741569	188
0.9862385321100917	1.0	0.6693632958801499	0.9585767790262172	0.19865168539325842	0.01059872448519294	0.013155921538161652	0.01982624905899944	0.008453214622099088	0.025295810219935794	0.028991399468403692	0.9610693835056147	0.707146575444337	0.25061351974418083	0.013826255291306112	0.017044708930047572	0.02227402477277873	0.009251415258915402	0.026650065918897785	0.029536675898402982	1.0	0.7999782703172533	0.3062074460379545	0.01339977768705862	0.01502331642224342	0.02296466644468572	0.0076560944586443885	0.028787731755137567	0.03818382249186913	0.9954128440366973	0.8780953154177153	0.32296825525696193	0.012740002209743221	0.019576013889615006	0.024332236895712574	0.00996184420293343	0.028714928492005576	0.040725166967124624	189
0.9816266329540666	1.0	0.5807942057942058	0.9776473526473526	0.16727022977022976	0.013441125399007946	0.018464749192207933	0.028049732005479278	0.005854344592541865	0.024335839019887305	0.02701335188857687	0.9705882352941176	0.695396107160813	0.22006751418516124	0.01278837588130786	0.014086916610405429	0.02185029535812172	0.0075282514932970435	0.025186588796513747	0.03407745120516057	0.9956521739130435	0.7576086956521739	0.2640139751552795	0.011681771688943394	0.021026684659283257	0.020056467716345366	0.00868935296911635	0.027029620894185036	0.039133160701568984	1.0	0.8672987779182469	0.3518331226295828	0.012739306919569166	0.02713249010756469	0.022769014572211848	0.012786372899072508	0.02964869049853465	0.04235921250867181	190
0.9820222007722008	1.0	0.632703081232493	0.9703781512605042	0.18914565826330532	0.010885431945837323	0.01646318695095244	0.019346984953612846	0.005751256075812739	0.022398083990378646	0.027018173288054993	0.9527335691128795	0.6651930445033893	0.20166519304450337	0.012450761327766128	0.01691090658011284	0.022081407652736418	0.005840686285890658	0.026744376462617132	0.035259706512308045	0.9870689655172413	0.7281403940886699	0.23168103448275862	0.013705355508042296	0.02148056223623706	0.0239262073934619	0.006079857712594644	0.023576660897263468	0.03936966172658177	0.9910714285714286	0.8430662805662805	0.3409346846846847	0.01436614000677125	0.01699729623789547	0.026216825873940683	0.012460495921042555	0.02958008012152017	0.0426007199904838	191
0.9743551952837141	1.0	0.6668835008870491	0.9677114133648728	0.24849201655824954	0.011875429733123204	0.017498403767615377	0.021489083749837552	0.014071040885940267	0.023011942871458805	0.029684597853079725	0.9870308435525827	0.7411371237458194	0.20720921590486807	0.011785220585748522	0.012889653593751278	0.01851497145799489	0.0008333362887302924	0.02523089270348779	0.034244091538733784	0.9870689655172413	0.8060344827586207	0.2629310344827586	0.011855997884793716	0.014630044297561097	0.021021234436246646	0.0034409107060127376	0.0261784841111688	0.03842061217967043	0.9914148857774503	0.8372144436256448	0.3052689756816507	0.011698100938444507	0.023120303455549766	0.02392607930980182	0.01192285491056709	0.030375236386567004	0.046152959844969234	192
0.9780701754385965	1.0	0.6812555260831124	0.9571175950486295	0.22458001768346597	0.012325053733817351	0.016603075154512394	0.022803373785579895	0.0075630279899645166	0.023174841518512124	0.028360823405609976	0.9787049109083008	0.6937201216862234	0.2128060263653484	0.012122274457237726	0.014460795102458374	0.02458334619800249	0.004166669597228357	0.026146921320084428	0.03330143383701639	0.9735177865612648	0.73300395256917	0.2885375494071146	0.01288052284043521	0.015449905175853401	0.022628472638224408	0.010632413889579613	0.029327473438806907	0.035881992354167	1.0	0.8157894736842105	0.3114035087719298	0.01256951833530655	0.018059865616730984	0.02368422417264234	0.016666669411617402	0.03132340037690349	0.046419487606701046	193
0.9868421052631579	1.0	0.6485454011166618	0.9637084925066117	0.24867763737878346	0.012322290737280927	0.01761782177758181	0.024165167729155963	0.008224151190038656	0.02532536481568548	0.031005926219612578	0.9822661644695543	0.7178279974890145	0.16886377903327054	0.013394565544892472	0.01598466534329497	0.025525374537792748	0.004202901505041803	0.028847254624298938	0.03465685742141291	0.9789203817120069	0.7976071784646062	0.26164364050705025	0.01277625534147093	0.017293961192507527	0.020183629389368195	0.005875709119994752	0.027917860101525097	0.03664147455086085	1.0	0.9035087719298245	0.33771929824561403	0.01293523608585155	0.02141383853889963	0.024561416841389835	0.010526318612851585	0.027746172627490236	0.04224110215628768	194
0.9776972624798712	1.0	0.6039356984478936	0.9532982261640799	0.234340354767184	0.01176727013474156	0.013379952744636187	0.02188525880376497	0.004986341654277228	0.02290827392534247	0.030299905846772973	0.9830508474576272	0.6822033898305084	0.22033898305084748	0.01337326023035802	0.017156873227042308	0.02666667903463045	0.005000002930561691	0.028015179286630172	0.03199943403969874	0.9784095131921219	0.7717948717948718	0.24132292827945	0.01264929986864834	0.01976524022825924	0.022842822410678462	0.010330734896376328	0.026409011783151904	0.03701492424187944	0.9953703703703703	0.8471014492753624	0.2867149758454106	0.01342770088609931	0.021140012387819696	0.021111123252797993	0.02241546170003171	0.032202425016610706	0.04694121310844808	195
0.9864455364455365	1.0	0.6491108071135432	0.9533515731874145	0.25143638850889194	0.012679470739485502	0.015982874151906315	0.028359560212432786	0.0008547038094610121	0.027623905681392075	0.0322736922320364	0.9652396214896215	0.641941391941392	0.1568986568986569	0.013362083123433031	0.019134560269206013	0.02620690939412719	0.003362071871243663	0.02416212908270592	0.03228608668357197	0.9866431649040345	0.7920485703094399	0.3056404230317274	0.012039064689511762	0.021313178034167803	0.022799736046576265	0.011295914119180498	0.026399390345371747	0.03898960444086029	0.9954954954954955	0.8461097461097461	0.28943488943488943	0.013833085455839667	0.02005972281540866	0.026480064094737833	0.008083979680443814	0.0276717831137452	0.04502449210097678	196
0.9639522611025412	1.0	0.6994690702555871	0.9722805284603038	0.23286825534016548	0.011432266010002485	0.014577317502492112	0.014877063472414265	0.007459019225070375	0.02104137638741562	0.03133813550653998	0.9793044077134987	0.7301652892561983	0.22827134986225894	0.013068206587640905	0.01670825106020774	0.020579880129966345	0.00905704119937591	0.025580755850577383	0.03288778845083491	0.9871323529411764	0.7791491596638656	0.2857142857142857	0.013328931190329128	0.02177686201146384	0.023248538199075894	0.0077064925797041784	0.027336482497511735	0.04032167695984361	0.9909880652756353	0.8059998376227977	0.31541771535276447	0.012206884038169271	0.02039506367599693	0.02210361049616017	0.014419098404443536	0.031519847585821145	0.04095356832651319	197
0.9912662090007628	1.0	0.60625	0.9347222222222222	0.19375	0.011692364471472762	0.014319552117435585	0.018043798789129407	0.007542375636807933	0.019795913587575945	0.029217981802219385	0.9816334823242585	0.7016659894351889	0.25160503860219424	0.013092942443030288	0.01867586327279359	0.022584046338911805	0.009453784417705367	0.026337042896495667	0.03558923610513184	0.9736801953005798	0.7678898382667074	0.27429813854134877	0.012581437392291214	0.015350886875343493	0.02390352193958024	0.005248036832338514	0.02822322127662428	0.03877312099403529	1.0	0.8516018306636155	0.29698703279938976	0.012871795378000463	0.022762157819460116	0.025652186974235193	0.010434785537097755	0.028949739598215268	0.04351887085934504	198
0.9871376811594204	1.0	0.6596424010217115	0.9350787569178374	0.2441464452958706	0.011550773568724096	0.013221975247343927	0.019604785146076997	0.004858707180939421	0.022548357491446305	0.0307788206117923	0.9703727644904115	0.7329239388062918	0.22847087552969905	0.01291368708012072	0.0171568728399043	0.02458334614833195	0.004166669572393089	0.022398848601647425	0.034996116917673695	0.9874251923624965	0.7844471359361642	0.21501852379595326	0.013233459746786332	0.02199910405376912	0.02857951322770298	0.008377483959309814	0.027149026842673382	0.03989565085953759	1.0	0.847463768115942	0.25579710144927537	0.013977993846167741	0.015995321065530445	0.022518128828294022	0.01445652454119661	0.02883731478703594	0.03769895909468576	199
0.9863219349457881	1.0	0.6380684481950305	0.9689795280512581	0.2558993592748867	0.010685168894317105	0.015542812727388153	0.021544727804214965	0.005691059818112744	0.023405004932309098	0.031116019361056582	0.9697138610182088	0.719769602378298	0.189520624303233	0.012396842965201067	0.015104991463494075	0.026907988685618278	0.00247968332750899	0.02681789662288781	0.035721058832535825	0.9748949579831933	0.7824229691876751	0.2591736694677871	0.013152804637352421	0.01894876617557096	0.023865559084408745	0.007514008458088082	0.02708959883819593	0.03974973563659578	0.9908673894912428	0.8720600500417014	0.2829858215179316	0.012322492043973366	0.024121475498483008	0.025665597893394423	0.01170454832737321	0.02769982823730633	0.04223691683943523	200
0.9819819819819819	1.0	0.6022571819425444	0.9414500683994529	0.1869357045143639	0.011712663332902816	0.013270184750126982	0.02091313578713558	0.011476183589216211	0.021828954759989066	0.028725619839537975	0.9429356118400977	0.6505950564540739	0.19659749771132135	0.013302032886962826	0.019856407023790962	0.022365060489820517	0.004208805095078063	0.023251921270727404	0.0367494826185803	0.9878032786885246	0.7775409836065574	0.2585573770491803	0.013478793943420912	0.01880232422250676	0.02105575126585412	0.009698363515588095	0.02640613383386052	0.0404930444083757	1.0	0.8527066889898749	0.3617555608706051	0.012255609945026662	0.021521270570230667	0.02008691495384675	0.014239020573506456	0.02771622496992664	0.04375584186648659	201
0.9910714285714286	1.0	0.5950838635049162	0.9617698091382302	0.2034702139965298	0.012242088154245987	0.014841150437923549	0.02194416167036242	0.009030927797733252	0.021435989822622258	0.034111364971534976	0.9575475030020485	0.710072755527301	0.15956770502225048	0.012736273610207956	0.013905668872594396	0.020698456224585243	0.006660699896911622	0.027196188641214432	0.03463301451706863	0.9831932773109244	0.7605042016806722	0.2773109243697479	0.012746723063581777	0.01705388952409402	0.023529425188272925	0.010084036493501737	0.029594652809923946	0.0369374470107401	0.9955357142857143	0.883198051948052	0.2749188311688312	0.013154568960623548	0.019257712599562132	0.019280901925693438	0.013465253785108728	0.026459416533422972	0.04140901583469778	202
0.9954128440366973	1.0	0.6232083134257047	0.9672718585762063	0.19135212613473485	0.01174298138288593	0.015417468085517465	0.02580646377417348	0.007258067400224737	0.02720609207123758	0.029020977467213892	0.9662296950698205	0.7257053291536051	0.23621402108862924	0.012466618206126087	0.01614832119331266	0.026549812815113483	0.00579969980985537	0.025156855037667642	0.03542522105125338	0.9908256880733946	0.795263859484043	0.25205833921430254	0.012413650644006659	0.020451127225560792	0.025174837783963146	0.012237765063541095	0.02668937849384307	0.03785784875416787	0.9905660377358491	0.8372425134152675	0.3105850787606024	0.01298676715027806	0.017975407534877433	0.02271715296660913	0.012046646100573455	0.030526782341256487	0.046000971969288	203
0.9864045864045864	1.0	0.7257706374085684	0.9885710553814002	0.2398119122257053	0.010891196685283589	0.01108969266642255	0.01680329256370418	0.0057377078005524836	0.02365204580246098	0.02965109284139849	0.9607932875667429	0.685392829900839	0.19214340198321891	0.01271895639208069	0.017116727093126272	0.02235081755712557	0.004208805095078063	0.02516277577269849	0.034106895939555654	0.978030303030303	0.803409090909091	0.290530303030303	0.012101804785680414	0.019030122039448313	0.02330358383201416	0.006904764806940431	0.029151341534976685	0.04129168662957762	0.9954545454545455	0.8823095823095823	0.36187551187551187	0.012928563569674431	0.01969697931111533	0.01674039103426373	0.00452088739323283	0.0241843615323691	0.041299546557614024	204
0.9858931405395874	1.0	0.5892857142857142	0.9464285714285714	0.17857142857142858	0.011281542898670609	0.01574821995882461	0.017576004499429934	0.008327499580351566	0.02055822131666884	0.03335661953120009	0.9867893103187221	0.7223105458399577	0.2263608145961087	0.012798931318454842	0.012135505784525831	0.019081210094129924	0.005064105468555383	0.027381061962971007	0.03514556733555722	0.9735843087630497	0.792154381524834	0.25150268902246126	0.013461426977127329	0.021552639824663343	0.025975148679678428	0.003527586482343685	0.026692789203282954	0.04023808320019	0.9953271028037383	0.8542585081996121	0.3661170869335214	0.012106978822450196	0.020719459334836557	0.017386718500314226	0.010324460691590924	0.027404669739833867	0.04210491201695975	205
0.9867256637168141	1.0	0.6055347091932457	0.9563789868667918	0.2562539086929331	0.011663632653148862	0.015268177215932502	0.018830545681113947	0.005854344542453928	0.02056880344491127	0.028297291252767393	0.977869352869353	0.7062347374847375	0.25652472527472525	0.013663732509586586	0.017270847088902506	0.02128423779024241	0.00680863683130988	0.026142608445485986	0.032757242228478034	0.9828069657615113	0.765754132231405	0.253099173553719	0.012274926093302446	0.021179865007475356	0.019011968016237394	0.0059843594549221476	0.026547119586538617	0.032273685791040674	0.9867256637168141	0.8407079646017699	0.3230088495575221	0.013672159087358454	0.024251814912408746	0.025438610032985073	0.014035090542676147	0.030052989292079498	0.04405185114122126	206
1.0	1.0	0.6386973180076628	0.9660919540229885	0.20363984674329502	0.010292475659372505	0.00992015589554419	0.0164341017024463	0.005751256050980836	0.02188360115947091	0.03103842913662965	0.9739130434782608	0.6901601830663615	0.21388253241800154	0.013557383189425402	0.012644555285018611	0.0253205250432858	0.004188037117959076	0.027949871206986186	0.03506639035306547	0.991304347826087	0.7993058092802339	0.28330288637194007	0.012804290102063246	0.014452342310966955	0.02498564557611256	0.006781612124251214	0.02750760373407032	0.038023575824341294	0.9956896551724138	0.8599137931034483	0.2994031830238727	0.012737733481555123	0.017865510941665448	0.02221486789596807	0.009582231071251444	0.027971036917525154	0.04333059220030575	208
0.9954545454545455	1.0	0.6760299625468165	0.9517270079067832	0.27063392980995976	0.012907662886282142	0.018880344514260242	0.022379303421666507	0.005903720248715006	0.022093584112808796	0.03079935231507273	0.9533898305084746	0.7330508474576272	0.22033898305084748	0.013546841753157169	0.015946787739572137	0.025414972338331038	0.010827143604875107	0.026091560566870863	0.032489759457802574	0.9913793103448276	0.7593903940886699	0.26400862068965514	0.012278846534599479	0.01949865481987237	0.022303186020528817	0.00785017076528468	0.0279132976976941	0.0425337185600371	1.0	0.8318181818181818	0.33636363636363636	0.01350394492026825	0.02068851309251453	0.019407480948350632	0.008993509339725033	0.030074064819203883	0.04263045298082682	209
0.9872881355932204	1.0	0.6226076555023923	0.965011961722488	0.21411483253588517	0.012786964707756969	0.016185774999502925	0.026248362452398193	0.00754913816196039	0.02099083452159123	0.03255484874966545	0.9660919540229885	0.6862068965517241	0.16910919540229885	0.011667379795688534	0.014140282246546867	0.021132491602856875	0.0016880371179590768	0.02561570321978666	0.037707960959333514	0.9827211394302848	0.8139055472263867	0.25539730134932537	0.012720065904439862	0.018426787529466665	0.01843871123629826	0.00599764505697146	0.024921569080885657	0.0409181063098424	0.9957627118644068	0.8347457627118644	0.3347457627118644	0.012205887249161076	0.016949162362579807	0.02584747015419652	0.011016952057005988	0.02818017308530628	0.044722573845098174	210
0.995575221238938	1.0	0.5985652797704448	0.9581779053084648	0.18601147776183644	0.011777543098338963	0.01531357400383715	0.023553731224753634	0.002479341773947398	0.023614633647071958	0.028715933129927977	0.960956416464891	0.6744854721549637	0.21019975786924938	0.012369491077893167	0.017206835679353483	0.01947613591605734	0.005937280144040607	0.023139308052600217	0.03299856440108302	0.9954545454545455	0.8104707792207793	0.28352272727272726	0.012610321254909723	0.019065135805330445	0.01759741714248408	0.005389613290014968	0.025644600451282307	0.03920688489454972	1.0	0.8782776138970829	0.33439855784988526	0.014015079780851224	0.020499556159732164	0.027482804877275085	0.01448705627102806	0.029650498109521792	0.04325084176981003	211
0.9871621621621621	1.0	0.5757198228128461	0.9471207087486158	0.1937984496124031	0.012790754396886449	0.01512930283954116	0.02281995991165109	0.01073839645224639	0.02187103602838622	0.027668477171456787	0.9426877470355731	0.600197628458498	0.1606719367588933	0.011718202553262313	0.014140198506197528	0.018006645838126757	0.005151071436675743	0.024398803543851988	0.03326483246334602	0.9828316773816481	0.7691408533021624	0.28243717124488604	0.014403062621466026	0.01826785538969076	0.02937130017046062	0.005961179280391582	0.03221511677632234	0.03874439255547864	1.0	0.8751126126126125	0.2539414414414415	0.01285829202399814	0.02043111640741361	0.01953956512151529	0.01368801940667938	0.028812014106128082	0.04216478142684343	212
0.9911504424778761	1.0	0.6888858093126385	0.9524667405764966	0.21687915742793792	0.012367843742181413	0.014464813127409642	0.02254099606490525	0.0032786914071098604	0.02288259624559417	0.030684161663164844	0.9695378151260504	0.6397058823529411	0.17699579831932774	0.012559446913409968	0.01942191662731567	0.027600587472833428	0.008477014424814565	0.03016300156421755	0.03644707855620222	0.9736065828287532	0.8196320447135539	0.3613569321533923	0.012385349647609664	0.019052587117653005	0.022320136103826365	0.008757217215225752	0.026235358660898607	0.0404338820479732	1.0	0.8792553615562465	0.3839591804193574	0.013180451356541622	0.018610725854018892	0.028496929822289123	0.013347560932507378	0.030133332128719926	0.0432211936689129	213
0.9913793103448276	1.0	0.5857142857142856	0.9350840336134454	0.1950280112044818	0.013270986168627773	0.016875612162405643	0.02991804407268274	0.008196724145138841	0.025748843284316578	0.03239639263623662	0.9604506604506604	0.6600621600621601	0.17210567210567213	0.011565211358687953	0.01670322173354901	0.021195158107453843	0.003390076908025462	0.022361668717306382	0.03320033586993401	0.9864864864864865	0.7948656621222993	0.27294108267559597	0.012104382266337711	0.022006311464155076	0.021149082031124117	0.006180127098092	0.02488400267798769	0.0418438092042112	1.0	0.8788980509745128	0.37237631184407793	0.011286883931370902	0.021384170632643487	0.02295728410648619	0.012991007426376636	0.02868259682749118	0.039767629427683596	214
0.9911504424778761	1.0	0.6407163742690059	0.9336988304093568	0.17660818713450294	0.012788810650796376	0.015979034801294915	0.020173431086420696	0.004918035620548676	0.023276870560257117	0.02862714476796234	0.9704896304381725	0.6944097926087635	0.24656946826758147	0.012792469017984715	0.017691900628603784	0.025862825750824624	0.005148119071210829	0.02321310216045107	0.0361003610772289	0.9823757763975155	0.8064829192546584	0.23804347826086958	0.013185705842111173	0.01901848141728754	0.02180349243271084	0.005241077081355727	0.025456572201596805	0.040508994143965554	1.0	0.8502739148756848	0.3950273914875685	0.013265369110158756	0.022673056581074283	0.026899257596326137	0.017028813350945103	0.030656019546351373	0.04461759269108592	215
0.9957264957264957	1.0	0.572746521476104	0.9252117362371446	0.265426497277677	0.010678431755696039	0.014171059795330943	0.019889116098785832	0.008320708137468977	0.022484003987169834	0.028653864643671513	0.969892952720785	0.6978887897710377	0.19424620874219445	0.013586902456386593	0.014111840968221753	0.021002838181405407	0.005875709119573818	0.025092372016230553	0.03430302241491967	0.9823396988045334	0.8149743828598044	0.27736376339077784	0.012657090577985117	0.01675079616382652	0.018437874936378645	0.006987305710800972	0.028898051394151254	0.03792473681437061	1.0	0.9083485958485958	0.3456196581196581	0.013813882306953216	0.021279995433559688	0.022584720111482735	0.007768623144689925	0.024565761119949535	0.039802065604362724	216
0.9910707167344335	1.0	0.6776895943562611	0.9514991181657848	0.24206349206349206	0.011838385690964896	0.015758020688776533	0.020142289470366337	0.007357726338190752	0.020158376931162382	0.03058660695808428	0.954954954954955	0.7072072072072073	0.19369369369369369	0.013029846761258287	0.018278803174400896	0.0266964082862311	0.00517280111920651	0.023960201830781323	0.038132005600764726	0.9827573392790784	0.7414344109996285	0.24147157190635452	0.014046109108904612	0.020302981612491954	0.027558541071100413	0.005172801145564567	0.02863537094708471	0.03669639518064626	1.0	0.8215737861755561	0.26747986924978073	0.013905801851939913	0.021256300041420085	0.024101104960528634	0.007159374608079612	0.029785925245970568	0.04222248670107957	217
0.9864864864864865	1.0	0.6123595505617978	0.949438202247191	0.2247191011235955	0.01289946778405682	0.017229196958409097	0.025573782817424964	0.007472680402420899	0.024703714938964512	0.031048312707271056	0.9785956380783967	0.71684350132626	0.23183760683760685	0.01327032506174033	0.01699004152439526	0.028025222157313366	0.00836835021920063	0.025730678627892703	0.03340623240694371	0.9866050260787103	0.7593646277856804	0.275841631104789	0.012123587960300882	0.02103809920868812	0.02205358465774828	0.0043944128915112115	0.025276686677675186	0.0377547343095521	0.990990990990991	0.8457723778824697	0.290850483511034	0.013624616428957377	0.017094275846009567	0.02222085831401583	0.006339369789018378	0.028725906888454646	0.04750838129470318	218
0.9818181818181818	1.0	0.6532467532467532	0.9785714285714286	0.21558441558441557	0.012758435641596925	0.01453255385577755	0.01810392855612699	0.0032922397308226114	0.023726053786208477	0.028382806509496858	0.9469167443305374	0.6771901211556384	0.2333022677850264	0.01263701221478225	0.017239258949743555	0.018295434809480655	0.00594755431312783	0.023976687586712682	0.03312557791645912	0.9911442006269593	0.7905956112852665	0.27335423197492165	0.012588964724506251	0.01662825951313216	0.017374622899349934	0.008855802353272983	0.02735923328732443	0.038130639145283	0.9954545454545455	0.8863636363636365	0.4	0.01262300801930906	0.01898396683727356	0.01863637712868775	0.014545457417314698	0.028409093321716542	0.04317723188060989	219
0.9867256637168141	1.0	0.6021052631578947	0.9336842105263158	0.1824561403508772	0.011146137781325643	0.015868589332141015	0.02324725754251164	0.004146008391148778	0.01992812066910178	0.027615394742110666	0.9739866908650938	0.7042498487598307	0.23880822746521474	0.013358364716256815	0.018667809022011282	0.0237305311758371	0.010170224789084002	0.027647889628211214	0.031251554251252374	0.9824520172346259	0.8012142577359969	0.25656090873482174	0.013479891654429636	0.021633152838294503	0.02835880581369784	0.007144538767656242	0.03152802033084312	0.03400986411308008	1.0	0.8683101559207753	0.3579435313948588	0.012641378668700907	0.019688064802368906	0.02282519255223467	0.009083322291930335	0.02794380365400314	0.042056578543296384	220
0.9955357142857143	1.0	0.6146067415730336	0.9887640449438202	0.24686054196959684	0.01146950100490447	0.012332626944920023	0.021768305354971217	0.0032520354278688414	0.02444982458903096	0.03214398592673559	0.961079168509509	0.6564941766180157	0.18855963438006781	0.013329260055893332	0.015985112555416688	0.029324847473569195	0.0033688221425798976	0.027232914262655283	0.031151025932203688	0.9825317604355717	0.7432698124621899	0.26073805202661826	0.013021224438360965	0.018321731572655188	0.024250388278596567	0.013830587430068209	0.02844500000804342	0.0379141751451809	0.9907407407407407	0.8725198412698413	0.3394510582010582	0.012529143345814727	0.019941128164997365	0.019913185073421623	0.009919727642972838	0.028855605492804047	0.044725033519659965	221
0.9817941079112876	1.0	0.6553243105209396	0.9602272727272727	0.22025025536261492	0.012356381460723358	0.013909830573570148	0.02363637585736831	0.002500002930561691	0.023512951005518888	0.033865095710395275	0.9651642417879106	0.7493625318734063	0.27313634318284086	0.013377040226484043	0.016340357299563665	0.025995628745354646	0.0034198056580073367	0.027611184046439564	0.034514024619636596	0.9869907820398454	0.7928932500743384	0.31407969075230446	0.01253189993256726	0.016524997400651772	0.02240560386654452	0.006928340747726476	0.028487846056962453	0.04672900847555146	0.9956140350877193	0.8455809334657398	0.3135551142005958	0.013681232049018315	0.020197375853040503	0.02353159616724988	0.007973751902971421	0.027108013066096073	0.04077058227344947	222
0.9866409142121358	1.0	0.6354225751559841	0.9697958026091889	0.23652864435621102	0.0131271050475683	0.015967250656156607	0.027113832769597442	0.002500002930561691	0.02700476687647156	0.030590072861729566	0.9437903104844758	0.7180140992950352	0.17879106044697765	0.013008963551817052	0.017015727918481258	0.02563052967146896	0.009331654783046518	0.02688481148634813	0.035078897530161274	0.9956140350877193	0.7903890160183067	0.27959572845156366	0.013066037287576378	0.018072591079194476	0.02078337194367326	0.010389807948555001	0.027232470446271338	0.03697046612992047	0.9954128440366973	0.8388862063415419	0.2925317881860615	0.012522346389152606	0.02592506645619135	0.023593949875985655	0.011735144477229117	0.029014270409405664	0.04507097257821949	223
0.9952830188679245	1.0	0.6742424242424242	0.954004329004329	0.18046536796536794	0.011054843385059868	0.01037307781957854	0.015994772897134777	0.008170398514909792	0.021269527729813262	0.03272819508273414	0.9778365992414665	0.7245575221238938	0.22206858407079647	0.012919893876215817	0.01869139992818554	0.02461957810797552	0.0060144956323547535	0.023482675949160738	0.03353499794394495	0.9913793103448276	0.7736534625249358	0.21195497292675977	0.012410862315214656	0.021206739882749685	0.021799052550066235	0.0025014161836164183	0.023536522718575474	0.04065394782071481	0.9954545454545455	0.841852487135506	0.2864493996569468	0.012167656885722236	0.021188586638627147	0.02078045893799174	0.012967412846472817	0.028243187741393793	0.04582745629041139	224
0.9956140350877193	1.0	0.6166328600405679	0.9592292089249492	0.17444219066937122	0.011436246649511034	0.014034517106744537	0.027579749746324607	0.0049197443629493956	0.027332935894066997	0.03059026433835696	0.991304347826087	0.6841454272863569	0.21229385307346327	0.013109911791625708	0.015954958603997413	0.02335580130717564	0.005826796433256511	0.02689428863531254	0.03622693114923005	0.9828247088309008	0.7677650007371369	0.25379625534424294	0.013422424774109092	0.01827263384825043	0.02684005924763107	0.007671692269206281	0.02889346808083671	0.03821978046995908	1.0	0.8562288749396427	0.327217125382263	0.013488077677544064	0.020291902462983374	0.024726393465333438	0.009053600168057375	0.028043647868661037	0.04237596527235467	225
0.9657267136643168	1.0	0.6526156941649899	0.9644869215291751	0.2625754527162978	0.011991149036813071	0.01620020011132424	0.021344098620196816	0.01077957255144913	0.020987953906082907	0.030166516538039014	0.9620424440962826	0.7340478564307078	0.22767412049565589	0.012855063382929148	0.013505352649492205	0.02707116795244583	0.007384266831626056	0.025438299579207124	0.0334347680574095	0.9826758662066897	0.7668741562921855	0.23792560371981403	0.014110522736283574	0.019568497791926202	0.028486482067509408	0.00511448404776918	0.03046842703791117	0.038846185341813666	0.9913379331033448	0.8315584220788961	0.32068396580170994	0.012754674085267134	0.02154502342484004	0.024174858070079165	0.012161763183442451	0.03083483610454505	0.044223469632306	226
0.9820617077254246	1.0	0.609577922077922	0.9358766233766234	0.19182900432900432	0.012722265704669103	0.014722104362948314	0.02773530193723494	0.0016949181839571053	0.026688792592141596	0.03082713755537856	0.9559061177375914	0.7410157752981916	0.18430165448249325	0.012938117287417533	0.016888420578067265	0.024067096678114828	0.0025281328512144667	0.02350107222543992	0.03437648539011941	0.9870670596904938	0.7939572586588062	0.32221812822402357	0.012243737875134955	0.012806418730512036	0.019703403582076853	0.004310347782126778	0.025283248556948155	0.03889711925383889	0.9866459379733716	0.8478035557681576	0.28589651598501153	0.013873828502753338	0.023115786250420146	0.021430292448757604	0.006226583490348503	0.027321996718994233	0.04328016323891337	228
0.9912280701754386	1.0	0.6679606625258799	0.9293478260869565	0.18944099378881987	0.011863189609302003	0.010980403064512737	0.017250014138221727	0.012833335931102422	0.018664812679155263	0.027028349713733003	0.9445562342795544	0.623392022996766	0.18199784405318004	0.01230379722701467	0.018734130489723833	0.022731013458370822	0.008952982605171692	0.026513628179373222	0.031388728884357675	0.9822211779448622	0.7790570175438596	0.2525062656641604	0.012792488772495331	0.015120996310045775	0.021814935259477794	0.0069881017733937015	0.026919427193495764	0.039202137096627614	0.991340530814215	0.8744939271255061	0.34615384615384615	0.013169814143468619	0.01868955573347487	0.02240560346067287	0.01219149851263756	0.028059002941892754	0.04485882265995121	229
0.9773602276531637	1.0	0.6012028512028512	0.953964953964954	0.1854766854766855	0.01142776484833241	0.014943084960531237	0.02419356107711791	0.005645164126350025	0.025812983895674053	0.030143620883772437	0.9820158102766798	0.7290513833992095	0.22292490118577074	0.011860249293759794	0.014000640905241528	0.022562313963281545	0.0033830803240668455	0.02638555080797137	0.03350079760676517	0.9912662090007628	0.746796338672769	0.23157894736842105	0.01306912524617807	0.022089119914585002	0.024466068941068314	0.002616326371555914	0.026690229257503133	0.03900350731522452	0.9951456310679612	0.8495982591228657	0.29377301640441916	0.013879621352806681	0.021288432842063856	0.025629985559761356	0.011903185924065515	0.029408829796321506	0.04723244657339458	230
0.9864864864864865	1.0	0.6430623973727422	0.964696223316913	0.2333743842364532	0.010907661641291574	0.014154928595218837	0.02116736887161396	0.001659782569722028	0.02405881842102462	0.03049886669091411	0.9563310450038138	0.7292906178489702	0.20099160945842867	0.012510587071180738	0.016630790570934084	0.021955574861093716	0.0025210113585496055	0.02564532034998085	0.0319884910630598	0.9692982456140351	0.7675438596491229	0.25	0.012208493286768358	0.02028986479649608	0.018340974894304647	0.0034858915630321566	0.02503593943649838	0.03803182745916968	1.0	0.8482021844853703	0.2856573387546839	0.012325988621322873	0.018913770209724283	0.022291331447350245	0.009814241864241579	0.028000639844210765	0.04616790589128221	231
0.9774456952592357	1.0	0.6489329268292683	0.944969512195122	0.20335365853658538	0.012087441747201878	0.01556911456352052	0.02115945238117689	0.004904815102698362	0.020031006180253812	0.026962085711861754	0.9701579023612923	0.693466608720846	0.16590612777053454	0.011762959650309981	0.016377246036892407	0.02119094889212251	0.005841027815236182	0.026240062569810436	0.03409709984753135	0.9829777907656341	0.8035505552308592	0.2646113383985973	0.013528391280443725	0.01977189045129818	0.021707965744659018	0.011053168194701176	0.027893548062770092	0.04472305421037231	1.0	0.8515538290788014	0.35099889012208657	0.012124083906975856	0.01601675123136149	0.023262402202050746	0.015133906850443692	0.027534406449384236	0.047800436867010576	232
0.9953271028037383	1.0	0.6094252873563218	0.9503448275862069	0.18045977011494252	0.012407692654530818	0.011180251752306851	0.01857907366676207	0.011004276156552828	0.018838889941520873	0.03048745235759618	0.9609761583445794	0.6711650922177238	0.18623481781376516	0.013403813290418043	0.016263412697270267	0.021258344768752418	0.005063752567282752	0.024604250018408172	0.03244118482712709	0.9868421052631579	0.7807017543859649	0.22368421052631576	0.01146044876861691	0.015856787737678082	0.020434796084528375	0.0069565247193626644	0.025158585966637042	0.041556800957826226	1.0	0.8544789278786811	0.351966143537295	0.011743692531830188	0.016847853407832403	0.026291672082158365	0.012193619570358357	0.03136034955438429	0.04184872639273568	233
0.9822994987468672	1.0	0.644576379974326	0.9558729139922978	0.27086007702182285	0.011906393198542725	0.014775931233605388	0.019270919509871785	0.008453567678612103	0.02192139380235322	0.025726532569815178	0.9747827929646111	0.6811471356925902	0.2233877233877234	0.012872752112258315	0.017079918099875357	0.026250359490534492	0.0025145903159327185	0.024952275316030243	0.03427216064020104	0.9914529914529915	0.78982463896257	0.26620984379605067	0.012652709887851395	0.020459520635075508	0.021452267741141597	0.005165048585663906	0.026464910318242232	0.039673740348267886	1.0	0.7965225563909775	0.318687343358396	0.013491698189456364	0.023212557001022482	0.02326665329768043	0.011442865541046416	0.030142428676978077	0.04559135220336839	234
0.9954545454545455	1.0	0.6797924297924298	0.9667887667887668	0.19914529914529916	0.01062226821387423	0.012684340915609323	0.01534092299086002	0.0016528954929556621	0.024732656700053472	0.029256803479064543	0.9573138990109318	0.7197516174611438	0.2158845839220644	0.014126559301070703	0.01952260144353421	0.025452911344127367	0.00507246667276257	0.02608304469567268	0.03749143924287181	0.978521332554062	0.7605932203389831	0.29507597895967275	0.013679317112608974	0.019954295780816353	0.019101500180674656	0.011922720632898651	0.029255312855331957	0.039378938910191646	0.9908249158249158	0.8578282828282828	0.32525252525252524	0.012958504644369316	0.02188057980045844	0.023442774013638076	0.014646467544916091	0.028623372380085044	0.04701188893085471	235
1.0	1.0	0.6686643835616438	0.962406600249066	0.2290628891656289	0.012552215715819303	0.018586159262710365	0.026657943978534215	0.0032520354520983712	0.025545267670768007	0.03113241529687468	0.9733682266009853	0.6620997536945813	0.1708743842364532	0.013236458428690638	0.017180637763628083	0.027917846487846412	0.008432093639188145	0.029203840763597354	0.035777448428804245	0.9702303346371143	0.7575329566854991	0.26825293350717083	0.01397320164923462	0.020025404370671893	0.025094174439883227	0.010212953718748533	0.029587437143777186	0.03835672148049174	1.0	0.8456070749648732	0.3363914373088685	0.012201865147199478	0.019802327832764477	0.0241135762096269	0.010009094477635844	0.027964916872663503	0.04544660899965092	236
0.9903846153846154	1.0	0.6499453039537428	0.9688232536333802	0.23089545241443976	0.011165305787041252	0.013612997220911152	0.021051924985126057	0.002500002955396959	0.024807409545407118	0.030741994788156785	0.986511089043363	0.6537570340946706	0.15475008275405494	0.012520717293402223	0.017654255186994372	0.023549409650048862	0.009749582857189326	0.02515224455317586	0.03434988585116851	0.9866071428571428	0.7784689695550351	0.24421838407494145	0.013375830251280179	0.018240297867778345	0.02453162873412462	0.006996490022023602	0.027821074672989075	0.03830289477844144	1.0	0.8755494505494505	0.3253663003663004	0.013072900058736452	0.020830649403268037	0.021053126899204834	0.008635534058451206	0.029930808854689874	0.04526284638562461	237
0.9955357142857143	1.0	0.6860670194003528	0.9638447971781305	0.21825396825396826	0.01092558727801262	0.014705893395894285	0.022950832619041683	0.006557379907271892	0.023786843393630214	0.030410468211757677	0.9606317411402157	0.6756548536209552	0.15416024653312788	0.011327473529256614	0.01845660610923488	0.024940723536299825	0.0033489069900536576	0.023905500040369287	0.033017411441735214	0.9872157033173983	0.7787193973634652	0.26789077212806023	0.014005485278169728	0.019690937224259283	0.028389841974791823	0.008474579175650056	0.028060404890090693	0.040032211893911346	0.9951456310679612	0.8703190013869626	0.2929524965325936	0.011700598822919083	0.0219012703934387	0.020178584804137537	0.008154764858384917	0.026700266721589955	0.03909508731789886	238
0.9865267052767053	1.0	0.6140833988985052	0.9494492525570417	0.19256490952006294	0.01135251976058616	0.01832618134037599	0.022478477453549507	0.00904418167371688	0.022047955214603066	0.028154417386600926	0.9686279199553536	0.661006138882245	0.26353344494937414	0.012633268290323824	0.018152908519957812	0.02279497175797264	0.0067540638399331285	0.029520259567371282	0.030506178863369288	0.9732121502033007	0.7766881926173961	0.24527624970102846	0.013207096716246269	0.015734119645736833	0.02231524894703786	0.003571716233236133	0.027140254432048247	0.03619110261585466	0.9910714285714286	0.8877895752895753	0.3408542471042471	0.013491710265275049	0.015493705414799082	0.0205357300383704	0.010714288614690294	0.029423517886423105	0.045779663347925374	239
0.9911504424778761	1.0	0.588034188034188	0.9585470085470086	0.18205128205128207	0.01083095207557393	0.012095853297406423	0.025091463092413224	0.005785126774764248	0.02479478954287953	0.028522464535601838	0.9745726495726496	0.721474358974359	0.1986111111111111	0.013375416163261187	0.015545654548580569	0.021885258565183537	0.003278691480394259	0.028933321494133857	0.03429140112281701	0.9870314842578711	0.7531109445277362	0.28144677661169415	0.012228464031609858	0.01782786154325955	0.027252636124705257	0.004340332815314688	0.02829762942609512	0.03768278542952744	0.9911504424778761	0.8584070796460177	0.27876106194690264	0.01216830927919209	0.016137438537800204	0.020353996226217884	0.017699117813490126	0.03275845619145974	0.04426528893289025	240
0.986842105263158	1.0	0.6703495630461922	0.9607365792759051	0.22902621722846442	0.01234943662140504	0.01421085534766332	0.021299482242142974	0.005744812372093958	0.023074736173547942	0.033296736793813675	0.9641148325358853	0.7174641148325359	0.23971291866028707	0.013267550498051983	0.016318379645115694	0.023530715168045266	0.005043862579684499	0.02681028105384733	0.03611253288146677	0.9665183301546938	0.7726213180758635	0.26954863318499683	0.013193854389232061	0.01895142024079049	0.02054210598352893	0.009174957331246488	0.02792238719732011	0.03939085770039077	1.0	0.8584078119827872	0.33747103608076795	0.012947115710961235	0.021830975239612815	0.023466975020666463	0.01350221634986146	0.02872743060989259	0.037129336252175155	241
0.9733652312599681	1.0	0.6201515151515151	0.9362878787878788	0.203030303030303	0.012714537913360045	0.01569777890767819	0.023268978348271588	0.0033862097758671234	0.021635076780601985	0.031024744159368546	0.9651752592929064	0.6979710803240216	0.2035354682413506	0.013027743267158205	0.01470589229435313	0.0262500134607156	0.00666666957239309	0.027427511526784912	0.036840554038153756	0.9784107946026988	0.8051349325337331	0.26836581709145424	0.014043678133687839	0.017596792424066754	0.02478633757330412	0.0076923105706516405	0.027508527304772698	0.042881197473292276	0.9956140350877193	0.8171451355661882	0.3657097288676236	0.01228904162841989	0.015217197278570595	0.02188996504558519	0.008931422331496661	0.026466040208729807	0.041725188499947385	242
0.9954545454545455	1.0	0.6621273166800967	0.9618049959709911	0.17630942788074133	0.010504040347119822	0.012153632935239784	0.018181831482028163	0.002479341773947398	0.025417289244247653	0.028952395164636817	0.9657608695652173	0.7365942028985507	0.16992753623188406	0.012659372837506504	0.01757656856355202	0.022337800986528024	0.004959363749301822	0.02544433891937517	0.034739194275049436	0.9788793103448276	0.7583333333333333	0.21163793103448275	0.01300105738822036	0.0124746549804018	0.02043104725836336	0.0060057500304504284	0.02436450495440063	0.03820449610587984	0.9956896551724138	0.8796238244514107	0.3147335423197492	0.012402345205622441	0.020188047718679797	0.023252575038826644	0.01414259368933924	0.027513956189100776	0.04881988669883472	243
0.9956140350877193	1.0	0.5954084675014908	0.9633273703041145	0.19499105545617174	0.00983610454931878	0.011652213019626923	0.01731558767009953	0.009863390688850568	0.023446725477420514	0.026904079087409542	0.9780701754385965	0.7236842105263157	0.2324561403508772	0.011644130013920131	0.015266178014590757	0.022544558837364382	0.005099235172852309	0.02635068237883592	0.03223092589660533	0.9825923312161844	0.7998510154473457	0.2841684309574218	0.013542392178444336	0.02100517619804708	0.02292759404527754	0.004422190911229834	0.02637993541635078	0.03776682183569631	0.9914529914529915	0.840080971659919	0.28992352676563204	0.012805997301978529	0.018827243988597094	0.024651385955696846	0.013000452694086348	0.02996101356107076	0.044491237370431175	244
0.9956896551724138	1.0	0.6775851938895417	0.9621034077555817	0.2195945945945946	0.011690956109572844	0.01460534006417127	0.018974372056814327	0.002564105467918582	0.024617162410610644	0.031156930083178457	0.9654207021791767	0.6827330508474576	0.21731234866828086	0.013511193777138332	0.01887255930058497	0.022350439976932646	0.009252139606919037	0.024939929005476563	0.034516369485279474	0.9828672848449724	0.808316430020284	0.1909229208924949	0.012182704537067173	0.018596037917771847	0.023226509068766197	0.009316242119440656	0.02838630558887384	0.03951490391280735	0.9913793103448276	0.8600677339901477	0.3597598522167488	0.012120927334951962	0.0209631361623228	0.02644705723585752	0.01225369745691127	0.02737104840123067	0.04525488402267447	245
0.9732629012596505	1.0	0.6171969696969697	0.9496212121212122	0.245	0.011455790482595103	0.01536218804864023	0.015781694882582686	0.004986228776207958	0.021400751296627368	0.02652805860695893	0.9521739130434783	0.6521739130434783	0.20869565217391306	0.013367821580742283	0.019447306594321874	0.02331754501794231	0.004244777737254247	0.02310324128086994	0.032300048969985215	0.991304347826087	0.7692126909518213	0.25656090873482174	0.012622738128861957	0.015338365841465593	0.019118697810443844	0.003540935190901575	0.02561876160092582	0.0397251785014211	0.9953271028037383	0.8226330759853717	0.30540430719219824	0.012657034534501413	0.022919913486569087	0.022616835992445735	0.011824464419904344	0.02992907273038728	0.04411454117031076	246
0.9735275689223057	1.0	0.5978639240506329	0.9560126582278481	0.14462025316455696	0.011436090472364713	0.013500492886901475	0.02254099596719272	0.0016393472425273096	0.02653795463202023	0.028537603592648512	0.9566341829085457	0.6883058470764618	0.2381184407796102	0.012602979437912703	0.014030328043164893	0.021740209101712323	0.004173672398140107	0.022307762661893642	0.034934601760976854	0.9782510874456277	0.7670616469176541	0.27643617819109045	0.013315196130484826	0.016692996425189243	0.022008639730520287	0.0076968869935041505	0.028796491628040693	0.03878185806133268	0.9956140350877193	0.8803258145363408	0.3713189223057644	0.013451755467006667	0.02253152154907339	0.028621906173988153	0.014029505903028542	0.032172233246975164	0.0409413611685635	247
0.9869545315837656	1.0	0.6359230023542446	0.9770114942528736	0.20585791441628581	0.012665820595113217	0.016265136290026527	0.018290600364230906	0.004891594608882182	0.022997923221969314	0.032085200364728894	0.9786674459380479	0.7180011689070719	0.23115137346580947	0.01327132624754684	0.015313573786513459	0.02024794738154765	0.0033057880549391336	0.02467205382182732	0.03240033033385152	0.9826830174656263	0.8144555927164623	0.28428093645484953	0.011489324045810965	0.019209772243180507	0.019734722517743726	0.01291083557186709	0.02680393523110591	0.03979498621641804	0.9912648764113519	0.8737412267317668	0.3148077509917607	0.013052479055459141	0.019765667052265047	0.02755570449878574	0.00866646610602831	0.029331543311600212	0.039617766499353946	248
0.995575221238938	1.0	0.6485345651481363	0.9551608792609112	0.22897419560369542	0.012249694752159469	0.01694281636648428	0.020389410617514654	0.0049586805430325495	0.022989796907483206	0.03405342600269461	0.9775162337662338	0.7251623376623376	0.23847402597402595	0.012174019075144198	0.016820277015687043	0.024242891256419603	0.006064470694742452	0.02417037681284346	0.036807564634735904	0.9831885286430742	0.7771773680864591	0.26954863318499683	0.012981641630712434	0.02049304155475596	0.026119159017137905	0.009104686076893942	0.029385681543196516	0.036288123770765436	0.995575221238938	0.8527066889898749	0.3260384278083393	0.013521553749379724	0.024041152390229414	0.026659304751777906	0.008012013067403038	0.02932312473313723	0.04433789088728189	249
0.9779475127301214	1.0	0.6524390243902439	0.975609756097561	0.21951219512195122	0.012393659589144393	0.018010629144949306	0.020635686901227072	0.008200056999154316	0.021337633612752576	0.029835607896039743	0.9686293436293436	0.7086953024453024	0.17491151866151866	0.012570244219520693	0.01788830945488204	0.025991235272034306	0.005357145784156652	0.025589200783713902	0.031096328673066	0.9830508474576272	0.7902367278330298	0.2879604986692814	0.01301109514955492	0.018714527517426256	0.02176076412192577	0.009174957330620303	0.02721176352243989	0.03992723902929837	1.0	0.818605562083823	0.33172737955346654	0.012737678065113084	0.02154098849600519	0.023325511829740048	0.01326283092014097	0.02770442303498997	0.04310398108038813	250
0.9955357142857143	1.0	0.6528171509567682	0.9491495393338059	0.24078667611622961	0.010183450694089338	0.01655159491457547	0.015170206151050006	0.009216979898471653	0.01843188690957201	0.02495139304388652	0.948197696023783	0.7066518023039763	0.18509847640282423	0.014015151742752696	0.018156118795103374	0.0215491578186679	0.0033974388018887173	0.02707114821093575	0.03390068348668883	0.9870689655172413	0.7931034482758621	0.2801724137931034	0.012251874667496089	0.01852136826903958	0.020835156872810238	0.007648851231062177	0.026705459412099723	0.038463678328732355	1.0	0.8440526634382567	0.31128934624697335	0.013013273656308586	0.01769246826970544	0.018159819564829423	0.014769978610207894	0.027555978835088098	0.04408862556867579	251
0.9864045864045864	1.0	0.6381818181818182	0.9736796536796537	0.17688311688311686	0.011016681781638534	0.0127106125533313	0.01632015238312836	0.004085035536323523	0.021157911029787965	0.028731991568438135	0.986842105263158	0.674002484086322	0.20680018630647415	0.012525965738731534	0.015386623544328923	0.024900311678159835	0.0025281328512144667	0.027456850178404206	0.034917273292308815	0.9828297715549006	0.7679808400884304	0.2232129697862933	0.01438418505385804	0.02136694323488598	0.025613689717843738	0.004281125079637927	0.027181581891198354	0.04063886185975998	1.0	0.8823505323505323	0.3528665028665029	0.0124647497614008	0.018907571931471343	0.0223214420889105	0.0044642886412995094	0.02533108402624984	0.04155271621730206	252
0.9953703703703703	1.0	0.6391369047619048	0.9486607142857143	0.22916666666666669	0.011831579189011308	0.015188053228758571	0.02008198045316289	0.003278691431537993	0.01964512885235322	0.027247376706779937	0.9866806461634048	0.6703168685927308	0.19373252562907736	0.012480492148610087	0.014550075589689447	0.026024857911046147	0.005970043017344175	0.029646895808936584	0.032049394265741674	0.9701928696668615	0.7222384570426651	0.21369082407948567	0.013289212579833443	0.018743858266473394	0.027134969072130248	0.011039290338131759	0.028891725503725187	0.03874304101581405	1.0	0.8744375216337833	0.3584717895465559	0.012286382248572758	0.01824619670546652	0.028703714576032414	0.011111113925774884	0.028558126291372974	0.046548521646417124	253
0.9954545454545455	1.0	0.5838102409638555	0.9444277108433735	0.2026355421686747	0.011662812982769022	0.013678716128432031	0.027456023186341945	0.004072250308227097	0.02628410863509199	0.03003746104563402	0.9647556752597153	0.7098884186225471	0.19315121200461716	0.013030681250521085	0.01759679186967463	0.020512834013017824	0.003418806373563577	0.025868293990301314	0.0339926620241746	0.9872862938278759	0.7879600115908432	0.2554694291509707	0.01320359410630045	0.0197939316876724	0.019997840468191252	0.009308898776458739	0.026402615480386155	0.03878545378990799	0.9909902597402598	0.8739448051948052	0.28814935064935066	0.012397045298028285	0.016200353582997963	0.022524363745923152	0.013538963912272599	0.0318210707370545	0.04147384246979259	254
0.9905660377358491	1.0	0.6539754363283774	0.9713639301874596	0.19967679379444087	0.012675709134717012	0.01691090657499934	0.027081752912941397	0.0008264492612239633	0.02578260049963692	0.030617955095658903	0.9700467562828755	0.6965225014611338	0.17898889538281706	0.011541239141557845	0.015180803281094828	0.014146830354418057	0.005028129883404936	0.021847228740074685	0.03595207507583309	0.9911504424778761	0.820872749465975	0.30538602380225816	0.012827716083975581	0.01775746372400635	0.020533275765673493	0.01052792478156118	0.031045394438146197	0.04198329824453027	1.0	0.8491386382280558	0.3535274815422477	0.013469258903971198	0.025279068245179857	0.021747270281457245	0.006347016335647788	0.027317052533359087	0.040121600524180415	255
0.9906542056074766	1.0	0.6431279041330399	0.9384935191978478	0.18109562240156518	0.01118718449660034	0.012695596697920308	0.019506888478474274	0.008157062591193899	0.02580981446113969	0.030864494786365923	0.9614477369895327	0.7385375202712664	0.20628777826920242	0.011911491006639765	0.018303365310105603	0.021573704766833082	0.004152895492750412	0.024381150096036294	0.03144917558931942	0.9792355371900827	0.7139118457300275	0.22400137741046833	0.013879888313222325	0.014906427653343709	0.02488293277494834	0.007472454671524763	0.025590423602304783	0.036027599971456846	0.995575221238938	0.8765610784881317	0.3675874617484079	0.013046276569759707	0.01838115772437219	0.020362190410411762	0.004547692208466306	0.026792835789190422	0.04184110114774667	256
0.9758681852128455	1.0	0.6469378066149707	0.9437410982750435	0.17589808514005378	0.011272160103912942	0.015850010128359904	0.02096396308953892	0.005136793935721867	0.021057185986654167	0.026797256276550774	0.9783605283605283	0.6694250194250195	0.22929292929292927	0.013213863066866328	0.016554513745487782	0.023100295666247425	0.010098872835521636	0.024458864644965928	0.03598325335891098	0.9827935222672064	0.7753036437246963	0.31983805668016196	0.01278853228921387	0.01911831881335109	0.024291510970486308	0.01039136597770213	0.03097188502257122	0.04066356217360908	1.0	0.8213685586258401	0.3045649738610904	0.014688228176776414	0.021586574478868553	0.029947734047130817	0.013536223867675804	0.03232192851924601	0.04358397779002052	257
0.9730806373732497	1.0	0.666023166023166	0.961068211068211	0.18468468468468469	0.00991882733750641	0.01225785293703338	0.018792497455938695	0.00896974822095945	0.020930278671274893	0.02948915413042201	0.9602428515471995	0.6544457500979239	0.19878574226400314	0.012571934304199733	0.015400530637959898	0.02288831503366754	0.005848849781952681	0.02579942831949228	0.0313901573470559	1.0	0.7417582417582418	0.2501256913021619	0.012914180282986278	0.0180767045904855	0.022239894955190388	0.007551037729262218	0.026167381323576752	0.037246688965332314	0.9910268791244166	0.8386850152905199	0.29152583293095125	0.0122744365028229	0.019973741176092817	0.023269550340217444	0.010813400056183427	0.029986650271407945	0.04230712224305373	258
1.0	1.0	0.6514578076815252	0.9820577516119988	0.2616344266890945	0.012202356660321084	0.017710918640114166	0.01965687561686298	0.004187677925457797	0.025038221814320173	0.02847127780993741	0.9653583110318168	0.6771483794231341	0.26702349093071664	0.012694606043539811	0.013103328715652122	0.021933773409607053	0.006752139606282233	0.02671798938928748	0.03273619023050294	0.9872881355932204	0.7938467207074429	0.2485261606484893	0.012789947334103224	0.0179513281361125	0.018649439321852264	0.0016954052790828025	0.025536240050826706	0.03816983133603996	0.9955357142857143	0.8553240740740741	0.291005291005291	0.012327304283897169	0.019549495952741275	0.027662048979647563	0.020800267314666474	0.0324338837812399	0.043761303026407614	259
0.9774774774774775	1.0	0.5960052605622226	0.9482163406214039	0.21831333223738286	0.01027333834622075	0.013018333370165974	0.02295083193505396	0.008196724145138843	0.019922304086032037	0.02792436821908903	0.9490770667241255	0.7077138547726782	0.2499102204984558	0.011102421043421113	0.01526177064933041	0.0218263242383133	0.004125460235346711	0.02452414489096423	0.03597349481143218	0.9833298015116196	0.8070918980009889	0.31613336158790706	0.011616420938117163	0.020758811381390123	0.020103142037014077	0.007607546876680457	0.025943741165570394	0.03747448310091504	0.990990990990991	0.8243243243243243	0.3108108108108108	0.01247476242200769	0.019773458946490324	0.029150589894949223	0.013449166269260935	0.027928026131389335	0.04252774610779163	260
0.9908658658658658	1.0	0.5779675251959686	0.9643057110862262	0.2169652855543113	0.013240855452760826	0.013364464308554307	0.03162443529108605	0.001646790727589235	0.025737833013772103	0.02948565615557077	0.9699362503622139	0.6973341060562156	0.21743697478991597	0.011756834376715868	0.015133295142233827	0.022424255578724794	0.0033126751319107494	0.0257524971462045	0.03366459413798062	0.9699381078691424	0.8024241084585912	0.2961980548187445	0.013104293049779059	0.014761281693171473	0.015337549368661312	0.00511372157707259	0.023699169703742376	0.039069768603487764	1.0	0.8493493493493494	0.32432432432432434	0.012780408298116733	0.01740658570242639	0.02099631189791529	0.016272334917077448	0.029808262534169662	0.04425427142655389	261
0.9866071428571428	1.0	0.6564287865100873	0.9631887985546521	0.19655224330021076	0.011557272009998894	0.01505545916970387	0.018169413042850167	0.017349729313225034	0.023005720533696747	0.028050373657670314	0.9592507524156502	0.6941232377633455	0.18754950102962142	0.012707502841760226	0.015488415159643651	0.027258240591534248	0.0025300885000418207	0.026042289462801405	0.034833803324403875	0.9956521739130435	0.7836206896551725	0.26840329835082455	0.013470280480011452	0.015261497424767755	0.02294604004188991	0.007773616122028806	0.029002234923445017	0.035674967076327675	1.0	0.8548280423280423	0.33647486772486773	0.012001740150291814	0.02332322809751294	0.02820768406387989	0.01455026742307439	0.03169620214771913	0.043629521774074365	262
0.9955357142857143	1.0	0.6355526826115061	0.9717517776341306	0.21577246283128637	0.010343356243758192	0.01239670500137531	0.02190083989427108	0.0049586805430325495	0.023979607533179632	0.02553779434950227	0.9568965517241379	0.6853448275862069	0.20689655172413793	0.013822962121617766	0.017501225598123855	0.025206624821197877	0.004132234360560887	0.02710983200270397	0.03567531645594617	0.995575221238938	0.7828454731109599	0.2170032524014825	0.012974818858219508	0.01856924608097051	0.0215699634799215	0.006027893218648783	0.02715589449332587	0.035621975327045266	1.0	0.8699324324324325	0.3723053410553411	0.013618124650824494	0.017857152835599015	0.024553584254213733	0.011607145677719786	0.030750932641708827	0.04393457885531582	263
1.0	1.0	0.6442433137638617	0.9675472928897586	0.2482876712328767	0.01161085502828519	0.015623491446259265	0.017431143174158302	0.007438019287487683	0.023584336797358142	0.027496126867890172	0.9617753623188405	0.6465579710144927	0.21648550724637683	0.013694334031761676	0.017194831359144548	0.024602415510097855	0.004187793773995122	0.02824378420056752	0.03337870724595603	0.9828316610925307	0.8277220364176886	0.2589371980676328	0.012490538462229245	0.015721260032922308	0.02367522672931751	0.01037532806130688	0.02546962013742711	0.03983623398407907	0.9956140350877193	0.8854603322465455	0.36116286290948607	0.01207859163733091	0.01960785294833936	0.0219298385737235	0.014035090568818537	0.029846620826012287	0.042375276086333166	264
0.9735221674876847	1.0	0.5949248120300752	0.9582851359167148	0.22715442452284557	0.01066874631719007	0.013868972929911655	0.016260176412458326	0.007317075981357224	0.022020541142770862	0.027856043050212907	0.956369183829138	0.6464149504195271	0.20953470633104498	0.011521154810192329	0.01734540968489083	0.01965813356587009	0.0076923104942354294	0.02568920122620663	0.032574322949118766	0.9822994987468672	0.7477286967418546	0.28720238095238093	0.012740599609230779	0.019015579204818316	0.019641508370024104	0.007864228657735922	0.027867165915449715	0.03605909120373594	1.0	0.8380541871921182	0.280942118226601	0.012401629124609714	0.01830086437809885	0.022737082306827805	0.011391628464784814	0.02899771504558355	0.04179718306558662	265
0.9776972624798712	1.0	0.6383881230116649	0.959305408271474	0.2143425238600212	0.011301328200700537	0.01112356317201535	0.014798144710902149	0.005744481876910393	0.018525682426438008	0.030049130129253157	0.9650554187192117	0.6407019704433498	0.1938115763546798	0.013887048776149137	0.017634592600927337	0.027499463518004308	0.007847585705694916	0.02862371017686645	0.0351936702295893	0.9914529914529915	0.7939507810197466	0.23603743000294725	0.013032462186068936	0.01826785635771832	0.019560350340621174	0.011074897801031599	0.027573284627846403	0.03642746304330253	0.9953703703703703	0.8557971014492753	0.307890499194847	0.011701710500124937	0.01951712629859631	0.018787409807991855	0.009756684193441854	0.027434395907311705	0.04141250069510383	266
0.9867637844611529	1.0	0.574881805703828	0.9816226933048651	0.2530883025773982	0.01185554325096173	0.014612455688599993	0.022265504871209936	0.0066680358726241805	0.02589474631023693	0.02673600331245645	0.9732039732039732	0.7089397089397089	0.21921921921921922	0.011964018984689889	0.015228726398869252	0.022448479445562997	0.00337571218777839	0.025207464414049578	0.03358299430311404	0.9913418290854573	0.7834707646176912	0.2729385307346327	0.012475363534599791	0.011963146734552014	0.02251875420113552	0.0034482788423011944	0.025839303415944904	0.035123300615448404	0.9955357142857143	0.8051378446115288	0.287437343358396	0.01274015987538617	0.019515710900142653	0.02433428636899119	0.011497496661816464	0.03145535786323871	0.03994680291925153	267
0.9907407407407407	1.0	0.6457535885167465	0.9724282296650718	0.2132177033492823	0.01263377549351571	0.012070632142127793	0.01926024327761605	0.010690051710894766	0.022381915195371575	0.031836777515878475	0.9779537338922527	0.6080189411582053	0.18063965222791492	0.013925122944548127	0.01544118705479538	0.02750001276532808	0.0033333362887302924	0.027850439253024505	0.035512583652374426	0.9831144465290806	0.8045653533458411	0.23368772149259953	0.013227286341893595	0.018436777578402834	0.027944561268156545	0.005899523513899104	0.0277813850511446	0.0384297289286801	1.0	0.8651782623745241	0.3348909657320872	0.013952336348141994	0.018414223014271723	0.03131691958049443	0.013891251807559204	0.02974226502538872	0.04443767455579788	268
0.9870282126919294	1.0	0.6357323232323233	0.960479797979798	0.21325757575757576	0.012292563895555823	0.01800849302247884	0.019985352045660657	0.008996404175772335	0.023493497960321214	0.02982090421064291	0.9652579335238382	0.7042036396450595	0.2540231613776508	0.013235062964146244	0.016454247799885705	0.02200999213131681	0.003378477626966723	0.024398567978451594	0.03283320288186077	0.9913767469521261	0.8406928337793637	0.2381058578650015	0.013060269135111362	0.01595652640346499	0.025312234103732817	0.0034195688187880964	0.02999634763052323	0.038788436455640174	0.995575221238938	0.8873761440133121	0.2960441721503668	0.01348207338910206	0.01906539550684099	0.022064791304058057	0.01115609821815292	0.025168285775764708	0.036938330272830874	269
0.9863159619796789	1.0	0.6481481481481481	0.9608158883521203	0.2321524422973698	0.0113165853946133	0.01270634693997434	0.02534096826369283	0.0008403391146860092	0.023498126370236273	0.028098653467478016	0.9562929061784897	0.7204042715484363	0.2315408085430969	0.012405303844121834	0.016740823962674598	0.023021721700075947	0.004187677925457799	0.02508215195222445	0.034142579250245	0.9872106737431814	0.810703228659885	0.25434910806427835	0.012856552936160897	0.014929202364804836	0.01808935414895921	0.004238540450415559	0.026299902165806435	0.03832519586784347	0.995575221238938	0.8408308751229105	0.2855211406096362	0.011514296848100562	0.017171080279775985	0.02388890224282483	0.014420292648860219	0.030056577040110027	0.042701247396338946	270
0.9864334613458006	1.0	0.6228639240506328	0.9810917721518988	0.21416139240506327	0.010931933319938972	0.011667487897453345	0.0165289390678248	0.006611573055755983	0.021089671350172385	0.029862676917914128	0.9493559718969555	0.6232435597189696	0.15485948477751757	0.012993281445695257	0.015148650366131979	0.02426076533332947	0.011397852175818964	0.02524369700978665	0.02975299163141196	0.9871621621621621	0.7495495495495494	0.2161036036036036	0.01167859943426498	0.020482256579166944	0.018659923265914646	0.0027027056292370536	0.02379516465470504	0.03973644562091577	0.9952830188679245	0.8631658039739523	0.33795291367507097	0.013368229805770201	0.01984461953206034	0.025523128865739455	0.010817966593740468	0.029206198519928568	0.04277169433367585	271
0.9907407407407407	1.0	0.7095959595959596	0.9551767676767677	0.23295454545454547	0.010439718706466346	0.012239714728615167	0.019432974833750227	0.0024734767937982073	0.024796165717490087	0.029554727306269332	0.9646793976090668	0.6608834031982611	0.14982145629560628	0.011677563246046473	0.017844705867571593	0.01896281529039711	0.00604470064208409	0.023550549638255244	0.03291523963189244	0.9870308435525827	0.7541062801932368	0.2630620587142326	0.013312290918716115	0.020788258072245738	0.022445200665738657	0.011244893200510003	0.030078846276994177	0.035991209309324895	0.9907407407407407	0.8873979912115505	0.3107344632768362	0.012480489538636456	0.02102028189621028	0.020197753928138693	0.009714378296805107	0.026874648013741502	0.044797013941259275	272
0.9909880652756353	1.0	0.6528616852146263	0.9629570747217806	0.2678060413354531	0.012452418733354868	0.014219647122754746	0.02325647335378418	0.0059322061932693005	0.023919421408472308	0.03206935590582185	0.9649014778325123	0.6836514778325123	0.17102832512315272	0.01253832963315352	0.01602245621363063	0.023428232343356076	0.006815880033420018	0.02574917697369771	0.035845655622333265	0.9826073805202662	0.7302631578947368	0.25196612220205683	0.0117775522727428	0.02064645947581774	0.021142613832820803	0.00346379062840383	0.02691430452425877	0.03785184186378074	1.0	0.8875943817488026	0.33867824957375986	0.012636299039289835	0.022226582149498415	0.017155165642589437	0.009929368760549577	0.0249944382103394	0.038730745566927294	273
0.9910714285714286	1.0	0.6171308016877637	0.9680168776371307	0.19527426160337552	0.010861185569605199	0.013216292641833747	0.02000201243361551	0.0024590193248185854	0.022085913345399954	0.028528345094476572	0.9465040261500439	0.6696165191740413	0.17890456828509926	0.01308905472017207	0.021597833953103503	0.027105312546660452	0.0049943032264964165	0.02566738914609706	0.031817103690727044	0.9825686009896537	0.7362798020692758	0.2165991902834008	0.012339746401621481	0.017357420800372537	0.02396260785610614	0.009395093493890783	0.027411453469934854	0.035872281290101234	0.9955357142857143	0.8865740740740741	0.3412698412698413	0.012908662214601907	0.017886331258530078	0.01863427244560427	0.011772489590107123	0.030417483509009344	0.04634678959704423	274
0.9780885780885781	1.0	0.5733333333333333	0.9564705882352941	0.21411764705882352	0.012839799350100926	0.015799718628708576	0.026033070166248912	0.00413223431130085	0.023503085719794783	0.029955408983204306	0.9782214156079855	0.6996370235934665	0.22126436781609193	0.014019690801605901	0.0187016083917846	0.01987001308077651	0.005968544166903031	0.022636322747191143	0.034200955853296036	0.9955357142857143	0.7901785714285714	0.3080357142857143	0.012503706317517963	0.016465114125962674	0.017331713730028987	0.007111254454544452	0.025612278383456567	0.034528687167414404	1.0	0.8586247086247086	0.34685314685314683	0.013371169791632616	0.02347061488427426	0.02836921200547389	0.015025949149741641	0.028611096139259128	0.038338490161019624	275
0.9909485583224116	1.0	0.6321416638823922	0.9672569328433009	0.21099231540260607	0.010165288200869706	0.011946641013530858	0.020750116041120793	0.0016806751990518542	0.01976719674443116	0.028759279195002423	0.9581232492997198	0.7280112044817927	0.19653361344537817	0.013289851540781272	0.0163385288798018	0.021584035294032942	0.007472454622264726	0.025561425014587615	0.035098939279625055	0.9826758662066897	0.6843032848357582	0.21617669116544175	0.013551592453640978	0.016917302651514442	0.02490418569740776	0.007784169252188028	0.028907509894556347	0.041432639878235894	1.0	0.8504669069462647	0.3401048492791612	0.012046324274018694	0.0210060024154808	0.020855190562936287	0.011803738099826813	0.02836357282669158	0.042185882162249194	276
0.990990990990991	1.0	0.6260869565217391	0.9737425404944586	0.18422847399829498	0.010260149816445147	0.01200981410402878	0.0204166805744171	0.0025000029553969593	0.022848031497013123	0.026786809612676776	0.9652173913043478	0.6565217391304348	0.2043478260869565	0.012102502119629724	0.017447667747943964	0.01822035257088934	0.0033898333876819843	0.02295998339378203	0.03065387447493493	0.991304347826087	0.7782608695652173	0.2434782608695652	0.012854208731291035	0.019086789769705393	0.02422040343195243	0.009535235234688416	0.02749136967866224	0.03823441016054996	1.0	0.8584834834834836	0.3374624624624625	0.01299525864744383	0.02198523046826225	0.022359873909313023	0.014564567353871	0.02899392408722678	0.04616081976561112	277
0.9814814814814814	1.0	0.6057692307692308	0.9684065934065934	0.21565934065934067	0.01264138774491317	0.013045817523124207	0.023007715553963543	0.0025210113335056377	0.023476725801214873	0.03348242786344205	0.9603834603834605	0.6941556941556941	0.19357819357819359	0.01150003355392367	0.016832775389770172	0.024896707394908513	0.005172416696260706	0.026145850911530273	0.03344344867386321	0.991304347826087	0.8384057971014494	0.28390541571319605	0.012454562199450724	0.02003410989255236	0.020964926178904532	0.00785660094495586	0.022473012849699235	0.03997461733553842	0.9909060846560847	0.8447420634920635	0.27199074074074076	0.013178828452189765	0.01840886406687497	0.01856161275558748	0.016317171860500905	0.02896131572285589	0.04094220055550843	278
0.9867998433215824	1.0	0.6721781305114638	0.9455467372134039	0.302689594356261	0.01091589920046434	0.01860832796351483	0.023706520019334924	0.005014239980268903	0.02162507572469765	0.02820444789000525	0.9703009408891762	0.7287940817352582	0.2458521870286576	0.012361697478072652	0.016614102209397415	0.020853028631303054	0.01178105304633023	0.02646767590728096	0.034504745607174384	0.982905982905983	0.7675213675213676	0.23151709401709403	0.01300828344045285	0.018726887518820838	0.030098765596302795	0.007543076139393757	0.028580675276868996	0.03938489843215767	0.9954954954954955	0.8580493537015277	0.2657265961613787	0.011720076180857688	0.0195410338945151	0.023450855696570197	0.00969056294728296	0.03110047999126409	0.04509645454211786	279
0.995575221238938	1.0	0.631583059853102	0.9626504141272074	0.16838568526332237	0.011441975524864386	0.013237127563980409	0.022912948016851682	0.0024796833030808567	0.02518091549439093	0.030163579228218024	0.9703009408891762	0.7246642246642248	0.20774976657329597	0.012569072017513542	0.017075849068203943	0.026157037255767276	0.009965567644223683	0.030997844237086347	0.03243070046995662	0.995575221238938	0.7821940799511748	0.32331400671345745	0.01341506328680547	0.01815772623492918	0.024334555947268566	0.009558381504422588	0.025192296053743832	0.043307975785905034	0.9957264957264957	0.8391574011043037	0.29574162317525154	0.013206837194327286	0.02483794582073781	0.02041828723423022	0.014711446637790261	0.029243577612886158	0.0448635705974251	280
0.9643719806763285	1.0	0.6333746898263027	0.9636062861869313	0.22622001654259719	0.01147257614200676	0.01667559299910034	0.02036655568601802	0.013283728666175436	0.01897758240914142	0.03042340890166647	0.9614260008996851	0.6757759784075574	0.25573549257759787	0.012564738036426094	0.01692022645998396	0.02122127710231418	0.005977014321191548	0.024419636808969906	0.03281338287776551	0.9872881355932204	0.7755362231888405	0.23275086245687715	0.014489791806228376	0.017927614589083027	0.027882218909231964	0.010305177529231112	0.02865490565665047	0.03769589329035876	0.9956521739130435	0.8435990338164252	0.3035426731078905	0.013559652088030665	0.02296344568834529	0.02386072162940689	0.015177136556201884	0.031195439450746893	0.04439279487703916	281
0.9952380952380953	1.0	0.6469844709281329	0.9660527266161069	0.2485554351751535	0.010591163548287007	0.013421659974954517	0.01785469655080931	0.0033264491867181574	0.01907327464856574	0.026454039194483463	0.978027950310559	0.6782996894409938	0.18470496894409938	0.01182455747943056	0.015922276123400674	0.01792834221228052	0.00830613522697168	0.025901024190942576	0.035698725929766334	0.9872513107807226	0.8004381239675358	0.30097680097680096	0.012011813397473403	0.019916272382264566	0.019072771199533982	0.004230412991963205	0.021279053257149537	0.03830880357786562	1.0	0.87001287001287	0.3558558558558559	0.013085295350219473	0.020334558379668778	0.02476416418072829	0.009181269717144187	0.031219777495639183	0.04730624506422539	282
0.9956896551724138	1.0	0.6227051061388411	0.9580464716006885	0.16781411359724613	0.011980783178257997	0.01774350142591983	0.02023908409427423	0.009043718606966433	0.022804746886454008	0.027557432593615552	0.9729707792207792	0.6847402597402598	0.24756493506493504	0.012732989142937821	0.014780465626241843	0.027658661596759844	0.004310347705051807	0.02799179951232553	0.03251414872854293	0.987323134381958	0.7495870142928966	0.2584572290454643	0.012238471788345938	0.018851019594642415	0.02404573301213908	0.005896598806350316	0.028298678401851008	0.041079222482228436	0.9956896551724138	0.88460930085416	0.31599968364441633	0.012422985098714007	0.020616623052880857	0.025775083463918318	0.010621641621780855	0.029184804099787087	0.042451502274412856	283
0.9817340276055873	1.0	0.6218776916451335	0.9760264140109101	0.21978179730117714	0.011713649858429941	0.016498439671709796	0.02397542267895954	0.004865153597609689	0.02454051198147803	0.029466023573510497	0.9553901850362028	0.6950120675784393	0.1926790024135157	0.012140921992232028	0.01614484125684822	0.022741687390925844	0.00686708218424923	0.026798121339930717	0.03455770254402675	0.9873931623931624	0.776602564102564	0.23226495726495727	0.012967247919632306	0.02160006068392187	0.019401722577137813	0.006752139657226373	0.027800965088200826	0.03888785756247309	1.0	0.8587899826431937	0.3137036118687495	0.013780993881798471	0.02022692106612852	0.022186745721526444	0.009942672788413397	0.028026704712343038	0.045661807153302356	284
0.9912219912219913	1.0	0.6176307393535858	0.9348730753225135	0.2655708142599528	0.011781051200780785	0.01938068999208257	0.024745947456941364	0.011544718108162638	0.02345774471731086	0.027284822156127826	0.9653361344537815	0.724264705882353	0.25131302521008403	0.013507246921704338	0.016982121823050852	0.026729946833044915	0.0033057880303091155	0.024046665921952426	0.031107623540591597	0.9741340530814215	0.771030139451192	0.24224021592442643	0.01201096012134988	0.022688652234092402	0.020610362972795605	0.0034350611879096836	0.024542487171699233	0.040032883661340654	0.990990990990991	0.8676368676368676	0.33760683760683763	0.012776723441578795	0.015464529246538674	0.026621654790272342	0.007883092061240075	0.029872829704044934	0.0413868282768623	285
0.9863636363636363	1.0	0.6187499999999999	0.9545833333333333	0.18666666666666668	0.011525034290228452	0.016635152726868385	0.02666852977492923	0.009945137812343014	0.024060954954438794	0.030401747243682532	0.9740215924426451	0.7531488978857399	0.24224021592442643	0.011999276366689635	0.01782602001575275	0.021070830986842218	0.004167857020456375	0.024771072921601012	0.03356691406248431	0.9910714285714286	0.7681623931623931	0.2794184981684982	0.013828837095066424	0.022599490244794143	0.027232155012859006	0.006827733944318867	0.02901532620850788	0.03953477667120024	1.0	0.8772727272727272	0.35	0.012852957233643644	0.019164629842815535	0.02669534415568023	0.0027190856993149467	0.02492605870666508	0.04194113736262009	286
0.9914529914529915	1.0	0.6875701459034792	0.9649270482603816	0.24572109988776653	0.010815591796959331	0.014099175270200156	0.01445356590093158	0.004125685966649984	0.02268788238478796	0.026410175500428155	0.9736659736659736	0.6678216678216677	0.1802956802956803	0.012883581316457844	0.018989686151045633	0.026478625977285484	0.004321536853865526	0.024100301110596294	0.036529870249397814	0.9873207600480327	0.7945539309175673	0.24747474747474746	0.012741567067735729	0.020012973821981105	0.02137106601536976	0.006752845970193409	0.02658791074569314	0.03717448078808146	0.9871794871794872	0.8580557552520169	0.3348909657320872	0.011627340877323731	0.022213303829839402	0.019067032282054766	0.008866525812121995	0.025513712521981764	0.039663283807075664	287
0.9954954954954955	1.0	0.6355853051058531	0.9749377334993774	0.22322540473225405	0.010511988346989756	0.011535431312692836	0.01807797095467966	0.005752691055337579	0.02025086810298815	0.026631427742097903	0.9661016949152543	0.7245762711864407	0.1652542372881356	0.012169414786239896	0.017044709266425564	0.018474589797568174	0.003347460557680335	0.022128162789224488	0.034156767315505834	0.9871006449677516	0.7915479226038697	0.28142342882855853	0.012078715752861294	0.01756570380330526	0.02149923162858547	0.009556037730786608	0.02759416869261294	0.04039944572471832	0.9954954954954955	0.9140868140868141	0.3484029484029484	0.011530839873626965	0.0194247832590803	0.022158080429741815	0.016273549226929557	0.030595877389355486	0.04268243474186458	288
0.9684380032206119	1.0	0.6013249021379102	0.969361638060825	0.18398072869617585	0.010977355020548703	0.015378393510151597	0.018667368976702035	0.013278239548781021	0.02099864187174769	0.028524227112219344	0.969788182831661	0.6937569676700112	0.19814195466369378	0.012654272794226831	0.015382433586542999	0.018142016348956284	0.0033755904530769053	0.025733363946875226	0.03490374222946761	0.977990540128166	0.7557598413182789	0.20544705523344522	0.013161341856242244	0.01755698839550252	0.02027209174799627	0.00955991961666773	0.027161996388580883	0.038939574839995175	0.9953703703703703	0.8471014492753624	0.3209339774557166	0.012932575405269934	0.024059058886084905	0.025862082151998186	0.010727972249913176	0.028817302790107687	0.04301918077551467	289
0.9913793103448276	1.0	0.6519021739130435	0.9557065217391305	0.21195652173913043	0.01231083661009154	0.01594002903475785	0.018840300477753313	0.009050597397140338	0.022427203946248468	0.029062372561552863	0.9511298988621998	0.6668378634639697	0.20018173198482933	0.013806027125458682	0.015027197177429747	0.02559007460460376	0.006898066475742429	0.028047306757362528	0.032765114800048234	0.9872881355932204	0.7714864256787161	0.26042447877606123	0.011932063542944012	0.017460785834067735	0.024583718331307472	0.012042821762978651	0.028759317005894493	0.0388439077390992	1.0	0.853448275862069	0.3017241379310345	0.013643760917860277	0.01977688597768364	0.024568978003386782	0.01293103728314925	0.028435071246312008	0.04260056022973438	290
0.981941031941032	1.0	0.5851973684210526	0.9608552631578948	0.14802631578947367	0.011846211219713508	0.015864122072302353	0.018164172628180666	0.009316948408619727	0.02184218397692528	0.034453036876724796	0.9785924834193073	0.7163596168017686	0.1846352247605011	0.01267779444546726	0.017647068940249144	0.024583345899979264	0.0025000029305616905	0.029036132645888363	0.03619286682578721	0.9872106737431814	0.7683178534571723	0.2879625534424296	0.012765398123194955	0.01433730535283638	0.028111083717907166	0.012027770456145784	0.028044697882565923	0.037631400318153596	1.0	0.8506552006552006	0.294062244062244	0.014200924694515574	0.021036286934791697	0.02398035752148435	0.013554466346265046	0.02963444484590235	0.044233863682574516	291
0.990990990990991	1.0	0.5411392405063291	0.9488802336903603	0.18484258357676078	0.011760768244761396	0.014683699537171677	0.02359325715204472	0.0076104950525758	0.019242732829107462	0.02558897946803728	0.9745668178775935	0.6775117126496617	0.16810440990555514	0.012480318509661989	0.017689328161121783	0.019942542879745867	0.005977014347739594	0.02294209228169601	0.03454622125441901	0.9958333333333333	0.8103211009174311	0.3001146788990826	0.012593226135231249	0.016943254888816303	0.021009188116234728	0.006085629839370364	0.026299246680346215	0.040764737862391154	0.9954954954954955	0.80891417733523	0.3157894736842105	0.012921886731955205	0.020317513944339054	0.026106553883632852	0.008820997809504596	0.029128757701162557	0.044042434355697255	292
0.9864417989417988	1.0	0.5815592635212888	0.939945339470656	0.23453682393555814	0.010889709069088664	0.012630948263973823	0.019053252380162488	0.007297406406179667	0.021874706178971852	0.02792697447826862	0.9825297528227037	0.6772581629539213	0.2485505035093073	0.01349545812104838	0.016081467257628785	0.0232401291711351	0.0066400359675056145	0.024281041826528522	0.032826354180570824	0.982608695652174	0.7826086956521738	0.3173913043478261	0.013613212209107458	0.020118627242138802	0.024250387353250098	0.008665670069350644	0.0305778391473815	0.03957933766756673	0.9910714285714286	0.9275793650793651	0.35896164021164023	0.011316149888975556	0.019167768405728133	0.026720196161013905	0.008207735587228789	0.02680132728926956	0.03931577829230845	293
0.965659543109801	1.0	0.6713235294117648	0.9882352941176471	0.18462566844919787	0.011534506691328468	0.013811121399360022	0.018250079991121524	0.008077631951152192	0.02536467480327536	0.032730815284725226	0.961076461076461	0.6545391545391546	0.25098175098175096	0.012352176369052116	0.018441524741474723	0.02367817380304993	0.0050862098005653705	0.02686673211203814	0.03123223566517057	0.9871006449677516	0.7797735113244337	0.3299085045747713	0.013400878768744053	0.0171832423692867	0.025342679768251674	0.012800297647077706	0.026655668875390136	0.04131253897158986	1.0	0.7943994104642593	0.25320560058953573	0.01201979436041406	0.022207300307095047	0.023994117697197094	0.008629332306240961	0.026777853599012774	0.046653661717736314	294
0.9681818181818183	1.0	0.6328205128205129	0.9336996336996337	0.2098901098901099	0.012585189841969217	0.017318040449159786	0.0278081425821878	0.00890406780397988	0.02086808813402631	0.030647673393786004	0.9568677028333458	0.6695545474827099	0.17695396742767905	0.011371050729738773	0.01537231629039157	0.02282026094551256	0.006618460157152368	0.02468676156853312	0.03615612366771023	0.986874805840323	0.7805995650823236	0.25093196644920784	0.012776143886509831	0.014722877410249517	0.022349285520398044	0.009586512515797677	0.028719600685190513	0.03972470588824747	0.990909090909091	0.8636363636363635	0.2590909090909091	0.012957755314563736	0.024215936036995393	0.019909923719539674	0.013579036370102831	0.02979192387621042	0.047084850520388064	295
0.9862385321100917	1.0	0.6690561529271206	0.9438470728793309	0.2180406212664277	0.012202094219019383	0.01539459832482314	0.023240370641234156	0.006659782420915667	0.0247225882079243	0.03130765805620564	0.9613542587680519	0.6610300618921309	0.18895520188623638	0.01194033016716431	0.017647068881813218	0.019583346992731086	0.0033333362390597556	0.025991093716352665	0.030080498537980213	0.9780831251419486	0.7913543795896737	0.287001287001287	0.012216404927471307	0.017234248730329742	0.02176547578610498	0.005942920612723915	0.027721328646197224	0.0392682454720419	1.0	0.8486238532110092	0.29357798165137616	0.013131899057978081	0.01807880096028961	0.021559646370214045	0.0064220212468313435	0.02693642149938405	0.04233970915460721	296
0.9869565217391305	1.0	0.6510989010989011	0.9642857142857143	0.17216117216117216	0.012562016522159635	0.013728662949616572	0.02127260560271063	0.0008264492612239633	0.022917492748542698	0.030609852345827356	0.9696668140940586	0.6815199764116173	0.1713843432109686	0.012001932477439624	0.017362439298765485	0.0213306584409488	0.004892476002375275	0.023323835123134698	0.03098253014399283	0.9914529914529915	0.7659351006808635	0.21255251339997105	0.012978517992615485	0.0171188218255746	0.020673706737479446	0.00842472870258876	0.026727406807865804	0.04069713941831753	0.991304347826087	0.8397301349325337	0.3505622188905547	0.013605454954563927	0.021637719799372263	0.025967028415810743	0.011244380713804899	0.030847401334663804	0.041058689481340394	297
0.972805578342904	1.0	0.6202247191011236	0.959881031064111	0.24686054196959684	0.012561877035886633	0.014654659819953578	0.02808710864936152	0.0016129061579704177	0.02871980749688664	0.030045015021796108	0.9833298015116196	0.6555061100515647	0.19788797061524332	0.012941363096221296	0.0159059348418595	0.020834793453125798	0.005014240054986859	0.02604013374569017	0.03438877171160653	0.9790598290598291	0.7932692307692307	0.24476495726495728	0.01310245943846158	0.018278226564400563	0.024803996530724	0.00843399315683014	0.028855234070871434	0.0404482917237939	0.9956521739130435	0.8411812961443806	0.2700984413453651	0.012399814459765119	0.022672883816344202	0.026177207998705244	0.01000820636944852	0.027912416421842	0.044458657009054	298
0.9816513761467891	1.0	0.6112463485881208	0.936222005842259	0.17818889970788704	0.014082505446699815	0.021009312681107478	0.02984585717996801	0.007650588012970134	0.026606518897692905	0.03348764703873537	0.9817742463958061	0.6745167103538663	0.16280307994757537	0.012228419649250151	0.016829056725260912	0.020166333436580405	0.0061215089730011305	0.023689765364660796	0.032777593925337745	0.9783726557773744	0.7778281911675742	0.23480036297640652	0.013114582933409061	0.01729248644304668	0.019017108410154422	0.004363475660858411	0.02764932462807415	0.036870668148632234	0.9954128440366973	0.8899082568807339	0.3486238532110092	0.013312583712154151	0.02104696134458152	0.02477065543515965	0.01376147073343259	0.03033171109776548	0.0403104115132031	299
0.9907407407407407	1.0	0.6115569823434992	0.9656233279828785	0.19703049759229535	0.011744298715799864	0.014653226907489231	0.019094366069585485	0.009132234113029204	0.02251342875156724	0.027700853446462805	0.9615702479338843	0.637603305785124	0.17727272727272728	0.012517125791341479	0.021386193546966886	0.022328311088979317	0.005101171328271333	0.026566929599333763	0.03192059923352555	0.978485116416151	0.7639994105511347	0.25316828765104626	0.012642390120224969	0.017060897122196002	0.021800130185922063	0.004281125028690064	0.02600719308152994	0.04085937729253536	0.9906974731741087	0.8745240567670474	0.37205780546902045	0.011866540210391841	0.021268878886835447	0.026386878458353566	0.01575066736388817	0.03238278711804262	0.040344247780266095	300
0.9823008849557522	1.0	0.6404043645699615	0.9427150192554556	0.266206675224647	0.01213791419961403	0.017249912422646382	0.019312942541936363	0.00839053361685373	0.02211514114406366	0.031852008454899036	0.9823757763975155	0.6786490683229813	0.15403726708074533	0.012677762746326546	0.01911937665868839	0.02695062590544157	0.0051139713435372205	0.024484912199132434	0.033099067446794306	0.983075221238938	0.7419985250737463	0.2137536873156342	0.013986042990151151	0.018038543570545847	0.023901709412532862	0.010272585160839075	0.0273852799989594	0.04035606377029247	1.0	0.8346089452284142	0.3347285338435781	0.013793125225125234	0.020335776037582555	0.025657907973293363	0.011466168314405244	0.0296766020584687	0.044664231704490756	301
0.982905982905983	1.0	0.6008242566970856	0.9577568442743598	0.187959964674713	0.011463623253318345	0.017109435302388586	0.019704314499132083	0.010698927417397489	0.02141549758084359	0.029242876221520345	0.9874293785310735	0.693361581920904	0.18093220338983051	0.012812075667217128	0.015911292669110958	0.026639357209205617	0.00573770784940875	0.02889842352976813	0.037094077190592004	1.0	0.7684229918938836	0.31341193809874723	0.01250374128214888	0.018012691717550093	0.026398157935683453	0.0059475544145990815	0.028611518578023187	0.04159641980083936	0.9957264957264957	0.856898656898657	0.36043956043956044	0.013944119684094633	0.023134390640676617	0.023821746321970427	0.008937731889578002	0.02913624101750798	0.03984442895187139	302
0.9729623824451411	1.0	0.6078173374613003	0.9567337461300309	0.1619969040247678	0.011173770753273488	0.014854558983447085	0.024856569289021142	0.002500002955396959	0.026903575819020892	0.028197204450026592	0.9704458054408204	0.6415396667141433	0.21104543512320184	0.0132281139214134	0.01698212194135107	0.023879407939665077	0.010127471661864904	0.028965753533874143	0.03245676634629859	0.9957264957264957	0.8189235007416825	0.24362506180687998	0.013285400054792337	0.015797640947895094	0.023949296202726622	0.009288694010688945	0.030936415925833412	0.040836051837752914	0.9865987460815047	0.8925548589341693	0.33871473354231973	0.012637025002806272	0.02435015083386296	0.016678230691986	0.012381615257202596	0.026185381557569967	0.041113069968423496	303
0.9871058060713234	1.0	0.625	0.9549808429118773	0.22150383141762453	0.011484017873772774	0.013178587988021405	0.020330590878307978	0.002486228875549032	0.024907795383980975	0.03007645075607919	0.9651642417879106	0.7097270136493175	0.22427628618569073	0.011749596571248837	0.014087998728556497	0.021848752919365357	0.005882355821232828	0.024851124931309414	0.03183710961203481	0.986842105263158	0.7829509671614935	0.27654071075123704	0.014274624853972077	0.02087799751954308	0.03118534669032034	0.006072877422544896	0.02916576048528593	0.04026768776300772	1.0	0.8712422634836428	0.3090185676392573	0.013275373933910557	0.018179739614834087	0.02189803839327133	0.006019749466056417	0.027945938167945494	0.03985699277301927	304
0.9862385321100917	1.0	0.6535580524344569	0.9447867584873746	0.20351576658209497	0.012336606350090576	0.014040431883346574	0.021826323744501618	0.004118685987184329	0.024400331859300753	0.031506161037487705	0.9830146313197161	0.7149427785021005	0.22551789077212805	0.012197532354074203	0.015323786594404535	0.017226904630660993	0.004201683552325264	0.023579206258911196	0.035747529916602974	0.9829759490002897	0.7787960011590843	0.234026369168357	0.012486556376184605	0.016707447440550367	0.024143515783574453	0.007620486944800409	0.028456582027508143	0.0362379566304661	1.0	0.8744315915436778	0.35715995213402474	0.012593469314552736	0.027330542965979067	0.025500611348317628	0.017143999599202663	0.03038124803886403	0.04511694264080093	305
