# Supplementary material for: Prospective de novo drug design with deep interactome learning
Source: Nat Commun. 2024 Apr 22;15:3408. doi: 10.1038/s41467-024-47613-w (PMC11035696; doi:10.1038/s41467-024-47613-w)
Supplement: Supplementary file 3 — Source Data [file 41467_2024_47613_MOESM3_ESM.zip › Supplementary_Data/Figure_5_PPARa_cmpd3.csv]

conc. [M]
1,00000000e-008	1,321	1,277	1,261
1,00000000e-007	0,978	1,133	1,009
3,00000000e-007	1,112	1,105	1,170
0,00000100	1,270	1,357	1,503
0,00000300	2,302	2,145	2,016
0,00000600	4,397	3,518	3,421
0,00001000	4,249	4,283	3,276
