# Supplementary material for: Prospective de novo drug design with deep interactome learning
Source: Nat Commun. 2024 Apr 22;15:3408. doi: 10.1038/s41467-024-47613-w (PMC11035696; doi:10.1038/s41467-024-47613-w)
Supplement: Supplementary file 3 — Source Data [file 41467_2024_47613_MOESM3_ESM.zip › Supplementary_Data/Figure_5_PPARa_cmpd2.csv]

conc. [M]
1,00000000e-008	1,661	1,284	1,538
1,00000000e-007	1,156	1,399	1,518
3,00000000e-007	1,396	1,353	1,301
0,00000100	1,541	1,936	1,438
0,00000300	1,437	1,365	1,390
0,00000600	1,495	1,580	1,684
0,00001000	1,753	1,537	1,656
0,00002000	2,810	2,563	2,375
0,00003000	2,904	2,525	3,203
0,00005000	3,199	2,765	3,548
