# Supplementary material for: Prospective de novo drug design with deep interactome learning
Source: Nat Commun. 2024 Apr 22;15:3408. doi: 10.1038/s41467-024-47613-w (PMC11035696; doi:10.1038/s41467-024-47613-w)
Supplement: Supplementary file 3 — Source Data [file 41467_2024_47613_MOESM3_ESM.zip › Supplementary_Data/Figure_S13_PPARa.csv]

conc. [M]
1,000000000e-010				1,228	1,317	1,459
1,000000000e-009	0,918	0,889	0,925
1,000000000e-008	3,712	2,161	3,138	4,498	3,585	3,520
3,000000000e-008				15,598	14,603	16,662
1,000000000e-007	20,464	22,614	24,275	22,854	26,029	28,802
3,000000000e-007	19,792	18,813	21,093	24,461	22,104	32,579
