# Supplementary material for: Prospective de novo drug design with deep interactome learning
Source: Nat Commun. 2024 Apr 22;15:3408. doi: 10.1038/s41467-024-47613-w (PMC11035696; doi:10.1038/s41467-024-47613-w)
Supplement: Supplementary file 3 — Source Data [file 41467_2024_47613_MOESM3_ESM.zip › Supplementary_Data/Figure_S9_ligand_selfies.csv]

valid_temp_02	unique_temp_02	novel_temp_02	jaccard_distance_02	jaccard_distance_2_02	valid_temp_5	unique_temp_5	novel_temp_5	jaccard_distance_5	jaccard_distance_2_5	valid_temp_08	unique_temp_08	novel_temp_08	jaccard_distance_08	jaccard_distance_2_08	valid_temp_11	unique_temp_11	novel_temp_11	jaccard_distance_11	jaccard_distance_2_11	ppar_um_02	ppar_nm_02	ppar_um_05	ppar_nm_05	ppar_um_08	ppar_nm_08	ppar_um_11	ppar_nm_11	rascore_2	rascore_5	rascore_8	rascore_11	epochs
1.0	1.0	1.0	0.8260588616517314	0.9872118871584855	1.0	0.9966666666666667	0.9966666666666667	0.8525598932642203	0.989831636088779	0.9966666666666667	0.9966666666666667	0.9966666666666667	0.8666908346761063	0.9898302755445613	0.9966666666666667	0.9966666666666667	0.9966666666666667	0.879975182591381	0.9895102339181286	0.15214331169657633	0.01807375010124151	0.1716727364346412	0.017958954625621294	0.1489956251861014	0.009047389999770951	0.15623781676413256	0.024524853801169588	0.05415391023638447	0.04061155775441489	0.05768570054284341	0.0698830409356725	0
1.0	0.9933333333333333	0.9933333333333333	0.8375991070317594	0.9884323213512652	1.0	1.0	1.0	0.8634671022841399	0.9898302755445613	1.0	1.0	1.0	0.8715118855557001	0.9898983027554457	1.0	1.0	1.0	0.8777520922149945	0.9896899911167217	0.09698358151966398	0.003390144283615074	0.16844178748940652	0.015815753910992006	0.16089053803339515	0.01238049428525619	0.14322947105531791	0.0057512409316533035	0.2617584782533236	0.26097711811997526	0.3331519274376417	0.1514971538443556	1
1.0	0.9366666666666666	0.9366666666666666	0.8071431098742393	0.9741892439943186	1.0	1.0	1.0	0.8340644788639168	0.9888470428187599	1.0	1.0	1.0	0.8658869480252434	0.9897966124517351	1.0	1.0	1.0	0.8783285649512695	0.9895803179427799	0.2679085708977013	0.04551547486330095	0.2103367003367003	0.028002244668911335	0.1981951029570077	0.02813852813852814	0.14676508901432914	0.015050316817034143	0.7390010351966874	0.5436363636363636	0.3549096406239263	0.24703436339074636	2
1.0	0.9866666666666667	0.9866666666666667	0.8494400452788243	0.9887736922040268	1.0	1.0	1.0	0.8559499893600622	0.98996632996633	1.0	1.0	1.0	0.8657469323981276	0.9898632371828248	1.0	1.0	1.0	0.8720594305993172	0.9897257872221054	0.1727623456790123	0.017902637485970818	0.20735129068462402	0.022345679012345677	0.15878544899163458	0.016870769551181924	0.1802370432709166	0.017100310914743903	0.5438383838383838	0.524983164983165	0.43633100767121386	0.40051897047478785	3
1.0	0.9666666666666667	0.9666666666666667	0.8180845429081888	0.9837887714234431	1.0	1.0	1.0	0.8442704163288938	0.9894666666666666	1.0	1.0	1.0	0.8565853939451465	0.9897265028460364	1.0	1.0	1.0	0.8699841469240243	0.9896176453037354	0.2774341351660939	0.03825887743413517	0.20333333333333334	0.02333333333333333	0.1870748299319728	0.014739229024943309	0.19145408163265307	0.010370917372797071	0.5953698679688914	0.6333333333333333	0.5272108843537414	0.3571189879460556	4
1.0	0.9933333333333333	0.9933333333333333	0.828074628528984	0.9879376891151548	1.0	1.0	1.0	0.8414486997869299	0.9898996632996632	1.0	1.0	1.0	0.8560655489913946	0.98989898989899	1.0	1.0	1.0	0.8676222108911129	0.98993265993266	0.20547974071783595	0.01683639112210541	0.21510662177328843	0.01895622895622896	0.20202020202020202	0.020202020202020204	0.19020202020202018	0.023490460157126827	0.7409613138184566	0.6723905723905723	0.5286195286195287	0.3892255892255892	5
1.0	0.98	0.98	0.8148915034481607	0.9853957455998272	1.0	1.0	1.0	0.8250551190662728	0.9892666666666666	0.9966666666666667	0.9966666666666667	0.9966666666666667	0.843261203145265	0.9898969072164948	1.0	1.0	1.0	0.8611721808145779	0.9897952099719406	0.24015022675736963	0.04124149659863945	0.28	0.04	0.234524627720504	0.034719358533791524	0.2028928270950853	0.022723907849091948	0.44543650793650796	0.5066666666666667	0.3403780068728522	0.2991312947130325	6
1.0	0.9833333333333334	0.9833333333333334	0.8186406979604971	0.9870081681832948	1.0	1.0	1.0	0.8348041327113692	0.9898996632996634	1.0	1.0	1.0	0.8501128912115434	0.9898983027554457	1.0	1.0	1.0	0.8656694932332711	0.98989898989899	0.22403878417624123	0.02162518657364018	0.21291806958473627	0.023423120089786757	0.21656932133122608	0.029193751574703955	0.20875420875420878	0.017957351290684626	0.7038772605782914	0.7222222222222222	0.6264069264069264	0.47138047138047146	7
1.0	0.9633333333333333	0.9633333333333333	0.8100106773228974	0.9830634985370251	1.0	1.0	1.0	0.8193238065519394	0.9889444154841275	1.0	1.0	1.0	0.8487416234384996	0.9896913591922049	1.0	1.0	1.0	0.862182000554252	0.9898632371828248	0.28112984324164453	0.02546090900128167	0.30068416592226116	0.04820770058865297	0.2462033335671038	0.03170418682937092	0.1937439688986081	0.019150496951184235	0.6432268559597752	0.6600460386174672	0.5998590363980644	0.4894498247075567	8
1.0	0.9166666666666666	0.9166666666666666	0.7939501161126833	0.9846794346644311	1.0	1.0	1.0	0.825991271162669	0.9893548277386661	1.0	1.0	1.0	0.8496815109719579	0.9898983027554457	1.0	1.0	1.0	0.866173279507807	0.9897952099719406	0.20254629629629628	0.030006858710562412	0.26038159371492703	0.03367003367003367	0.23575276575276574	0.025827206303396782	0.21998168561742446	0.026021252334458025	0.7939814814814814	0.7710437710437711	0.5960654160654161	0.45234340742440887	9
1.0	0.9666666666666667	0.9633333333333333	0.7970134672892595	0.984370030522212	1.0	1.0	1.0	0.819278968394789	0.9883251735016202	1.0	1.0	1.0	0.8403326742221044	0.9897993265993267	1.0	1.0	1.0	0.853909696992471	0.9898295671491549	0.2878167641325536	0.0349537037037037	0.2761918504775648	0.042684898875375056	0.19911335578002243	0.029068462401795735	0.17972392886482236	0.02043342936813727	0.7027777777777778	0.6731409331409332	0.6745454545454544	0.4635009892741852	10
1.0	0.9866666666666667	0.9866666666666667	0.7955353336374302	0.9868579653896378	1.0	1.0	1.0	0.8205141731754882	0.9895979729959529	1.0	1.0	1.0	0.8456405402306005	0.9898983027554457	1.0	1.0	1.0	0.8619036153515874	0.9898646327217756	0.24843674843674846	0.033876176733319587	0.248327721661055	0.046958473625140294	0.2413735999450285	0.03478297716392955	0.2128656176275224	0.014624705100895578	0.8101422387136673	0.7854208754208755	0.649330722187865	0.5575826290112005	11
1.0	0.9833333333333334	0.9833333333333334	0.7926908578154136	0.9819988929279343	1.0	1.0	1.0	0.7976163782703111	0.9850666666666666	1.0	1.0	1.0	0.835295097510493	0.9898646396626195	1.0	1.0	1.0	0.8545438601325815	0.9898983027554457	0.32492465772104945	0.05491585236614691	0.30000000000000004	0.044444444444444446	0.2718406285072952	0.03358024691358025	0.2287677225772464	0.021337410385029437	0.6012072784440236	0.6333333333333333	0.6274410774410774	0.46124098124098123	12
1.0	0.9833333333333334	0.9833333333333334	0.8010171554859508	0.9869856701547506	1.0	1.0	1.0	0.811606666134825	0.989462557267805	1.0	1.0	1.0	0.8381614147390151	0.9898302894262491	1.0	1.0	1.0	0.8550270550523164	0.9898288872341351	0.25535929771518745	0.03767137902476248	0.2582766439909297	0.03687074829931973	0.2363973063973064	0.028989898989898993	0.22587461920795252	0.029228108751918277	0.8021106156444503	0.8557142857142858	0.6489898989898991	0.4977372363086649	13
1.0	0.9366666666666665	0.9366666666666665	0.7575653423973607	0.9740601371908576	1.0	1.0	1.0	0.8042042841711022	0.9888	1.0	1.0	1.0	0.8228220806069659	0.9893958906011383	1.0	1.0	1.0	0.8498307193257717	0.9897945300569208	0.43881799424912526	0.07738754961599308	0.3244444444444445	0.04888888888888889	0.27972789115646257	0.040317460317460314	0.2568027210884354	0.03494331065759637	0.8286309062344897	0.7366666666666667	0.6143537414965986	0.46591836734693876	14
1.0	0.9633333333333333	0.9633333333333333	0.7899607847757091	0.9860002389074988	1.0	1.0	1.0	0.8180389005987773	0.9891857905655886	1.0	1.0	1.0	0.8416849026986458	0.989865306122449	1.0	1.0	1.0	0.856382344962006	0.9897952099719406	0.26629842031111156	0.033274011736124466	0.22500561167227837	0.027991021324354663	0.2113151927437642	0.024603174603174603	0.2167537638818935	0.011338813007934266	0.8711749823731907	0.8255555555555555	0.7284353741496599	0.5138147730194857	15
1.0	0.93	0.93	0.7896658986289431	0.9809478011864111	1.0	1.0	1.0	0.7986667715110934	0.9862000000000001	1.0	1.0	1.0	0.8374355938941016	0.989693526609074	1.0	1.0	1.0	0.8481334925031389	0.9898646327217756	0.3359453271571681	0.08321671133882051	0.31555555555555553	0.05333333333333334	0.2632857787496963	0.027190577018755713	0.2564992326897089	0.02472571520190568	0.7368668950537591	0.8133333333333334	0.7014127529591447	0.5405071119356833	16
1.0	0.9766666666666666	0.9766666666666666	0.7785930781678166	0.983950924286412	1.0	1.0	0.9966666666666667	0.816322340396861	0.9897636158187385	1.0	1.0	1.0	0.8381207539656635	0.98993265993266	1.0	1.0	1.0	0.8524745883413823	0.9899319727891157	0.325643760850334	0.04130146180374845	0.27498018736113977	0.043705536086488465	0.25290684624017956	0.02570145903479237	0.2025170068027211	0.014535147392290249	0.7585949409606491	0.7506892049749193	0.7047811447811448	0.47693877551020414	17
1.0	0.9700000000000001	0.9666666666666667	0.7681655092356783	0.9734343309218637	1.0	1.0	1.0	0.7853049673383882	0.9869473795190967	1.0	1.0	0.9966666666666667	0.8176801559944092	0.9886360821072367	1.0	1.0	1.0	0.8463210686173092	0.98996632996633	0.351979686754102	0.08052068555338704	0.3735465768799102	0.08026936026936028	0.2883826931445979	0.039442039442039445	0.24976430976430977	0.02675645342312009	0.7746212821038228	0.7325252525252525	0.6421356421356421	0.5283501683501683	18
1.0	0.9766666666666666	0.9766666666666666	0.7981743398899351	0.9873766083004819	1.0	1.0	1.0	0.8229628382768595	0.9894316430296227	1.0	1.0	1.0	0.8413748572526174	0.98996632996633	1.0	1.0	1.0	0.8574060988403825	0.98989898989899	0.26247584666828655	0.028451756974093745	0.2454769921436588	0.031245791245791247	0.2418742985409652	0.035622895622895626	0.19977553310886645	0.02469135802469136	0.8497691693567981	0.8527946127946128	0.7156902356902357	0.5824915824915825	19
1.0	0.9566666666666667	0.9533333333333333	0.7742538092462271	0.9816518181324231	1.0	1.0	1.0	0.8003239786890569	0.9872461993674114	1.0	1.0	1.0	0.8298818040197319	0.9896302894262491	1.0	1.0	1.0	0.8449146806869011	0.989831636088779	0.39345516731265767	0.09032763707295065	0.3367003367003367	0.04713804713804714	0.24189674523007856	0.033434343434343435	0.25241714194095144	0.02806019377447949	0.7886724348839064	0.7575757575757575	0.6756228956228956	0.5655947227375799	20
1.0	0.9733333333333333	0.9733333333333333	0.7888260886306598	0.9856183226039038	1.0	1.0	1.0	0.8075425102646009	0.9893245383124171	1.0	1.0	1.0	0.8352883572464765	0.98993265993266	1.0	1.0	1.0	0.8558539103800124	0.9897572213361686	0.25132861609103757	0.03564716897791853	0.25499438832772164	0.03464646464646465	0.27179573512906846	0.03919191919191919	0.22024927638962724	0.023899816882273023	0.8453036124922025	0.8624579124579125	0.7451178451178452	0.5671451355661882	21
0.9966666666666667	0.93	0.93	0.7868356128862631	0.9811938446948792	1.0	1.0	1.0	0.7989107326019247	0.9852441655613373	1.0	1.0	1.0	0.8348639224032394	0.9897271969304245	1.0	1.0	1.0	0.8466881600185993	0.9898983027554457	0.3553128326268072	0.07876765299632814	0.33438832772166105	0.0657351290684624	0.23878238163952448	0.036017774113012206	0.23327881994548663	0.025826519159852495	0.8029104591718021	0.7894612794612795	0.712636569779427	0.5052566481137909	22
1.0	0.9533333333333333	0.9500000000000001	0.7904714534014113	0.9856774017525757	1.0	1.0	1.0	0.8070337998286784	0.9895925585824576	1.0	1.0	1.0	0.8307747290432306	0.989831636088779	1.0	1.0	1.0	0.8601876109536906	0.9899319727891157	0.27495219613446215	0.038068937083715414	0.26971941638608304	0.032435465768799104	0.28754025515930276	0.048354062163585974	0.18814058956916102	0.016802721088435373	0.8983323737018319	0.8523232323232323	0.7470858242286814	0.5838095238095239	23
1.0	0.9333333333333332	0.93	0.806763897450931	0.9837174961094975	1.0	0.9966666666666667	0.9966666666666667	0.8109826117621871	0.9875857905655886	1.0	1.0	1.0	0.8304278216765878	0.9894942488861682	1.0	1.0	1.0	0.8502953258770165	0.9898646396626195	0.29052511226275063	0.047883116323329984	0.30210998877665546	0.054792368125701464	0.2487205387205387	0.03677890011223344	0.24488215488215484	0.03245791245791246	0.8356932549511106	0.8353872053872055	0.7391919191919193	0.553973063973064	24
1.0	0.9899999999999999	0.9899999999999999	0.7927130632687254	0.9842349162041999	1.0	1.0	1.0	0.8034242731887261	0.9892666666666666	1.0	1.0	1.0	0.8304955716101748	0.9898666666666666	1.0	1.0	1.0	0.8528735623354163	0.9899319727891157	0.28809284135744617	0.03268654471403613	0.29777777777777775	0.051111111111111114	0.27777777777777773	0.04555555555555555	0.22485260770975057	0.02578231292517007	0.8475129299871568	0.8366666666666666	0.7066666666666667	0.5503401360544218	25
1.0	0.96	0.96	0.7890690490124124	0.9807456121247414	1.0	1.0	1.0	0.7959240793650917	0.9880666666666666	1.0	1.0	1.0	0.8231595551633241	0.9891711509093434	1.0	1.0	1.0	0.8501591288813414	0.98996632996633	0.3396461527984868	0.07885307118514522	0.3655555555555556	0.06444444444444444	0.2919954648526077	0.04473922902494331	0.22857463524130192	0.0345679012345679	0.746959205017731	0.6166666666666667	0.6983673469387756	0.5750841750841752	26
1.0	0.9633333333333333	0.9633333333333333	0.7693988397490025	0.9827721654840441	1.0	1.0	1.0	0.815564636916453	0.9896666666666668	1.0	1.0	1.0	0.8304044869993644	0.9899319727891157	1.0	1.0	1.0	0.8531030288711593	0.98993265993266	0.29976851851851855	0.05334197463877333	0.25333333333333335	0.042222222222222223	0.25097505668934245	0.02469387755102041	0.22150392817059486	0.020134680134680134	0.85751944293724	0.8300000000000001	0.7275510204081632	0.5637037037037037	27
1.0	0.88	0.8766666666666666	0.7946119997357224	0.9786622769250527	1.0	1.0	1.0	0.8076226084680909	0.9878928952827942	1.0	1.0	1.0	0.8259168320506468	0.9897551031144781	1.0	1.0	1.0	0.8415925303631117	0.98989898989899	0.32832379328543015	0.08522307473714123	0.2763973063973064	0.043423120089786764	0.29470117845117844	0.04866301907968575	0.24354657687991024	0.03254769921436588	0.7376811594202898	0.7729292929292928	0.6273274410774411	0.6127946127946128	28
1.0	0.9566666666666667	0.9566666666666667	0.7929228491857003	0.9850741872689927	1.0	1.0	1.0	0.8140380711556778	0.9897333333333332	1.0	1.0	1.0	0.828784773745847	0.9899319727891157	1.0	1.0	1.0	0.8487777785040107	0.9899319727891157	0.24321531989457967	0.03564567915915806	0.2833333333333334	0.03777777777777777	0.24063492063492065	0.03582766439909297	0.22507936507936513	0.030249433106575963	0.8889610528209491	0.82	0.7852380952380953	0.6007482993197278	29
1.0	0.9633333333333334	0.9633333333333334	0.796893354314145	0.9844944723545801	1.0	1.0	1.0	0.8019749612194071	0.9881848951825628	1.0	1.0	1.0	0.8375773426450208	0.9897333333333332	1.0	1.0	1.0	0.8513723022369829	0.9898996632996634	0.3208316397541539	0.05357868676791191	0.3236507936507937	0.06049886621315193	0.23666666666666666	0.03333333333333333	0.22738496071829406	0.03232323232323232	0.78143590880538	0.8150340136054423	0.7133333333333333	0.6287542087542087	30
1.0	0.9433333333333334	0.94	0.7794099260183281	0.9826060137615245	1.0	1.0	1.0	0.8088498208311597	0.9895939121858314	1.0	1.0	1.0	0.8345128468152238	0.9898646396626195	1.0	1.0	1.0	0.8464249285326355	0.98993265993266	0.25877784055975545	0.05990185444972679	0.3156341189674523	0.058193041526374854	0.271986531986532	0.04033670033670034	0.22483726150392822	0.027968574635241304	0.8662151235289534	0.8321548821548821	0.7514141414141414	0.5603703703703703	31
1.0	0.9566666666666667	0.9566666666666667	0.7907924165176433	0.9824131772780528	1.0	0.9966666666666667	0.9966666666666667	0.788114037949759	0.9871365506921063	1.0	1.0	1.0	0.829505522236484	0.9899319727891157	1.0	1.0	1.0	0.8465732549465622	0.98996632996633	0.3656594692844563	0.06978253926107218	0.3635578002244669	0.06131313131313131	0.30873015873015874	0.04029478458049887	0.24407407407407408	0.03794612794612794	0.7833804735572204	0.8228619528619529	0.7350340136054422	0.5486531986531987	32
1.0	0.9400000000000001	0.9400000000000001	0.7842378052253726	0.9821599905322383	1.0	1.0	1.0	0.8052936957945782	0.9893635738831614	1.0	1.0	1.0	0.820725041773561	0.9898659932659933	1.0	1.0	1.0	0.8547411160675104	0.98993265993266	0.25409345362787333	0.043502482810763486	0.27893470790378005	0.04239404352806415	0.3054657687991021	0.040291806958473626	0.24716049382716046	0.03129068462401796	0.9001938090730907	0.8452233676975944	0.7482491582491583	0.5369360269360269	33
1.0	0.9466666666666667	0.9466666666666667	0.7891424389603047	0.9772349152714207	1.0	1.0	1.0	0.7894327800231897	0.9852666666666666	1.0	1.0	1.0	0.8226241015405794	0.9895299038494915	0.9966666666666667	0.9966666666666667	0.9966666666666667	0.8433274028814944	0.9897945300569208	0.38441790054332053	0.09926174774998964	0.37222222222222223	0.08	0.29811158549990163	0.05757841878116792	0.2706349206349207	0.037210884353741494	0.7728794647336713	0.8033333333333332	0.7220104828352252	0.5395238095238095	34
1.0	0.9633333333333333	0.9633333333333333	0.7877959492402534	0.9844742770006913	1.0	1.0	1.0	0.7994436922915472	0.9885333333333334	1.0	1.0	1.0	0.8263447701873422	0.9897958906011383	1.0	1.0	1.0	0.8506499677833229	0.9899999999999999	0.2810253223172723	0.0533095403475421	0.31555555555555553	0.05777777777777778	0.3052154195011338	0.06036281179138322	0.2288888888888889	0.02666666666666667	0.8567790207404157	0.85	0.7516326530612245	0.5933333333333333	35
1.0	0.93	0.9233333333333333	0.7704946369640623	0.9765115378636895	1.0	1.0	1.0	0.8032744571090403	0.9884113389790157	1.0	1.0	1.0	0.8124065589040318	0.989326475079828	1.0	1.0	1.0	0.840156682333066	0.9898288872341351	0.43459702378912984	0.0930751133495506	0.32118967452300784	0.06800224466891135	0.3195918367346939	0.049206349206349205	0.28033051604480175	0.0426173297601869	0.640249083496077	0.7792592592592592	0.6980272108843537	0.596204219061362	36
1.0	0.9933333333333333	0.9933333333333333	0.7916977658333634	0.9876740315677796	1.0	1.0	1.0	0.8059204699586268	0.9894666666666666	1.0	1.0	1.0	0.8246144826810583	0.98996632996633	1.0	1.0	1.0	0.8475696672136953	0.98993265993266	0.28701985844842987	0.05402093497331593	0.28	0.03777777777777778	0.2954769921436588	0.03790123456790124	0.2370707070707071	0.026823793490460157	0.8816738816738816	0.8633333333333333	0.7524579124579125	0.670942760942761	37
1.0	0.9700000000000001	0.9633333333333333	0.7914003725887345	0.9825342279617845	1.0	0.9966666666666667	0.9933333333333333	0.7860768557758894	0.9850130778842149	1.0	1.0	1.0	0.8119007739252583	0.9894262286161277	1.0	1.0	1.0	0.8438774098477314	0.989831636088779	0.33385522337590007	0.06225757846998448	0.3402721088435374	0.07158730158730159	0.30003367003367004	0.04912457912457912	0.22250876108018966	0.033740580407247076	0.7916398138202649	0.7451700680272109	0.7387542087542087	0.5790950319521748	38
1.0	0.9700000000000001	0.9700000000000001	0.7825923240847946	0.9864904387623611	1.0	1.0	1.0	0.8232338367754718	0.9895903928918507	1.0	1.0	1.0	0.8335456992024634	0.9897313063292862	1.0	1.0	1.0	0.853404746613761	0.9898611111111112	0.2975593031661037	0.04585677112354631	0.2315873015873016	0.02680272108843537	0.2560942760942761	0.03909090909090909	0.20574074074074078	0.02800925925925926	0.9033978782215352	0.8423809523809523	0.7818518518518518	0.6990277777777778	39
1.0	0.9666666666666667	0.9633333333333333	0.7811546290768424	0.9826862828812692	1.0	1.0	1.0	0.8027503106069952	0.9886901880760467	1.0	1.0	1.0	0.835491644293611	0.9897285991225385	1.0	1.0	1.0	0.8497549004332884	0.9899319727891157	0.34468425296320665	0.08020383977967878	0.35221099887766555	0.08696969696969697	0.2641189674523008	0.04252525252525252	0.23140589569161	0.026870748299319725	0.8464293765689357	0.7958585858585859	0.7045791245791246	0.6610884353741496	40
1.0	0.9466666666666667	0.9466666666666667	0.790592858995591	0.9852345420972334	1.0	1.0	1.0	0.8158347260047508	0.9894302405498282	1.0	1.0	1.0	0.8348768265535896	0.9898646396626195	1.0	1.0	1.0	0.85365572351458	0.9898639455782313	0.34487635762497004	0.07463939425086512	0.26355097365406643	0.04256586483390607	0.22138047138047137	0.027912457912457916	0.20952380952380953	0.023673469387755105	0.859090733888375	0.8755326460481099	0.7720202020202019	0.6550340136054421	41
1.0	0.9766666666666666	0.9766666666666666	0.7879690779446524	0.9804420938731274	1.0	0.9966666666666667	0.9966666666666667	0.7997638545784093	0.9886194605992585	1.0	1.0	1.0	0.8261034536295883	0.9897333333333332	0.9966666666666667	0.9966666666666667	0.9966666666666667	0.8534435325199109	0.9898632371828248	0.36526638146667606	0.08211188255370877	0.3421324354657688	0.05790123456790123	0.2711111111111111	0.031111111111111114	0.22282573732745556	0.027146377868027354	0.7396731888631741	0.7892592592592592	0.7200000000000001	0.6346978374813427	42
1.0	0.9666666666666667	0.9633333333333333	0.7976442158861393	0.9871905044692033	1.0	1.0	1.0	0.8152792380998438	0.9894969560929155	1.0	1.0	1.0	0.834883679871279	0.9899999999999999	1.0	1.0	1.0	0.8503445241543256	0.98996632996633	0.26601894555977573	0.042815407648560115	0.28080808080808084	0.044523007856341196	0.24222222222222223	0.03222222222222223	0.22401795735129068	0.02004489337822671	0.8818630554048351	0.8294612794612796	0.8000000000000002	0.6822895622895624	43
1.0	0.98	0.9733333333333333	0.7965050341288252	0.9827752154654922	1.0	1.0	0.9899999999999999	0.7942406119012992	0.9873823649446702	1.0	1.0	1.0	0.8188313689748895	0.9896632860592457	1.0	1.0	1.0	0.8454256329854738	0.9898288800056104	0.3566604620084002	0.08427596410843834	0.3715666872809729	0.06508852699328889	0.3097979797979798	0.04810325476992144	0.2405453865394955	0.026023564064801177	0.7715850515463917	0.8383034425891568	0.7080134680134679	0.6102321340907496	44
1.0	0.9566666666666667	0.9566666666666667	0.7766828380069835	0.9844705910668502	1.0	1.0	1.0	0.8075597706310326	0.9887072330973204	1.0	1.0	1.0	0.8339178218454926	0.9897986394557824	1.0	1.0	1.0	0.8540670034460135	0.9897930839002268	0.3390700741031492	0.0664799015891707	0.2799092970521542	0.05145124716553288	0.2731065759637188	0.036870748299319724	0.2156698790627362	0.026176303854875283	0.8462489850421183	0.8859863945578231	0.7685034013605442	0.6178939909297052	45
1.0	0.9633333333333333	0.9633333333333333	0.7985386049844081	0.9821078808717646	1.0	0.9966666666666667	0.9966666666666667	0.8122694221061781	0.9883609155528347	1.0	1.0	1.0	0.8290579875790186	0.9897649763629562	1.0	1.0	1.0	0.8494893639525828	0.9898295671491549	0.3190018697537495	0.05976598241635835	0.3109427609427609	0.056823793490460156	0.28545454545454546	0.04013468013468013	0.22143543105742416	0.028197206891364967	0.7964651211361738	0.8127272727272729	0.7057575757575757	0.6368843069873997	46
1.0	0.9533333333333333	0.9533333333333333	0.7889086132076272	0.9855187024073203	1.0	1.0	1.0	0.804018563619782	0.9890666666666666	1.0	1.0	1.0	0.8321072676898016	0.9894508014125588	1.0	1.0	1.0	0.8519751252519017	0.9898632371828248	0.26487992540011174	0.03491221367774163	0.31777777777777777	0.044444444444444446	0.2688918972080484	0.029116132690015856	0.22797736818355374	0.026950721418075366	0.9059727151730258	0.8466666666666667	0.7775403519733416	0.5842896317123121	47
1.0	0.9533333333333333	0.9499999999999998	0.774903471920228	0.9799174350359955	1.0	1.0	1.0	0.7965541305052021	0.9876666666666667	1.0	1.0	1.0	0.8202288748659159	0.9895999999999999	1.0	1.0	1.0	0.8462098576456988	0.9897944444444443	0.43313513543261156	0.09539954448288901	0.3277777777777778	0.07555555555555556	0.33888888888888885	0.04888888888888889	0.2508333333333333	0.03606481481481481	0.8026586506976235	0.82	0.7200000000000001	0.5780555555555554	48
1.0	0.9899999999999999	0.9866666666666667	0.7868116529112159	0.9846067937727346	1.0	1.0	1.0	0.8040781391929773	0.989087480869299	1.0	1.0	1.0	0.8307285311132887	0.9897663299663298	1.0	1.0	1.0	0.8460828646620276	0.98993265993266	0.4069266430582091	0.0849120515296264	0.28992143658810327	0.045746352413019074	0.3	0.0378675645342312	0.2392480359147026	0.030190796857463523	0.8910455987039198	0.8730976430976432	0.7756228956228955	0.6173400673400673	49
1.0	0.9733333333333333	0.9733333333333333	0.7906921601709387	0.9821824117148097	1.0	1.0	1.0	0.8023062637492494	0.9885999999999999	1.0	1.0	1.0	0.828786702326393	0.989626908818828	1.0	1.0	1.0	0.8473614971305526	0.98989898989899	0.348364288441608	0.08368374554862036	0.33	0.06333333333333334	0.26936026936026936	0.04040404040404041	0.28170594837261503	0.026936026936026935	0.7973114933258527	0.8099999999999999	0.8114478114478114	0.5858585858585857	50
1.0	0.9400000000000001	0.9366666666666665	0.790827462143171	0.9832153483123012	1.0	1.0	1.0	0.8043823028635058	0.9896666666666668	1.0	1.0	1.0	0.831223513817649	0.9898646327217756	1.0	1.0	1.0	0.8404724788557584	0.9899319727891157	0.30129954515919427	0.06237816764132553	0.3688888888888889	0.05888888888888888	0.2601410934744268	0.0292723149866007	0.3021541950113379	0.03809523809523809	0.8606237816764133	0.8233333333333333	0.8210334638906067	0.5968707482993197	51
1.0	0.9466666666666667	0.9433333333333334	0.801162979691905	0.9833796936614014	1.0	1.0	1.0	0.8047631411278737	0.9884362070509257	1.0	1.0	1.0	0.815973393638528	0.9892275822195015	1.0	1.0	1.0	0.8419013110697927	0.9897952099719406	0.3080832057459058	0.08309315301333925	0.33542912114340684	0.04395428204952015	0.3033557800224467	0.051324354657688	0.27881640350957976	0.03508080312204023	0.814824186399207	0.8175977461691747	0.738922558922559	0.598542405611625	52
1.0	0.9700000000000001	0.9666666666666667	0.7875169532477354	0.9836095317084199	1.0	1.0	1.0	0.8011206544236366	0.9893568547427133	1.0	1.0	1.0	0.8263227396440821	0.9897319727891157	1.0	1.0	1.0	0.8463360662939402	0.98993265993266	0.34481892486467425	0.060988232391735675	0.32571268237934903	0.04463524130190797	0.27614512471655334	0.04580498866213153	0.26964085297418633	0.030235690235690237	0.8686958442073912	0.8962962962962964	0.7554421768707483	0.5837373737373738	53
1.0	0.96	0.96	0.7792751738118521	0.9785910726179843	1.0	1.0	0.9966666666666667	0.7992347252017765	0.9875514403292182	1.0	1.0	0.9899999999999999	0.8218819054450511	0.9895917812022769	1.0	1.0	1.0	0.8555149274820874	0.98993265993266	0.46144689681192225	0.13130604288499023	0.3276767676767677	0.06683501683501684	0.29492063492063497	0.048344671201814064	0.21031425364758696	0.02346801346801347	0.6959328428598378	0.8426599326599327	0.7502040816326531	0.6644444444444444	54
1.0	0.9766666666666666	0.9733333333333333	0.8061529631590784	0.9865598602684814	1.0	1.0	1.0	0.8032414074456934	0.9883709009284768	0.9966666666666667	0.9966666666666667	0.9966666666666667	0.8358903236575861	0.98972579445063	1.0	1.0	1.0	0.8480913159750102	0.98996632996633	0.271779373261332	0.05848255682570852	0.31224466891133557	0.06604938271604939	0.24801690609250746	0.020351609698688735	0.231952861952862	0.0301010101010101	0.872950125067209	0.8521548821548822	0.7686911898988482	0.5853198653198652	55
1.0	0.9533333333333335	0.9499999999999998	0.7874131749815261	0.9774896401731187	1.0	1.0	1.0	0.7972836557577936	0.9879001734516887	1.0	1.0	1.0	0.8259400585799126	0.9898316430296227	1.0	1.0	1.0	0.8470961604893251	0.98996632996633	0.37027417027417026	0.0912087262964456	0.33241301907968573	0.07730639730639731	0.25529741863075195	0.033423120089786755	0.21737373737373736	0.025600448933782268	0.7837604890236469	0.8623905723905724	0.7795286195286195	0.6087542087542088	56
1.0	0.9866666666666667	0.9866666666666667	0.7784972358719058	0.9837350115703111	1.0	1.0	1.0	0.7918424111946362	0.9890827466585043	1.0	1.0	1.0	0.8366025849252151	0.9898983027554457	1.0	1.0	1.0	0.8476347868771121	0.9898288800056104	0.43911447740608267	0.08653014470392968	0.37261503928170603	0.06846240179573514	0.2271703428846286	0.031540804874138205	0.2546078500128574	0.029482665918601117	0.8532155130093274	0.8114478114478115	0.7572184429327287	0.6401641068798654	57
1.0	0.9899999999999999	0.9899999999999999	0.7931997605921048	0.9852505119212102	1.0	1.0	0.9966666666666667	0.8031953162084052	0.9888181069958847	1.0	1.0	1.0	0.8207077180492618	0.9898983027554457	1.0	1.0	1.0	0.8453467272280216	0.9898983027554457	0.3167697594501718	0.09557846506300115	0.36907968574635247	0.07359147025813693	0.333198195102957	0.05158592730021302	0.23778098444765108	0.035905311619597334	0.8723024054982819	0.8026262626262626	0.7110616367759225	0.6129760186903045	58
1.0	0.9700000000000001	0.9666666666666667	0.7875645571852949	0.9827974727088525	1.0	1.0	1.0	0.8128796948592282	0.9892	1.0	1.0	1.0	0.8233366684392317	0.9895285991225385	1.0	1.0	1.0	0.847770595574375	0.9898983027554457	0.3206853760977472	0.07844119893088965	0.29222222222222227	0.045555555555555564	0.3051515151515151	0.04248035914702581	0.27845049130763416	0.0359628026294693	0.8893184421534936	0.84	0.8186195286195286	0.6767099567099567	59
1.0	0.9633333333333333	0.9566666666666667	0.7877490611032965	0.9810005722914742	1.0	1.0	0.9966666666666667	0.8158220474857915	0.9887191238989219	1.0	1.0	1.0	0.8261460276985941	0.9898996632996632	1.0	1.0	1.0	0.851751792408909	0.9899999999999999	0.400791910331384	0.08244395711500975	0.3176206509539843	0.06488215488215489	0.29870931537598205	0.04679012345679012	0.22444444444444445	0.023333333333333334	0.7979897660818712	0.775151515151515	0.6923569023569024	0.61	60
1.0	0.9333333333333332	0.93	0.7813444490654223	0.9822251494793705	1.0	1.0	1.0	0.8050916740583259	0.9895999999999999	1.0	1.0	1.0	0.8279484139922478	0.9897938144329897	0.9966666666666667	0.9966666666666667	0.9966666666666667	0.8423248529322486	0.98993265993266	0.3320776339209519	0.07867294848861668	0.33	0.05333333333333332	0.29394043528064145	0.04415807560137457	0.22718294051627386	0.0235016835016835	0.8354454685099846	0.8333333333333334	0.7450515463917525	0.6608080808080808	61
1.0	0.9466666666666667	0.9433333333333334	0.7954456403097118	0.981289258116937	1.0	0.9966666666666667	0.9933333333333333	0.7992805429516059	0.9879294841991193	1.0	1.0	1.0	0.8305375036667998	0.989865306122449	1.0	1.0	1.0	0.8495168898849718	0.9899319727891157	0.36001779811848467	0.10425883549453342	0.36250647060170865	0.07073478549669025	0.257233560090703	0.03795918367346939	0.2292063492063492	0.027913832199546487	0.7972540045766591	0.7778643578643578	0.731360544217687	0.6412244897959184	62
1.0	0.94	0.94	0.7861246377050358	0.9852065023959833	1.0	1.0	1.0	0.7999558922168806	0.9886666666666666	1.0	1.0	1.0	0.837497446651296	0.9899333333333334	1.0	1.0	1.0	0.843448596000444	0.9898611111111112	0.37382242995710063	0.07968012074589803	0.2988888888888889	0.04888888888888889	0.2511111111111111	0.01888888888888889	0.2636111111111111	0.03273148148148148	0.8682003343233199	0.8666666666666667	0.7833333333333333	0.5647222222222221	63
1.0	0.9566666666666667	0.9499999999999998	0.7986412253844287	0.9820806764236124	1.0	1.0	0.9966666666666667	0.7979690800563151	0.9884275822195013	1.0	1.0	0.9966666666666667	0.8313828884253707	0.9898659932659933	1.0	1.0	1.0	0.8498870600561047	0.9899319727891157	0.2887520218987184	0.05986064451909917	0.36802469135802474	0.07140291806958474	0.24158249158249157	0.03694725028058362	0.2012471655328798	0.02240362811791383	0.8134751773049645	0.7926262626262627	0.7684511784511785	0.6239455782312925	64
1.0	0.9433333333333334	0.94	0.7896439902200432	0.9832428856987985	1.0	1.0	1.0	0.8074631930874472	0.9897292239344718	1.0	1.0	1.0	0.8189072162134016	0.9896996632996632	1.0	1.0	1.0	0.84518648598571	0.9897636227595824	0.28820493054979585	0.05861485561632415	0.3056235827664399	0.05371882086167801	0.3433670033670034	0.05685746352413019	0.23089786756453426	0.030145903479236808	0.8361337841376092	0.838843537414966	0.7224242424242423	0.6853872053872054	65
1.0	0.9666666666666667	0.96	0.8010496630072077	0.9843330874265527	1.0	1.0	0.9966666666666667	0.7998136953990143	0.987768193721729	1.0	1.0	0.9933333333333333	0.8183725440954425	0.9891807857837013	1.0	1.0	1.0	0.8490847566700296	0.9898302755445613	0.3356009070294785	0.08333333333333333	0.36039281705948367	0.06942760942760944	0.3545804988662131	0.05739229024943312	0.18184108660299136	0.025951121189216428	0.7973972197574682	0.8120875420875421	0.7097959183673469	0.6641929499072355	66
1.0	0.9500000000000001	0.9500000000000001	0.7961539518952766	0.9874547279425254	1.0	1.0	1.0	0.8098676085260076	0.9893622691562084	1.0	1.0	1.0	0.8224647678993683	0.9898666666666666	1.0	1.0	1.0	0.8490945664893346	0.98993265993266	0.352107093646762	0.06994195843086475	0.3303254769921436	0.054713804713804715	0.2888888888888889	0.03222222222222222	0.22141414141414142	0.02797979797979798	0.8388443772100205	0.8595622895622895	0.75	0.650976430976431	67
1.0	0.9766666666666666	0.9733333333333333	0.7844796159759874	0.980725924865411	1.0	1.0	0.9966666666666667	0.7904855668557617	0.9873367207201174	1.0	1.0	1.0	0.8299605266657878	0.9896262286161276	0.9966666666666667	0.9966666666666667	0.9966666666666667	0.8448616446737379	0.9898983027554457	0.43275226757369617	0.10352891156462585	0.3469845850798232	0.0642593737831833	0.2932884399551066	0.04460157126823794	0.27485535628392777	0.03815089672232529	0.7517006802721088	0.8141620284477428	0.7024579124579123	0.5997423211708925	68
1.0	0.94	0.94	0.7870024813742158	0.9838244646586264	1.0	1.0	1.0	0.8022659536262996	0.9891154796612524	1.0	1.0	1.0	0.8306696212799949	0.9898646396626195	1.0	1.0	1.0	0.8406382010756351	0.9898646327217756	0.3621721571247473	0.06704611642169458	0.35247165532879826	0.06276643990929705	0.3097530864197531	0.044691358024691354	0.2590302114111638	0.04168670835337502	0.855088524000411	0.828843537414966	0.7786531986531987	0.651893080464509	69
1.0	0.94	0.9333333333333335	0.7882209501770472	0.9789157652800803	1.0	0.9966666666666667	0.9966666666666667	0.8046521394819958	0.9885652713346561	1.0	1.0	1.0	0.8252574426998458	0.9898653061224488	1.0	1.0	1.0	0.8492512809947567	0.9898302755445613	0.35371043233946464	0.08092415350479866	0.32309489452346596	0.0698481412767127	0.3259183673469388	0.046825396825396826	0.24981103552532125	0.027107812822098537	0.7511373035566584	0.8345358345358346	0.7589795918367347	0.6067133924276781	70
1.0	0.9266666666666666	0.9266666666666666	0.8011387720407376	0.9848825369871932	1.0	1.0	1.0	0.8134908968756571	0.9895999999999999	1.0	1.0	1.0	0.8251479612596153	0.9896288872341351	1.0	1.0	1.0	0.8472318367710665	0.9898295671491549	0.3255783953239257	0.06530629173406328	0.2855555555555556	0.045555555555555564	0.3115643968024921	0.04372844087129802	0.24210026959167855	0.03513948187487706	0.8237715222269418	0.8133333333333334	0.7643269428983714	0.6472630080877505	71
1.0	0.9500000000000001	0.9466666666666667	0.7882161511156333	0.9812237297011935	1.0	1.0	1.0	0.8121501933182772	0.9879333333333333	1.0	1.0	0.9966666666666667	0.8204968162398018	0.9894969560929158	1.0	1.0	1.0	0.8502269883431947	0.98996632996633	0.3451861498846071	0.08399722675418929	0.32	0.052222222222222225	0.3109427609427609	0.045679012345679004	0.26087542087542087	0.021189674523007854	0.7867812856793023	0.8300000000000001	0.7156565656565657	0.5952861952861953	72
1.0	0.9433333333333334	0.9333333333333332	0.7915409213550543	0.9851366589264204	1.0	1.0	0.9966666666666667	0.8161974616696367	0.9893931417464944	1.0	1.0	1.0	0.8275146382575095	0.9895853925407271	1.0	1.0	1.0	0.8417809774447781	0.9899319727891157	0.35920117675966967	0.06780561474136083	0.3050113378684807	0.053514739229024944	0.2753577441077441	0.032968574635241304	0.22882086167800453	0.02453514739229025	0.8203522873770983	0.8389115646258505	0.7618897306397306	0.6678231292517007	73
1.0	0.9866666666666667	0.9833333333333334	0.7998950761897016	0.9825920933175967	1.0	1.0	0.9933333333333333	0.8019265957426963	0.988435068721366	1.0	1.0	1.0	0.8253219953573853	0.989460578852498	1.0	1.0	1.0	0.8517177765007503	0.9898983027554457	0.34441124903569675	0.0756277906351544	0.37442176870748295	0.08272108843537414	0.28858585858585856	0.057025813692480366	0.24171396504729836	0.03259465402322545	0.8198141524651098	0.775374149659864	0.7451515151515151	0.6396749811035526	74
1.0	0.9400000000000001	0.9366666666666666	0.7801377745983483	0.9811024992221796	1.0	0.9966666666666667	0.9966666666666667	0.8121103894666982	0.9888928952827943	1.0	1.0	1.0	0.8252770861094637	0.9898969072164948	1.0	1.0	1.0	0.8500403262260491	0.98993265993266	0.3284881746579469	0.07357400287006911	0.289685746352413	0.048967452300785634	0.3246162657502864	0.051592210767468505	0.2605611672278339	0.030190796857463523	0.8229517894114168	0.8428619528619529	0.7236769759450171	0.640942760942761	75
1.0	0.9466666666666667	0.9433333333333334	0.7805111484039049	0.9830100753310832	1.0	1.0	1.0	0.8108492758566986	0.9887568547427134	1.0	1.0	1.0	0.824517099051547	0.9896275336307613	1.0	1.0	1.0	0.8551273597889915	0.9898983027554457	0.38426786979783717	0.09197137153707581	0.3132772166105499	0.06463524130190797	0.25717835955931195	0.03371767562243753	0.2478723745390412	0.022414164318926223	0.7963581479137251	0.836127946127946	0.7742925857211572	0.6465079365079366	76
1.0	0.9133333333333334	0.9066666666666667	0.7946772612258973	0.9830124732273328	1.0	1.0	1.0	0.8154597101290371	0.9890666666666666	1.0	1.0	1.0	0.8284706544005832	0.9899999999999999	1.0	1.0	1.0	0.8487717917896367	0.9898302755445613	0.37287006448734	0.0847399454448619	0.28	0.04111111111111111	0.2711111111111111	0.04	0.24629515105705582	0.029318124556219793	0.8389040031092111	0.8633333333333333	0.77	0.6134817563388992	77
1.0	0.9533333333333333	0.9500000000000001	0.795084843809505	0.9818691527952811	1.0	1.0	0.9966666666666667	0.8042148489982234	0.9882362139917694	0.9966666666666667	0.9966666666666667	0.9966666666666667	0.8148876230549944	0.9892187871985851	1.0	1.0	1.0	0.84112600249148	0.98993265993266	0.3831521739130435	0.0925925925925926	0.29085297418630757	0.0492929292929293	0.3322109988776656	0.06397306397306397	0.2864197530864197	0.03694725028058362	0.7958937198067634	0.8322222222222222	0.744107744107744	0.6473063973063974	78
1.0	0.9633333333333333	0.96	0.7788182833713172	0.9848872151039799	1.0	0.9966666666666667	0.9966666666666667	0.8010231901238652	0.9889958906011383	1.0	1.0	1.0	0.8252958345576338	0.9896598084131613	1.0	1.0	1.0	0.8479275594595209	0.9899319727891157	0.3388748911285306	0.07050127535149932	0.3673922902494331	0.07360544217687075	0.2692517006802721	0.039070294784580496	0.2483219954648526	0.030226757369614513	0.8555003421674754	0.8492517006802721	0.8053061224489797	0.6244217687074829	79
1.0	0.9733333333333333	0.9733333333333333	0.7939084029609521	0.9827351851851852	1.0	1.0	1.0	0.8159194749029893	0.989359555008617	1.0	1.0	1.0	0.8286371007218237	0.9898329966329967	1.0	1.0	1.0	0.8528405336827353	0.9898646327217756	0.37074074074074065	0.0638425925925926	0.32879956022813167	0.04930690121166312	0.26732884399551066	0.044523007856341196	0.24668453239881813	0.028172885315742458	0.8041666666666667	0.8452099223527795	0.7426936026936026	0.5977461691747407	80
1.0	0.96	0.96	0.7919270767445729	0.9838163781007084	1.0	1.0	1.0	0.8087100595700883	0.9889430618807536	1.0	1.0	1.0	0.8247057924364256	0.9895582083460871	1.0	1.0	1.0	0.8479829755252665	0.98993265993266	0.3229689334362587	0.08535213730882424	0.30962733915114865	0.04486291486291486	0.3254769921436588	0.055757575757575756	0.20254769921436588	0.020157126823793493	0.8677359241568968	0.8082361025218168	0.7792592592592592	0.6475757575757576	81
1.0	0.9766666666666666	0.9700000000000001	0.7941671727761247	0.9817391119564404	1.0	1.0	1.0	0.81307548536259	0.9892289358228751	1.0	1.0	1.0	0.8326140930544955	0.9895939121858314	1.0	1.0	1.0	0.8464147141725858	0.9898983027554457	0.36575267277586865	0.0737996372661321	0.3077665544332211	0.05127946127946128	0.27086419753086416	0.04591470258136925	0.2638578529054719	0.03599647266313933	0.8237399770904924	0.8293602693602694	0.7179461279461279	0.6398776884491171	82
1.0	0.9700000000000001	0.9666666666666668	0.7822734968714956	0.9849287576669109	1.0	0.9966666666666667	0.9966666666666667	0.8180293094309671	0.9892493211392343	1.0	1.0	1.0	0.8283852785305307	0.9897319727891157	1.0	1.0	1.0	0.8473452474178895	0.9897959183673469	0.3650596755718139	0.07661308797989876	0.29081513878764736	0.056558482881506944	0.30836734693877554	0.039024943310657596	0.2267573696145125	0.03968253968253968	0.8489513357720874	0.8276413620743517	0.7854421768707484	0.5986394557823128	83
1.0	0.9499999999999998	0.9466666666666667	0.7765661252525815	0.9782657699740046	1.0	0.9966666666666667	0.9933333333333333	0.799462016361154	0.9874323718918884	1.0	1.0	1.0	0.8346062415874987	0.9891636158187384	1.0	1.0	1.0	0.8515352365639117	0.98996632996633	0.4125668781883787	0.10851063829787233	0.3454314116218879	0.054884674408483936	0.2434373210563687	0.03031585698252365	0.24647586980920314	0.024545454545454547	0.7558790593505039	0.8016408987837559	0.7914024599738886	0.6386531986531986	84
1.0	0.9199999999999999	0.9199999999999999	0.7853006475799025	0.9818296917566416	1.0	1.0	1.0	0.7964663944120284	0.9888401429173582	1.0	1.0	1.0	0.8286872159751969	0.9898329966329967	1.0	1.0	1.0	0.8454931703995928	0.9899319727891157	0.4013593919952805	0.09889409693416663	0.3908472479901051	0.07658214801071944	0.28886644219977553	0.047957351290684624	0.23700680272108846	0.03918367346938775	0.7747203556219237	0.8175290318147462	0.7590909090909091	0.6312244897959184	85
1.0	0.9766666666666666	0.9700000000000001	0.7720312042120199	0.981031037681707	1.0	0.9966666666666667	0.9966666666666667	0.8086794814389231	0.9885315142649889	1.0	1.0	1.0	0.82463639822761	0.9895299527259124	1.0	1.0	1.0	0.8502634944067745	0.98993265993266	0.40812232471212395	0.10865939189324973	0.2748793779721615	0.052067062376340734	0.2618406285072951	0.03691358024691358	0.21584736251402917	0.026857463524130192	0.7223861307047686	0.8404318095039743	0.7180808080808081	0.6208417508417509	86
1.0	0.9400000000000001	0.9366666666666665	0.7830172368824287	0.9801429603222878	1.0	1.0	0.9966666666666667	0.8113651115287945	0.9893245383124171	1.0	1.0	1.0	0.8329296664890542	0.9898983027554457	1.0	1.0	1.0	0.8485710723329474	0.98993265993266	0.3160942438972561	0.07368449013201582	0.31089786756453425	0.05032547699214366	0.26703176893653086	0.03698206555349413	0.2126374859708193	0.026801346801346798	0.8313411427205355	0.8222895622895624	0.8249371263656978	0.6076094276094276	87
1.0	0.9533333333333333	0.9466666666666667	0.7945165330943768	0.9811257364483413	1.0	1.0	1.0	0.81815284347331	0.989	1.0	1.0	1.0	0.8360085902447646	0.9898653061224488	1.0	1.0	1.0	0.8458663508955215	0.98993265993266	0.344454217809481	0.0906549225628173	0.27	0.04777777777777778	0.24603174603174605	0.04140589569160998	0.2458585858585859	0.03685746352413019	0.7742661943319838	0.8466666666666667	0.7477551020408163	0.6611111111111111	88
1.0	0.9666666666666667	0.9633333333333333	0.788093169701229	0.9852436091035769	1.0	1.0	1.0	0.8075689686887036	0.9888969491520717	1.0	1.0	1.0	0.8339823613894891	0.9898653061224488	1.0	1.0	1.0	0.849278093078552	0.9898983027554457	0.32061378388697975	0.06574551355479191	0.30639318353604067	0.05389793627888867	0.24378684807256237	0.0436281179138322	0.23702100368767035	0.03147346480679814	0.8823024054982818	0.8417061774204632	0.7553061224489795	0.6296729196729197	89
1.0	0.9533333333333335	0.9433333333333334	0.7814855232655843	0.9789930182535272	1.0	1.0	1.0	0.8184032954167071	0.9895999999999999	1.0	1.0	1.0	0.8282663886522847	0.9898316430296229	1.0	1.0	1.0	0.8484419420037025	0.9898288872341351	0.3780977624949256	0.10515079876782003	0.3222222222222222	0.051111111111111114	0.2975308641975309	0.04237934904601571	0.24595478595478593	0.026903960237293568	0.7888315781932803	0.8233333333333334	0.7522895622895623	0.5755603655603656	90
1.0	0.9333333333333332	0.9333333333333332	0.7911143909165	0.9839505157759438	1.0	0.9966666666666667	0.9966666666666667	0.8169861089659117	0.9894983096962896	1.0	1.0	1.0	0.8249398966632829	0.9898302824854052	1.0	1.0	1.0	0.8564451146199548	0.98996632996633	0.3338657295828391	0.056810015083407134	0.2664309764309764	0.043434343434343436	0.31065759637188206	0.035894088275040655	0.2138945005611672	0.032356902356902355	0.8200528355186213	0.8662626262626262	0.7609283309283309	0.6753198653198652	91
1.0	0.9366666666666666	0.9366666666666666	0.7985622144783262	0.9824754413143791	1.0	1.0	1.0	0.8034692359819017	0.9892	1.0	1.0	1.0	0.8328880547848235	0.9898288872341351	1.0	1.0	1.0	0.8391817494954793	0.9898646396626195	0.35739946945620704	0.09208831620179136	0.3688888888888889	0.07333333333333335	0.2683139787901693	0.026960993151469343	0.25721661054994394	0.030168350168350167	0.8069120792525047	0.7866666666666666	0.8080684394970109	0.6040740740740741	92
1.0	0.9433333333333334	0.9433333333333334	0.7854848523213257	0.9818615199264685	1.0	1.0	0.9966666666666667	0.8031847886290201	0.9886724176997581	1.0	1.0	1.0	0.8231155276735431	0.9897313063292862	1.0	1.0	1.0	0.8426634803185339	0.98993265993266	0.36882793792203755	0.10182960029417587	0.3426748207700589	0.060723333104285494	0.28530864197530864	0.04809203142536476	0.25399551066217735	0.04701459034792368	0.8320992088265613	0.8516374630660345	0.7484175084175083	0.6074747474747474	93
1.0	0.9700000000000001	0.9633333333333333	0.786942775408442	0.9834827129130308	1.0	1.0	0.9966666666666667	0.8111995612951625	0.9889137094854267	1.0	1.0	1.0	0.8300672509142343	0.9896632860592457	1.0	1.0	1.0	0.8422466511835869	0.9898983027554457	0.38194971965997465	0.10939892687044069	0.3021548821548821	0.04591470258136925	0.2785634118967452	0.038069584736251404	0.2804104537437871	0.03142719714148286	0.7956592512208355	0.8555218855218856	0.7549494949494949	0.5799113584827871	94
1.0	0.96	0.9466666666666667	0.7710224847355246	0.9799406558895557	1.0	1.0	1.0	0.8202535679799943	0.9890488129945855	1.0	1.0	1.0	0.8305990158143571	0.9898996632996632	0.9966666666666667	0.9966666666666667	0.9966666666666667	0.843864269511743	0.9898295671491549	0.43100831728409045	0.11466174384988818	0.2740362811791383	0.036870748299319724	0.28441077441077445	0.04351290684624018	0.267890821155426	0.03635437999699168	0.8656233872084388	0.9129251700680272	0.815858585858586	0.6505605887049186	95
1.0	0.9499999999999998	0.9433333333333334	0.8032311721217651	0.9824772487285481	1.0	1.0	1.0	0.8008654406352035	0.989	1.0	1.0	1.0	0.8236103454497412	0.9898302894262491	1.0	1.0	1.0	0.8459135173678591	0.9898302755445613	0.3418564140848575	0.07933977397547097	0.3688888888888888	0.06555555555555555	0.3068125701459035	0.04462401795735129	0.2634622872718111	0.03732334684715637	0.7872211987300669	0.7766666666666667	0.7624579124579124	0.6102178245035388	96
1.0	0.94	0.93	0.7916333069070478	0.9829383217204515	1.0	1.0	1.0	0.8227398067398219	0.9894666666666666	1.0	1.0	1.0	0.8395510111603595	0.9898646396626195	1.0	1.0	1.0	0.8476514767881399	0.9898983027554457	0.28348765432098766	0.06117831541218638	0.2644444444444444	0.04000000000000001	0.23363636363636361	0.027934904601571272	0.26045511807416566	0.03479488765203051	0.8776956391875746	0.8633333333333333	0.7583838383838385	0.6360358688930118	97
1.0	0.96	0.9500000000000001	0.7841995991746495	0.9823372970017301	1.0	1.0	0.9966666666666667	0.7896333405913286	0.9875281305957455	1.0	1.0	1.0	0.8230944564780179	0.9895663299663301	1.0	1.0	1.0	0.8477364750400138	0.9899333333333334	0.36407663413726304	0.08547775759434445	0.37131267321743516	0.06056460294555533	0.2842873176206509	0.041245791245791245	0.24	0.036666666666666674	0.8277100191087311	0.7881701367415653	0.7758249158249159	0.6333333333333333	98
1.0	0.9633333333333334	0.9566666666666667	0.78876961987471	0.983387456587992	1.0	1.0	1.0	0.8206529947232108	0.9891622691562084	1.0	1.0	1.0	0.8343925939427995	0.9898659932659933	1.0	1.0	1.0	0.8479562929131768	0.9898653061224488	0.39675853529308297	0.09172316284198018	0.2474074074074074	0.039001122334455664	0.2695735129068462	0.04026936026936027	0.2340589569160998	0.028027210884353743	0.8071362150404777	0.8427609427609427	0.7817508417508418	0.6814285714285715	99
1.0	0.9500000000000001	0.94	0.8044305350876968	0.9847866560702357	1.0	0.9966666666666667	0.9966666666666667	0.8047955640773813	0.9885487331224705	1.0	1.0	1.0	0.8267753931376728	0.9895258919157909	1.0	1.0	1.0	0.8412881173958745	0.9899319727891157	0.331554330224543	0.07909122004866685	0.3401122334455668	0.06022446689113355	0.32212121212121214	0.061470258136924805	0.25108843537414965	0.031428571428571424	0.8065484308835372	0.8226936026936027	0.728080808080808	0.623673469387755	100
1.0	0.9133333333333334	0.9133333333333334	0.7940935523071319	0.983590525546799	1.0	1.0	1.0	0.8109348576026806	0.9890901880760467	1.0	1.0	1.0	0.8224407971062112	0.98996632996633	1.0	1.0	1.0	0.8397183446170576	0.9898646396626195	0.3241777558054903	0.08017962344992378	0.28997755331088665	0.04354657687991021	0.2764085297418631	0.043479236812570134	0.255016835016835	0.039135802469135804	0.8290198986528242	0.8661279461279462	0.7626936026936028	0.6446127946127946	101
1.0	0.9466666666666667	0.9333333333333332	0.785107093145029	0.9819555087094476	1.0	0.9966666666666667	0.9933333333333333	0.8003349440081471	0.9882251699844536	1.0	1.0	1.0	0.8293093801633198	0.9898666666666666	1.0	1.0	1.0	0.8492979803556628	0.98996632996633	0.4075826269794336	0.09647151586832249	0.38493781350924205	0.08668315811172954	0.28444444444444444	0.03888888888888889	0.2710886644219978	0.04131313131313131	0.7950325251330573	0.7938225795368652	0.7766666666666667	0.6620202020202021	102
1.0	0.9499999999999998	0.9499999999999998	0.790687708541585	0.9815074650222474	1.0	0.9966666666666667	0.9933333333333333	0.7957525554954552	0.9870421385572902	1.0	1.0	0.9966666666666667	0.8260938276591868	0.9895223656809663	1.0	1.0	1.0	0.8534371936877433	0.9898983027554457	0.3703186811188775	0.08755951406908698	0.37822671156004484	0.05836139169472503	0.2748979591836735	0.04401360544217687	0.23791566458233127	0.03713003046336379	0.7563932331237192	0.8350168350168351	0.773673469387755	0.6333443276300419	103
1.0	0.9566666666666667	0.9433333333333334	0.7864130850178445	0.9836019867785092	1.0	0.9966666666666667	0.9933333333333333	0.7997737722740433	0.9890455989787497	1.0	1.0	1.0	0.8281186489953737	0.9898996632996634	1.0	1.0	1.0	0.8507998445474766	0.9897952099719406	0.3828462853468337	0.09788846331947888	0.3694312741931789	0.07654779083350512	0.26191919191919194	0.03008978675645342	0.21751611540516794	0.01810717691915532	0.7744046916014452	0.8512334226619941	0.7792592592592592	0.6532475324817004	104
1.0	0.9366666666666666	0.93	0.8025436375034505	0.9837735613858983	1.0	1.0	0.9966666666666667	0.8145313279518884	0.9894275822195014	1.0	1.0	1.0	0.8333496362211464	0.9898983027554457	1.0	1.0	1.0	0.8507083854766831	0.9898659932659933	0.32328605200945626	0.07428821050467672	0.322401795735129	0.053524130190796854	0.2603547951166999	0.040475045236949996	0.24050505050505053	0.024612794612794614	0.7450662966389147	0.7992592592592592	0.7840555211983783	0.6377777777777777	105
1.0	0.9633333333333333	0.96	0.7791951033429267	0.9810357834461886	1.0	0.9966666666666667	0.9966666666666667	0.8086304099596009	0.9886262286161275	1.0	1.0	0.9966666666666667	0.8277421194719142	0.9898302755445613	1.0	1.0	1.0	0.8462844596537815	0.9899319727891157	0.38793859649122814	0.09060672514619883	0.3332547699214366	0.07692480359147026	0.25430037334799244	0.03730044206234682	0.25294784580498864	0.030249433106575963	0.8048245614035089	0.8091582491582492	0.8067065209922353	0.6210884353741496	106
1.0	0.9500000000000001	0.9466666666666667	0.784574019406842	0.9844461949766675	1.0	1.0	1.0	0.8090950065373969	0.9888262286161277	1.0	1.0	1.0	0.8331988223526858	0.9899319727891157	1.0	1.0	1.0	0.8508757638526315	0.9899319727891157	0.31879552506681336	0.07270096756171691	0.3045454545454545	0.05353535353535354	0.23827664399092974	0.031383219954648524	0.23693877551020406	0.022358276643990926	0.8314736366729956	0.8561279461279461	0.7552380952380954	0.6510884353741497	107
1.0	0.9433333333333334	0.9266666666666667	0.7860311544178682	0.9820514251001066	1.0	0.9966666666666667	0.9966666666666667	0.8122671391279765	0.9892956024895417	1.0	1.0	1.0	0.8190510847216838	0.9897299527259124	1.0	1.0	1.0	0.8442964131548377	0.9898632371828248	0.35360360171616173	0.09283827334616628	0.3219977553310887	0.050123456790123457	0.3075982042648709	0.05475869809203143	0.2414156455737212	0.025829775417404287	0.8487764428052692	0.8395959595959597	0.7080134680134679	0.6587864903328821	108
1.0	0.9666666666666667	0.9633333333333333	0.7809036732730829	0.9828337831139738	1.0	1.0	0.9966666666666667	0.8039502212654374	0.9882874808692991	1.0	1.0	0.9966666666666667	0.8302009361350932	0.989693526609074	1.0	1.0	1.0	0.8471641035647003	0.98993265993266	0.38429302437994034	0.08368799403702891	0.3019640852974186	0.0535016835016835	0.270181771899985	0.03282539021370637	0.23622895622895623	0.025768799102132436	0.8014336721015817	0.8127946127946127	0.7725363601652262	0.6576094276094276	109
1.0	0.9566666666666667	0.9499999999999998	0.7901406670062103	0.9832722015651206	1.0	0.9966666666666667	0.9966666666666667	0.7925020337801555	0.9882915416794206	1.0	1.0	0.9966666666666667	0.8290197958146973	0.9897979729959528	1.0	1.0	1.0	0.8494472788949029	0.9898996632996632	0.350538889623071	0.07040963162940167	0.3512457912457912	0.0735578002244669	0.27058361391694724	0.027946127946127945	0.23738496071829407	0.023400673400673404	0.7784411636995223	0.8095622895622897	0.7650841750841751	0.6523232323232323	110
1.0	0.9466666666666667	0.9466666666666667	0.7816640580635631	0.9825321169882891	1.0	1.0	1.0	0.8000167636291634	0.9884666666666666	1.0	1.0	1.0	0.8389685133084348	0.9898646396626195	1.0	1.0	1.0	0.8453271486740889	0.98989898989899	0.3739396071463353	0.09640410834116749	0.2911111111111111	0.061111111111111116	0.23943883277216607	0.028024691358024687	0.2469135802469136	0.02918069584736251	0.7806013845080583	0.8266666666666667	0.792020202020202	0.6498316498316498	111
1.0	0.9899999999999999	0.9866666666666667	0.7935951002086387	0.9856152852000543	1.0	1.0	1.0	0.8027186138784611	0.9891333333333333	1.0	1.0	1.0	0.8378614145114001	0.9898996632996632	1.0	1.0	1.0	0.8447506341663518	0.9899999999999999	0.34462539224443983	0.08560663322568084	0.3611111111111111	0.07333333333333333	0.2732098765432099	0.035679012345679016	0.24666666666666662	0.031111111111111114	0.8072905930048787	0.81	0.7592255892255894	0.6033333333333334	112
1.0	0.9533333333333335	0.9499999999999998	0.7903689590142605	0.9845420862067465	1.0	1.0	1.0	0.8000956577542233	0.988311002278679	1.0	1.0	1.0	0.8282535258491904	0.989865306122449	1.0	1.0	1.0	0.8420460176354898	0.9898302755445613	0.381019412806944	0.10534652136871074	0.35791245791245796	0.06148148148148148	0.27879818594104305	0.03802721088435374	0.25440344487963534	0.02713071760690808	0.7576655259084202	0.8188888888888889	0.7582312925170068	0.6067133924276781	113
1.0	0.9633333333333333	0.9633333333333333	0.7841538405992822	0.9826949638350263	1.0	1.0	1.0	0.8006902707891604	0.988830289426249	1.0	1.0	1.0	0.8175802741127516	0.9896605719116542	1.0	1.0	1.0	0.8415383511887704	0.9898983027554457	0.4482821637426901	0.11727582846003899	0.3556565656565657	0.06803591470258137	0.3346847156370965	0.054078196935339794	0.25941226322178706	0.040303717446574586	0.8045687134502923	0.8058922558922559	0.7364117364117364	0.595899814471243	114
1.0	0.9566666666666667	0.9533333333333335	0.7860116859091169	0.9846536429764745	1.0	1.0	1.0	0.8074904880740329	0.9885999999999999	1.0	1.0	1.0	0.8270920274037591	0.98993265993266	1.0	1.0	1.0	0.8457563673691221	0.9897959183673469	0.39988399986719125	0.08193987914404767	0.3244444444444445	0.06777777777777777	0.24289562289562291	0.04255892255892255	0.253968253968254	0.032879818594104306	0.8448550102096718	0.88	0.7616161616161617	0.6360544217687075	115
1.0	0.9466666666666667	0.94	0.8038638294669495	0.9821804550743588	1.0	1.0	1.0	0.8185541460574748	0.9891333333333333	1.0	1.0	0.9966666666666667	0.8166442154370949	0.9895243627660454	1.0	1.0	1.0	0.8423963723874829	0.9898983027554457	0.2848237770369817	0.05781677804051131	0.31000000000000005	0.052222222222222225	0.3289042775984357	0.048428616057482034	0.27262053643006023	0.03591722210769829	0.8685906474895289	0.8300000000000001	0.7371994862716513	0.6567120181405895	116
1.0	0.9633333333333333	0.9633333333333333	0.7822977596638792	0.98258763644784	1.0	1.0	1.0	0.8129489506999894	0.9881709009284766	1.0	1.0	1.0	0.8310834592225778	0.989660578852498	1.0	1.0	1.0	0.842231261306916	0.9897945300569208	0.4035891561664757	0.09431080565101184	0.2773737373737374	0.05698092031425365	0.29182940516273853	0.046958473625140294	0.2648979591836735	0.03378684807256235	0.8116247274877137	0.8722222222222222	0.7886531986531987	0.6353061224489797	117
1.0	0.9566666666666667	0.9533333333333333	0.7892668641443491	0.9849518493495149	1.0	1.0	1.0	0.8115204124803741	0.9890666666666666	1.0	1.0	1.0	0.8265800419138967	0.9894942488861681	1.0	1.0	1.0	0.8424594873467767	0.98996632996633	0.35281562357430224	0.08174329144373937	0.35000000000000003	0.06333333333333334	0.30901234567901237	0.03904601571268238	0.23839506172839509	0.033389450056116717	0.8461179544606195	0.8266666666666667	0.7623232323232324	0.592053872053872	118
1.0	0.9466666666666667	0.94	0.7904761487172515	0.984334967035826	1.0	0.9966666666666667	0.9933333333333333	0.8040659705876614	0.9884934888241009	1.0	1.0	1.0	0.8305977712964939	0.9898302894262491	1.0	1.0	1.0	0.8485563119051207	0.98996632996633	0.31990162572378117	0.08493079110562922	0.3397732426303855	0.05689342403628119	0.2788327721661055	0.03682379349046016	0.26858585858585854	0.033445566778900114	0.8685983914071334	0.8795238095238095	0.7790235690235691	0.6523232323232323	119
1.0	0.9633333333333333	0.9566666666666667	0.7845480961803117	0.9851122404043333	1.0	1.0	1.0	0.8081090254561737	0.9884942488861682	1.0	1.0	1.0	0.829146660607902	0.9896289358228753	1.0	1.0	1.0	0.8474251654854504	0.98993265993266	0.32532445602354415	0.06848555024846818	0.275364758698092	0.04896745230078564	0.26653198653198656	0.03683501683501684	0.2652861952861953	0.03244668911335578	0.8535243884787959	0.8493265993265994	0.7223569023569022	0.6474410774410774	120
1.0	0.9666666666666667	0.9633333333333333	0.7790291899573484	0.9831134511201068	1.0	1.0	0.9966666666666667	0.8162711925147662	0.9896329966329965	1.0	1.0	1.0	0.8320127257154036	0.9898000000000001	1.0	1.0	1.0	0.8506943957392296	0.98993265993266	0.32996632996632996	0.08486586883326014	0.31650953984287317	0.07134680134680134	0.2922222222222222	0.03888888888888889	0.2147923681257015	0.02123456790123457	0.8319700629483239	0.8060942760942762	0.7366666666666667	0.6479124579124579	121
1.0	0.9233333333333332	0.9133333333333334	0.7751137227756928	0.9813031181143788	1.0	1.0	1.0	0.7989782294608222	0.9876752984389348	1.0	1.0	0.9966666666666667	0.8339966708659295	0.989695595548698	1.0	1.0	1.0	0.8462172782129002	0.989795217200465	0.3833683516664606	0.10360993338456219	0.3667676767676768	0.07918069584736252	0.26569367140795713	0.04375157470395565	0.24305412400650497	0.028115623353718592	0.7959608905224806	0.8058249158249158	0.7680004122861265	0.6116951831237546	122
1.0	0.9433333333333334	0.94	0.7825076586269205	0.9830996288888468	1.0	1.0	0.9966666666666667	0.8125339226469669	0.9889513084446854	1.0	1.0	1.0	0.8371111066843447	0.9898646396626195	1.0	1.0	1.0	0.8528588694161292	0.98993265993266	0.42546023554105733	0.12189655452229094	0.27144277239515335	0.05150690579262007	0.2483389450056117	0.03809203142536476	0.2259483726150393	0.03469135802469136	0.7833154811172243	0.8619068233353948	0.7683501683501683	0.6443097643097643	123
1.0	0.9333333333333332	0.9233333333333333	0.7820945745568252	0.9839482196896793	1.0	1.0	1.0	0.8055480892585064	0.9891609155528348	1.0	1.0	1.0	0.8329164210886978	0.9897285991225386	1.0	1.0	0.9966666666666667	0.8438856694569671	0.9897945300569208	0.3546048341077688	0.08935473900165757	0.3679012345679013	0.07022446689113356	0.2864309764309765	0.03806958473625141	0.2587301587301587	0.020158730158730157	0.8208328238363087	0.8027609427609428	0.7581818181818182	0.638639455782313	124
1.0	0.9566666666666667	0.9533333333333333	0.7867028207281335	0.9842252605246135	1.0	1.0	1.0	0.808632263726308	0.9891333333333333	1.0	1.0	1.0	0.828429178795543	0.9896969560929157	1.0	1.0	1.0	0.852274889801544	0.9898983027554457	0.3551615445232467	0.08888214922649412	0.3433333333333333	0.04888888888888889	0.3054657687991021	0.044590347923681266	0.215604571795048	0.02247119723310199	0.8493693231305214	0.85	0.785959595959596	0.6900089328660757	125
1.0	0.9633333333333333	0.9566666666666667	0.7909914622850546	0.9852354728739569	1.0	1.0	1.0	0.7949994218343014	0.9886666666666667	1.0	1.0	0.9966666666666667	0.8252374731854074	0.9897285991225385	1.0	1.0	1.0	0.8499976603257045	0.9897222222222223	0.33371126228269093	0.08992189468379945	0.35555555555555557	0.06222222222222223	0.2752861952861953	0.033569023569023575	0.2619444444444444	0.04476851851851851	0.8801209372637944	0.82	0.7517845117845118	0.5750000000000001	126
1.0	0.9666666666666667	0.9666666666666667	0.7933629005850635	0.9838779254568047	1.0	1.0	0.9966666666666667	0.8162976419531569	0.9897636227595824	1.0	1.0	1.0	0.8328183740140181	0.9899333333333334	1.0	1.0	1.0	0.8464054638709443	0.9898302824854052	0.3342705404561075	0.05859989243206182	0.30771043771043777	0.057957351290684626	0.29444444444444445	0.034444444444444444	0.2783233697519412	0.026982752697038412	0.8235576024069539	0.8594949494949495	0.8099999999999999	0.5995719095719095	127
1.0	0.9633333333333333	0.96	0.7789915146813732	0.9831063143709167	1.0	1.0	0.9966666666666667	0.7967027598658083	0.9882208142026324	1.0	1.0	1.0	0.8283854923005113	0.9894832048788523	1.0	1.0	1.0	0.8449177309045092	0.9898996632996632	0.4040432790012857	0.09676340674380988	0.3520763187429854	0.0724354657687991	0.2695810714858334	0.038150209578781	0.2452749719416386	0.02783389450056117	0.7864664986935423	0.7960942760942761	0.7677289905861334	0.6888552188552189	128
1.0	0.91	0.91	0.7803811608502197	0.9801033994286233	1.0	1.0	1.0	0.8076995189334345	0.9890248264240137	1.0	1.0	0.9966666666666667	0.8134980298623765	0.9896942002974279	1.0	1.0	1.0	0.8458939799958696	0.98993265993266	0.3191884280593958	0.06687361324458098	0.3004539728349252	0.045916993059850204	0.33801598753979706	0.058422318422318424	0.23371492704826038	0.01791245791245791	0.853494623655914	0.9057170342884628	0.7205187933759363	0.6645791245791246	129
1.0	0.9233333333333333	0.9166666666666666	0.7999029656359532	0.9829284258775918	1.0	1.0	1.0	0.8097248270175074	0.9894	1.0	1.0	1.0	0.8338800211625771	0.9898646396626195	1.0	1.0	1.0	0.8486151028012326	0.9899999999999999	0.31507903397765724	0.08208292773374125	0.31888888888888894	0.056666666666666664	0.2226711560044893	0.03701459034792368	0.2288888888888889	0.03333333333333333	0.8485102906410792	0.8233333333333333	0.7852188552188553	0.63	130
1.0	0.9700000000000001	0.9666666666666667	0.7741487512916182	0.9843604316015475	1.0	0.9966666666666667	0.9933333333333333	0.800643597324623	0.9877893828489169	1.0	1.0	1.0	0.822376634628227	0.9898983096962896	1.0	1.0	1.0	0.8470929364703431	0.98996632996633	0.37187263954714495	0.10146167410071853	0.3311436359055407	0.05396619253762112	0.3436363636363637	0.059124579124579114	0.23864197530864195	0.03457912457912458	0.8089423537351869	0.8587816944959803	0.7322558922558923	0.6355218855218855	131
1.0	0.9233333333333333	0.9233333333333333	0.7901048262502428	0.9818276801113272	1.0	1.0	0.9933333333333333	0.8074838621042296	0.988579397473275	1.0	1.0	1.0	0.829976402119181	0.9893548277386661	1.0	1.0	1.0	0.8441201257986561	0.9898302824854052	0.3611527400404036	0.0916500507972904	0.3031065759637188	0.05820861678004535	0.27272727272727276	0.035914702581369244	0.26977599120456264	0.038184566755995325	0.8077291854639491	0.8861224489795919	0.7508417508417509	0.6155905998763141	132
1.0	0.9366666666666666	0.93	0.7968613297370345	0.9845464759011809	1.0	1.0	1.0	0.7972159612629456	0.9890666666666666	1.0	1.0	1.0	0.8322285261985664	0.9897979729959528	1.0	1.0	1.0	0.8498736689124025	0.9898969072164948	0.33087891538101916	0.06469793776946652	0.36000000000000004	0.06555555555555556	0.22934904601571268	0.031335578002244666	0.20754868270332186	0.02690721649484536	0.8344241857565842	0.8466666666666667	0.7652861952861952	0.6030584192439862	133
1.0	0.9566666666666667	0.9533333333333333	0.7989316803612487	0.9838827340994859	1.0	1.0	0.9966666666666667	0.7938357665959064	0.9890543107038733	1.0	1.0	1.0	0.8326797329226497	0.9899333333333334	1.0	1.0	1.0	0.8500264343949767	0.98993265993266	0.3072187637552663	0.07861960007545744	0.40922902494331065	0.0938548752834467	0.2733333333333334	0.04555555555555555	0.23496071829405163	0.03471380471380472	0.8697498113563479	0.8083673469387755	0.7999999999999999	0.6307407407407407	134
1.0	0.98	0.9700000000000001	0.7677853992873898	0.982486472257201	1.0	1.0	1.0	0.8023451748378179	0.988146025915723	1.0	1.0	1.0	0.8287167084688036	0.9897993265993267	1.0	1.0	1.0	0.8420535978204796	0.98996632996633	0.3607796009011814	0.08583689941339384	0.29543209876543214	0.049090909090909095	0.27644219977553314	0.03921436588103255	0.2530527497194164	0.040112233445566775	0.8449248601224286	0.8695622895622895	0.791885521885522	0.6056902356902357	135
1.0	0.9533333333333333	0.9500000000000001	0.8055159525677212	0.9856560357241113	1.0	1.0	1.0	0.8034654894392341	0.988	1.0	1.0	1.0	0.8273034420165001	0.9891774537650204	1.0	1.0	1.0	0.8447174504653954	0.9898996632996634	0.2653571653147205	0.03878709991825441	0.31777777777777777	0.05333333333333334	0.2839506172839506	0.043897020087496276	0.24763187429854097	0.03125701459034792	0.8943135729107716	0.8433333333333334	0.7769875627018484	0.6017508417508418	136
1.0	0.9433333333333334	0.9433333333333334	0.7947544115904249	0.9840551842493358	1.0	1.0	1.0	0.8103290367463668	0.9892543107038735	1.0	1.0	1.0	0.8269441013365828	0.9896234311727435	1.0	1.0	1.0	0.850930916975306	0.9898288872341351	0.3507562847915348	0.08563004798459299	0.3535827664399093	0.06267573696145125	0.2752857371904991	0.03948899425089901	0.24134199134199133	0.03360406788978217	0.7675146469318532	0.7854421768707484	0.7576602762317047	0.6833429533429533	137
1.0	0.96	0.96	0.7854159681240201	0.983055346553269	1.0	1.0	1.0	0.8033692279798568	0.9888861272659253	1.0	1.0	1.0	0.8281861013529294	0.9898996632996632	1.0	1.0	1.0	0.852068563813105	0.98993265993266	0.34289591748558107	0.08695652720001606	0.29878787878787877	0.03787878787878788	0.31316498316498315	0.060134680134680145	0.2248035914702581	0.026835016835016837	0.823085096762525	0.8463299663299665	0.7660942760942762	0.6209090909090909	138
1.0	0.96	0.96	0.798136109452558	0.9856623370663665	1.0	1.0	0.9966666666666667	0.8098062013322798	0.9893272455191647	1.0	1.0	1.0	0.825843397185293	0.9896666666666668	1.0	1.0	1.0	0.843258543858815	0.98996632996633	0.2933145934745679	0.06068768679550954	0.32567901234567903	0.052682379349046016	0.2588888888888889	0.03666666666666667	0.25747474747474747	0.026722783389450055	0.8292989312186241	0.8387542087542087	0.8333333333333334	0.6387205387205387	139
1.0	0.9499999999999998	0.9433333333333334	0.7905866914938388	0.983980214451902	1.0	1.0	1.0	0.8223378705033473	0.9895333333333333	1.0	1.0	1.0	0.8263872012550982	0.9898983027554457	1.0	1.0	1.0	0.8497844184897585	0.989865306122449	0.3316093176585176	0.09098564301396365	0.24444444444444444	0.031111111111111114	0.31190384571336954	0.05273070844499417	0.2537641723356009	0.03346938775510205	0.8156622395613834	0.8533333333333334	0.7476960076960076	0.6346938775510205	140
1.0	0.9266666666666666	0.9233333333333333	0.7876100900021457	0.9810494333308469	1.0	1.0	0.9966666666666667	0.8015307433848348	0.9879595619494609	1.0	1.0	0.9966666666666667	0.8299283250857267	0.9897636158187385	0.9966666666666667	0.9966666666666667	0.9966666666666667	0.8488535427483308	0.98996632996633	0.39962206104070735	0.10881506684958052	0.31002244668911333	0.06362514029180695	0.2713397008635104	0.04817288531574246	0.22956228956228955	0.021156004489337823	0.7632108851853362	0.856026936026936	0.7912993884422456	0.6151851851851852	141
1.0	0.9499999999999998	0.9400000000000001	0.7919650767560092	0.9846316286623266	1.0	1.0	0.9966666666666667	0.7983047781393227	0.9876408683431978	1.0	1.0	1.0	0.8138613660254986	0.9894592252491243	1.0	1.0	1.0	0.8383628495911369	0.9897952099719406	0.3148365094241383	0.05487217536186608	0.3482876382876383	0.087706314849172	0.31978675645342314	0.032469135802469136	0.27463769707265046	0.04769154008231082	0.8564608716026241	0.8215728715728715	0.7618181818181817	0.5914984758872829	142
1.0	0.9366666666666666	0.9366666666666666	0.7959458602189743	0.9831687023026952	1.0	1.0	1.0	0.8091467082095761	0.9889204775022957	1.0	1.0	1.0	0.8354259243900817	0.9899333333333334	1.0	1.0	1.0	0.8489103906896287	0.9899319727891157	0.32935249172362574	0.0983072905977433	0.30993265993265995	0.044736251402918065	0.24444444444444446	0.024444444444444446	0.2561678004535148	0.027959183673469386	0.7917255686193382	0.8624242424242424	0.79	0.6808163265306123	143
1.0	0.9733333333333333	0.96	0.7810239892808776	0.9821527549935437	1.0	1.0	1.0	0.7953372742112134	0.9874915416794204	1.0	1.0	1.0	0.8284712251112598	0.9897958906011385	1.0	1.0	1.0	0.8509294906538653	0.98993265993266	0.3974167771949921	0.09932703321878582	0.32445566778900115	0.054646464646464644	0.2909297052154195	0.048072562358276644	0.2383501683501684	0.020078563411896747	0.8302458250437089	0.8528619528619529	0.7551700680272108	0.6744107744107745	144
1.0	0.9733333333333333	0.9700000000000001	0.7877221035268834	0.9834886565879186	1.0	1.0	1.0	0.7981158411412662	0.9878	1.0	1.0	1.0	0.8311788184752921	0.9897663299663301	1.0	1.0	1.0	0.8442441017619492	0.9897937710437711	0.3326719576719577	0.07227891156462585	0.3888888888888889	0.07999999999999999	0.2610662177328844	0.040168350168350166	0.24782547699214366	0.036160213243546575	0.8278061224489797	0.8066666666666666	0.7958249158249159	0.6220538720538721	145
1.0	0.9700000000000001	0.9633333333333333	0.7873220762457107	0.9829901043530113	1.0	1.0	0.9966666666666667	0.8093636212039231	0.9888820664558038	1.0	1.0	1.0	0.8172771657440334	0.9895663299663301	1.0	1.0	1.0	0.8441699319315091	0.9898983027554457	0.36258155308907186	0.08899058161276206	0.28439955106621767	0.04239057239057239	0.3164421997755331	0.04347923681257015	0.2447401452163357	0.032571978286264	0.8230703246210765	0.8727609427609427	0.8060606060606061	0.6194344808630522	146
1.0	0.9366666666666666	0.93	0.767545857721004	0.9803803205669032	1.0	1.0	1.0	0.8071124105172053	0.9886429820086385	1.0	1.0	1.0	0.8249535275945258	0.98996632996633	1.0	1.0	1.0	0.8456034948222947	0.98996632996633	0.3926562301132748	0.11522209494718084	0.31996632996632995	0.04924803591470258	0.28556677890011223	0.05354657687991021	0.2509090909090909	0.027856341189674522	0.8487208858342878	0.8591582491582491	0.7858249158249159	0.6253872053872054	147
1.0	0.9733333333333333	0.9733333333333333	0.7852402684257497	0.9822410927670298	1.0	1.0	0.9933333333333333	0.7992851599102053	0.9874332045686994	1.0	1.0	1.0	0.8260228478488069	0.9895986394557822	1.0	1.0	1.0	0.8404263573596298	0.9898983027554457	0.40172805602617245	0.09401461434637158	0.3155255880685434	0.06063822648015088	0.3040589569160997	0.041428571428571426	0.2469422112279255	0.03588332302618017	0.8209197515142791	0.8987354646117532	0.7683673469387755	0.6194667766096337	148
1.0	0.9566666666666667	0.9533333333333333	0.7788945617744775	0.9831988448368728	1.0	0.9966666666666667	0.9933333333333333	0.8095458438501438	0.9879074933619681	1.0	1.0	1.0	0.8269487003170747	0.9898329966329967	1.0	1.0	1.0	0.8387716858444221	0.9897608669640946	0.4554093567251462	0.12701023391812863	0.29751826656588565	0.05050848622277195	0.3054769921436588	0.041234567901234566	0.23709017613779518	0.024738541881399026	0.7693347953216375	0.8418779633065346	0.7457575757575757	0.6500089328660758	149
1.0	0.9766666666666666	0.9733333333333333	0.7988403498420419	0.9851480836290509	1.0	1.0	0.9933333333333333	0.8115443835772256	0.9890386227223993	1.0	1.0	1.0	0.8189615463775968	0.9898329966329967	1.0	1.0	1.0	0.8469006633464046	0.9898309696289495	0.31167668957617406	0.05866981672394044	0.3155706727135299	0.048546691403834254	0.32102132435465774	0.05905723905723905	0.2727272727272727	0.04152637485970819	0.8102806414662084	0.8615405758262901	0.7391245791245792	0.6498316498316499	150
1.0	0.9166666666666666	0.9166666666666666	0.7803744776231579	0.9800342858192898	1.0	1.0	1.0	0.8095143876947327	0.9885541475359657	1.0	1.0	1.0	0.8266810678235729	0.9895622691562084	1.0	1.0	1.0	0.8521613507203005	0.9899999999999999	0.36197301024428685	0.08802628616458404	0.302267115600449	0.04913580246913581	0.31662177328844	0.04350168350168351	0.23222222222222222	0.02666666666666667	0.8382725430597772	0.8695622895622895	0.7658585858585859	0.6233333333333334	151
1.0	0.9466666666666667	0.9366666666666666	0.7912028898224609	0.9839282317499092	1.0	1.0	0.9933333333333333	0.802757889927387	0.9891444154841275	1.0	1.0	1.0	0.8290188040815339	0.9897979729959528	1.0	1.0	1.0	0.8421904206919391	0.9898632371828248	0.3223962819408556	0.08523624487771775	0.3635839116791498	0.07410178886369362	0.2705050505050505	0.03687991021324355	0.25240896941927865	0.038472815208210394	0.8491797823193172	0.8182718339861198	0.7921212121212121	0.6553184768648687	152
1.0	0.9633333333333334	0.9633333333333334	0.7825210731487434	0.9825871796354106	1.0	1.0	0.9933333333333333	0.8124263895003302	0.9891375155827257	1.0	1.0	0.9966666666666667	0.8288207507610922	0.9898646327217756	1.0	1.0	1.0	0.8518706049384818	0.9899319727891157	0.4308870967741935	0.11198327359617682	0.2610687372592135	0.047435809340571254	0.29382257953686525	0.04164089878375593	0.23603174603174604	0.03807256235827664	0.7961514336917563	0.8848690991548134	0.7364804507661651	0.7212244897959184	153
1.0	0.9500000000000001	0.9500000000000001	0.8011853696141973	0.9866441447847091	1.0	1.0	0.9966666666666667	0.8107030712089672	0.9895986394557822	1.0	1.0	0.9966666666666667	0.8350354329254924	0.9896942488861681	1.0	1.0	1.0	0.842733173922889	0.9898983027554457	0.3483780549256739	0.06674540186444948	0.2980952380952381	0.05156462585034014	0.2630751964085298	0.04351290684624018	0.2627593394260061	0.028049199477770903	0.8346986016628875	0.8182993197278913	0.7658922558922558	0.6265436679722393	154
1.0	0.9633333333333334	0.96	0.7913385271976042	0.9840275472012942	1.0	1.0	0.9966666666666667	0.811810829436947	0.9886140461857633	1.0	1.0	1.0	0.8321016358760689	0.989626908818828	1.0	1.0	1.0	0.8484411828964621	0.9898983027554457	0.3319168386372688	0.07000900582889831	0.3291919191919192	0.062469135802469135	0.2828282828282828	0.04377104377104377	0.2558762225428892	0.02911473006711102	0.8476668567394374	0.8328956228956229	0.7744107744107743	0.5856270184841613	155
1.0	0.9366666666666666	0.9366666666666666	0.7868758343839294	0.983183380781147	1.0	0.9966666666666667	0.9966666666666667	0.804996607034011	0.9887191238989219	1.0	1.0	1.0	0.8317022109910276	0.989831636088779	1.0	1.0	1.0	0.8424030461207267	0.9897594138665567	0.37346882508172835	0.08203934409454862	0.3268574635241302	0.08514029180695848	0.26717790146361575	0.040407018026065646	0.2593007741817266	0.03180973567878329	0.7572591101024756	0.7986868686868687	0.7676609633752491	0.6625502473716759	156
1.0	0.9633333333333333	0.9633333333333333	0.780342492418144	0.9838801987250414	1.0	1.0	1.0	0.7964733786955919	0.988126818640268	1.0	1.0	1.0	0.8302687490158452	0.9898316430296229	1.0	1.0	1.0	0.8431091940410583	0.9897952099719406	0.3970188752235686	0.10762205843934007	0.38265283217664176	0.06617673331959047	0.2540179573512907	0.03230078563411897	0.2699866089654995	0.03171309135963039	0.8405939139084825	0.8111605854462997	0.7759595959595961	0.6093348096293605	157
1.0	0.96	0.9566666666666667	0.7965130501287421	0.9851985103071516	1.0	1.0	1.0	0.8103025520830144	0.9894666666666666	1.0	1.0	1.0	0.837333756743786	0.9896996632996634	1.0	1.0	1.0	0.8361885523387745	0.9899319727891157	0.3600347105975072	0.07679148884861126	0.29333333333333333	0.04777777777777778	0.2508080808080808	0.028978675645342313	0.23131519274376414	0.03018140589569161	0.7657107783716804	0.8533333333333334	0.7992255892255892	0.6072789115646259	158
1.0	0.9666666666666667	0.9633333333333333	0.7942192487095463	0.9843971033160509	1.0	0.9933333333333333	0.9933333333333333	0.8122964501734211	0.9888578593516266	1.0	1.0	1.0	0.8292862224509406	0.9897986394557824	1.0	1.0	1.0	0.851252534359209	0.9899999999999999	0.2990201881952535	0.07598681854001003	0.28220702714075324	0.050525048507375464	0.2739455782312925	0.04013605442176871	0.2233333333333333	0.035555555555555556	0.851398267859634	0.8378785328564415	0.7517006802721088	0.6966666666666667	159
1.0	0.9500000000000001	0.9433333333333334	0.7891239305295402	0.9845353629826802	1.0	1.0	0.9966666666666667	0.7917891119293602	0.9878294459749005	1.0	1.0	1.0	0.8271242552560177	0.989865306122449	1.0	1.0	1.0	0.8480644675959571	0.9898288800056104	0.3957520022631254	0.09310733879371969	0.3869584736251403	0.08156004489337823	0.28292517006802725	0.05485260770975057	0.2658117680061715	0.027157350912873742	0.8042755580465836	0.8388888888888889	0.7954421768707483	0.5660803702924468	160
1.0	0.9433333333333334	0.9433333333333334	0.8035506268813863	0.9842290160346243	1.0	1.0	1.0	0.8201123098375889	0.9891472892824602	1.0	1.0	1.0	0.8278182572776677	0.9897979729959528	1.0	1.0	1.0	0.8492791537325391	0.9897952099719406	0.304357967798828	0.07283869342241078	0.2705801781992258	0.04268535697107126	0.26725028058361394	0.038047138047138045	0.26423939703272054	0.02945791458309868	0.819869309731061	0.8484394970109256	0.812020202020202	0.6765675550653459	161
1.0	0.9499999999999998	0.9499999999999998	0.7943478737108993	0.9858799972876682	1.0	1.0	1.0	0.8048078577949406	0.9891925585824576	1.0	1.0	1.0	0.8250044735626804	0.9898245614035087	1.0	1.0	1.0	0.8457367030616355	0.9899999999999999	0.34508092622127706	0.08091736074192214	0.3335129068462402	0.059337822671156004	0.28748538011695907	0.039532163742690064	0.2555555555555556	0.035555555555555556	0.8048245614035089	0.8757912457912459	0.7931578947368422	0.69	162
1.0	0.9333333333333332	0.9333333333333332	0.7902667730847363	0.9826329001217143	1.0	1.0	1.0	0.8144141089263887	0.9891218311056694	1.0	1.0	1.0	0.8314228552887141	0.9898316430296227	1.0	1.0	1.0	0.848198594355572	0.9898646327217756	0.31796459540371086	0.062020574287121426	0.3198540965207632	0.055903479236812575	0.2943995510662177	0.041234567901234566	0.2500400833734167	0.036029226505416984	0.8603441406444544	0.8557575757575756	0.7692592592592593	0.6419982134267849	163
1.0	0.9333333333333332	0.9233333333333332	0.7898430791223476	0.9843918162238875	1.0	1.0	1.0	0.8036161760847599	0.9891622691562084	1.0	1.0	1.0	0.8207436554989641	0.9896885322563502	1.0	1.0	1.0	0.8502198120402659	0.989795217200465	0.35318611648398884	0.09034493874919407	0.33346801346801347	0.05582491582491583	0.2992668957617411	0.04502863688430698	0.22645960741198837	0.030406101834673262	0.8583172147001935	0.835993265993266	0.7812714776632301	0.6756338899196042	164
1.0	0.9700000000000001	0.9700000000000001	0.7810694763902406	0.9831686189690328	1.0	1.0	1.0	0.8040003834421836	0.9886915416794205	1.0	1.0	1.0	0.8328497856985271	0.989796619392579	1.0	1.0	1.0	0.8408789336546509	0.9898639455782313	0.39071449026345934	0.09539662084765177	0.3319640852974186	0.06903479236812571	0.2862626262626263	0.03468013468013468	0.27444444444444444	0.03709750566893424	0.820589919816724	0.8463299663299663	0.7717508417508417	0.6016326530612245	165
1.0	0.9633333333333333	0.96	0.7893971485730092	0.9840163835760442	1.0	1.0	1.0	0.8110354137980701	0.989	1.0	1.0	1.0	0.821894578309131	0.9896497685185185	1.0	1.0	1.0	0.8531332824841069	0.98993265993266	0.2650110079370882	0.05935171983784618	0.34888888888888886	0.062222222222222213	0.3288425925925926	0.04162037037037037	0.2158922558922559	0.01681257014590348	0.8815255538495284	0.7966666666666667	0.76625	0.6678114478114479	166
1.0	0.9733333333333333	0.9700000000000001	0.7979097611441756	0.984954318547692	1.0	1.0	1.0	0.8025282418239867	0.9892868074686256	1.0	1.0	1.0	0.8261752515467026	0.9898983096962896	1.0	1.0	1.0	0.8485804639403972	0.9899319727891157	0.32129433236324173	0.0734456154966193	0.32323232323232326	0.06397306397306397	0.27202020202020205	0.04232323232323232	0.2472562358276644	0.03578231292517007	0.807935751071942	0.8282828282828283	0.7525589225589225	0.6980952380952381	167
1.0	0.9166666666666666	0.9133333333333332	0.7783895621106757	0.9817712488776817	1.0	1.0	1.0	0.8148593565590376	0.9892666666666666	1.0	1.0	0.9966666666666667	0.8178174599869007	0.989831636088779	1.0	1.0	1.0	0.8460721568239187	0.9899319727891157	0.40502704752424795	0.10029269390971518	0.2711111111111111	0.04888888888888889	0.3019748505462791	0.03811699764080717	0.26764172335600905	0.03018140589569161	0.7591247622602606	0.84	0.7712306740878171	0.5899319727891156	168
1.0	0.9433333333333334	0.9366666666666666	0.794661630288191	0.9859057205243996	1.0	1.0	1.0	0.7987767710181809	0.9888928952827943	1.0	1.0	1.0	0.8289806783638486	0.9897649763629562	1.0	1.0	1.0	0.8493916723494488	0.98993265993266	0.30585748792270534	0.06627415458937198	0.33796857463524127	0.067003367003367	0.282020202020202	0.035634118967452305	0.22585858585858587	0.025723905723905722	0.8636775362318841	0.8361952861952862	0.7592929292929292	0.6345117845117845	169
1.0	0.9566666666666667	0.9566666666666667	0.7877268027475619	0.9818981037967242	1.0	1.0	1.0	0.8117979136510812	0.9889191238989219	1.0	1.0	0.9966666666666667	0.8286233860471791	0.9897292239344718	1.0	1.0	1.0	0.8531573116513017	0.9897594138665567	0.3287981859410431	0.0688715202393014	0.3311111111111111	0.06377104377104377	0.2665759637188208	0.043696145124716555	0.2628417107583774	0.0330129526558098	0.8326820089738023	0.8020538720538721	0.8085714285714286	0.5733332474403903	170
1.0	0.94	0.9366666666666666	0.7968572980598109	0.9836979385651947	1.0	1.0	1.0	0.810810354066556	0.9895939121858314	1.0	1.0	1.0	0.8302544656019286	0.98993265993266	1.0	1.0	1.0	0.8478616528697813	0.9898288800056104	0.2892168077480363	0.06042349830956557	0.3524130190796857	0.06936026936026936	0.3055218855218855	0.06051627384960719	0.2328019730228861	0.033800640531126545	0.82212308396248	0.7986868686868687	0.7750505050505051	0.6305764780138859	171
1.0	0.96	0.9566666666666667	0.8008188820495477	0.9849004560623258	1.0	1.0	1.0	0.8146154135801699	0.9888666666666666	1.0	1.0	1.0	0.8271655942466625	0.9899333333333334	1.0	1.0	1.0	0.8433543976743287	0.9898632371828248	0.3249339074820194	0.0792504768538294	0.29444444444444445	0.051111111111111114	0.27777777777777785	0.03333333333333333	0.2711407314843741	0.0337436217848589	0.776353694061871	0.88	0.7999999999999999	0.6188937484813773	172
1.0	0.9666666666666667	0.9633333333333333	0.7836123092454139	0.9837803927989653	1.0	1.0	0.9966666666666667	0.8046348977190799	0.9888410728490404	1.0	1.0	1.0	0.8297526701052454	0.9898983027554457	1.0	1.0	1.0	0.8496774163189348	0.98993265993266	0.41491402116402115	0.09214206150296377	0.3440272137179354	0.05940018744142456	0.24108018965161823	0.038093405712453336	0.21260381593714928	0.020078563411896743	0.8271161534789354	0.8375341039258565	0.8387143544286402	0.6844107744107744	173
1.0	0.9533333333333335	0.9466666666666667	0.7961073864035239	0.9836300397987929	1.0	1.0	0.9966666666666667	0.8046398211948865	0.9890460641399418	1.0	1.0	1.0	0.8295105344556205	0.9897333333333332	1.0	1.0	1.0	0.8477547434534319	0.9898302755445613	0.36033452807646354	0.08946739608878829	0.3388435374149659	0.06489795918367347	0.29	0.04888888888888889	0.24309993357612406	0.027176527176527177	0.8338049424636861	0.8255102040816326	0.7966666666666667	0.630522916237202	174
1.0	0.9766666666666666	0.9733333333333333	0.792602421288268	0.9846195184149303	1.0	0.9966666666666667	0.9966666666666667	0.814083319227639	0.9885487331224705	1.0	1.0	1.0	0.8252330539814414	0.9898625572678051	1.0	1.0	1.0	0.8510789111344264	0.9898646327217756	0.34580510921363056	0.0948362970919362	0.3	0.05242424242424243	0.2838548752834467	0.04700680272108843	0.25554868412011267	0.033750200416867084	0.8359137381693773	0.8728282828282828	0.8020408163265307	0.6821961107675394	175
1.0	0.98	0.98	0.7988853966928663	0.9832500632013824	1.0	1.0	1.0	0.8073708124236899	0.9889137094854267	1.0	1.0	1.0	0.8230901042659777	0.9898316430296227	1.0	1.0	1.0	0.8480956036727711	0.98993265993266	0.3440238643747416	0.08977435170417626	0.31459034792368124	0.0672053872053872	0.29526374859708193	0.04679012345679013	0.2538159371492705	0.03802469135802469	0.8084494063441432	0.8523905723905724	0.7959595959595959	0.6210774410774411	176
1.0	0.9666666666666667	0.9666666666666667	0.792108591758728	0.9853883085821279	1.0	1.0	1.0	0.8107515416792331	0.9889636227595823	1.0	1.0	1.0	0.824981606383225	0.9897622691562086	1.0	1.0	1.0	0.8493784957053879	0.9899319727891157	0.34052144249512667	0.07442738791423002	0.2754320987654321	0.06129068462401796	0.2976543209876543	0.0524354657687991	0.23285714285714287	0.030181405895691613	0.8676900584795321	0.8326599326599325	0.7692929292929293	0.6107482993197278	177
1.0	0.9233333333333333	0.9133333333333334	0.7782984962755654	0.9817559103454284	1.0	1.0	1.0	0.8123427313308408	0.9887499964892079	1.0	1.0	1.0	0.8277773196045596	0.9896316430296229	1.0	1.0	1.0	0.8472140952966308	0.9897938144329897	0.4293434469728543	0.11441749326220445	0.282768730387778	0.041507134840468175	0.2852749719416386	0.04346801346801347	0.2551546391752577	0.04301260022909507	0.7785279653246645	0.885513639799354	0.735858585858586	0.6115463917525773	178
1.0	0.94	0.93	0.7872178634106053	0.9813667154027469	1.0	1.0	1.0	0.8141113756196482	0.9889333333333332	1.0	1.0	1.0	0.829751844631114	0.9898000000000001	1.0	1.0	1.0	0.840881184716802	0.9897930839002268	0.33779556361285984	0.10372755465242912	0.2833333333333333	0.045555555555555564	0.26999999999999996	0.04888888888888889	0.27583900226757374	0.03832955404383976	0.8701647873668552	0.8366666666666666	0.82	0.5997732426303855	179
1.0	0.9566666666666667	0.9533333333333333	0.7854072165919606	0.984144048323491	1.0	0.9966666666666667	0.9966666666666667	0.8084826519701375	0.9889684020546995	1.0	1.0	1.0	0.8293788391147888	0.989865306122449	1.0	1.0	1.0	0.8479283151973117	0.9898983027554457	0.32491674655147856	0.08005523280808267	0.342312925170068	0.06714285714285716	0.29537414965986397	0.05043083900226758	0.19527749146796766	0.02015827206303397	0.867889000535132	0.8222448979591835	0.8020408163265307	0.6365766508623651	180
1.0	0.9566666666666667	0.9533333333333333	0.7763210287454049	0.9807224442961671	1.0	1.0	1.0	0.8077261473738714	0.9892969560929156	1.0	1.0	1.0	0.8284965119671029	0.9896275822195015	1.0	1.0	1.0	0.8433908220876095	0.9898295671491549	0.3911554236051045	0.09159621084019709	0.2951402918069585	0.058945005611672284	0.25318742985409654	0.01897867564534231	0.2400175870966249	0.0395593969477131	0.8196554223063797	0.8328956228956229	0.7358249158249158	0.6304279912527335	181
1.0	0.9266666666666667	0.9266666666666667	0.7830554560419064	0.9839470827488978	1.0	1.0	1.0	0.8013710108869435	0.9892289358228753	1.0	1.0	1.0	0.8328160921337293	0.9896605299760773	1.0	1.0	1.0	0.8517109368201536	0.9899319727891157	0.32499500191452085	0.06933304643757927	0.3410662177328844	0.047890011223344554	0.24758790655697874	0.0280506091846298	0.2529251700680272	0.030340136054421766	0.8634302792489655	0.8394276094276094	0.7837925648234926	0.5836054421768707	182
1.0	0.9666666666666667	0.9566666666666667	0.7938613720016244	0.9844195696856017	1.0	1.0	1.0	0.7992347149087071	0.9886928952827944	1.0	1.0	1.0	0.831157318272683	0.989359561949461	1.0	1.0	1.0	0.8460638834538886	0.9898302755445613	0.3367324401062611	0.08000607264426085	0.3690347923681257	0.07465768799102133	0.28319865319865317	0.04014590347923682	0.2475549142215809	0.027073455644884215	0.8431049084838294	0.7592592592592592	0.7792592592592594	0.640726997869855	183
1.0	0.91	0.9066666666666667	0.7934662683651043	0.9808280314165235	1.0	1.0	1.0	0.7992213347274569	0.9884221678060062	1.0	1.0	0.9966666666666667	0.8264425739354561	0.9895925585824575	1.0	1.0	1.0	0.8441121488637912	0.98989898989899	0.321080779054917	0.07890325670498084	0.3737149270482603	0.06913580246913581	0.2819640852974186	0.04363636363636364	0.2558922558922559	0.029180695847362517	0.841594827586207	0.7993265993265993	0.7482491582491583	0.5656565656565656	184
1.0	0.9766666666666666	0.9766666666666666	0.7894606395854279	0.9846839171025251	1.0	1.0	1.0	0.7960011322141195	0.9885999999999999	1.0	1.0	1.0	0.8292311888128615	0.9898996632996634	0.9966666666666667	0.9966666666666667	0.9966666666666667	0.8495855646631467	0.9898983027554457	0.3302347454133168	0.06467810188048283	0.3766666666666667	0.07333333333333333	0.268709315375982	0.04346801346801347	0.2445376669186193	0.034726402345449964	0.8126567546210404	0.7999999999999999	0.7424579124579124	0.6534460248745964	185
1.0	0.9666666666666667	0.9633333333333333	0.7923764188077818	0.9854033154063631	1.0	0.9966666666666667	0.9966666666666667	0.8144030020952245	0.9885803761520934	1.0	1.0	1.0	0.8314533269618666	0.98996632996633	1.0	1.0	1.0	0.8554869738665966	0.9897952099719406	0.3258584592614713	0.08558525948900787	0.2671604938271605	0.05248035914702581	0.25552188552188554	0.027923681257014592	0.2064327970071711	0.023811176732138933	0.857275201400813	0.8657912457912458	0.7755892255892256	0.6838576521934402	186
1.0	0.9766666666666666	0.9766666666666666	0.7801169608298961	0.9832033591904611	1.0	1.0	0.9966666666666667	0.8088209908070191	0.9876714979869498	1.0	1.0	0.9966666666666667	0.8283313556661693	0.9897993265993267	1.0	1.0	1.0	0.8444840673139099	0.98993265993266	0.42882830307658487	0.10173940146019184	0.3103628117913832	0.06038548752834467	0.25620650953984286	0.0336026936026936	0.2496632996632997	0.02799102132435466	0.7842514491999029	0.8185714285714285	0.838922558922559	0.640909090909091	187
1.0	0.9533333333333333	0.9466666666666667	0.7921112189100602	0.9842265374390925	1.0	1.0	1.0	0.8045157153215131	0.9885333333333334	1.0	1.0	1.0	0.8305277457603223	0.9898329966329967	1.0	1.0	1.0	0.8471763717944624	0.9898639455782313	0.35138849588128024	0.08356245676916306	0.3233333333333333	0.05555555555555556	0.260942760942761	0.02564534231200898	0.21061224489795918	0.024761904761904763	0.8100134408602151	0.86	0.7523569023569023	0.6314285714285716	188
1.0	0.9466666666666667	0.9433333333333334	0.7853917962422926	0.9836025639537948	1.0	1.0	1.0	0.8099659918771946	0.9893939121858314	1.0	1.0	1.0	0.8293618021775577	0.9898302824854052	1.0	1.0	1.0	0.8346352864860455	0.98993265993266	0.42677946417207585	0.10636136566119385	0.3138159371492705	0.07254769921436588	0.29052314528505	0.05159600540552922	0.29414141414141415	0.04251402918069585	0.7786702940053457	0.835858585858586	0.8080333951762523	0.620909090909091	189
1.0	0.93	0.9266666666666667	0.7832477511023166	0.9812701438204483	1.0	0.9966666666666667	0.9966666666666667	0.8093646255581595	0.9882295710120784	1.0	1.0	1.0	0.8207639123518954	0.9898983096962896	1.0	1.0	1.0	0.845863079220153	0.9898639455782313	0.37445029105976263	0.12399654287094232	0.3107709750566894	0.049251700680272105	0.3268013468013468	0.05019079685746353	0.24113378684807255	0.03156462585034013	0.8045908640280638	0.8491156462585034	0.7657575757575756	0.628639455782313	190
1.0	0.9666666666666667	0.9633333333333333	0.7905622033135083	0.9834619557415619	1.0	1.0	1.0	0.8135976343978643	0.9890248750127538	1.0	1.0	1.0	0.8299949391805349	0.989661111111111	1.0	1.0	1.0	0.8458557901255421	0.9898646327217756	0.3568765080061416	0.08316882357242084	0.3288439955106622	0.06574635241301907	0.2553703703703704	0.04143518518518518	0.21946219565267186	0.025905311619597336	0.8410470132338963	0.8127946127946127	0.7770833333333332	0.6520305091733664	191
1.0	0.9466666666666667	0.94	0.7845821059372322	0.983978788141122	1.0	1.0	1.0	0.8015802167623828	0.9881304628779376	1.0	1.0	1.0	0.8309414791091534	0.989796619392579	1.0	1.0	1.0	0.8528674265903705	0.9898302755445613	0.3707603677079529	0.09478487265215581	0.3546576879910213	0.07856341189674523	0.2832098765432099	0.03469135802469136	0.2428937905128381	0.023740809455095168	0.8117777858051672	0.8114478114478114	0.7684848484848485	0.6781419638562496	192
1.0	0.9733333333333333	0.9700000000000001	0.7666986992831816	0.9805884532994839	1.0	1.0	0.9933333333333333	0.8057163904094876	0.9886746250382613	1.0	1.0	1.0	0.8314358493448464	0.9898983027554457	1.0	1.0	1.0	0.8441987411253847	0.98996632996633	0.5038443069094762	0.14120029455081	0.36588103254769927	0.06621773288439955	0.2726777983920841	0.040474816189101905	0.23531986531986535	0.035679012345679016	0.7693174778502466	0.8316498316498316	0.7373558716415859	0.6188888888888888	193
1.0	0.9333333333333332	0.9199999999999999	0.7874758999466439	0.9813699093250206	1.0	1.0	0.9966666666666667	0.8020023228430416	0.9881848951825628	1.0	1.0	1.0	0.8258052516303901	0.9897649694221123	1.0	1.0	1.0	0.8471327636603047	0.98993265993266	0.2990692153923038	0.057679493586540065	0.3514965986394558	0.07405895691609977	0.30098788336883575	0.04825236491903159	0.2571941638608305	0.026857463524130192	0.8756507163085124	0.862312925170068	0.7881014223871367	0.6678451178451179	194
1.0	0.9566666666666667	0.9533333333333333	0.7812853989398709	0.9840102319739952	1.0	0.9966666666666667	0.9933333333333333	0.8087921939542618	0.9889154796612522	1.0	1.0	1.0	0.8214684669241915	0.9895582083460871	1.0	1.0	1.0	0.8486301902091107	0.9897930839002268	0.4194247438928291	0.12165090622537429	0.31451247165532875	0.05029478458049886	0.2874971941638608	0.05234567901234568	0.242166477702192	0.03659202569916856	0.77947695035461	0.9124489795918368	0.7525589225589225	0.6158163265306124	195
1.0	0.9533333333333335	0.9533333333333335	0.7904483291577189	0.9839750958251635	1.0	1.0	1.0	0.8100685351954114	0.9887656532000554	1.0	1.0	1.0	0.8283302211551388	0.9898000000000001	1.0	1.0	1.0	0.8512025836594596	0.98996632996633	0.33621680234345924	0.08355316750014835	0.2707256235827665	0.045804988662131514	0.27555555555555555	0.03444444444444445	0.21292929292929294	0.023445566778900112	0.8036597668409154	0.8623809523809524	0.7766666666666667	0.6691919191919192	196
1.0	0.9700000000000001	0.9700000000000001	0.7919078966672659	0.9851688570561873	1.0	1.0	1.0	0.8144680955785736	0.9894625572678052	1.0	1.0	1.0	0.8208111542470324	0.9897649763629562	1.0	1.0	1.0	0.8416621831308907	0.98993265993266	0.33897718594883536	0.09188860252004583	0.3197278911564626	0.06811791383219955	0.31984287317620647	0.041257014590347925	0.26497194163860827	0.022379349046015712	0.8517683276059564	0.8221768707482994	0.7459595959595959	0.6846127946127947	197
1.0	0.9566666666666667	0.9500000000000001	0.8014357061890425	0.9867879276599539	1.0	1.0	0.9966666666666667	0.8069980939867308	0.9886956024895418	1.0	1.0	1.0	0.8331048786565779	0.9897580258588716	1.0	1.0	1.0	0.8466957935455808	0.9898632371828248	0.29265287761528364	0.06563478292801601	0.27758698092031425	0.05237934904601571	0.26285644154569043	0.041932346821890266	0.20749811980052532	0.023709951751188868	0.8383100608664519	0.8428956228956229	0.8332358510414476	0.6009920510951439	198
1.0	0.9733333333333333	0.9700000000000001	0.7976506010968508	0.9831702209381185	1.0	1.0	1.0	0.8034407688132976	0.9884666666666666	1.0	1.0	1.0	0.8328231553765278	0.989796619392579	1.0	1.0	1.0	0.8575948866763197	0.98993265993266	0.293110314615691	0.06281452518011658	0.35888888888888887	0.06777777777777778	0.24713804713804713	0.030190796857463526	0.22034792368125702	0.020123456790123454	0.8252416639513415	0.8233333333333333	0.8151515151515153	0.6577441077441077	199
1.0	0.9733333333333333	0.9733333333333333	0.7931329697019637	0.9857147267868843	1.0	1.0	1.0	0.8036530968635502	0.9882915416794203	1.0	1.0	0.9966666666666667	0.832679789723322	0.9898659932659933	1.0	1.0	1.0	0.8474598536619334	0.98996632996633	0.3231233446772294	0.07275005696058329	0.34680134680134683	0.06354657687991022	0.2394163860830528	0.029079685746352415	0.22739618406285075	0.04015712682379349	0.8460964821867077	0.8159595959595959	0.801986531986532	0.6252525252525252	200
1.0	0.9366666666666666	0.9366666666666666	0.7845862704397151	0.9805414678465271	1.0	1.0	1.0	0.8061699853205968	0.9888969560929156	1.0	1.0	1.0	0.8290034035217282	0.9897215288893468	1.0	1.0	1.0	0.8452741459533865	0.98989898989899	0.36298092430055134	0.09954637684223422	0.3088103254769921	0.0635016835016835	0.282051789371377	0.04621553449732144	0.2255892255892256	0.02581369248035915	0.7714900447389091	0.8127609427609427	0.7935547919053073	0.65993265993266	201
1.0	0.98	0.9766666666666666	0.7937808689638235	0.9854687942996557	1.0	1.0	0.9966666666666667	0.8166085873641875	0.989460578852498	1.0	1.0	0.9966666666666667	0.8183351910291515	0.9897292239344718	1.0	1.0	1.0	0.8422967693137938	0.9897952099719406	0.3368945034537818	0.068467825448066	0.2774635241301908	0.0525925925925926	0.30081632653061224	0.052539682539682546	0.2564033631780318	0.03406248472522405	0.8527402461036483	0.8422895622895622	0.7716326530612245	0.6221773099534512	202
1.0	0.9666666666666667	0.9633333333333333	0.7926582957887603	0.9818564667714885	1.0	1.0	0.9933333333333333	0.8168185085776644	0.9892180167592484	1.0	1.0	1.0	0.8219028220239658	0.9896329966329965	1.0	1.0	1.0	0.8501848618827873	0.98993265993266	0.3307879628148385	0.08067102914327358	0.2763714239904716	0.0370842208937447	0.2999887766554434	0.04686868686868687	0.2483164983164983	0.020067340067340067	0.8091474887827471	0.8447660276231704	0.7725252525252525	0.660875420875421	203
1.0	0.96	0.9533333333333333	0.797184166453779	0.9841976753873044	1.0	1.0	1.0	0.8043433765652411	0.9894262286161276	1.0	1.0	1.0	0.823613574986427	0.9895993265993267	1.0	1.0	1.0	0.8416914241117661	0.9898983027554457	0.3113179669030733	0.07806343577620173	0.37787878787878787	0.07134680134680134	0.33543209876543206	0.06152637485970819	0.2558533177580797	0.04374058040724708	0.8359190307328607	0.8060269360269361	0.7484848484848484	0.6367470624613482	204
1.0	0.9466666666666667	0.9433333333333334	0.7899640015231939	0.9830295791831293	1.0	0.9966666666666667	0.9899999999999999	0.8040039461434741	0.9884860890544549	1.0	1.0	0.9966666666666667	0.8253847865546295	0.9896632860592457	1.0	1.0	1.0	0.843734520041408	0.98989898989899	0.3131310474830357	0.06999433637872518	0.3280308756499233	0.05302457683410064	0.27524130190796864	0.04363636363636364	0.25252525252525254	0.03254769921436588	0.843489598276049	0.8479694908266336	0.7851515151515152	0.7070707070707071	205
1.0	0.9500000000000001	0.9466666666666667	0.7906598557867325	0.9842705472175725	1.0	1.0	0.9966666666666667	0.8101324650417285	0.9892180584071446	1.0	1.0	1.0	0.8332118382022923	0.9898646396626195	1.0	1.0	1.0	0.8473085950235127	0.9898983027554457	0.33723708416453224	0.08747569333006099	0.3142181451705261	0.05503172312696123	0.2628170594837262	0.041369248035914706	0.20325728944776567	0.023581850248516917	0.850824696205957	0.8821129663986808	0.7684848484848485	0.6296014567443139	206
1.0	0.9533333333333333	0.9466666666666667	0.7792995786112816	0.9808367098448497	1.0	1.0	0.9966666666666667	0.8150959302865514	0.9887790225487195	1.0	1.0	1.0	0.82157780592664	0.9897663299663301	1.0	1.0	1.0	0.84379084775609	0.9898983027554457	0.3130445376726841	0.06937399355877617	0.292996632996633	0.05031425364758698	0.3088888888888888	0.050168350168350175	0.25966146728051487	0.029204974919260634	0.8558463640986523	0.828922558922559	0.7857239057239057	0.6323596509310795	207
1.0	0.9366666666666665	0.9366666666666665	0.787517378845973	0.9803779092949046	1.0	1.0	1.0	0.8075072985509236	0.9887137094854266	1.0	1.0	1.0	0.8289153758214122	0.9898302824854052	1.0	1.0	1.0	0.8439465223668976	0.9897243482939361	0.35438597916480497	0.07242356050574227	0.3006509539842874	0.041313131313131315	0.2986280033899082	0.04273025034929797	0.27661964721672627	0.03311718270910711	0.7816122768963304	0.8055555555555557	0.8249041434755721	0.5694433597139782	208
1.0	0.93	0.93	0.7899600986160054	0.9821343786433866	1.0	1.0	1.0	0.812472406718121	0.9897333333333332	1.0	1.0	1.0	0.8321590030896487	0.9898646396626195	1.0	1.0	1.0	0.8448669164836744	0.9898274410774411	0.3679127818949717	0.09756144801267919	0.32666666666666666	0.049999999999999996	0.3099214365881033	0.03355780022446689	0.2404783950617284	0.02598204264870932	0.8348739607405636	0.8466666666666667	0.7550841750841751	0.7058627946127946	209
1.0	0.9700000000000001	0.9700000000000001	0.7798055419994881	0.9838771604364221	1.0	1.0	1.0	0.8046913023679351	0.9887776689453457	1.0	1.0	0.9966666666666667	0.8194889844003933	0.9896886103375611	1.0	1.0	1.0	0.8452069398798451	0.98996632996633	0.3977543909889271	0.09897623138602518	0.3490347923681256	0.0648709315375982	0.3016043668326437	0.04865535217523436	0.21066217732884399	0.03121212121212121	0.7894473081328751	0.8424242424242424	0.7354169296584613	0.6454208754208755	210
1.0	0.9366666666666666	0.9333333333333332	0.7940210619822876	0.9857828161257073	1.0	1.0	0.9966666666666667	0.8060274015974537	0.9880502013050118	1.0	1.0	1.0	0.8222024131748213	0.989796619392579	1.0	1.0	1.0	0.8490982551827781	0.98996632996633	0.3304990533255667	0.06071600721911047	0.3543764172335601	0.0708390022675737	0.29336700336700333	0.050381593714927043	0.23537598204264873	0.017867564534231203	0.8502163283590889	0.8107482993197279	0.7448148148148149	0.6554545454545454	211
1.0	0.9666666666666667	0.96	0.7831125157770978	0.982764536354472	1.0	1.0	1.0	0.8029025754255645	0.9894666666666666	1.0	1.0	1.0	0.8263488234462563	0.9897979729959528	1.0	1.0	1.0	0.8457135093601043	0.98993265993266	0.3907777046623284	0.08242548317126075	0.34	0.06555555555555555	0.3107631874298541	0.05698092031425364	0.2662962962962963	0.038058361391694724	0.7980551290487679	0.84	0.7684511784511784	0.584006734006734	212
1.0	0.9633333333333334	0.9633333333333334	0.7902340390538294	0.9840737154597011	1.0	1.0	1.0	0.8098360484102217	0.9883333333333333	1.0	1.0	1.0	0.8172823566099172	0.989796619392579	1.0	1.0	1.0	0.8566137700513226	0.9898646327217756	0.39777245988426113	0.09732317755092083	0.34	0.06333333333333334	0.3278563411896745	0.0492368125701459	0.19370576513433657	0.017991708467898944	0.8435456308127115	0.8266666666666667	0.8123232323232323	0.6791039648182505	213
1.0	0.9500000000000001	0.9500000000000001	0.8019952528004707	0.9851265759892364	1.0	0.9966666666666667	0.9966666666666667	0.8022633721772552	0.9889384490027279	1.0	1.0	1.0	0.8314578555777827	0.9898983096962896	1.0	1.0	1.0	0.8522986133574024	0.9899319727891157	0.29165369706326677	0.05743977953749357	0.3519129438717068	0.06395189003436427	0.2876543209876543	0.03790123456790124	0.1926530612244898	0.017959183673469388	0.8304774266646745	0.8213745704467353	0.7926599326599325	0.687687074829932	214
1.0	0.9266666666666666	0.9233333333333333	0.7847041369612202	0.9809528188931335	1.0	1.0	0.9966666666666667	0.800544892164401	0.9879763153419718	1.0	1.0	1.0	0.8296620259117881	0.9897285921816947	1.0	1.0	1.0	0.8387234362111583	0.9897608527947263	0.38809843554022416	0.10666515068955507	0.32521885521885513	0.06363636363636364	0.23753407086740422	0.02926086259419593	0.29457418706314137	0.0352759660565257	0.7948453917871224	0.8423569023569023	0.7735518449804163	0.6383336839890595	215
1.0	0.9433333333333334	0.9333333333333332	0.7732013093925532	0.9822805416496748	1.0	0.9966666666666667	0.9966666666666667	0.8127468103682537	0.9885776689453457	1.0	1.0	1.0	0.8149076483697614	0.9896969560929157	1.0	1.0	1.0	0.8437206522650588	0.9899999999999999	0.42218992762471025	0.10412519244040981	0.2874298540965208	0.04814814814814814	0.33336700336700337	0.05129068462401796	0.26999999999999996	0.03222222222222223	0.7630046583850931	0.845925925925926	0.7724915824915825	0.7133333333333333	216
1.0	0.9566666666666667	0.9499999999999998	0.7944020225232448	0.9842474857538411	1.0	1.0	1.0	0.8024881067651733	0.9885333333333333	1.0	1.0	1.0	0.8281888314511341	0.9898983096962896	1.0	1.0	1.0	0.8490892120862323	0.98996632996633	0.30672593221404765	0.07363194051436836	0.29888888888888887	0.04999999999999999	0.2519977553310887	0.032356902356902355	0.2374074074074074	0.028978675645342313	0.915665676287493	0.7966666666666665	0.8194276094276094	0.6221212121212121	217
1.0	0.9566666666666667	0.9566666666666667	0.7880453959219462	0.9828719859537203	1.0	1.0	1.0	0.8103517811652607	0.9886847736625514	1.0	1.0	1.0	0.8282073578155159	0.989762949358909	1.0	1.0	1.0	0.8482133749836022	0.9898274410774411	0.3545634603225389	0.08849479321403814	0.32462401795735124	0.06254769921436588	0.28843995510662174	0.04152637485970819	0.2347544893378227	0.028190235690235686	0.8177266875395174	0.8663636363636363	0.7205387205387206	0.5927146464646466	218
1.0	0.9466666666666667	0.9466666666666667	0.7881779875566076	0.9846698095383765	1.0	1.0	1.0	0.8043273480124217	0.9887555011393395	1.0	1.0	1.0	0.8262987703455819	0.98973265993266	1.0	1.0	1.0	0.8496470450130512	0.9898666666666666	0.40298562613161887	0.09210607348286098	0.342300785634119	0.05353535353535354	0.26707070707070707	0.03241301907968575	0.22666666666666668	0.027777777777777776	0.7764105974947345	0.8428956228956229	0.7820202020202021	0.6466666666666666	219
1.0	0.9700000000000001	0.9700000000000001	0.7941541341390302	0.9844843704793488	1.0	0.9966666666666667	0.9966666666666667	0.8014570127776705	0.9876928952827942	1.0	1.0	1.0	0.8189901513137268	0.9897979729959528	1.0	1.0	1.0	0.8489392016974803	0.989831636088779	0.3768171480890779	0.08313766318152284	0.2865319865319865	0.03679012345679012	0.3410549943883277	0.049203142536475876	0.24246409674981106	0.03706200325247944	0.8366648945596314	0.8630303030303029	0.7587205387205387	0.5995038823610251	220
1.0	0.9700000000000001	0.9633333333333333	0.7854099615071739	0.98388348855522	1.0	1.0	1.0	0.8056625376762621	0.9886666666666666	1.0	1.0	1.0	0.8323043703861036	0.9898996632996634	1.0	1.0	1.0	0.8444288786734129	0.98996632996633	0.3438216075904046	0.07986011656124438	0.3	0.05333333333333334	0.24744107744107743	0.03569023569023569	0.23090909090909092	0.03235690235690236	0.8164824263038549	0.8533333333333334	0.7757912457912458	0.6652525252525253	221
1.0	0.9566666666666667	0.9466666666666667	0.7782387589664417	0.9821295147640551	1.0	1.0	1.0	0.8104414512597398	0.9883099819519644	1.0	1.0	1.0	0.8276570585508146	0.9896220359214735	1.0	1.0	1.0	0.8469573698395306	0.98993265993266	0.394524959742351	0.11402979066022545	0.3201133786848072	0.06267573696145125	0.275897294944914	0.04370622323003275	0.2516947250280584	0.033535353535353536	0.8170289855072465	0.8220408163265307	0.8011976911976911	0.6376430976430977	222
1.0	0.9633333333333333	0.9633333333333333	0.7935192837866473	0.9841754450171264	1.0	1.0	0.9966666666666667	0.8029253875374648	0.989044703595724	1.0	1.0	1.0	0.8308469189270064	0.9896605719116541	1.0	1.0	1.0	0.848429375267274	0.9898983027554457	0.36080861556091975	0.09982657937727063	0.35040816326530616	0.060884353741496595	0.26911976911976915	0.041652351176160694	0.24135206944730755	0.028037747085366133	0.7826078011849901	0.787142857142857	0.7804576376004947	0.6731052016766302	223
1.0	0.9633333333333333	0.9633333333333333	0.7804369907872571	0.9842991452957556	1.0	1.0	0.9966666666666667	0.8017517483090096	0.9887458940311902	1.0	1.0	1.0	0.8324695481474483	0.98993265993266	1.0	1.0	1.0	0.8469100566235136	0.9898969072164948	0.34712301587301586	0.08191585113577594	0.34923979019217116	0.05837650885269933	0.2630751964085298	0.03915824915824916	0.2420618556701031	0.024581901489117985	0.8129348669292279	0.8418765890194462	0.8053535353535354	0.6501374570446735	224
1.0	0.9400000000000001	0.93	0.7806460745528243	0.9822036891842559	1.0	1.0	1.0	0.8079182193053688	0.9890578716457504	1.0	1.0	1.0	0.8285954915862478	0.9897285991225385	1.0	1.0	1.0	0.8483287887543258	0.98989898989899	0.34306053365193145	0.08210872162485065	0.3341077441077441	0.06817059483726151	0.2964421997755331	0.038035914702581365	0.23905723905723905	0.029180695847362517	0.830607825567503	0.839057239057239	0.7718518518518519	0.6464646464646465	225
1.0	0.9633333333333333	0.9500000000000001	0.7830710930615186	0.9853619373644462	1.0	1.0	1.0	0.8064832707750446	0.9891663299663299	1.0	1.0	1.0	0.8328018596514747	0.98993265993266	1.0	1.0	1.0	0.8498829968282928	0.98996632996633	0.34514524535977625	0.0825689677091279	0.2897530864197531	0.05905723905723906	0.2383164983164983	0.03802469135802469	0.22278338945005613	0.034545454545454546	0.8371265573353673	0.8829629629629631	0.7752525252525252	0.6822222222222222	226
1.0	0.96	0.9566666666666667	0.7892085805472145	0.9850579196485926	1.0	1.0	0.9966666666666667	0.8015433387507076	0.9887876440372066	1.0	1.0	1.0	0.8299417863995258	0.98996632996633	1.0	1.0	1.0	0.8481445833051143	0.9898983027554457	0.2917868234250222	0.07163704853922245	0.3490702947845805	0.0782766439909297	0.31656565656565655	0.04685746352413019	0.254527359765455	0.026881055452484023	0.8504418071576456	0.7818367346938775	0.7324579124579125	0.6031416202844774	227
1.0	0.9500000000000001	0.9466666666666667	0.7819766063527237	0.9826932134999087	1.0	1.0	1.0	0.811625707533698	0.9888	1.0	1.0	0.9966666666666667	0.8370104248554516	0.9898646396626195	1.0	1.0	1.0	0.8516830826755819	0.98996632996633	0.40067125699553546	0.10926476136578006	0.3255555555555556	0.06444444444444444	0.2695286195286195	0.03352413019079686	0.24973063973063972	0.03571268237934905	0.8274405772495754	0.8133333333333334	0.7752525252525252	0.6456228956228957	228
1.0	0.93	0.9199999999999999	0.7941706905040663	0.9852864526466153	1.0	1.0	0.9966666666666667	0.81258440598463	0.9888786858483828	1.0	1.0	0.9966666666666667	0.8263958246313776	0.98996632996633	1.0	1.0	1.0	0.8476609838128799	0.9898983027554457	0.30904232269247434	0.06787588645164841	0.25364758698092027	0.04489337822671156	0.2956902356902357	0.050269360269360276	0.25013926109164203	0.034737625690006636	0.8467771335025415	0.8552188552188552	0.7825252525252525	0.6197436954579811	229
1.0	0.9333333333333332	0.9333333333333332	0.7836018108543579	0.9834103168482099	1.0	1.0	1.0	0.797609940198612	0.9885500867258443	1.0	1.0	1.0	0.8334592170606427	0.989795217200465	1.0	1.0	1.0	0.8522391342347261	0.9898983027554457	0.38184101654846336	0.10216541896506436	0.3812345679012346	0.07469135802469136	0.2690625071577452	0.03714010856867999	0.21341831008497678	0.02586110538491491	0.7633274231678486	0.8328956228956228	0.7366178794750223	0.6359609702466845	230
1.0	0.9566666666666667	0.9433333333333334	0.7827796524035113	0.984280751174735	1.0	0.9966666666666667	0.9966666666666667	0.8069477934585945	0.9888777071695646	1.0	1.0	1.0	0.8299594397503571	0.9898983096962896	1.0	1.0	1.0	0.851762675671533	0.98993265993266	0.33486646001374076	0.08031739076337158	0.34341235484092625	0.06621109049680479	0.26636363636363636	0.031245791245791247	0.23819304152637488	0.026812570145903478	0.8726990927828359	0.8722139764996908	0.8029292929292929	0.6578451178451178	231
1.0	0.9666666666666667	0.9633333333333333	0.7822152255022413	0.9830584554963556	1.0	1.0	1.0	0.8048046355219026	0.9886248750127539	1.0	1.0	0.9966666666666667	0.8239748675864086	0.989795217200465	1.0	1.0	1.0	0.842346500431287	0.98989898989899	0.3904150589819337	0.09155136552722011	0.29084175084175085	0.04785634118967452	0.27589958542339493	0.042820495201447574	0.2536475869809203	0.03479236812570146	0.8261590402122144	0.8796969696969698	0.8074623788909503	0.6632996632996633	232
1.0	0.9500000000000001	0.9400000000000001	0.7760746737521957	0.9835569261378966	1.0	1.0	0.9933333333333333	0.8092676515619398	0.9883417915731725	1.0	1.0	1.0	0.8185876018769954	0.9896928397532102	1.0	1.0	1.0	0.839439619279687	0.9898983027554457	0.39303315412186385	0.0896057347670251	0.3077106667582858	0.049431503241027054	0.274582560296846	0.04742435694816647	0.30339311482168624	0.04613252708490804	0.7881944444444443	0.7977963306534734	0.7525252525252526	0.5554916512059368	233
1.0	0.9633333333333333	0.96	0.7880100529550799	0.9821636560033139	1.0	1.0	0.9966666666666667	0.8096410741519512	0.9889711509093434	1.0	1.0	1.0	0.8255296040649869	0.9894302405498282	1.0	1.0	1.0	0.8485756359182542	0.98996632996633	0.3400614939410382	0.08114788689937903	0.2840362811791383	0.03698412698412698	0.2746620847651775	0.04037800687285223	0.2531088664421998	0.023411896745230077	0.8678241996744438	0.8829251700680273	0.7771134020618558	0.669057239057239	234
1.0	0.9500000000000001	0.9500000000000001	0.7982601798765562	0.9842069620236948	1.0	1.0	1.0	0.8028240654064108	0.9880550324157721	1.0	1.0	1.0	0.834718057534053	0.9896329966329965	1.0	1.0	1.0	0.8481878956179969	0.9899319727891157	0.29813242784380306	0.07049338175187071	0.29201603665521186	0.044959908361970224	0.2832323232323233	0.042356902356902364	0.23519274376417235	0.0391609977324263	0.8268923316355404	0.8583505154639175	0.7858922558922559	0.6004081632653061	235
1.0	0.9433333333333334	0.93	0.7889569145235676	0.9837366256286856	1.0	1.0	1.0	0.8126036027203624	0.9892868074686256	1.0	1.0	1.0	0.8234360899535537	0.98993265993266	1.0	1.0	1.0	0.8393926358380677	0.9898302824854052	0.2894162575013639	0.06784350401371679	0.3187429854096521	0.06509539842873176	0.30419753086419754	0.04250280583613917	0.25369935179458986	0.031416660940470464	0.8425687787389915	0.8282828282828283	0.7382828282828283	0.6394688380402666	236
1.0	0.89	0.8866666666666667	0.7979780755115119	0.9814346710885321	1.0	1.0	0.9966666666666667	0.8104670601717575	0.9891568547427134	1.0	1.0	1.0	0.8281341301526802	0.9899999999999999	1.0	1.0	1.0	0.8470653532448011	0.9898983027554457	0.25691448907256736	0.05760997986233684	0.32552188552188555	0.06804713804713806	0.2822222222222222	0.031111111111111107	0.2491167914977439	0.02473785473785474	0.8351356781035201	0.7860942760942761	0.7399999999999999	0.639676355390641	237
1.0	0.9433333333333334	0.94	0.7806984228255928	0.9840653954853787	1.0	0.9966666666666667	0.9966666666666667	0.8048639364920002	0.9890262286161277	1.0	1.0	1.0	0.8258258158196344	0.9897333333333332	1.0	1.0	1.0	0.8482600967591328	0.9897587130024159	0.3211825414982587	0.07698467169983984	0.32542087542087544	0.06579124579124579	0.2833333333333334	0.03333333333333333	0.2454441320420702	0.02936582318025617	0.8294821932433463	0.8328619528619529	0.82	0.6272692561352354	238
1.0	0.9733333333333333	0.9666666666666667	0.7847768370417993	0.9844237625225712	1.0	1.0	1.0	0.8090766249643712	0.9893245383124171	1.0	1.0	1.0	0.8347442544917317	0.9898329966329967	1.0	1.0	1.0	0.8459906756798755	0.98993265993266	0.36405290013537434	0.08052367147811111	0.3042199775533108	0.06375982042648709	0.2708754208754209	0.042289562289562294	0.2718967452300785	0.03133557800224467	0.7944493152341506	0.8522895622895623	0.7392255892255891	0.6576430976430977	239
1.0	0.9433333333333334	0.9433333333333334	0.7905468767671567	0.9855211848571627	1.0	1.0	1.0	0.8126859272241463	0.9890901880760467	1.0	1.0	1.0	0.8239618559727523	0.9898666666666666	1.0	1.0	1.0	0.8470019649062678	0.9897587130024159	0.3754854494957683	0.08699731804054833	0.3075645342312009	0.07125701459034793	0.2911111111111111	0.04777777777777778	0.24624249366517406	0.038460203408657016	0.7936260812344432	0.816127946127946	0.7666666666666666	0.596341421083689	240
1.0	0.9566666666666667	0.9466666666666667	0.787487783984632	0.9814593571238159	1.0	1.0	1.0	0.8084642428068243	0.9881709009284766	1.0	1.0	1.0	0.8215108252209845	0.9896260530697559	1.0	1.0	1.0	0.8464092291554562	0.98989898989899	0.3183777205040092	0.0748090874379534	0.32543209876543205	0.06143658810325477	0.3244788087056128	0.04940435280641466	0.2502805836139169	0.03254769921436588	0.8688597747231768	0.848989898989899	0.7615807560137456	0.6363636363636364	241
1.0	0.9566666666666667	0.9499999999999998	0.794087158912498	0.9843435669844066	1.0	1.0	0.9966666666666667	0.8031554185928655	0.9884488129945855	1.0	1.0	1.0	0.8284454435681093	0.9897629493589091	1.0	1.0	1.0	0.8520011341796275	0.9898983027554457	0.2831741736137033	0.05146613578864418	0.33201814058956913	0.052630385487528346	0.2996632996632997	0.038159371492704826	0.25468540278064083	0.03587232872947159	0.8453434117207914	0.8121768707482993	0.797979797979798	0.6231443688586545	242
1.0	0.9500000000000001	0.9466666666666667	0.7935680661019274	0.9852737453680153	1.0	1.0	1.0	0.8079751129924322	0.9891191238989219	1.0	1.0	1.0	0.8227791259160414	0.9897979729959528	1.0	1.0	1.0	0.8424047818990807	0.9897986394557824	0.30488857618537485	0.06650236482032468	0.34243546576879913	0.06382716049382715	0.31208754208754214	0.039124579124579124	0.26641723356009067	0.04136054421768707	0.8134579112332775	0.818956228956229	0.7817845117845118	0.6341496598639456	243
1.0	0.96	0.9466666666666667	0.7896521654438198	0.9853759834663499	1.0	1.0	0.9933333333333333	0.7956635602022987	0.9883302041489602	1.0	1.0	1.0	0.8378285930592391	0.9897622205674684	1.0	1.0	1.0	0.8451278342114352	0.9895887731481482	0.3213366342731158	0.07423419428740347	0.38283080943856596	0.07366721897895191	0.2425873244920864	0.02815089672232529	0.2378240740740741	0.025925925925925925	0.847651775486827	0.7997578704500649	0.771199752628324	0.6930555555555555	244
1.0	0.9500000000000001	0.9433333333333334	0.7943859009247243	0.9851665380658435	1.0	1.0	0.9933333333333333	0.8084313530591425	0.9890818512754785	1.0	1.0	1.0	0.8226290084045064	0.9894956024895419	1.0	1.0	1.0	0.8502606841433447	0.98993265993266	0.2868827160493827	0.05949074074074074	0.31536407155454776	0.04936255983875032	0.2865656565656566	0.049057239057239056	0.2258922558922559	0.02681257014590348	0.8560185185185185	0.8283055040197898	0.7827609427609428	0.6074410774410776	245
1.0	0.94	0.94	0.785339280267749	0.983110644485056	1.0	1.0	0.9966666666666667	0.7994218993301213	0.9885656532000554	1.0	1.0	1.0	0.8274870084530296	0.9898000000000001	1.0	1.0	1.0	0.8469962893117389	0.9897299527259124	0.28548182049326215	0.06003051106025934	0.3289795918367347	0.06487528344671202	0.26666666666666666	0.04666666666666667	0.24170594837261508	0.04255892255892255	0.9149885583524027	0.8627210884353742	0.8066666666666666	0.6543771043771044	246
1.0	0.9533333333333333	0.9499999999999998	0.7842139042544719	0.9828636677168752	1.0	1.0	0.9966666666666667	0.7999328525459939	0.988630289426249	1.0	1.0	1.0	0.8281634293683388	0.9897649763629562	1.0	1.0	1.0	0.8450371244245286	0.9899319727891157	0.3591603830620593	0.08966902287098426	0.36793490460157124	0.07361391694725028	0.264354657687991	0.027890011223344557	0.2429251700680272	0.02791383219954648	0.7913241836817324	0.7993939393939394	0.8563299663299664	0.6374149659863946	247
1.0	0.9333333333333335	0.9333333333333335	0.794300517290301	0.9842862464762202	1.0	1.0	1.0	0.8076184837516003	0.9893548277386661	1.0	1.0	1.0	0.8260531004979933	0.9898983096962896	1.0	1.0	1.0	0.8528342437900388	0.98996632996633	0.31825257329289586	0.05494136240103983	0.27946127946127947	0.052749719416386086	0.30985409652076323	0.039001122334455664	0.22068462401795738	0.01895622895622896	0.835366694237662	0.8518518518518517	0.7192929292929292	0.6523232323232323	248
1.0	0.9466666666666667	0.9466666666666667	0.7960470431631682	0.9820099676175739	1.0	1.0	0.9933333333333333	0.8071249515181952	0.9892083263553064	1.0	1.0	1.0	0.8268284505031764	0.9897251145356102	1.0	1.0	1.0	0.8519812408876141	0.9898274410774411	0.3355729749906681	0.06919248475799428	0.3263015643968025	0.0722531436817151	0.30290249433106575	0.04954648526077097	0.2387991021324355	0.02830808080808081	0.8241508025382606	0.8271490414347556	0.7265306122448979	0.5823653198653199	249
1.0	0.94	0.9333333333333332	0.7840417015200921	0.9818798880409801	1.0	1.0	1.0	0.801633174506676	0.9892666666666666	1.0	0.9966666666666667	0.9966666666666667	0.8382611404451209	0.9895258919157909	1.0	1.0	1.0	0.855210274121884	0.98993265993266	0.3695847877228295	0.10158932889735976	0.37999999999999995	0.08	0.2192929292929293	0.030213243546576885	0.20814814814814817	0.026891133557800224	0.8087734308414678	0.8233333333333333	0.7785185185185185	0.6711447811447812	250
1.0	0.9266666666666666	0.9199999999999999	0.7841097288572105	0.9811965346022219	1.0	1.0	1.0	0.7918944966292524	0.9886666666666666	1.0	1.0	1.0	0.834797190318159	0.9895952657892052	1.0	1.0	1.0	0.8453665098970887	0.9897930839002268	0.3429041353383459	0.08464216095795042	0.39444444444444443	0.07555555555555556	0.23046015712682377	0.029124579124579122	0.27947940287226003	0.046570294784580496	0.814578111946533	0.8466666666666667	0.7950505050505051	0.5720748299319728	251
1.0	0.9966666666666667	0.9966666666666667	0.7829338440811701	0.9832563479917016	1.0	1.0	1.0	0.7978424858012202	0.9884928952827942	1.0	1.0	1.0	0.8289276876106237	0.9897622691562086	1.0	1.0	1.0	0.8399007595513636	0.9899319727891157	0.39010101010101006	0.09480359147025814	0.3779124579124579	0.06803591470258137	0.29538720538720536	0.04346801346801347	0.26430839002267575	0.03582766439909297	0.8261952861952863	0.8225925925925925	0.7223569023569022	0.6001360544217688	252
1.0	0.96	0.9533333333333333	0.7822933460648218	0.9830847178307209	1.0	1.0	1.0	0.8039346926270537	0.9872	1.0	1.0	1.0	0.8279166305867983	0.9895925516416137	1.0	1.0	1.0	0.8469836559295221	0.9898983027554457	0.39730639730639733	0.10394265232974909	0.3433333333333333	0.06999999999999999	0.2949449139925331	0.04277468563182849	0.2605579605579606	0.0337747085366133	0.818181818181818	0.81	0.8006596578025148	0.6097746169174741	253
1.0	0.9366666666666666	0.9366666666666666	0.7955153660948721	0.982941160582295	1.0	0.9966666666666667	0.9933333333333333	0.7984056064464511	0.986924420380397	1.0	1.0	1.0	0.827948674477275	0.98996632996633	1.0	1.0	1.0	0.8466391499525416	0.98996632996633	0.32098346223982893	0.0757844431868201	0.30297052154195014	0.04689342403628118	0.28881032547699215	0.03680134680134681	0.24632996632996637	0.031212121212121215	0.8228258819090737	0.8523129251700681	0.7355892255892256	0.5887878787878789	254
1.0	0.9733333333333333	0.9700000000000001	0.7808723299494348	0.9809685176508246	1.0	1.0	0.9966666666666667	0.8127581697745433	0.9895567645060769	1.0	1.0	1.0	0.8316291254290674	0.9898983027554457	1.0	1.0	1.0	0.8479219722510041	0.98993265993266	0.3861016628873772	0.09077380952380952	0.30747520557044367	0.05608717561098514	0.28485398199683915	0.045928445452254975	0.2381257014590348	0.032435465768799104	0.8482142857142857	0.8251748780320209	0.7544650587507732	0.6578787878787878	255
1.0	0.9700000000000001	0.9633333333333333	0.786068161098747	0.9853025927205237	1.0	1.0	1.0	0.7975572388940951	0.9885999999999999	1.0	1.0	0.9966666666666667	0.8234517929248829	0.9897972789115647	1.0	1.0	1.0	0.8483632821913943	0.98993265993266	0.36223272241313476	0.0899914089347079	0.33	0.07444444444444445	0.2938095238095238	0.04605442176870748	0.2729854096520763	0.016767676767676768	0.7888745704467355	0.8666666666666667	0.756938775510204	0.6609764309764309	256
1.0	0.9333333333333332	0.9199999999999999	0.7803607199852034	0.9817009761946349	1.0	1.0	1.0	0.8063465667938196	0.9888666666666667	1.0	1.0	0.9933333333333333	0.8267819723374986	0.9896605719116541	1.0	1.0	1.0	0.8423709697916593	0.98989898989899	0.34199702656237246	0.08871891627657447	0.3544444444444444	0.07222222222222223	0.2736892736892737	0.0315513410751506	0.25813692480359146	0.03479236812570146	0.8046750411031902	0.8133333333333334	0.8039923039923039	0.5656565656565656	257
1.0	0.9433333333333334	0.9333333333333335	0.7918188458168877	0.9814999315298206	1.0	1.0	1.0	0.8071741443336994	0.9887333333333332	1.0	1.0	1.0	0.8308698579392001	0.9898302894262491	1.0	1.0	1.0	0.8503662598779034	0.9898639455782313	0.3513688705864409	0.07737868273214875	0.3022222222222222	0.06	0.2552300785634119	0.032368125701459034	0.21621315192743765	0.024807256235827663	0.7859757492564631	0.86	0.7759595959595961	0.6449659863945577	258
1.0	0.92	0.91	0.7879831118761915	0.9831156698885287	1.0	1.0	1.0	0.8015136054921358	0.9874350687213661	1.0	1.0	1.0	0.821604932558397	0.9895910294327122	1.0	1.0	1.0	0.8522319201918817	0.9897265028460364	0.36048486478008557	0.08375568551007147	0.3841950113378685	0.07054421768707483	0.26231571152533345	0.045093894269152	0.22448979591836735	0.026077097505668934	0.8198494320091415	0.8220408163265306	0.7903245513554792	0.6666666666666666	259
1.0	0.9633333333333334	0.9633333333333334	0.7907438809166344	0.9852327379794357	1.0	0.9966666666666667	0.9966666666666667	0.8029689640278415	0.98844704281876	1.0	1.0	0.9966666666666667	0.8250016672623758	0.989795217200465	1.0	1.0	1.0	0.8428420507331249	0.9897952099719406	0.2924599938057495	0.07297414647311128	0.3065095398428732	0.0626936026936027	0.27471998900570327	0.034872534872534874	0.2628739648867287	0.03282468181829989	0.8329322506341139	0.8388888888888889	0.7704253418539132	0.625857069892416	260
1.0	0.9499999999999998	0.9466666666666667	0.7944914878511763	0.9831052580677145	1.0	1.0	1.0	0.8001181990457645	0.988008631772268	1.0	1.0	1.0	0.8187644866461782	0.9897299527259124	1.0	1.0	1.0	0.8529821081920227	0.9898295671491549	0.36490064098704783	0.08742817158812537	0.3256341189674523	0.0792368125701459	0.32083052749719415	0.05693602693602693	0.2454441320420702	0.019149108496187534	0.8051375292498003	0.8326599326599325	0.8022222222222223	0.6405290013537436	261
1.0	0.9733333333333333	0.9733333333333333	0.7879145330885504	0.9848681695609082	1.0	1.0	1.0	0.8020476272067123	0.9881333333333333	1.0	1.0	1.0	0.8240808239202085	0.98996632996633	1.0	1.0	1.0	0.8459343642357426	0.98993265993266	0.41581632653061223	0.10274943310657597	0.3344444444444445	0.061111111111111116	0.3398204264870932	0.05235690235690236	0.2427384960718294	0.029079685746352415	0.8081774376417235	0.8566666666666666	0.729057239057239	0.6240404040404041	262
1.0	0.9466666666666667	0.9433333333333334	0.784934522145427	0.9836402657882978	1.0	1.0	1.0	0.8053926092710118	0.9884915416794205	1.0	1.0	1.0	0.8284284977638094	0.9897966193925791	1.0	1.0	1.0	0.8422031853305397	0.9899319727891157	0.36653189957236587	0.0924188480832901	0.31202020202020203	0.04569023569023569	0.26841750841750844	0.032457912457912456	0.23401360544217684	0.034761904761904765	0.871317539434461	0.8762962962962962	0.7652188552188552	0.5939455782312926	263
1.0	0.94	0.9366666666666666	0.7795026914926074	0.9819713814543619	1.0	1.0	0.9966666666666667	0.8038403646751083	0.989053810835629	1.0	1.0	1.0	0.8281063034019689	0.9897285991225385	1.0	1.0	1.0	0.8463211717217115	0.98996632996633	0.4051186017478153	0.09800249687890139	0.30632996632996634	0.045847362514029176	0.28184062850729513	0.03129068462401796	0.26865319865319864	0.030044893378226713	0.7458255305867665	0.818956228956229	0.7785858585858586	0.6620202020202021	264
1.0	0.9233333333333333	0.9199999999999999	0.7834796090958397	0.9817967784846648	1.0	1.0	0.9933333333333333	0.8168548916674876	0.9891848951825629	1.0	1.0	1.0	0.823026123858499	0.9898329966329967	1.0	1.0	1.0	0.8477178182884312	0.9898659932659933	0.3460854354471376	0.08388336118832573	0.2695238095238095	0.04471655328798186	0.3365768799102133	0.04350168350168351	0.25735129068462403	0.03468013468013468	0.7627681223425905	0.859591836734694	0.7527946127946127	0.6072727272727273	265
1.0	0.9700000000000001	0.9633333333333333	0.8048214984917078	0.9862468606969598	1.0	1.0	1.0	0.8056827921075828	0.9890827466585042	1.0	1.0	1.0	0.8359865713119663	0.989795217200465	1.0	1.0	1.0	0.8462239831702106	0.9898646396626195	0.23974510660959383	0.051098500833986454	0.36251402918069586	0.07631874298540965	0.2398130969559541	0.027062003252479445	0.23616161616161616	0.030224466891133558	0.8402291704346778	0.8316498316498316	0.7534528963100392	0.6377104377104378	266
1.0	0.9566666666666667	0.9466666666666667	0.7919260715778161	0.9826654114624295	1.0	1.0	0.9966666666666667	0.8082024544101074	0.9891636227595825	1.0	1.0	1.0	0.8315455677497684	0.9898625572678051	1.0	1.0	1.0	0.843938678628291	0.9898983027554457	0.34993790655941287	0.0778913881565665	0.3488552188552189	0.07463524130190798	0.27662131519274374	0.043718820861678	0.26620605144414666	0.03143956572528001	0.7946570723063257	0.8327946127946128	0.7347619047619047	0.6294014979729265	267
1.0	0.9533333333333333	0.9533333333333333	0.7953643180497284	0.9850186912839433	1.0	0.9966666666666667	0.9933333333333333	0.8072578458323173	0.9886497500255076	1.0	1.0	1.0	0.8274993926007715	0.9896275822195014	1.0	1.0	1.0	0.8519257932358738	0.98996632996633	0.3600858783229604	0.08640903169778551	0.26065095398428734	0.04809203142536476	0.278641975308642	0.04349046015712683	0.21283950617283953	0.02005611672278339	0.7506875090461717	0.8523905723905724	0.738989898989899	0.7156228956228956	268
1.0	0.9633333333333333	0.9566666666666667	0.7909054925691762	0.9848331622633838	1.0	1.0	0.9966666666666667	0.8027262289586604	0.9886066047682208	1.0	1.0	1.0	0.8263569159185084	0.9896666666666668	1.0	1.0	1.0	0.8414045642495136	0.9898983027554457	0.3766991725768321	0.08766745468873127	0.35241301907968575	0.06509539842873176	0.2733333333333333	0.03333333333333333	0.2525536544584164	0.028048741382074718	0.7864213947990545	0.8686868686868688	0.7733333333333334	0.6363409606266749	269
1.0	0.9533333333333333	0.9533333333333333	0.786240911519585	0.9839919931622436	1.0	1.0	1.0	0.8028193305298786	0.988430289426249	1.0	1.0	1.0	0.8142252477042727	0.9893884977723362	1.0	1.0	1.0	0.8454780982037855	0.9898646396626195	0.3577089414822205	0.10409084050795059	0.3375982042648709	0.06461279461279461	0.3278114478114478	0.05707070707070707	0.24065095398428735	0.029135802469135802	0.793471483205853	0.8296296296296296	0.7348821548821549	0.6442424242424242	270
1.0	0.9499999999999998	0.9433333333333334	0.7920801731871944	0.9831620078109028	1.0	1.0	1.0	0.8040363874944259	0.9894	1.0	1.0	1.0	0.8282517297882025	0.9897931417464946	1.0	1.0	1.0	0.8501655383375551	0.9898996632996634	0.28036694849592414	0.05998359321456492	0.35000000000000003	0.058888888888888886	0.27718820861678	0.03571428571428572	0.24742985409652074	0.01895622895622896	0.8788119462609482	0.8066666666666666	0.7455102040816327	0.6555892255892256	271
1.0	0.96	0.9566666666666667	0.7951346160859364	0.9839706680191256	1.0	0.9966666666666667	0.9933333333333333	0.8136173596608941	0.9887150630888004	1.0	1.0	1.0	0.8302177473290371	0.9898666666666666	1.0	1.0	1.0	0.8473275532629742	0.9896892902525808	0.2891139809580115	0.07601129771274433	0.27499438832772166	0.0502581369248036	0.3011111111111111	0.03777777777777778	0.2285744038321358	0.0352551864579356	0.8740496711377158	0.8457912457912459	0.7333333333333334	0.7096393488146066	272
1.0	0.8966666666666666	0.8966666666666666	0.7909089773340092	0.9803518591234969	1.0	1.0	0.9966666666666667	0.8043302743054094	0.9886746250382613	1.0	1.0	1.0	0.8349606443436386	0.9897986394557824	1.0	1.0	1.0	0.8505623506524732	0.98993265993266	0.3549795533797632	0.09126477644704761	0.35129068462401797	0.06172839506172839	0.24587301587301588	0.03233560090702948	0.22024691358024695	0.022356902356902356	0.7289506658507445	0.8148148148148148	0.7982312925170069	0.6076430976430977	273
1.0	0.9766666666666666	0.9766666666666666	0.7957651259913133	0.985434375	1.0	1.0	0.9966666666666667	0.8072516872798237	0.989062557267805	1.0	1.0	1.0	0.824624679435597	0.9898983096962896	1.0	1.0	1.0	0.8434236274019619	0.98996632996633	0.37324074074074076	0.08449074074074074	0.33015873015873015	0.059274376417233564	0.2842648709315376	0.04125701459034792	0.2842985409652076	0.043434343434343436	0.7912499999999999	0.8184353741496598	0.7492592592592593	0.6253535353535353	274
1.0	0.9533333333333335	0.9466666666666667	0.7845561683617893	0.9836393573190034	1.0	1.0	1.0	0.8111062142650075	0.989359561949461	1.0	1.0	1.0	0.8231625796286134	0.9898996632996632	1.0	1.0	1.0	0.8538875327249027	0.9898302755445613	0.3431049984141588	0.07932246573403477	0.3089786756453423	0.057991021324354665	0.29297418630751965	0.043400673400673405	0.2521358711834902	0.03395634348015301	0.8003817814370079	0.8394276094276094	0.7925925925925926	0.6473235758950044	275
1.0	0.9466666666666667	0.9466666666666667	0.7864952451166745	0.982088783119465	1.0	1.0	1.0	0.8084006367360566	0.9889609155528348	1.0	1.0	1.0	0.816389711148752	0.9895333333333333	1.0	1.0	1.0	0.8501945763605806	0.98993265993266	0.38876823555304035	0.10099823932591336	0.28430976430976435	0.04459034792368125	0.3422222222222222	0.051111111111111114	0.22271604938271602	0.03358024691358025	0.7989659969817016	0.8663299663299663	0.7666666666666666	0.6475420875420875	276
1.0	0.9366666666666666	0.9333333333333332	0.8054907969689825	0.9859099646873327	1.0	1.0	1.0	0.804016002888709	0.9884996632996632	1.0	1.0	1.0	0.8283726255666108	0.9896639455782313	1.0	1.0	1.0	0.8491016193852624	0.98989898989899	0.2701523749631914	0.053607682577392256	0.3555892255892256	0.06795735129068463	0.24569160997732423	0.039501133786848074	0.2312008978675645	0.03254769921436588	0.8271120627267782	0.8627946127946128	0.7868027210884354	0.5892255892255892	277
1.0	0.9700000000000001	0.96	0.7757276383645967	0.9833359050941518	1.0	1.0	0.9899999999999999	0.8064654734469583	0.9877728897210535	1.0	1.0	1.0	0.828489915381191	0.9896942002974279	1.0	1.0	1.0	0.8504429249659912	0.9899319727891157	0.41138992736930885	0.10835328474503732	0.3033440985821938	0.0550885269932889	0.28265580979866695	0.036994205089443184	0.23258503401360542	0.02349206349206349	0.7613855216948	0.841672507386793	0.7578300006871436	0.6108843537414966	278
1.0	0.9500000000000001	0.9366666666666665	0.7884093440006024	0.9835508886622703	1.0	1.0	0.9966666666666667	0.8084726667103412	0.9889857905655886	1.0	1.0	1.0	0.8342631162131667	0.9897299527259124	1.0	1.0	1.0	0.8486118554513289	0.9898274410774411	0.3616321949655283	0.07481561648228315	0.32002244668911334	0.05597081930415263	0.2751851851851852	0.048170594837261514	0.23395763187429855	0.030343714927048262	0.8242093554593555	0.8387542087542088	0.7448821548821548	0.5763383838383839	279
1.0	0.9333333333333332	0.93	0.7847356934472328	0.980646323406276	1.0	1.0	1.0	0.803273574701293	0.9888	1.0	1.0	1.0	0.8368145218915974	0.9897979729959528	1.0	1.0	1.0	0.8482585752729889	0.9899999999999999	0.3874959136972867	0.1110587226147867	0.31	0.05111111111111111	0.2651739618406285	0.029113355780022453	0.27111111111111114	0.03333333333333333	0.8061931584814879	0.86	0.8086868686868686	0.6566666666666666	280
1.0	0.92	0.92	0.7888100466164415	0.9834547658243875	1.0	0.9966666666666667	0.9933333333333333	0.8080832424054069	0.9886318963534265	1.0	1.0	1.0	0.8281102856107759	0.9897979729959528	1.0	1.0	1.0	0.8439339419092896	0.9898639455782313	0.3335168405343844	0.07808552720833423	0.2771020866258962	0.06314849171992029	0.26413019079685746	0.03471380471380472	0.2623582766439909	0.04056689342403628	0.8224192961035066	0.8716415859273002	0.8220875420875421	0.662312925170068	281
1.0	0.9633333333333333	0.9633333333333333	0.7969607251404217	0.9843585957807238	1.0	0.9966666666666667	0.9966666666666667	0.81074462494723	0.9880588868813547	1.0	1.0	1.0	0.840632078208006	0.9898611111111112	1.0	1.0	1.0	0.8449450259137609	0.9897594138665567	0.3295834086935552	0.0713329716042684	0.2945475372279496	0.046105383734249716	0.2612962962962963	0.035925925925925924	0.23763928972262305	0.03183264046359285	0.8097666847531199	0.8545017182130584	0.7575	0.5974262179619322	282
1.0	0.9633333333333333	0.9533333333333333	0.7986625886569719	0.9856258015286755	1.0	1.0	1.0	0.8028559262313747	0.9879433187089752	1.0	1.0	1.0	0.8245420749357742	0.9899319727891157	1.0	1.0	1.0	0.8426976366881785	0.9898302755445613	0.3156920077972709	0.07576754385964911	0.32340067340067336	0.07696969696969698	0.317641723356009	0.04696145124716553	0.25875535399344923	0.030486268581506677	0.8218932748538011	0.8092592592592593	0.7985034013605442	0.640933140933141	283
1.0	0.9366666666666666	0.93	0.7833549611759469	0.982610898581329	1.0	0.9966666666666667	0.9933333333333333	0.80958081037953	0.9876804560242084	1.0	1.0	1.0	0.840455700992703	0.9897258016791545	1.0	1.0	1.0	0.8502500410999394	0.9898646327217756	0.2841492770224281	0.05779310611971602	0.33759591378639	0.06495293066721639	0.23073134977896884	0.02813852813852814	0.2104033532604961	0.02587095444238301	0.8828851038398327	0.8420470006184293	0.7938912938912939	0.6720951006665293	284
1.0	0.9666666666666668	0.9633333333333334	0.7979699736853391	0.9856959883960427	1.0	1.0	0.9966666666666667	0.8161330703285659	0.9894248264240136	1.0	1.0	1.0	0.8219392896556418	0.9898000000000001	1.0	1.0	1.0	0.8494340848330579	0.9898983027554457	0.307841416136347	0.060115085460707575	0.29571863762339956	0.060407705169609936	0.30777777777777776	0.043333333333333335	0.22914198676103437	0.03477221191506905	0.8712237583205326	0.7744609358895073	0.77	0.6596021438878582	285
1.0	0.9566666666666667	0.9533333333333333	0.79000832674748	0.9839578818538923	1.0	1.0	1.0	0.8101110823906197	0.9894956024895419	1.0	1.0	1.0	0.831047824589033	0.9896666666666666	1.0	1.0	1.0	0.8515445671639356	0.98993265993266	0.3060504023060014	0.07942821741114015	0.29205387205387207	0.04349046015712682	0.27111111111111114	0.03	0.23380471380471382	0.02570145903479237	0.8388056799800921	0.8595286195286196	0.7866666666666667	0.6779124579124579	286
1.0	0.9466666666666667	0.9433333333333334	0.7918837665833038	0.9854318374382981	1.0	1.0	1.0	0.8058014079595429	0.988862557267805	0.9966666666666667	0.9966666666666667	0.9966666666666667	0.825413133890021	0.9894956024895419	1.0	1.0	1.0	0.8422790311656899	0.9897952099719406	0.37444320019907923	0.10364563891999502	0.3702267573696145	0.0771655328798186	0.3052861952861953	0.041200897867564534	0.2663197182097526	0.03399329810719109	0.7983202687569989	0.8324489795918367	0.796060606060606	0.5888593488004386	287
1.0	0.9333333333333335	0.9333333333333335	0.7960989911440187	0.9850517088877391	1.0	1.0	0.9966666666666667	0.805448029026948	0.9886911162653688	1.0	1.0	1.0	0.8270720253094023	0.98993265993266	1.0	1.0	1.0	0.846124642326508	0.98993265993266	0.2568548421341877	0.05476106918140782	0.33647031598921634	0.06417496847050112	0.29310886644219974	0.04361391694725028	0.25852974186307526	0.025723905723905722	0.8801391282621541	0.8850949356103994	0.7686531986531987	0.6206734006734007	288
1.0	0.9400000000000001	0.9366666666666666	0.7937760560029687	0.9821941257509462	1.0	1.0	1.0	0.8097036100547773	0.9890147263884638	1.0	1.0	1.0	0.8290696704670797	0.9897615468791144	1.0	1.0	1.0	0.8427230687806189	0.9898288800056104	0.3316035816035816	0.08421667191828482	0.3153759820426487	0.05836139169472503	0.27533062584608975	0.04397931202054914	0.25748766860696165	0.03839423054445146	0.8402408523376265	0.8383838383838383	0.7358464368773646	0.6671379479626903	289
1.0	0.9733333333333333	0.9666666666666667	0.7683554141286911	0.9804988995428574	1.0	1.0	0.9933333333333333	0.7997760296819149	0.9883055878651837	1.0	1.0	1.0	0.8298437810504294	0.9898329966329967	1.0	1.0	1.0	0.8482532390456369	0.98989898989899	0.4309702828499821	0.11804511278195488	0.33341189674523014	0.06487093153759821	0.25864197530864197	0.033423120089786755	0.22558922558922556	0.03254769921436588	0.8023630504833513	0.8791919191919192	0.7526262626262626	0.6767676767676768	290
1.0	0.9466666666666667	0.93	0.7889397128252661	0.9834803748586863	1.0	1.0	1.0	0.8107162678919085	0.989159561949461	1.0	1.0	1.0	0.8322762007495837	0.9899333333333334	1.0	1.0	1.0	0.84606721670127	0.9899999999999999	0.3415073675826364	0.0854316009557945	0.2865656565656565	0.03904601571268238	0.27111111111111114	0.035555555555555556	0.24111111111111114	0.024444444444444446	0.8470355436081243	0.8727609427609427	0.7533333333333333	0.6466666666666666	291
1.0	0.9666666666666667	0.9666666666666667	0.8022131088386623	0.9855639276276885	1.0	1.0	0.9966666666666667	0.808368878284298	0.9891912049790837	1.0	1.0	1.0	0.8278454642391373	0.9897243627660454	1.0	1.0	1.0	0.843746001512247	0.9898639455782313	0.27271795242919866	0.05470571798459336	0.3188664421997755	0.05031425364758698	0.3027308595693476	0.03584030453446261	0.2588662131519274	0.04399092970521542	0.839511868577218	0.8556565656565657	0.7264441667534451	0.6348979591836734	292
1.0	0.9366666666666665	0.9333333333333332	0.7937328742383766	0.9827099713889728	1.0	1.0	1.0	0.8023099593530172	0.9890497500255077	1.0	1.0	1.0	0.8302662152585457	0.98993265993266	1.0	1.0	1.0	0.8480603000497524	0.98993265993266	0.38169901762867336	0.10562539290425975	0.35696969696969694	0.06380471380471381	0.2909203142536476	0.04143658810325477	0.2607519640852974	0.029090909090909094	0.8210141246314447	0.8153198653198653	0.7485185185185186	0.640976430976431	293
1.0	0.9566666666666667	0.9499999999999998	0.7865677613496332	0.9837491090908964	1.0	1.0	0.9966666666666667	0.813211468906463	0.9891884977723361	1.0	1.0	1.0	0.8278974633981705	0.9898329966329967	1.0	1.0	1.0	0.8484134927041205	0.9898632371828248	0.3359289317832858	0.07477273281177645	0.28426487093153757	0.05714927048260382	0.2911784511784512	0.05352413019079686	0.20707383109444966	0.03155437536880836	0.80459896176062	0.8890572390572391	0.7691582491582492	0.6591020167308828	294
1.0	0.9499999999999998	0.9400000000000001	0.7948547231453554	0.9833980234950092	1.0	1.0	1.0	0.7900387149413369	0.9882	1.0	1.0	0.9966666666666667	0.8278761119253845	0.9896262286161276	1.0	1.0	1.0	0.8440532399409956	0.98993265993266	0.3350881123058542	0.0817278972520908	0.3888888888888889	0.07444444444444444	0.26875420875420875	0.02672278338945006	0.257283950617284	0.03245791245791246	0.8082437275985663	0.8133333333333335	0.7826936026936027	0.6272390572390573	295
1.0	0.9366666666666666	0.9333333333333332	0.7702817226336963	0.9815634075413743	1.0	1.0	1.0	0.802204872919568	0.9888666666666666	1.0	1.0	1.0	0.8262049000539816	0.9896248264240137	1.0	1.0	1.0	0.8422505346260802	0.9897930839002268	0.4423997801377421	0.10505929307721022	0.3744444444444444	0.07111111111111112	0.2723940081082938	0.04262878215259167	0.2460525321239607	0.023930461073318216	0.8243883029997251	0.8300000000000001	0.7781715110286539	0.6427522675736962	296
1.0	0.9700000000000001	0.9666666666666667	0.7831951507868519	0.9841447082549851	1.0	1.0	1.0	0.8047519012512497	0.9889541475359657	1.0	1.0	1.0	0.8268669918905819	0.9899333333333334	1.0	1.0	1.0	0.8487321251207348	0.9899319727891157	0.33675719180105146	0.09700698505523069	0.35022446689113357	0.06474747474747473	0.29777777777777775	0.042222222222222223	0.23943310657596376	0.026825396825396825	0.8282285575048732	0.8227609427609428	0.81	0.687687074829932	297
1.0	0.96	0.9533333333333333	0.7906725630864105	0.9829631693647608	1.0	1.0	1.0	0.8058001638126253	0.9889264750798278	1.0	1.0	1.0	0.8224503252214047	0.9895925585824576	1.0	1.0	1.0	0.8494178825503761	0.98989898989899	0.3649625689519307	0.08307100493550662	0.35462585034013605	0.0692063492063492	0.2731313131313131	0.029090909090909094	0.24466891133557803	0.028058361391694726	0.8384378499440089	0.8591156462585033	0.7785185185185185	0.6026936026936028	298
1.0	0.9366666666666666	0.9333333333333332	0.7834496835998964	0.9826023780455787	1.0	1.0	1.0	0.8007744991921738	0.9877223412576948	1.0	1.0	1.0	0.8198892400235298	0.9894900489629893	1.0	1.0	1.0	0.8468594727998044	0.98996632996633	0.3898450080515297	0.10089573268921097	0.31313131313131315	0.05836139169472502	0.33066718096173175	0.049437314444678214	0.26081930415263743	0.031234567901234567	0.7954408212560388	0.8316498316498316	0.7390574374079528	0.6155555555555555	299
1.0	0.98	0.9700000000000001	0.8022164080720277	0.9839240600134652	1.0	1.0	1.0	0.8057270525405832	0.9889568547427133	1.0	1.0	1.0	0.8314242984535438	0.9897278633902541	1.0	1.0	1.0	0.8502647798108894	0.9897622552745208	0.32463383832731746	0.08179703847613477	0.32740740740740737	0.0734567901234568	0.280702947845805	0.061972789115646264	0.23739664215854692	0.02264137978423693	0.8512242361300739	0.8362962962962963	0.773673469387755	0.6713048855905998	300
1.0	0.96	0.9533333333333333	0.7986307602915975	0.9840747556310695	1.0	1.0	0.9966666666666667	0.8143862303900292	0.9892996632996632	1.0	1.0	1.0	0.8265993106755115	0.9897285991225385	1.0	1.0	1.0	0.8533769086850461	0.9898996632996632	0.2966047654597487	0.05833618472896188	0.341010101010101	0.06124579124579125	0.30182940516273854	0.05701459034792367	0.19519640852974185	0.027923681257014592	0.8352969080502675	0.8460942760942761	0.7417171717171717	0.678956228956229	301
1.0	0.9500000000000001	0.9500000000000001	0.7953044836953823	0.9850696692933446	1.0	0.9966666666666667	0.9933333333333333	0.806080603783934	0.9878864638855215	1.0	1.0	0.9966666666666667	0.8263991617048555	0.9896956024895419	1.0	1.0	1.0	0.8370393709943934	0.9896833524534356	0.32225663978670455	0.05854853395710627	0.2835154263725692	0.03597196454339311	0.28860830527497194	0.04007856341189675	0.29403981333805895	0.04073483371728986	0.8200646614152628	0.8985088985088985	0.7392255892255891	0.6478114478114478	302
1.0	0.9566666666666667	0.9533333333333333	0.790140910762267	0.9832752003300683	1.0	1.0	0.9966666666666667	0.8108375034793402	0.9892124774020642	1.0	1.0	1.0	0.8344949342914676	0.9896955539008018	1.0	1.0	1.0	0.8522794085632895	0.9899333333333334	0.33385661957090534	0.08815374440374442	0.2814986600700886	0.05268535697107126	0.26916420440229966	0.03251563251563252	0.22	0.01888888888888889	0.8398853130995988	0.855583041297327	0.7678966536109394	0.69	303
1.0	0.9333333333333332	0.93	0.7806242540432197	0.9807058494045533	1.0	1.0	0.9966666666666667	0.8039726433518384	0.9879527939325919	1.0	1.0	1.0	0.8292519292093655	0.9895931417464944	1.0	1.0	1.0	0.8485559990636286	0.9898646327217756	0.3874576518539367	0.09079512010368564	0.28312008978675646	0.050157126823793495	0.27049886621315195	0.04140589569160998	0.23437321056368676	0.029306672163815023	0.801236305261073	0.8362289562289562	0.7551020408163266	0.6214182642754071	304
1.0	0.9666666666666667	0.9666666666666667	0.7943259292609426	0.9853823437570997	1.0	0.9966666666666667	0.9966666666666667	0.809463317680397	0.9881574066361237	1.0	1.0	1.0	0.8268447533210542	0.9896659932659934	1.0	1.0	1.0	0.8461059585262873	0.9898646396626195	0.36774360252253274	0.0940886407937453	0.3402947845804989	0.06380952380952382	0.2737598204264871	0.045836139169472497	0.24713804713804713	0.027957351290684624	0.7927564972029609	0.8255102040816326	0.801952861952862	0.6444107744107744	305
1.0	0.9366666666666666	0.9366666666666666	0.783455599489503	0.9822223128449353	1.0	1.0	1.0	0.8069097300295925	0.9892666666666666	1.0	1.0	1.0	0.8397642755973397	0.9896632860592458	1.0	1.0	1.0	0.8468001065838756	0.9898983027554457	0.40712646901627986	0.11297205134926973	0.33666666666666667	0.07555555555555556	0.24822671156004486	0.03352413019079686	0.24547813738289928	0.039159623445337736	0.8184782586606675	0.8433333333333334	0.7447138047138048	0.6362729334157905	306
1.0	0.9433333333333334	0.9400000000000001	0.7967810748535693	0.984455694668038	1.0	1.0	1.0	0.8090416279209599	0.9889333333333333	1.0	1.0	1.0	0.8214276081467408	0.9898309696289495	1.0	1.0	1.0	0.8567894778899975	0.98996632996633	0.2785025172555426	0.06126931757824364	0.27999999999999997	0.052222222222222225	0.2895622895622896	0.038159371492704826	0.21511784511784512	0.02562289562289562	0.8550522382368643	0.84	0.7542087542087543	0.6320875420875421	307
1.0	0.9666666666666667	0.96	0.7947096187252093	0.9844228378705274	1.0	1.0	0.9966666666666667	0.7974835033437405	0.9884893794252395	1.0	1.0	1.0	0.8317268827374443	0.9897313063292862	1.0	1.0	1.0	0.8517465339179813	0.98996632996633	0.3143819159219044	0.05260064581637227	0.3861904761904762	0.07424036281179139	0.260628507295174	0.034668911335578007	0.21511784511784512	0.023434343434343436	0.8535112834914332	0.817891156462585	0.8488552188552189	0.6789225589225589	308
1.0	0.9533333333333333	0.9499999999999998	0.7836544369581292	0.9824212594002226	1.0	0.9966666666666667	0.9966666666666667	0.8049641348734803	0.9891903928918505	1.0	1.0	1.0	0.8227159213568932	0.9898329966329967	1.0	1.0	1.0	0.8440519669343142	0.9898288872341351	0.34793205137578903	0.08500889571299748	0.34984126984126984	0.06142857142857142	0.31878787878787884	0.0545679012345679	0.2660663322568084	0.03376279804851234	0.8105944286027637	0.7989115646258504	0.7425589225589225	0.636679722394008	309
1.0	0.9566666666666667	0.9566666666666667	0.7949348772439891	0.9844052867219286	1.0	0.9966666666666667	0.9966666666666667	0.7970639714750593	0.98809788775446	1.0	1.0	1.0	0.831997484409935	0.9895986394557822	1.0	1.0	1.0	0.8491481670306623	0.9897608527947263	0.25675311467073486	0.046074243579964404	0.3667950987538617	0.07322943061774678	0.27149659863945574	0.040204081632653065	0.24564602473291722	0.03072913014002852	0.8848741418764302	0.8780936512895275	0.7553061224489795	0.6825513710638894	310
1.0	0.9700000000000001	0.9700000000000001	0.7857104217112472	0.9847686552293714	1.0	1.0	0.9966666666666667	0.8006099728735908	0.9887541475359657	1.0	1.0	1.0	0.829988865290371	0.9899999999999999	1.0	1.0	1.0	0.8471125371725786	0.9898646327217756	0.39553989280883833	0.0902073121642664	0.36121212121212126	0.05021324354657688	0.26333333333333336	0.03888888888888889	0.24205776586728966	0.029306672163815023	0.8188815264235775	0.8594612794612795	0.7799999999999999	0.6249226963512678	311
1.0	0.9466666666666667	0.9433333333333334	0.7964573882898985	0.9841498565585617	1.0	1.0	1.0	0.8086471484986144	0.9892	1.0	1.0	1.0	0.8157016884350101	0.9897958906011383	1.0	1.0	1.0	0.8477200564223947	0.9898302755445613	0.3287410394265233	0.07889038231780167	0.2911111111111111	0.043333333333333335	0.34725623582766435	0.06369614512471655	0.21816807531093244	0.020316544126067936	0.805891577060932	0.8466666666666667	0.7853741496598641	0.623651480794338	312
1.0	0.9433333333333334	0.9333333333333332	0.7725268540161135	0.9806204928584336	1.0	1.0	1.0	0.7998500123970165	0.9884666666666666	1.0	1.0	1.0	0.8225545866351527	0.9898666666666666	1.0	1.0	1.0	0.8493115906681031	0.9898983027554457	0.42516252955082745	0.11318623588127134	0.34222222222222226	0.0688888888888889	0.2822222222222222	0.04555555555555555	0.25390320437939484	0.02803728898966994	0.7988179669030733	0.83	0.7333333333333334	0.7002480588194874	313
1.0	0.9566666666666667	0.9499999999999998	0.7846983706482537	0.9837166252967776	1.0	1.0	1.0	0.8124414471163206	0.9895939121858315	1.0	1.0	1.0	0.8206842353739828	0.9898316430296227	1.0	1.0	1.0	0.8505597957121823	0.9897952099719406	0.35789709488775706	0.08689673332075709	0.2909652076318743	0.06493827160493827	0.30429854096520764	0.0523905723905724	0.24481141687818175	0.020386203007705217	0.8342824467081682	0.8287542087542087	0.7893939393939394	0.6359924371706405	314
1.0	0.96	0.9499999999999998	0.7909685043848765	0.983790389487145	1.0	1.0	1.0	0.7967529297915882	0.9880666666666666	1.0	1.0	1.0	0.828255762694808	0.9898000000000001	1.0	1.0	1.0	0.8448916010425487	0.98996632996633	0.3913950064286011	0.09356128945294678	0.3211111111111111	0.06666666666666667	0.28444444444444444	0.031111111111111107	0.26095398428731764	0.028989898989898993	0.7577306519845713	0.79	0.7600000000000001	0.6421548821548821	315
1.0	0.9633333333333334	0.9633333333333334	0.7943031020506189	0.9834519433327901	1.0	1.0	0.9966666666666667	0.8112009903829008	0.9894302894262491	1.0	1.0	1.0	0.8318753069068406	0.9895897611390735	1.0	1.0	1.0	0.8482166714200728	0.9898302755445613	0.3477521443359953	0.09028393966282165	0.3056004489337823	0.04570145903479237	0.27010467486657963	0.050596669644288696	0.23274697084220897	0.03953365858127763	0.8300059154096422	0.8961616161616162	0.8208616780045351	0.5763760049474335	316
1.0	0.9433333333333334	0.94	0.7984815553332799	0.9839981029686468	1.0	1.0	1.0	0.8085966577323417	0.9892969560929156	1.0	1.0	1.0	0.8359783302258007	0.9899333333333334	1.0	1.0	1.0	0.8488162989778262	0.9897952099719406	0.359516001931925	0.0937873357228196	0.3200112233445567	0.06915824915824915	0.2577777777777777	0.043333333333333335	0.23570652878458476	0.02272390784909194	0.8114847860901396	0.866026936026936	0.8133333333333334	0.6909745466446497	317
1.0	0.93	0.9266666666666666	0.7854578537052684	0.9800368021734535	1.0	1.0	1.0	0.8082243316444688	0.9887999999999999	1.0	1.0	1.0	0.8233235625502081	0.9896666666666668	1.0	1.0	1.0	0.8438986136289427	0.9898295671491549	0.33615069769568917	0.08424796922250233	0.3	0.04555555555555555	0.2866666666666667	0.035555555555555556	0.2748330961389381	0.03843706249204531	0.8226235187185952	0.8466666666666667	0.7466666666666666	0.6032836960672013	318
1.0	0.9633333333333334	0.9566666666666667	0.7963736741563494	0.9850923989682796	1.0	1.0	1.0	0.809650150325767	0.9885790225487195	1.0	1.0	0.9966666666666667	0.8297893277779713	0.9898996632996632	1.0	1.0	1.0	0.8442641794330945	0.98993265993266	0.3665438397581255	0.08845899470899471	0.34696969696969693	0.0515263748597082	0.28337822671156004	0.041290684624017956	0.2541077441077441	0.030202020202020202	0.8054421768707484	0.8388215488215488	0.7826599326599327	0.6743434343434344	319
1.0	0.94	0.93	0.7860615407956749	0.9830400079018501	1.0	0.9966666666666667	0.9933333333333333	0.807988919761257	0.9884705642281401	1.0	1.0	1.0	0.8226864911571169	0.9894262286161276	1.0	1.0	1.0	0.8450993813850595	0.9898639455782313	0.3339897320875582	0.08325702075702075	0.3490460157126824	0.05836139169472504	0.3087878787878788	0.041257014590347925	0.23408163265306117	0.037120181405895694	0.7994837288315549	0.8451178451178452	0.8028619528619529	0.6825850340136054	320
1.0	0.94	0.9366666666666666	0.7970351748676432	0.9837634254153486	1.0	1.0	1.0	0.8042395241345163	0.9887555011393395	1.0	1.0	1.0	0.8290671117229311	0.989695595548698	1.0	1.0	1.0	0.8539239056778786	0.989865306122449	0.34123989063505195	0.08317250252734125	0.3302581369248036	0.06584736251402919	0.3072218786504501	0.04936278888659842	0.202562358276644	0.019024943310657596	0.8105761845681201	0.8360942760942761	0.7340912526626813	0.638095238095238	321
1.0	0.9466666666666667	0.9433333333333334	0.7981305906042752	0.9855446717446753	1.0	0.9966666666666667	0.9966666666666667	0.8111851980054059	0.9893258919157909	1.0	1.0	1.0	0.826008479985391	0.9897333333333332	1.0	1.0	1.0	0.8403470626526651	0.9898983027554457	0.25753082432178726	0.04744697188215504	0.29611672278338946	0.03799102132435466	0.33666666666666667	0.04222222222222222	0.24670468860945052	0.03249364392221535	0.844740548622979	0.8693265993265994	0.7366666666666667	0.6266110080395794	322
1.0	0.9500000000000001	0.9500000000000001	0.7773204984051407	0.982700532116724	1.0	1.0	1.0	0.7996276926012227	0.9890942488861681	1.0	1.0	1.0	0.828646739637464	0.9898646396626195	1.0	1.0	1.0	0.842709260656071	0.9898632371828248	0.4329282274707636	0.10616831002063748	0.35322109988776657	0.06127946127946129	0.26619528619528615	0.04140291806958474	0.2442630196582087	0.03264373401830447	0.7930902698157914	0.796026936026936	0.7919528619528621	0.6012676594119893	323
1.0	0.9366666666666666	0.9366666666666666	0.7910514595302355	0.98219042403609	1.0	1.0	0.9966666666666667	0.8044170291902386	0.9885264750798278	1.0	1.0	1.0	0.8234264800905459	0.9896302824854052	1.0	1.0	1.0	0.8486648842413365	0.9897271969304245	0.3196161556410004	0.07210665264495492	0.3409297052154196	0.06485260770975057	0.2994805194805195	0.040440917107583775	0.24086671705719329	0.02585950204997824	0.8660652666863847	0.8893877551020409	0.7910265924551639	0.614649900364186	324
1.0	0.9333333333333332	0.93	0.7889096978030912	0.9836526186660414	1.0	1.0	0.9966666666666667	0.8018429716516641	0.9890488129945855	1.0	1.0	0.9966666666666667	0.8268687386192658	0.9894592252491243	1.0	1.0	1.0	0.8403171546392637	0.9898646327217756	0.43851802070888096	0.11520061728395063	0.35725623582766436	0.05936507936507937	0.30310886644219975	0.04472502805836139	0.2669323621704574	0.03491834444215396	0.7659423536439666	0.795034013605442	0.7683838383838384	0.65866144437573	325
1.0	0.9533333333333333	0.9466666666666667	0.783084729564871	0.9829265285880017	1.0	1.0	1.0	0.8149594246932873	0.9888942488861682	1.0	1.0	1.0	0.8279719428989679	0.9897887731481481	1.0	1.0	1.0	0.8477135902701907	0.9899319727891157	0.391353062973891	0.09876927568271877	0.3587991021324355	0.07800224466891136	0.2740740740740741	0.04064814814814815	0.26065759637188207	0.030249433106575963	0.8267946108410557	0.7658922558922558	0.7740277777777779	0.6644897959183673	326
1.0	0.94	0.94	0.7756087473887989	0.9830796557330382	1.0	1.0	1.0	0.7984009264803517	0.9875333333333334	1.0	1.0	1.0	0.8267092595324194	0.9893925585824576	1.0	1.0	1.0	0.849517559647369	0.9898983027554457	0.38910369212720836	0.10013139777977403	0.3422222222222222	0.060000000000000005	0.2751178451178451	0.03582491582491582	0.24368606701940035	0.025860418241370624	0.8175721628129242	0.8333333333333334	0.791919191919192	0.7000446643303787	327
1.0	0.9333333333333335	0.9266666666666666	0.796631870760986	0.9821319428677971	1.0	1.0	1.0	0.8011940764120032	0.9891333333333333	1.0	1.0	0.9966666666666667	0.8302869267133652	0.9897278633902541	1.0	1.0	1.0	0.843856875569883	0.98993265993266	0.34253265845229697	0.08628254536901336	0.33888888888888885	0.058888888888888886	0.29308390022675734	0.05743764172335602	0.25636363636363635	0.02574635241301908	0.7618635672800305	0.8566666666666666	0.7632653061224491	0.5874074074074074	328
1.0	0.9733333333333333	0.9700000000000001	0.7985537918360889	0.9853662170320437	1.0	0.9966666666666667	0.9899999999999999	0.8016148340918962	0.9877747896644483	1.0	1.0	1.0	0.826539176113056	0.9896329966329965	1.0	1.0	1.0	0.849130459548431	0.9898646327217756	0.3253025789805884	0.07593542028857121	0.33022088004905875	0.0690177837944161	0.27766554433221097	0.031223344556677888	0.23424723424723423	0.028149980530932914	0.8244680183522135	0.7993335416015827	0.7593602693602692	0.6047893905036762	329
1.0	0.9499999999999998	0.9466666666666667	0.7870277946176284	0.983090478385142	1.0	1.0	0.9966666666666667	0.810746790210832	0.9879654865149815	1.0	1.0	1.0	0.8201394870967332	0.9898996632996634	1.0	1.0	1.0	0.8502893659505775	0.9899319727891157	0.30892284474627424	0.07070364082248633	0.3165432098765432	0.049214365881032555	0.3122334455667789	0.053580246913580244	0.2439909297052154	0.024648526077097502	0.8367100547066592	0.8422895622895622	0.7791582491582493	0.6243537414965986	330
1.0	0.9633333333333333	0.9566666666666667	0.8047206371879856	0.9864023204505523	1.0	1.0	0.9966666666666667	0.8103839217884564	0.9895952657892052	1.0	1.0	1.0	0.825614458673891	0.9895883222259645	1.0	1.0	1.0	0.8486996275452027	0.9897959183673469	0.30010185388283656	0.06172695644756404	0.3198989898989899	0.0524915824915825	0.3027862820646326	0.05515070521943374	0.217687074829932	0.024943310657596373	0.8292160195949405	0.8286531986531988	0.6992662015342427	0.6972789115646258	331
1.0	0.9433333333333334	0.94	0.7959731520366279	0.9851032192967603	1.0	1.0	1.0	0.809533760326817	0.9885999999999999	1.0	1.0	1.0	0.8232228130117645	0.9895986394557824	1.0	1.0	1.0	0.8478768393423431	0.98993265993266	0.3130094654803511	0.07568183062530932	0.35222222222222227	0.06777777777777778	0.3151927437641724	0.049138321995464855	0.2772278338945005	0.023479236812570147	0.7992424796837215	0.8433333333333333	0.7287755102040817	0.6812121212121213	332
1.0	0.9366666666666666	0.93	0.7955270673097568	0.9834249953794317	1.0	1.0	1.0	0.8102514298123662	0.9884666666666666	1.0	1.0	1.0	0.8317489818203119	0.98993265993266	1.0	1.0	1.0	0.846040965655458	0.9897952099719406	0.3455931146148538	0.0847904611491568	0.32888888888888884	0.052222222222222225	0.30090909090909096	0.04026936026936027	0.23002260017478474	0.0339925897117846	0.8501055104315974	0.8533333333333334	0.754915824915825	0.6289148586644905	333
1.0	0.9700000000000001	0.9666666666666667	0.7836744012885944	0.9832308110447628	1.0	0.9966666666666667	0.9933333333333333	0.8038766847909972	0.9877049041580656	1.0	1.0	1.0	0.8256203238421337	0.9898996632996632	1.0	1.0	1.0	0.8436382506508875	0.9898659932659933	0.4226335458604962	0.09405670176946773	0.3196706291944387	0.046290570100093915	0.2832210998877665	0.04011223344556678	0.2449158249158249	0.031290684624017955	0.78311931370442	0.884594241737099	0.7724579124579124	0.6511447811447811	334
1.0	0.96	0.9466666666666667	0.8031701098662198	0.9847497146847873	1.0	0.9966666666666667	0.9966666666666667	0.8062831524733803	0.9888097285474203	1.0	1.0	1.0	0.8283799586635922	0.9898000000000001	1.0	1.0	1.0	0.8472062466144424	0.9897608527947263	0.327279472891175	0.07353393257648576	0.345578231292517	0.07958817196912435	0.2677777777777778	0.049999999999999996	0.2615774832269677	0.0352759660565257	0.8322941833580132	0.8617735174878032	0.7999999999999999	0.6519741917385512	335
1.0	0.9633333333333333	0.96	0.7929128029656644	0.9845682269500541	1.0	1.0	1.0	0.8093770316585379	0.9888915416794205	1.0	1.0	1.0	0.8228653697112573	0.98993265993266	1.0	1.0	1.0	0.8547442248704776	0.9899999999999999	0.38610090093385024	0.08370364274742154	0.27666666666666667	0.04354657687991021	0.3544668911335578	0.042435465768799106	0.20333333333333334	0.027777777777777776	0.7984488150098749	0.8693939393939395	0.8054208754208755	0.6866666666666666	336
1.0	0.98	0.9700000000000001	0.779198696497417	0.98329344065698	1.0	1.0	0.9966666666666667	0.8033475911082638	0.9885763153419719	1.0	1.0	1.0	0.8256135435112454	0.9894598084131611	1.0	1.0	1.0	0.8445014558860328	0.9898288800056104	0.42517585574196176	0.10613703198257367	0.3301122334455668	0.05363636363636364	0.2706575963718821	0.04476190476190476	0.25091240619959326	0.038497323327956606	0.7874414245548266	0.8424579124579124	0.815170068027211	0.6238396802019777	337
1.0	0.98	0.9766666666666666	0.7787799026111598	0.9833780465437938	1.0	1.0	1.0	0.8064189716638079	0.988579397473275	1.0	1.0	1.0	0.827422861606984	0.9894632860592457	1.0	1.0	1.0	0.8430254739639892	0.9897966124517351	0.4063965253913708	0.10531548300878198	0.30922902494331067	0.05698412698412699	0.256026936026936	0.03576879910213244	0.2916809821571726	0.03828534780915734	0.7911239977090493	0.792108843537415	0.7616161616161615	0.5744176458462174	338
1.0	0.9566666666666667	0.9499999999999998	0.7852793372273575	0.9823970911302125	1.0	1.0	0.9933333333333333	0.8106154459188536	0.9888570595585172	1.0	1.0	1.0	0.8161350875290229	0.9896955539008018	1.0	1.0	1.0	0.8393686629611373	0.9897608527947263	0.29827508960573473	0.06499672716642517	0.31755102040816324	0.06721088435374149	0.307437641723356	0.05491880253785016	0.2707529747294107	0.03297332678775978	0.8549221192709525	0.8791156462585034	0.7813337456194599	0.580300161301634	339
1.0	0.9333333333333332	0.9333333333333332	0.796055115297449	0.9846739641936901	1.0	0.9966666666666667	0.9966666666666667	0.7920742196580113	0.9878820664558038	1.0	1.0	1.0	0.8273095235248945	0.9899333333333334	1.0	1.0	1.0	0.8433796466268549	0.9898302755445613	0.3189930636739147	0.0845982933328958	0.3827609427609428	0.07591470258136924	0.27999999999999997	0.04555555555555555	0.2644013834490025	0.034998511188987384	0.871427751047012	0.7860269360269361	0.8166666666666665	0.6339242767814196	340
1.0	0.9533333333333333	0.9500000000000001	0.7836651574215937	0.9808832135793474	1.0	1.0	0.9899999999999999	0.8035112579569086	0.9877060148149055	1.0	1.0	1.0	0.8293547445528785	0.989796619392579	1.0	1.0	1.0	0.8532676168583238	0.9898288800056104	0.3712197490775527	0.09452593865174808	0.28860464050940243	0.04273116654069035	0.2607070707070707	0.040291806958473626	0.18645674077191013	0.018051289244220028	0.8018841209009043	0.898983027554456	0.7985521885521886	0.6711206957009609	341
