# Supplementary material for: Prospective de novo drug design with deep interactome learning
Source: Nat Commun. 2024 Apr 22;15:3408. doi: 10.1038/s41467-024-47613-w (PMC11035696; doi:10.1038/s41467-024-47613-w)
Supplement: Supplementary file 3 — Source Data [file 41467_2024_47613_MOESM3_ESM.zip › Supplementary_Data/Figure_5_selectivity.csv]

	LXRα	LXRα	LXRα	RARα	RARα	RARα	RXRα	RXRα	RXRα
DMSO ctrl	1,000	1,000	1,000	1,000	1,000	1,000	1,000	1,000	1,000
Ref. agonist 1 µM	26,571	23,250	35,052	96,447	60,318	116,239	51,753	47,793	52,473
Compound 1 3 µM	1,029	1,028	1,248	0,775	0,698	0,825	1,140	1,672	0,965
Compound 1 10 µM	3,397	1,447	1,490	1,145	0,633	0,940	0,945	2,262	0,954
Compound 2 3 µM	0,566	1,566	1,418	1,038	0,832	1,499	1,173	1,058	1,366
Compound 2 10 µM	1,976	2,098	2,121	1,361	1,194	1,664	1,398	1,193	1,167
Compound 3 3 µM	2,211	1,139	1,444	1,594	0,817	1,542	1,197	1,077	1,363
Compound 3 10 µM	2,149	1,346	1,762	1,322	1,046	1,521	1,155	1,200	1,295
