# Supplementary material for: Prospective de novo drug design with deep interactome learning
Source: Nat Commun. 2024 Apr 22;15:3408. doi: 10.1038/s41467-024-47613-w (PMC11035696; doi:10.1038/s41467-024-47613-w)
Supplement: Supplementary file 3 — Source Data [file 41467_2024_47613_MOESM3_ESM.zip › Supplementary_Data/Figure_5_PPARa_cmpd1.csv]

conc. [M]
1,00000000e-008	1,690	1,127	0,846
1,00000000e-007	3,190	2,392	2,275
3,00000000e-007	4,140	3,493	2,823
0,00000100	6,087	7,083	6,819
0,00000300	7,665	8,205	6,957
0,00000600	9,372	7,465	6,723
0,00001000	7,106	7,884	5,755
