# Supplementary material for: Prospective de novo drug design with deep interactome learning
Source: Nat Commun. 2024 Apr 22;15:3408. doi: 10.1038/s41467-024-47613-w (PMC11035696; doi:10.1038/s41467-024-47613-w)
Supplement: Supplementary file 3 — Source Data [file 41467_2024_47613_MOESM3_ESM.zip › Supplementary_Data/Figure_S10_S12_structure_selfies.csv]

unique_atomic_scaffold_temp_02	unique_carbon_scaffold_temp_02	novel_atomic_scaffold_temp_02	novel_carbon_scaffold_temp_02	novel_carbon_atomic_scaffold_temp_02	mol_weight_temp_02	rot_bonds_temp_02	hba_temp_02	hbd_temp_02	psa_temp_02	logD_temp_02	novel_atomic_scaffold_temp_05	novel_carbon_scaffold_temp_05	novel_carbon_atomic_scaffold_temp_05	mol_weight_temp_05	rot_bonds_temp_05	hba_temp_05	hbd_temp_05	psa_temp_05	logD_temp_05	novel_atomic_scaffold_temp_08	novel_carbon_scaffold_temp_08	novel_carbon_atomic_scaffold_temp_08	mol_weight_temp_08	rot_bonds_temp_08	hba_temp_08	hbd_temp_08	psa_temp_08	logD_temp_08	novel_atomic_scaffold_temp_11	novel_carbon_scaffold_temp_11	novel_carbon_atomic_scaffold_temp_11	mol_weight_temp_11	rot_bonds_temp_11	hba_temp_11	hbd_temp_11	psa_temp_11	logD_temp_11	epochs
0.9482103043178437	1.0	0.9237394333290855	0.9966101694915255	0.667964402531753	0.06777024062685225	0.15705881904153263	0.07866666924953461	0.1306666700641314	0.0708236992562667	0.1414234200935784	1.0	0.9313206599198172	0.7946492766105796	0.06995874546251386	0.2082352893259011	0.09266666877269744	0.15466667050123215	0.08604200460738529	0.1296654350238033	1.0	0.9149909255898366	0.7339745916515426	0.06786566689339987	0.1809803906141543	0.09300000254313152	0.14000000238418578	0.08177707064064481	0.13614543688861386	1.0	0.8750322377148795	0.6405676775548196	0.0755122152121552	0.19392156889625622	0.10533333758513133	0.1966666702628136	0.09637668581137539	0.13678712464062995	0
0.9896531216996319	1.0	0.9336808505100362	0.9965517241379309	0.7538032043422859	0.03212323054975162	0.1343137249993343	0.10700000206629434	0.13200000055631003	0.0684136810675292	0.0966236478016069	1.0	0.9618327791744384	0.7746751342518668	0.0350208480852335	0.13039215898981282	0.08566667326291402	0.11333333508173622	0.07591772452774304	0.08914656277295419	1.0	0.9192939244663382	0.7160076916429003	0.04202614197801259	0.14294117707832185	0.08333334000905354	0.13800000182787578	0.07132986543454187	0.11724118303556627	0.9966101694915255	0.9450572661929517	0.7587714171460209	0.04674111342202062	0.17432037002087908	0.07889830893278123	0.1397288142099219	0.06595594521544604	0.12629462400624672	1
0.9656133979015336	1.0	0.9302893045002923	0.9896551724137931	0.6436628538031226	0.03601427443847798	0.12137254869236665	0.07466667532920838	0.08466666915019354	0.06289634035883152	0.07680273314318312	1.0	0.8981667640755893	0.5487648548607054	0.03577151771434635	0.12333333624344248	0.07300000723203023	0.09866666839520137	0.06204508603230145	0.0837435149666935	1.0	0.9033010492332526	0.6816505246166263	0.040508255886194056	0.13725490365542617	0.06633333802223204	0.10466666817665098	0.06466223521168292	0.09431505554098321	0.9966101694915255	0.8595282698271101	0.615796907523045	0.03941088835773474	0.13176470798604628	0.06033334294954934	0.12600000111262005	0.06939441260393414	0.1102862633303789	2
0.9894088669950738	1.0	0.9551078162970255	1.0	0.8730929896336399	0.044395727357155024	0.11196078648754196	0.0860000092983246	0.11400000141064323	0.06332871107604922	0.0946458245129986	1.0	0.9593746347165399	0.773261250730567	0.04654387672407406	0.10705882825103459	0.08300000603993735	0.10866666767994562	0.05493140762660774	0.08763074492204434	1.0	0.9413064633849647	0.7735298569999729	0.04357182647259043	0.12137255168428607	0.06533334163824718	0.10866667093833286	0.055507320187454745	0.10336335090435422	1.0	0.9265211298795843	0.6955475027295138	0.03835748533540421	0.1311764722361284	0.059000006953875216	0.11533333488305411	0.05813757182959187	0.10026319670211778	3
0.9860683594172782	1.0	0.9354070030254913	0.9888888888888889	0.6608160006606997	0.037282549287136	0.10725490503451403	0.06700000288089115	0.09133333671092986	0.052048556896785766	0.08062652078727706	1.0	0.8885013380909902	0.5658281296461493	0.03295841396840075	0.11529411783405379	0.06266667177279792	0.06533333571751912	0.05741560895328116	0.07750817514009248	1.0	0.8951858459708593	0.5815521855486173	0.03883006282578157	0.1174509834541994	0.06033334000905355	0.08066666881243387	0.055565319581298234	0.09184661308350439	1.0	0.9112810355650801	0.6315083230512804	0.03526634105215487	0.13780990533236057	0.059915261374691775	0.10898305201395757	0.062446876940908724	0.1052429180772128	4
0.9931013975617009	1.0	0.9451096546157913	1.0	0.729546631042832	0.0476935892032115	0.09568628025989905	0.08466666928927104	0.0960000015099843	0.05708959583813513	0.0847092611340075	1.0	0.9224055902468035	0.784002378828427	0.0509166087412113	0.12019608535018622	0.0966666641632716	0.12000000079472858	0.06433815275467428	0.08590013390650417	1.0	0.9452226562900531	0.7750929486193566	0.04932040860709933	0.11235294394633348	0.06266667095820108	0.10533333522081374	0.053003855711348025	0.10165015529311258	1.0	0.9236332356314515	0.7099039972813388	0.05066720422098257	0.14137255005976734	0.07300000822544099	0.12200000123182933	0.06306396873070785	0.10553936432726516	5
0.9831073446327684	1.0	0.9260924049253567	0.9964285714285716	0.7222267625585703	0.040126800172866114	0.11274509578358893	0.05366667346159617	0.08333333534002303	0.04571714921544282	0.08976697011587322	0.9964285714285713	0.8310371267150927	0.5256739305891849	0.030959209001461048	0.1037254956890555	0.05566667656103771	0.07266666895151135	0.0460936417070657	0.065124982232259	1.0	0.8809111323018242	0.5948701385257416	0.035521652916889225	0.115882355372111	0.06166667302449543	0.08400000244379043	0.05227013429134567	0.08774088664903407	0.9964912280701753	0.9012637526018435	0.563883437407077	0.03033364677436251	0.12352941271136789	0.0563333390156428	0.10400000077486038	0.049064931378842325	0.09089770507259778	6
0.9724722384570427	1.0	0.971351991088833	1.0	0.6966139142405279	0.027590655931816983	0.08254902853685266	0.05433334263165791	0.07466666829586029	0.043823120846454344	0.07736168904930092	1.0	0.9230016489606141	0.6515751628686508	0.027471900854639193	0.10352941759661131	0.043333335677782685	0.09266666793823239	0.04800828600072217	0.06997877117052703	1.0	0.9380459770114943	0.7296551724137931	0.026593077429107975	0.10078431816662059	0.0486666737794876	0.08400000250339507	0.047448364063035084	0.08511720893508043	1.0	0.8830905068047089	0.67300659597562	0.0385423458973278	0.1445098033722709	0.06033333992958069	0.10466666857401533	0.05703160094636024	0.10644498056303212	7
0.9863157894736843	1.0	0.9374555497034353	0.9890744355285671	0.6828754909756862	0.0339593330949934	0.09156862686662112	0.05100001124540965	0.06333333607514698	0.043756068592448225	0.08022954282552067	0.9896489104116224	0.8597520247140352	0.6086290389914002	0.0339669891486724	0.10215686463842207	0.06266667117675145	0.07733333885669709	0.05441348970701239	0.07775378388197998	1.0	0.8890276538804638	0.5977341659232828	0.034470285598105714	0.10568627651999978	0.05900000377496084	0.08133333551883697	0.05479325521231156	0.0894383078049892	1.0	0.9071929824561403	0.7008771929824561	0.03781762062537316	0.13215686349307787	0.06633333961168926	0.10133333589633305	0.06347899809756491	0.10499863820154813	8
0.9966666666666667	1.0	0.9477766436707038	0.9966101694915255	0.7142501610276688	0.0327267734255953	0.06941176877302281	0.060666670958201094	0.09600000170866647	0.05217707272967851	0.06642184220573423	0.9966666666666667	0.9254685369179818	0.5880907851159166	0.033021338043992224	0.08078431686934304	0.060333336989084885	0.07066667042175928	0.05316281397949063	0.07203711868120821	1.0	0.8845078798691643	0.6386703169378736	0.03163599601765528	0.1074509826594708	0.04766667568683623	0.08066666915019352	0.04846358588876522	0.07739397399726004	1.0	0.9317516907405862	0.7174192201719964	0.034700567259024026	0.12333333055762682	0.04833334108193715	0.09600000198682149	0.04487321859591269	0.09935888064238627	9
0.9932768361581921	1.0	0.9332749331812668	0.9896489104116224	0.7163210049606125	0.025075254426254356	0.10686274082052942	0.0460000061194102	0.05533333603541055	0.044640657736524675	0.07137027364500248	1.0	0.8877147866744595	0.5780381842976816	0.02307760702869723	0.11176470401240331	0.04733334080378215	0.06866667038202283	0.046034105306553705	0.07307853904657144	1.0	0.8261250730566921	0.5119228521332554	0.023347815559988154	0.109999996657465	0.04833333919445674	0.07200000315904616	0.049569558091751634	0.07099234158381133	1.0	0.897992863514719	0.6331132917038359	0.02525358427200817	0.11941176282424552	0.04933333587646484	0.09133333514134087	0.05386030607816111	0.08593145500545067	10
0.993103448275862	1.0	0.9278784336645238	0.9966101694915255	0.7122908413966275	0.02950808126962252	0.07803922306673199	0.09666667397816978	0.08200000305970509	0.05348766904332045	0.060132354350463144	1.0	0.9521187832234004	0.7874526175169075	0.03314528554995461	0.08019608293093887	0.07266667467355727	0.07933333522081373	0.04724354762273027	0.07215568892484861	1.0	0.9110441211151784	0.6872220000615215	0.031000267548361042	0.08490196420865899	0.08066667151451112	0.09533333458503088	0.05024681706265446	0.07684715011581408	1.0	0.9031754935929165	0.6378067425617335	0.03327526779101566	0.1070588265797671	0.053000007053216294	0.07000000192721685	0.050475915672186476	0.09039246964159614	11
0.9898850574712643	1.0	0.9299986987638256	0.9886792452830189	0.6057592713077423	0.031543078792143506	0.0831372567952848	0.05866667850812276	0.07733333583672841	0.05306936734733323	0.06700411180825105	0.9930387409200968	0.9376012357017617	0.5900684645570677	0.02897956755596557	0.09235294484624675	0.05100000826517741	0.07933333563804626	0.05073352650773777	0.06573847584259025	0.9932768361581921	0.8805176002542886	0.5486390435469153	0.027447663964790196	0.09372549279063355	0.04066667763392131	0.07666666958729425	0.04985664615722979	0.06732243046183264	1.0	0.9080196180105435	0.6215335753176043	0.028355035358027376	0.10215686556170966	0.04600000882148743	0.08600000309944152	0.055123509537691316	0.08241654097438389	12
0.9932203389830508	1.0	0.8799952467375334	1.0	0.6275680580762251	0.03005170257627577	0.07882353484046226	0.05700000413258871	0.07266666865348816	0.05270713045909455	0.06895310182530696	1.0	0.9150711085135399	0.6637346580946815	0.0282760271323535	0.08450980748616013	0.05100000381469727	0.0753333357175191	0.04381233259372859	0.069525732557466	1.0	0.8861581920903955	0.5714124293785311	0.02492339801556575	0.08784314161422206	0.056666677395502726	0.06933333526055017	0.04830096188909975	0.07235366495707181	1.0	0.9348088002003841	0.630901867468203	0.021464336767202524	0.09941176693813472	0.04466667580604552	0.06800000260273613	0.0435123316309815	0.07033195254152913	13
0.9677205553067623	1.0	0.8439736346516007	0.9757757151824948	0.5075957313245449	0.0231927600431462	0.07666667168046916	0.041666675488154094	0.04066667113701502	0.04148381665781972	0.056924750488484596	0.9932203389830508	0.8112994350282487	0.4846892655367232	0.021456068895678002	0.07901961181678022	0.04833334364493688	0.06066666932900746	0.04626859329054579	0.06873961551879021	0.9966666666666667	0.772542372881356	0.42344632768361584	0.020454829233241673	0.09313725720433627	0.043333339293797804	0.0626666692694028	0.048106935687699054	0.073360416339641	1.0	0.8730280638901329	0.5697925063442304	0.028781531030301382	0.1125490214661056	0.048000005165735875	0.08333333686987558	0.05223024886954496	0.08083523732614287	14
1.0	1.0	0.9338717483363581	1.0	0.7006231094978826	0.026425001719118425	0.07764706651369731	0.04466667250792185	0.08266667012373605	0.04767206172947709	0.06449143642458577	0.9966101694915255	0.9079992207286187	0.6305630235729593	0.029195544197339524	0.07274510600987602	0.04333334116141001	0.06266666899124779	0.044512524303925965	0.06927069695448948	1.0	0.9262087421944691	0.6062563187630092	0.022880844271370954	0.07980392744728163	0.05233334076404571	0.06666666988531747	0.042587284159981906	0.06590137693579767	1.0	0.9114882032667877	0.689848759830611	0.02831867867286001	0.10509804436973498	0.04433334239323934	0.10000000498692194	0.050008094769589916	0.08387318932597665	15
0.9932203389830508	1.0	0.8841515682836547	0.975978959672706	0.5879661016949153	0.0229322600554212	0.07843137751607333	0.05166667540868123	0.046000003536542246	0.04532447178028451	0.06870316519958491	0.99	0.8266666666666665	0.4966666666666667	0.021513107362269236	0.08235294354896919	0.05833334209521612	0.048666671216487864	0.04617841896154057	0.06399767688359556	0.9966101694915255	0.8687570621468927	0.6231638418079097	0.022469577987391225	0.09019608006757848	0.04666667342185974	0.0566666707197825	0.0436314029789614	0.07214363274736173	0.9965517241379309	0.9215663354763297	0.6761542957334892	0.02357307431972167	0.11470588131862529	0.052333344240983334	0.09266666970650353	0.05252215698805847	0.09102896324601059	16
1.0	1.0	0.915985708386582	1.0	0.7372777701652783	0.025379086007030115	0.07529412310497433	0.061666676203409834	0.0680000024239222	0.04851368254195747	0.05440473367663915	1.0	0.8664846657848596	0.5546507121104925	0.0244334134329263	0.06823529706281775	0.05133334084351857	0.06466667000452676	0.04130038557861122	0.06545619701793229	1.0	0.9109774729049394	0.6443333640940457	0.02478986809088892	0.08529412151551714	0.04500001033147176	0.06333333528041837	0.04264316051445025	0.07414598248424946	1.0	0.9318971156705322	0.6686856972940827	0.023366266483323857	0.09980392011941644	0.04133333704868952	0.08666666887203851	0.04596319806421882	0.07987761948166723	17
0.9932203389830508	1.0	0.8567644424540977	0.9893439319301388	0.538000447828034	0.02702791884037171	0.08235294493974425	0.07533334213495255	0.05400000315904616	0.054384776488388645	0.07170219000116969	0.9897720631209819	0.8413422949542179	0.47713812585232807	0.028761877814918024	0.08862745274515713	0.07366666638851166	0.05600000256299971	0.052884975209677144	0.06115086844763853	1.0	0.8614003228410008	0.49268361581920905	0.023780752627961928	0.09274509856513903	0.06500000337759654	0.06600000282128651	0.0529152217184188	0.07444853144288792	1.0	0.8903360095153137	0.5947665774606007	0.029040688090056666	0.11424061306036362	0.06488136085615318	0.08023729071812438	0.0539094392106642	0.08043026344854481	18
0.9932203389830508	1.0	0.8778959672706019	1.0	0.6271965712059224	0.02308532681188062	0.07921569499315	0.06366667660077413	0.06533333512147266	0.044087088945008415	0.0674547734097543	1.0	0.8979066309842402	0.6134536077188881	0.025483080441031945	0.07745098664480096	0.04966667449474335	0.07400000168879825	0.04093140757823495	0.05761339550960942	1.0	0.8646191311124098	0.6384901616988116	0.02547394561010976	0.09882353335618972	0.0563333410024643	0.07800000206629434	0.04220289177802715	0.06868244816293498	1.0	0.9116890707188778	0.5987726475745179	0.025956349809943786	0.09470588532148622	0.056666675368944805	0.07800000180800756	0.05173468096270036	0.0771492886017268	19
1.0	1.0	0.8615578915941893	0.985707568293775	0.5516155985575224	0.02171531343453003	0.07411764662639767	0.044333342790603636	0.046000002046426125	0.03916608722972503	0.05743059376007927	0.99	0.8891973504773037	0.5963978180401325	0.021637123498660968	0.08490196108818053	0.05100000691413879	0.07400000377496081	0.04477726336719902	0.06439012065435598	0.9966666666666667	0.8652367036820573	0.5759984414572374	0.023290269296574278	0.09490195927666682	0.055333335280418394	0.0720000022848447	0.045899998693291616	0.07286659480717116	1.0	0.8818525126375262	0.638290217068094	0.023248927456219513	0.10588235090176261	0.048000005205472304	0.08666666970650354	0.04915337051895082	0.0796986598307248	20
0.9930429522081065	1.0	0.8488322440365328	0.9964912280701753	0.5762925254757706	0.03032221260575712	0.07156863570213318	0.0796666760444641	0.049333337386449155	0.06297495270831963	0.060800516238250744	1.0	0.9426436781609195	0.75	0.02740562294153926	0.0774509876557425	0.04966666809717814	0.06066666976610817	0.0469146452329981	0.060988330509791765	1.0	0.9327683615819209	0.7096610169491525	0.02848121729663815	0.08372549814336441	0.05900000826517741	0.06733333589633304	0.05126820767550568	0.0642665027818637	1.0	0.9131519383443466	0.6365191923541919	0.025600750373074736	0.09647059042664133	0.05233333526055017	0.0873333352804184	0.05073872736708507	0.07178372271330076	21
0.9899435028248588	1.0	0.8385766872387066	0.9751747627929607	0.5102256860179688	0.03253180455371185	0.0743137333907333	0.07333333857854207	0.04666666954755781	0.04466454991733866	0.07352625412574734	0.9932183908045976	0.8576680303915838	0.5316754334697059	0.027245650099329877	0.07411765070522532	0.051333340883254995	0.05333333881696064	0.04485067296809083	0.06441949741714458	0.9931618936294566	0.8842781998831093	0.5948568088836937	0.030382607283496288	0.07372549338668	0.06100000294049581	0.05400000325838723	0.047125243787338275	0.07172796505098956	1.0	0.8743220338983051	0.5951089588377725	0.029373060503123872	0.09254902257638817	0.052333342949549354	0.07600000462929407	0.04907071180481441	0.0805204534099577	22
0.9763822326125073	1.0	0.852070205267166	1.0	0.579908848862677	0.028816126787815477	0.06921569399389567	0.06066667286554972	0.05866666948795316	0.04774431677787978	0.05479634742292607	0.9966666666666667	0.888108318721995	0.6816267290083772	0.026424725514727687	0.07450981110918756	0.05900000451008479	0.07200000343720117	0.05363391280098456	0.06308581452755387	1.0	0.9259649122807018	0.6805263157894738	0.02991858972318646	0.08823530261423074	0.06133333971103032	0.06733333583672839	0.05145491273499636	0.0707425642782761	1.0	0.8749016169881161	0.5775219170075978	0.025683293575152377	0.10078431823674369	0.05466667083899179	0.06266666918992994	0.04761175414578762	0.07706113278172362	23
0.9933333333333334	1.0	0.8693246710941811	0.9753716187019272	0.6028735632183908	0.028731091199325553	0.07470588681744594	0.056666672348976134	0.053333335717519116	0.04089113925072958	0.06196208655237392	0.9897115670532262	0.8506245449977955	0.4673563218390805	0.026692719958365148	0.06745098593188267	0.038666676441828404	0.04533333591620126	0.04148131275034593	0.068478892534794	1.0	0.8526534190531851	0.49652444963958703	0.027028744898891437	0.08647059192844465	0.05333334010839461	0.05600000252326328	0.04525298774159712	0.07511307779684254	1.0	0.9324077434966727	0.6636358136721113	0.03336149933392176	0.09803921655112621	0.05066667274634044	0.10200000154972075	0.048997881813132006	0.08168596858946886	24
0.9599435028248587	1.0	0.8959692424425267	1.0	0.7343996258235392	0.030565695378050782	0.07509804587738186	0.04266667673985164	0.05866666887203851	0.03931079255829426	0.0706063857869548	0.9933333333333334	0.9254022988505746	0.6828735632183908	0.02872477196183486	0.06725491201176362	0.05200000929832458	0.06466666962703069	0.04482081029442693	0.06017092850311264	0.9966666666666667	0.8438209931608682	0.5148201011002081	0.02435781371843428	0.07627451622018626	0.040333343942960106	0.06466666934887566	0.04474740028353784	0.06781444863491463	0.9966666666666667	0.8686749310447363	0.6543832989838712	0.02953574702269627	0.10509804415936566	0.03800000933806101	0.07066666950782138	0.04486069404261191	0.08374366165082264	25
0.9699435028248589	1.0	0.8488880438644504	0.9820232477746089	0.5503927251077887	0.024438919154868878	0.06921569108963012	0.03866667628288269	0.05333333565791447	0.03761367980216509	0.05852938040298439	0.9930387409200968	0.9139023405972558	0.6041485068603712	0.02219660173576927	0.07803921962485594	0.03500000691413879	0.056000002364317555	0.03952813378021207	0.06410272541385208	0.9965517241379309	0.8579563608026494	0.4915897136177675	0.020714158119839156	0.07705882961843527	0.03833334056536356	0.054000003337860106	0.04226531949805844	0.06778080085325444	1.0	0.8545040494280706	0.5306068575881551	0.023388827095558392	0.09568627517597349	0.03633333967129388	0.07266666978597638	0.04484836209054627	0.0733753516486653	26
1.0	1.0	0.9141340937132872	0.9926599326599327	0.6985534945878235	0.022118239642331276	0.06607843788815479	0.056000007192293796	0.06733333561817803	0.050312911621316084	0.05964946771181735	1.0	0.936045197740113	0.7442937853107344	0.026357012553186697	0.084901964839767	0.04766667715708415	0.058000002384185775	0.0457562609171362	0.06513687481203688	0.9966666666666667	0.9391973504773038	0.6824819793493084	0.02203231182383126	0.07627451482941124	0.04800000790754954	0.06933333679040272	0.04992003854065272	0.062068204693213426	1.0	0.9359770114942529	0.6998850574712644	0.022722468949361394	0.09607843501895083	0.048000008821487423	0.0740000021656354	0.04920019249851762	0.0781963764446935	27
0.99	1.0	0.8902008683900956	0.9851127628486118	0.6905047023096539	0.028679113372938114	0.06666667330498788	0.0753333389759064	0.05400000290075937	0.05321213977821528	0.05926367748814042	0.9931618936294566	0.8367621274108709	0.4587960257159557	0.020430684908130065	0.06862745836669323	0.06066667254765827	0.042666669468084964	0.043900194870208256	0.06538569779319757	0.9965517241379309	0.9085661406584842	0.6214552893045002	0.02251272261124996	0.08058823933788375	0.06000000536441803	0.06866666917006173	0.05148766811454456	0.06552626853128642	1.0	0.898975258133645	0.660826027664134	0.02468867158294704	0.09450980398584814	0.06100000584125519	0.08333333573738733	0.051894797974285124	0.07293140697648351	28
0.9372594255949634	1.0	0.8190468467007271	1.0	0.5893190603627714	0.030251840857542057	0.07039216284658394	0.04600000888109206	0.06533333613475162	0.045742585624481656	0.05843885182345909	0.9966666666666667	0.9172163313016615	0.7065144304361136	0.028909252835655996	0.07313726204283097	0.06033334088325502	0.0673333361148834	0.046014448917715986	0.0672752755377917	0.9933333333333334	0.8766666666666667	0.5533333333333335	0.027619655456281006	0.07705882815753712	0.04466667366027832	0.06733333669106165	0.04607360309316473	0.0668266463079705	1.0	0.8348451198129749	0.5626152757697869	0.030154561560466597	0.10215686558508405	0.05166667083899179	0.08200000417232511	0.05558709104481459	0.07991081296836824	29
0.9864387297876487	1.0	0.8685905941323899	0.9843137254901961	0.6793896505970809	0.025713800974304934	0.07156863415942474	0.047333343525727586	0.07000000250339507	0.04124566492735764	0.07068848469590068	0.9965517241379309	0.8808201831287746	0.6871264367816092	0.024548190583793487	0.0733333376225303	0.04133333985010783	0.05400000343720117	0.03873102171678303	0.059547337525414266	0.9966101694915255	0.868361581920904	0.5711299435028249	0.020878186670310796	0.08137255071424972	0.04066667342185974	0.05800000256299971	0.04050346836970261	0.06500581355466192	0.9932203389830508	0.8846775764660043	0.54576466004286	0.025431736688210072	0.09372549015517329	0.037333340207735696	0.07066666851441064	0.04532504939036102	0.08223758644537162	30
1.0	1.0	0.8765405038018775	0.9895864661654136	0.6949915041841892	0.022930810346849132	0.06058824055335101	0.04200000558296839	0.07000000321865081	0.04752427907247304	0.06393061705992795	1.0	0.9131638418079095	0.6959322033898305	0.021925527285331915	0.0672549061798582	0.042666673024495436	0.048000003218650805	0.043090559718328626	0.0554424298627175	1.0	0.8833333333333334	0.5533333333333333	0.01993470134282373	0.07823529947037791	0.0383333402077357	0.06066667081912358	0.04609730172791232	0.06250382836463074	1.0	0.9181687122540424	0.6699707773232028	0.02825365731844292	0.09450980697192397	0.04633333998918532	0.06666666922966638	0.0504331399557448	0.07513556108000834	31
0.98257497191254	1.0	0.8792413236481034	0.9858958837772397	0.589265536723164	0.023874162762373793	0.07078431887953889	0.04600000890096029	0.05466667101780572	0.04382254681642343	0.06524521295587318	0.9932203389830508	0.8607493309545049	0.5872494796312816	0.02423005678713098	0.07568627950023202	0.04500000437100728	0.07533333700895309	0.042268977291276225	0.06335561772733456	0.9965517241379309	0.792318332359244	0.4694194428209624	0.022533540953623143	0.0917647118661918	0.03700000677506128	0.05733333579699197	0.04156242905733443	0.0667416492639243	0.9965517241379309	0.8642128040733044	0.49981078499873294	0.01891307643860522	0.07980392467741873	0.03500000929832458	0.07933333605527877	0.04347437430254986	0.06949218450307192	32
0.9966666666666667	1.0	0.86948993145954	0.9864952269627899	0.684916671094345	0.032583780295722495	0.06764706488917856	0.0583333394130071	0.05866667034228642	0.051909633417533775	0.05770691877386295	0.9932768361581921	0.9194350282485877	0.628587570621469	0.03112311302562191	0.0639215756631365	0.04333334481716156	0.055333337426185604	0.04436570377760998	0.05475368341434887	0.9966101694915255	0.8746230274693161	0.624036625754919	0.028331514376438015	0.08117647465537574	0.045333339055379215	0.05000000391403832	0.04184585888705042	0.07180341432399298	0.9966666666666667	0.9081122150789012	0.5713695694525619	0.02924543496946247	0.08901960793663474	0.04266667584578196	0.06466667002439498	0.04764065692546508	0.07399463254508111	33
0.9665536723163843	1.0	0.8437215921158829	0.9858395989974937	0.5508378998343315	0.0256011645552357	0.07372549718501521	0.050333342095216116	0.04333333696921665	0.041142776613451365	0.05807646656048241	0.9899435028248588	0.7950282485875706	0.5062146892655367	0.025066094737393563	0.07647059264136294	0.04966667278607687	0.04866666958729425	0.03942273758982876	0.06349142662233129	1.0	0.8615819209039548	0.6080790960451978	0.019459923642579022	0.07215686540977626	0.04733334171772003	0.060666668792565645	0.043152023776877574	0.05801949013881256	1.0	0.8405560511448111	0.48331549212013086	0.020980211725101484	0.09156862976504307	0.04333333746592204	0.07200000206629434	0.04582851748353943	0.07067866494038896	34
1.0	1.0	0.8936623983847829	0.9898305084745763	0.7447585144253759	0.03978408923771923	0.06803922136624654	0.08900000309944153	0.06866667089859643	0.0600190742094852	0.06299577113763584	0.9932203389830508	0.8501338090990188	0.5809099018733275	0.029269542695875023	0.07254902753175473	0.05300000568230947	0.05000000458955763	0.041603661184733534	0.06026455056804214	0.9933333333333334	0.8390960451977403	0.5205649717514124	0.025253740333978696	0.07196079281030916	0.05000000407298405	0.048666669646898884	0.044528709405511326	0.06098525957952687	1.0	0.8979482604817127	0.6625037169194171	0.031282858877633164	0.08705882619409	0.0483333459297816	0.07066667068004609	0.04586223695806456	0.07721568091061043	35
0.9898305084745763	1.0	0.8616087807467118	0.9753603357051632	0.5144157502778193	0.02414411880075413	0.05078431724333295	0.03966667548815409	0.050666669329007465	0.04197591624489638	0.05489714968749151	0.9930303030303029	0.8292449922958397	0.6046276322547509	0.027534447166745368	0.07215686929576537	0.06033334088325502	0.05533333762486774	0.04577726498718206	0.06305458034502653	0.9966666666666667	0.8624858757062146	0.5246327683615819	0.02577682896760259	0.07803921844445025	0.04300000643730163	0.0600000041524569	0.044098847252371676	0.06598907973812518	1.0	0.8783050847457629	0.5507909604519774	0.02678894050777574	0.08588235810691233	0.03900000834465027	0.0653333375652631	0.044857034159143064	0.07338892016161594	36
0.9932768361581921	1.0	0.8310720303583817	0.9890838206627681	0.5280374901472136	0.03307687713515876	0.06549020135519554	0.045666673719882964	0.06066667169332503	0.04731233100073415	0.05942283222908009	0.9895255299930928	0.9078568265944069	0.6967431769477358	0.03148450124485986	0.06058824021442264	0.04333334227403005	0.05466666982571282	0.04400963289158881	0.05411376599015966	0.9966101694915255	0.911396843950906	0.6865575686732905	0.03727126982455201	0.08196078936258952	0.04333334366480508	0.06200000286102294	0.04617649552969114	0.06864228910193533	1.0	0.8830781405988273	0.7147105277140037	0.037522393976262156	0.10823529861721337	0.057000002582867935	0.08666666928927103	0.049253180044556394	0.08140740739139965	37
0.9795402298850574	1.0	0.8550741259929484	0.9748538011695906	0.6120645304409801	0.030057623321961748	0.06470588643176883	0.05700000699361165	0.060000003059705084	0.04653352722161536	0.05938628895753637	0.9966666666666667	0.9193220338983051	0.6343502824858758	0.027696325544570737	0.07529412239205603	0.0473333400885264	0.05466667020320891	0.04653179509143607	0.05935529117849547	0.9966666666666667	0.9060451977401132	0.6368926553672316	0.029629554483221077	0.07745098507871814	0.04233334060509999	0.06533333746592203	0.0449445100166894	0.06470014055485186	0.9966666666666667	0.8553477498538866	0.5325462692382622	0.027288872468477342	0.07882353315166399	0.04266667622327804	0.07466667095820109	0.04652447144943853	0.06170604611356077	38
0.993095238095238	1.0	0.9060812322702703	0.9886792452830189	0.7193379075866945	0.03352299842751738	0.05862745993277606	0.06833333547910056	0.05800000512599943	0.05560847726823735	0.05885687410411402	0.9932768361581921	0.8845996493278785	0.7188096629651276	0.032040513957956235	0.06431373267781501	0.05633334042628606	0.0626666695276896	0.04611406642589035	0.061343631258366636	1.0	0.9494915254237288	0.74045197740113	0.031303110008566615	0.08019608341011346	0.0476666708389918	0.06400000248352686	0.040651061329446535	0.06909662426790004	1.0	0.9309142523169408	0.7104444629985249	0.03146821189404406	0.0860784347852071	0.04600000751018525	0.08400000381469726	0.04994354586013249	0.08095591303189995	39
0.99	1.0	0.8236309587355812	0.9708536045997345	0.5243913536376439	0.02061522045725765	0.06411765687605915	0.031666672865549715	0.05000000564257302	0.045410600823542965	0.05946693644529548	0.9966101694915255	0.8857568673290472	0.6151100720826028	0.021043422118219454	0.07019608398278554	0.03466667222976684	0.058000002761681865	0.04184451063033013	0.06181548099465254	0.9966666666666667	0.8723163841807908	0.6070621468926554	0.023463157225844265	0.0731372594716502	0.04366667193174362	0.06800000325838723	0.042451060082756245	0.060358100838953634	1.0	0.9031073446327683	0.6287005649717514	0.023727372978873108	0.0954901973990833	0.04200000671545664	0.07333333512147266	0.047321582726109215	0.0692944481958431	40
1.0	1.0	0.8090110430957582	0.9929824561403509	0.5906676099951808	0.02421316240196687	0.05411765521647882	0.052666676203409826	0.04866667211055754	0.047080539758954196	0.056610165068893256	0.9966666666666667	0.8263841807909605	0.6354237288135594	0.02521010328995173	0.07019608422821644	0.054333342353502914	0.06466667135556536	0.04565741998414312	0.06926585520807872	1.0	0.9216532857567648	0.688016651798989	0.023547728099157606	0.069607848127683	0.054333339671293904	0.05133333589633304	0.046634105839435294	0.0655583697639803	1.0	0.9090902006623807	0.6703759984414572	0.023611945529017124	0.08078431589930665	0.04766667513052622	0.07466666907072066	0.04469537413281053	0.07460653133644514	41
1.0	1.0	0.8869525726778795	0.9885517241379309	0.5551281684957898	0.028755225108919348	0.0701960869396434	0.06666667012373606	0.04933333549896875	0.04543776593286407	0.06038488913226651	0.9966101694915255	0.9087551139684396	0.6548412234560685	0.027708596633791733	0.07607843732132631	0.0510000037352244	0.051333335777123755	0.041005009448712035	0.05474468072285964	0.9965517241379309	0.8853029417494642	0.5838379115526983	0.02387277770634259	0.06921569127662511	0.05233334322770437	0.06066666897137959	0.047493836083118156	0.0607686322445085	1.0	0.9056497175141243	0.5694350282485876	0.024552340156127138	0.08509804260496999	0.034333339571952816	0.06600000300010045	0.045490753774009005	0.06728708952874068	42
1.0	1.0	0.8362711864406778	1.0	0.5876722809627543	0.024378187616756787	0.06588235906526152	0.053333344916502635	0.06333333647251128	0.04462273813752539	0.05183575944978501	0.9933333333333334	0.7755250340931229	0.5600720826027664	0.02702440390037484	0.06490196931595896	0.04466667036215464	0.05933333601554234	0.039368018258513736	0.05255364645235676	0.9898305084745763	0.8383615819209039	0.5801694915254237	0.026501334535863424	0.0854902015129725	0.048333342989285794	0.0606666691303253	0.0456125257662955	0.06438079558908655	0.9966101694915255	0.9257549191505943	0.7303117085525034	0.024440873336488877	0.08686274915349249	0.0376666756272316	0.06333333639303843	0.03980173481606334	0.06984592088943452	43
0.9966101694915255	1.0	0.8997013295951743	0.9929824561403509	0.5908855188819506	0.029283723469436196	0.06784314251413533	0.055333335638046266	0.06466667085886	0.04657206229492877	0.05931925102579755	0.9864406779661017	0.8481920903954803	0.5614124293785311	0.029097910814718464	0.07490196499170042	0.04300000506639479	0.055333336611588776	0.04024990788553489	0.06337925601647257	1.0	0.8023163841807909	0.5107909604519774	0.028207872632385205	0.08372549461383447	0.04200000846385955	0.057333337068557734	0.042893836063135106	0.058600370569474945	1.0	0.9148210922787194	0.6304833647206529	0.028423832695886525	0.0923529450449289	0.040000005165735875	0.07133333579699197	0.04608073157887468	0.0721149205911593	44
0.9933333333333334	1.0	0.862301046140906	0.9896551724137931	0.6571993697797321	0.022954525327071897	0.058823535570911335	0.047333342631657914	0.04800000274181365	0.04532157975970434	0.056549391617906265	0.99	0.8696590687706994	0.5811065653613872	0.018523655215669732	0.06529412670462739	0.05033333694934844	0.06666666936874388	0.049035264060975026	0.054423898883276964	1.0	0.8408590441621294	0.5771385359951603	0.02305933612068098	0.07607843492545333	0.053666675547758724	0.07266666907072065	0.04523198308138489	0.06369015286092113	1.0	0.9390138115598757	0.6528868928604387	0.022361680101180347	0.08372549623835321	0.05000000909964244	0.07800000234444934	0.04321425802280447	0.06995178457549611	45
1.0	1.0	0.8725715841652967	1.0	0.5574308880845532	0.020739271079792728	0.07235294379440009	0.061333338975906385	0.054000002980232234	0.045438536774032603	0.0589886743981086	0.9866666666666667	0.8233333333333335	0.4866666666666667	0.018895984779313164	0.06882353395807976	0.051000003814697256	0.05133333553870519	0.041423122926070734	0.06435183117568109	0.9898870056497175	0.8790395480225989	0.5537853107344632	0.020842829788018657	0.07725490633179159	0.03900000655651092	0.04400000238418579	0.039171289967617776	0.06891427925802432	1.0	0.9197175141242937	0.6514689265536723	0.019449683392122878	0.09254902379185545	0.04466667409737905	0.07600000323851902	0.0492736057008622	0.07345873059408395	46
0.9966666666666667	1.0	0.9209753880122085	0.9929064657878218	0.7778535402731779	0.030281310108068255	0.06921569227003584	0.07266667183240255	0.052666669309139234	0.04689055838938622	0.06191091434247331	0.983276836158192	0.8672337703869524	0.6299147212450699	0.02773553129329146	0.06647059485024095	0.05633333708842594	0.054666670739650716	0.04683102160862185	0.058653696205088326	1.0	0.9291406482307464	0.6649509366636931	0.0274552625660029	0.07450980936779696	0.05966667515039444	0.057333337287108085	0.04540674274358215	0.06873632876517385	1.0	0.9427060198714201	0.7025638028443406	0.03288495759802133	0.08627451503978054	0.05633334126075109	0.0680000036160151	0.05193391091938422	0.07329341277716732	47
1.0	1.0	0.8493158351486814	0.9790549169859514	0.5627045833357931	0.02545257027789195	0.06450981003396651	0.050666675527890524	0.04733333593606948	0.046823317350587854	0.06656921825518712	0.9898850574712643	0.7967952464445742	0.47508474576271187	0.025946439375063274	0.0711764758942174	0.057666675527890524	0.039333335975805905	0.050915418327796426	0.05964112566841121	0.9966101694915255	0.8741294205707139	0.5943541788427819	0.02523815093340684	0.07725490752388449	0.04666667199134826	0.05866666998465855	0.04017938455887611	0.06749312527911708	0.9966666666666667	0.9168481548699333	0.6119661222020569	0.025892787114103404	0.08647059097593905	0.05200000381469726	0.06333333851893741	0.05078381633285382	0.07892432418530337	48
0.989090909090909	1.0	0.7969047619047618	0.9753588516746412	0.5396935520619731	0.025484357108244354	0.06921569653585843	0.06333334024747214	0.030000002741813647	0.04600770848863156	0.052116235781834885	0.9932768361581921	0.7887570621468927	0.5275141242937853	0.025068640082246685	0.0729411849671719	0.054333339035511005	0.04933333567778268	0.04424181146031398	0.05465556306593995	0.9933333333333334	0.8858679135008767	0.6280011689070719	0.027183970811225734	0.07450981352843492	0.05000000464916229	0.060000002721945424	0.04461657474746134	0.06535534011622951	1.0	0.9124614349219844	0.6015698776189716	0.026261407686687964	0.09254902341786551	0.05033334072430928	0.06666666964689888	0.04618593511429824	0.07047680770584944	49
0.9896551724137931	1.0	0.8851644775292996	0.9860838537020516	0.6263090221169523	0.024458460190963805	0.06764706535666597	0.05733333867788315	0.056000003814697254	0.04874720530707481	0.058565408292617895	0.9897720631209819	0.8188778492109877	0.5045587375803623	0.023822178503232407	0.08058823950734792	0.05133333724737167	0.052000003735224384	0.04366840334551871	0.06059075043752884	0.9966101694915255	0.8990960451977402	0.6530508474576271	0.021244897970419847	0.07411765099740496	0.042000009338061015	0.06200000313917793	0.0432445090402298	0.05737357657666516	1.0	0.8972530683810638	0.6070718877849209	0.01924011987577936	0.0878431382424691	0.045333341300487516	0.056000002086162556	0.04465953723890473	0.06361278078075835	50
0.9932768361581921	1.0	0.8951158134164379	0.9932203389830508	0.6943681430077505	0.019332107101287854	0.06098039863156337	0.048666673938433325	0.0633333359758059	0.04171792030352847	0.05329564369129599	1.0	0.8692598313434082	0.6664962010520163	0.017968107288273145	0.0658823597314311	0.053000005980332686	0.05933333647251129	0.0435377701332344	0.05845092466569679	1.0	0.8592982456140351	0.6375438596491227	0.01671960630669839	0.06588235843415353	0.048666666269302356	0.056000003000100426	0.03957437391547568	0.056100139143765784	1.0	0.8688135593220337	0.6439548022598871	0.017387907947713353	0.09313725729783374	0.034333339671293886	0.0686666692694028	0.03870154383412215	0.06462729575335582	51
0.9966101694915255	1.0	0.8484299452738961	0.9651410658307211	0.5067817863025343	0.030449186152608387	0.06823530104814793	0.05966667075951894	0.05866667008399962	0.050177266407288555	0.06395451281642488	0.9862068965517242	0.8726739261947973	0.5831155474894133	0.028493656220794722	0.06725490624998132	0.04933334525426229	0.0526666704416275	0.04153757412383091	0.06058360918248064	0.9965517241379309	0.8714277071990321	0.5972595281306715	0.03072815829755493	0.08529412101296818	0.05100000858306884	0.07866667350133258	0.052442198318599045	0.06123576088142394	1.0	0.9120182103417515	0.6362638038696976	0.033190385926005025	0.08000000421907387	0.06133333837985992	0.07600000286102294	0.05389845877708956	0.07751684857608357	52
0.9965517241379309	1.0	0.7788428636834622	0.9888888888888889	0.5601580760982193	0.02700580122701038	0.06843138279868108	0.0346666784286499	0.053333336055278756	0.035404433999608236	0.05779200332148221	0.99	0.8761581920903956	0.7055367231638418	0.026650000418282953	0.06372549878615959	0.05333333551883697	0.05200000264247258	0.03851021183616623	0.05756342316372326	1.0	0.922994350282486	0.7118644067796609	0.022488287458797145	0.07607843954189149	0.0496666736205419	0.05866667034228642	0.040819845313006045	0.06621359519994076	1.0	0.9493726865380868	0.6328384960062342	0.021095300399285692	0.08431372968589558	0.04666667405764262	0.0713333359758059	0.04773776198848363	0.06868941124906741	53
1.0	1.0	0.8679431629922263	0.9862027951234017	0.5772747546833183	0.02762229919270045	0.06764706492424012	0.0496666704416275	0.046666669090588864	0.041911369061125484	0.055510096383387206	0.9931618936294566	0.9273853674087456	0.7295499707773232	0.024801961155280574	0.06980392557733199	0.05466666956742605	0.06666666883230207	0.04576242680342899	0.05453817484352963	0.9965517241379309	0.9152386518605103	0.5976777712838496	0.026678772354083023	0.07509804622799741	0.03833334100246429	0.05533333690961201	0.04314451161744736	0.0636303018506663	1.0	0.9182291057860901	0.6390648743424897	0.025021462588863702	0.08196078940933825	0.04633334070444107	0.07533333603541055	0.047711559933205784	0.07049507273284895	54
0.9764912280701754	1.0	0.8611684383372223	0.9965517241379309	0.6807203353210612	0.022387253099295717	0.06705882876527076	0.056333342711130774	0.046000003000100445	0.0402273590431737	0.05978126556738953	0.9897619047619047	0.8425697865353037	0.6010180623973728	0.026346602672523776	0.06333334142086552	0.06133333786328634	0.05600000292062758	0.04532370160769864	0.05845818247456856	1.0	0.8434762681103696	0.4974663426538292	0.023332473326999233	0.08450980677324182	0.0416666719118754	0.06066666994492211	0.04096763168235734	0.06640630800448093	0.9966101694915255	0.867450757226204	0.6350702882278754	0.020006254047686304	0.08196078735239365	0.04966667383909225	0.06666666907072065	0.04618034985873969	0.0623219771434783	55
0.983220338983051	1.0	0.8511412151067324	0.9862068965517242	0.6453201970443351	0.029574287273565925	0.0658823585627126	0.04400000687440235	0.041333336651325214	0.03741040754334314	0.05833062105924797	0.986497175141243	0.8558842073570302	0.5780482794042117	0.02180389538196729	0.07509804267509311	0.05700000556310016	0.06866666899124782	0.047892679153333964	0.053255904112481135	0.9932203389830508	0.8847827781024742	0.6511416325735437	0.02763767419832875	0.07274510359062868	0.051666672825813297	0.04600000423192977	0.04555318071249592	0.06230180263509524	0.9932768361581921	0.8493220338983051	0.5215254237288136	0.023393360150827963	0.07803921987028681	0.045000008463859556	0.05600000250339506	0.042896340650905765	0.0772421896121129	56
1.0	1.0	0.8437926713335061	0.9930429522081065	0.627488981073373	0.02265248121524338	0.061372554091846235	0.06466667262713115	0.05333333712816237	0.04554701362294728	0.05325451217781914	0.99	0.8316651798988998	0.5498899791852512	0.02159364760942099	0.0705882427856034	0.05733334271113079	0.05400000351667402	0.041714836637959996	0.06501167768551287	0.993103448275862	0.8839080459770117	0.6202298850574712	0.020458596685734666	0.07058824269210591	0.051666670560836805	0.06600000405311583	0.044932181763419295	0.060518483666212375	1.0	0.9345707049622888	0.7051832679301995	0.01906643956984643	0.08666666884048312	0.04100000707308451	0.06600000313917795	0.04264894218123259	0.06792681467303784	57
0.9932203389830508	1.0	0.8551634500564027	0.9932203389830508	0.5764842898205967	0.026093436185026724	0.06372549794468224	0.04300000615914663	0.050000002880891146	0.04105318226382452	0.06027028454549136	0.9964912280701753	0.8706244424620874	0.6039666964020219	0.028919283549055097	0.06901961341792462	0.05433333905537924	0.05333333613475163	0.041745475716329014	0.061485302543674	1.0	0.9098245614035088	0.6221052631578947	0.025822123778432536	0.0774509840969946	0.04366667493184408	0.062000002741813644	0.04386377870030485	0.06164935747900209	1.0	0.9011002081474875	0.623788284269997	0.02680032589600374	0.08274510226997675	0.0373333431482315	0.06733333589633304	0.04264547338977254	0.07349765219177229	58
0.9933333333333334	1.0	0.8662717923334983	1.0	0.6140724852884561	0.024582043918881323	0.06529412407501071	0.05566667413711548	0.05600000260273613	0.049811755542856176	0.057843105827865525	0.9898285602961231	0.8778803818429768	0.6775063315799728	0.025749443743539536	0.06862745713953879	0.04300000456968942	0.05266667066017785	0.03962813180446165	0.06105912382442881	1.0	0.915926256318763	0.7133928040440083	0.025812553028637036	0.0707843178393794	0.06300000844399135	0.06666666988531747	0.04756878976183358	0.06851823058558984	1.0	0.9361581920903955	0.6108474576271187	0.022301435804978644	0.08941177043260312	0.05666667366027831	0.06666666893164316	0.04163314048807515	0.06868636301759505	59
0.9794736842105263	1.0	0.7661334296289609	0.9820107085896559	0.4483285185519545	0.027447182649397994	0.06254902806936527	0.04600000780820847	0.04266666918992995	0.03707360488063797	0.060516372957983934	0.9863218390804598	0.8154646405610755	0.5558211572180012	0.024527014969040008	0.0649019677031274	0.040000008265177404	0.061333338538805626	0.04839248684559713	0.06300128022962784	1.0	0.8892655367231639	0.5340112994350282	0.021121843756647034	0.07137255605529336	0.03866667377948761	0.056666670739650725	0.041490943940572435	0.05716709783036541	1.0	0.908421052631579	0.6361645493042952	0.029074062619344886	0.09176470879246207	0.04933333834012349	0.08600000230471291	0.04754816965500973	0.08079406942318375	60
0.9864406779661017	1.0	0.8655403784952526	0.9891558441558441	0.5946824482437697	0.023861002868841845	0.059411773786825293	0.0550000011920929	0.05066666932900745	0.04233506920480083	0.05768080672049625	0.9865536723163842	0.9020338983050848	0.6696610169491526	0.023385314748495124	0.06254902727463665	0.054333340803782146	0.05066666934887566	0.03822658996807127	0.05662040345067334	0.9966666666666667	0.9163218390804598	0.6347126436781609	0.022453356249568842	0.07333333799652024	0.043000015020370486	0.060000002443790425	0.0429585756588074	0.05501536492438408	0.9964285714285713	0.8973970944309928	0.6607748184019371	0.024887885192106482	0.08431372946383905	0.04800000898043315	0.0786666701833407	0.05016165837667351	0.06813699239799478	61
0.9866101694915255	1.0	0.855188215637132	0.9702389142791619	0.4987702098383213	0.020711936291742478	0.06490196646428574	0.054666678428649904	0.03133333609501519	0.0400462417919971	0.0523387192310672	0.9762672900837718	0.8204850964348335	0.5390921488408338	0.02169590422267455	0.06431373388159509	0.033666672488053634	0.046000002960364016	0.04210809519394283	0.05478267002519388	0.9899435028248588	0.8318644067796612	0.5229378531073448	0.02496468026849181	0.08372549766418981	0.06533333814144135	0.07733333627382913	0.053122925692762245	0.06033081877535512	1.0	0.8698305084745763	0.5549152542372882	0.022479214897841653	0.08294118097015454	0.04566667274634043	0.07066666920979817	0.047905975406615474	0.07228390663217318	62
0.9898305084745763	1.0	0.8994640011589163	0.9966101694915255	0.6975373026220484	0.02608598959198118	0.062352946429860355	0.05866667087872822	0.05333333621422448	0.04498439471400081	0.05455435493434474	0.9796610169491526	0.8049639586986167	0.5479271381258524	0.025803097920603167	0.07803922371537077	0.04066667262713114	0.04933333637317021	0.04106378126778353	0.0603941187858961	1.0	0.8385057471264368	0.6001149425287357	0.02562909234202599	0.08588235690313228	0.029666674494743344	0.052666669150193524	0.039327168569031935	0.0642435865087889	1.0	0.9285213325540619	0.7450029222676797	0.02684451705519229	0.0901960804532556	0.04700000377496083	0.07333333754539488	0.05186570069569384	0.0655335536165956	63
0.9966666666666667	1.0	0.8482114175399111	0.9750489773720263	0.5774555598330553	0.02909002821496024	0.07215687241040022	0.05866667093833289	0.04933333826065062	0.04611965901849356	0.06010967901987696	0.9966666666666667	0.8041258318209316	0.4936358136721113	0.02351093145039873	0.0637254961565429	0.049666673759619404	0.055333336174488046	0.039592290877009634	0.060451281054899365	0.9932183908045976	0.8884492499512955	0.6190453925579582	0.02710720426396057	0.07803922129612342	0.05433333830038706	0.06266666968663533	0.05027938757080562	0.060677092895219456	0.9966101694915255	0.9087414767192674	0.624481835799317	0.02488630934224667	0.0903921594689874	0.04600000631809234	0.07333333587646482	0.04576647275649513	0.06293103411110748	64
0.9930429522081065	1.0	0.8149037678298372	0.9854449158917878	0.5545396723378437	0.025465435906949118	0.0688235330698537	0.04333333992958069	0.051333335816860184	0.037244701598857406	0.05237805770827384	0.9862613430127041	0.8460656023460171	0.5864362689306551	0.026971852680113272	0.07039216358287662	0.05800000536441803	0.0493333355585734	0.047104626150857046	0.0635140628696653	0.9933333333333334	0.9265517241379311	0.6248275862068966	0.02690749158879266	0.07431373002482394	0.04200000671545664	0.05733333567778268	0.04065703323098735	0.06314858987475916	1.0	0.8753657961385052	0.6051052529043239	0.027133029030814697	0.08254902413078383	0.04733334213495254	0.07333333611488342	0.043848555922990584	0.06952027260614163	65
1.0	1.0	0.8520488762570055	1.0	0.5679592279332031	0.02710367119242991	0.06156863248815723	0.0513333410024643	0.07000000377496082	0.053123125985821765	0.055426876171459694	0.9933333333333334	0.8815681444991789	0.6527668308702792	0.027741509430276666	0.0727451030179566	0.052333337068557736	0.06333333720763525	0.05191541756063067	0.05517596897201534	0.9966666666666667	0.885474278917633	0.6512964614927148	0.03181907166502078	0.08137255680327322	0.05666667330265045	0.06000000270207721	0.04266107970891889	0.06549221105911238	1.0	0.9256360802649523	0.6351957919345412	0.030138202601876506	0.10098039858481464	0.06300000635782878	0.10066666992505391	0.055817535716398595	0.07291751199229772	66
1.0	1.0	0.7981613123718387	0.9892834358623832	0.508568010936432	0.0238509768683207	0.06784314655790141	0.03933334620793662	0.03400000325838724	0.036977652529668704	0.0501887683388348	0.9864387297876485	0.908349892850185	0.6736119228521333	0.025288559003559828	0.0676470639892653	0.0516666778922081	0.0633333358367284	0.041721385892370066	0.05634168654945373	1.0	0.8943775569842197	0.6133625560101306	0.021297849492275867	0.07019608282575421	0.04400000898043314	0.059333335836728396	0.04258207944266368	0.060420503719762	1.0	0.9221390999415547	0.6845334112604715	0.023383080790397283	0.07882353595658845	0.04266667123635609	0.060666670978069284	0.04686994445863716	0.06382931593102328	67
1.0	1.0	0.8839131727624144	0.975795420755278	0.5665774606006542	0.024945102374063683	0.06411765538009942	0.05500000615914663	0.05466667006413141	0.04270250217241588	0.052316768909475495	0.9933333333333334	0.8526436781609196	0.5902298850574713	0.02730910060099224	0.06921569115975323	0.05900000492731731	0.07066667006413141	0.046208480026267165	0.057881455653923775	0.9964912280701753	0.8949925661611655	0.5744959857270293	0.024138224497432158	0.07000000573840796	0.051333343664805096	0.062000002622604355	0.04488863118177203	0.06441132586481295	0.9966666666666667	0.9156497175141244	0.6062711864406779	0.022681205503410497	0.08411765157007704	0.04700000327825546	0.0726666691303253	0.04663911626835089	0.06225863432530708	68
0.9965517241379309	1.0	0.7801306620415176	0.9858674639212337	0.5443039284584703	0.026408384432816946	0.06215687130011764	0.04800000830491384	0.05133333929379778	0.03910963449087675	0.05068580765474943	0.9932768361581921	0.8451977401129943	0.6396610169491525	0.027596965383428828	0.06588235873802036	0.043000009338061015	0.05466667113701501	0.038779962751860776	0.04989201530456526	1.0	0.8889830508474577	0.5898305084745763	0.024070523107773453	0.06568627846007252	0.04333334281047185	0.0513333362539609	0.04522774703374027	0.0588391043979728	0.9965517241379309	0.9282735037476803	0.6142289827432403	0.022169588320347922	0.0766666688521703	0.034333341141541796	0.06600000260273614	0.046394605096296074	0.06472045345609863	69
0.9966101694915255	1.0	0.8634154810069171	0.9816835016835016	0.6229045134665118	0.02251797632875919	0.0652941230582256	0.053000008026758826	0.044000002702077205	0.04379537526996148	0.061051477472983263	0.9931013975617009	0.8371465630763055	0.574925551751969	0.023055378360227828	0.06313725929634242	0.0336666720509529	0.04200000270207722	0.03047456585398528	0.06787032730817985	0.9966101694915255	0.781186440677966	0.5197740112994351	0.022496165040838595	0.07725490702717912	0.04066667785247167	0.06466667085886	0.04186262258553091	0.06418910870628354	1.0	0.9046639392168323	0.6481881940385739	0.020975451084270985	0.09196078751601425	0.04433333635330199	0.07666667050123213	0.0478279370624895	0.07147759319094323	70
0.9728813559322035	1.0	0.9090561173787357	0.9891443167305237	0.7119189164192086	0.023465499355757022	0.05725490967432657	0.07800000377496083	0.05266666909058888	0.04822986754027404	0.05787711864079812	0.993095238095238	0.8284788900949043	0.5561648715593777	0.02235730967595153	0.06980392863937453	0.061666672190030414	0.05133333599567412	0.0497732160520921	0.05442508787926572	0.9898245614035087	0.9013551119177252	0.7215426497277677	0.021729535818171844	0.0672549093353982	0.042000007351239516	0.0580000031987826	0.04357321925939621	0.0694475202403681	1.0	0.8918020650691604	0.6585018507695304	0.02223449055586049	0.08549019793669381	0.04500000369548797	0.07133333740631739	0.04869344960421265	0.06906900122190675	71
0.9932203389830508	1.0	0.8458970987383119	0.9928548644338118	0.6679418975315496	0.02448001878292243	0.07000000342434529	0.0623333395520846	0.06866666958729424	0.04791541705832086	0.07263651284730688	0.9830469511007209	0.8949074615234756	0.6227125821567361	0.020998297814060686	0.06431373122860404	0.05666667425632477	0.06066666970650353	0.050502119804025844	0.06125581167940356	1.0	0.8658757062146893	0.6012994350282486	0.022468649494011523	0.08588235707844004	0.04933334243297576	0.06866666994492213	0.04532717119198083	0.06146957720543332	1.0	0.8838588288371426	0.651397049022322	0.024197129106906787	0.08529412067403978	0.04466667079925537	0.069333336353302	0.04340192824834114	0.06723536177075695	72
0.9932183908045976	1.0	0.9574163836466584	0.9966101694915255	0.8087635940265981	0.02748671758073614	0.06882354158981174	0.05366667445500691	0.06666667477289835	0.04788304542498321	0.056222270599789	0.9965517241379309	0.8729427235534775	0.6301175864852077	0.02139989777808731	0.06254902878228356	0.03800000530481338	0.04866666911045709	0.03393314350094639	0.052966269307098246	0.9966101694915255	0.9322985429675885	0.6909418930142422	0.023217328999265676	0.06372549677596373	0.05433334491650262	0.0626666700442632	0.04667341457460657	0.06333413224344038	1.0	0.911731930644847	0.6699766218585623	0.023204185188643194	0.08372549365548526	0.04100000488758086	0.05666667048136391	0.0427445099750006	0.0740401312987771	73
0.9966101694915255	1.0	0.8584373431195675	0.9817362660510625	0.5924911382706814	0.029692863155780368	0.06372549710320491	0.0546666717529297	0.05933333623409269	0.049004817679713916	0.05743308326461778	0.9932768361581921	0.9122420457924472	0.6975706214689266	0.028561283200492206	0.06568628250383862	0.042000004251797986	0.05933333661158877	0.042257804768140596	0.057728596997985625	0.9932768361581921	0.7678531073446326	0.4349152542372881	0.023334007401701155	0.07137255427884122	0.03800000621875126	0.0633333358367284	0.04374027444588195	0.055672619721806635	1.0	0.9556923723686774	0.7061269186994371	0.027476815701340772	0.09509804339969857	0.04400000872214634	0.08533333537975947	0.05112543686596184	0.07057341027556092	74
1.0	1.0	0.8417603562516118	0.9859649122807017	0.552459125494227	0.02256557322294461	0.06784314382310005	0.052333339214324946	0.04533333563804625	0.03958053984178053	0.05969187563639315	0.9898305084745763	0.9342187861367165	0.7040704397528661	0.024333821207180882	0.06098039904061486	0.045000007351239525	0.04933333659172056	0.040741427539492836	0.058315184000447405	0.9966666666666667	0.8762652393696104	0.5909812667261374	0.027074368741611905	0.06960784991582233	0.04133334294954936	0.04266666966676711	0.04288189063839369	0.0682324447880383	1.0	0.9531638418079096	0.7444360023378142	0.025268342567609247	0.07705882779523439	0.05200000691413879	0.0686666704614957	0.043864931792652447	0.06672870909697615	75
0.9932768361581921	1.0	0.87437841388978	0.9964912280701753	0.6651907017690339	0.02670770982472672	0.06568627849513409	0.05766667850812276	0.08000000305970509	0.0510104076783092	0.06664126132098311	0.9829924021040327	0.8362945645821156	0.5363530099357101	0.024570001029215874	0.07019608294262607	0.04833333977063496	0.05733333734671273	0.04279576432420109	0.05464506372442453	1.0	0.9151743619715565	0.6272024157412819	0.023601743682434884	0.08176470918982637	0.03800000846385955	0.0746666709780693	0.04263757233603611	0.05992154318782363	0.9966101694915255	0.9154120397428404	0.6078024547048508	0.022892931547410282	0.09117647249324648	0.04266667254765829	0.08333333722750344	0.04970000201277649	0.06342479579246502	76
0.99	1.0	0.7909011210881463	0.9822528027203656	0.5251965509651073	0.02387559058316599	0.0621568726792055	0.04733333998918534	0.052000003596146885	0.03931984920363894	0.05517561649881553	1.0	0.8974539145521578	0.644523964432878	0.02363921920204628	0.06980392828875896	0.05533334167798361	0.07066667205095291	0.05014856037409089	0.0619152182326422	0.9966666666666667	0.8962711864406779	0.6221468926553673	0.02138073443289853	0.07745098784858105	0.053333339055379236	0.056000005920728034	0.04880674436379489	0.06440041323997905	1.0	0.8823411978221415	0.6960617059891108	0.020704945227480544	0.08274510108957103	0.05033333905537922	0.06666667068004609	0.0459460505729236	0.07207509392881586	77
0.9894715236366778	1.0	0.8497890847394614	0.9822229451312079	0.5595230874900162	0.025875125576262037	0.06627451755252538	0.04533334183692932	0.07133333788315453	0.038999808082507054	0.05525976743364107	0.983220338983051	0.8396610169491525	0.5522033898305085	0.02518624948399937	0.07490196704864502	0.05133333839972813	0.05800000238418579	0.044155878526604006	0.06417880150875503	1.0	0.8907357962410408	0.5803579521568386	0.02385006556561847	0.07117647530985814	0.039666676362355546	0.05800000246365864	0.04340462398173032	0.06608281335091473	1.0	0.8723743900956364	0.5857067053958683	0.027112983779778176	0.08333334048589071	0.04433334469795227	0.07133333639303842	0.04968786114686256	0.06760616758432167	78
0.9965517241379309	1.0	0.8967344986982624	0.9966101694915255	0.679495244673503	0.03164507091757016	0.06470588956393448	0.07466666996479035	0.06733333750565845	0.05336666729413474	0.062349441351725196	0.993103448275862	0.869408032061451	0.5879372964849294	0.02558971015330836	0.06313726342191883	0.04333333973089854	0.05066666968663532	0.04776011996916952	0.057802043110741344	0.9966101694915255	0.8951739518287244	0.6288224799286352	0.02525830563866007	0.0752941262137656	0.05833334477742513	0.06666666968663532	0.05042793874056123	0.062175978308139326	0.9966101694915255	0.9150126631599456	0.6918351841028638	0.025158512313583348	0.08549019911709951	0.053333341916402176	0.0700000028212865	0.04886570802378056	0.06607835486796894	79
0.9929824561403509	1.0	0.8359825434876145	0.9843137254901961	0.5611912225705329	0.025456267527053537	0.0539215758968802	0.0370000060002009	0.04933333631356556	0.03971984931944881	0.04906917569118067	0.9966666666666667	0.8945893957570725	0.6819372071323839	0.030604360504602503	0.07372549783949758	0.054000005563100174	0.0640000031987826	0.0491094435885692	0.058565133242441725	0.9966666666666667	0.8209249746224122	0.5152638756446933	0.0253754632752676	0.07274510401136733	0.04600000385443369	0.046666669487953186	0.039596725681200186	0.05608128764450064	0.9927922077922078	0.902954902664983	0.5996950195210677	0.026494362472086464	0.08352941673175962	0.04400000681479772	0.07266666948795317	0.04781252371630916	0.06642900820921151	80
1.0	1.0	0.8290873648768384	0.9815488215488216	0.5680099237993975	0.023420838812055582	0.06137255961988486	0.05700001108646393	0.055333336075146976	0.04213256492031332	0.05554530603520702	0.9864367816091955	0.8925365283459964	0.6188720046756282	0.022726359560900723	0.058823538738138524	0.04866667415698369	0.0340000030795733	0.03961194685991558	0.05475960686824355	1.0	0.9126553672316385	0.6670056497175141	0.025022311593155204	0.06941177151951133	0.053666674693425495	0.05866666968663532	0.045934298587098056	0.061772168083864785	1.0	0.9393765828949932	0.7305513345022404	0.026400561704193647	0.08686274773934308	0.04733334577083588	0.0766666698058446	0.04585568244369963	0.07669602554552266	81
0.9965517241379309	1.0	0.8313955482724132	0.9617538513144346	0.5649600689998733	0.0269096533619926	0.06450981115593629	0.044333342651526136	0.05400000365575153	0.040902314344352826	0.05383228147629615	0.9897115670532262	0.8571721677074041	0.6482158786797502	0.02742905833204151	0.06686275213372474	0.04733333857854207	0.060000002980232225	0.04476744158695198	0.05913525524525105	0.9966101694915255	0.828530187910667	0.5587962028230877	0.024545546024955168	0.0750980426809367	0.03933333812157313	0.052000002582867924	0.038765896312901046	0.06395909415977455	1.0	0.9147220769633024	0.648186656002953	0.026934354248067848	0.09019608325818006	0.04700000764926274	0.07800000224510828	0.04658343005439909	0.07162680823483776	82
1.0	1.0	0.8685059435422412	0.9823285486443382	0.6604461781412779	0.023809439899190876	0.06372549595786076	0.03733333917458852	0.042666669348875676	0.032224855162160226	0.05061283617034049	0.9898850574712643	0.8460919540229884	0.6285057471264368	0.02928715030781996	0.0633333409767525	0.041666673401991525	0.05600000270207721	0.043121197515278195	0.058516429992845086	1.0	0.8780050652639781	0.6852639781804013	0.025453257024231957	0.07137255490994922	0.04233334076404571	0.06133333609501519	0.04305953898039396	0.06408326684425336	1.0	0.9461542957334892	0.6794623027469316	0.02157689594143702	0.0790196112090466	0.03633334112167358	0.06333333810170491	0.04366917327410453	0.06877880068568745	83
1.0	1.0	0.793796601314135	0.9854173086800205	0.5342199759134301	0.027675340577700457	0.07803922213760076	0.05766667060057322	0.06733333629369734	0.04836339224542495	0.053759124930258875	1.0	0.8382271576076368	0.5479661016949152	0.02709560402056113	0.08352941857833489	0.045000009179115306	0.05333333625396092	0.04547822776534423	0.058757830941331635	0.9966101694915255	0.8843674059491219	0.5199821587867974	0.022015225443548298	0.06784314438408497	0.05333333436648051	0.05800000254313149	0.044107707993511054	0.05691755260765079	1.0	0.9249483732709916	0.5963043054743814	0.020957835396407273	0.08058823912751442	0.04266667274634042	0.0713333351612091	0.04413583775143173	0.05587253719799885	84
0.9966101694915255	1.0	0.8819288934543172	0.9889562289562288	0.7154728071677223	0.025526245703970486	0.06745099037301305	0.07166667834917703	0.07066667066017784	0.0479579987278793	0.060771152960870524	0.9932203389830508	0.8816949152542375	0.6143502824858758	0.023738861291305386	0.060196087582438586	0.0400000075896581	0.04600000266234078	0.04009287216837924	0.05527156227243185	1.0	0.8924293785310734	0.6441242937853107	0.025734326045700695	0.07980392624350155	0.05100000270207723	0.0593333360950152	0.04504739999270392	0.06622687212525669	1.0	0.8995769669644597	0.6480365144304361	0.026199037029326216	0.08098040029114367	0.04433333673079808	0.06266666946808495	0.045970133734897826	0.07141507849662751	85
0.9966666666666667	1.0	0.8724192820189313	0.9966101694915255	0.6309713215762309	0.022934148334360922	0.06196079137278539	0.04266667131582896	0.06200000433127084	0.04467592064973706	0.05880456429256856	0.9898870056497175	0.888455094486655	0.6755367231638418	0.02487718250771626	0.0654902016649059	0.04400000458955765	0.05266667020320891	0.04340385421241179	0.0525958906588998	0.9966666666666667	0.8928248587570622	0.5981920903954803	0.023607650368281656	0.07666667143503826	0.04800000540415446	0.060666670223077125	0.046556264235977945	0.052122153453903176	1.0	0.9110585786500149	0.5945584299732383	0.020899608955143905	0.07803921859638363	0.040000007470448816	0.05733333611488341	0.0443495194164085	0.07160561216791775	86
0.993103448275862	1.0	0.8643860894199262	0.9861401384817977	0.6118065107245028	0.027321937871640445	0.06156863577225628	0.03733334227403004	0.04933333661158878	0.038358575303430495	0.05218144821596747	1.0	0.8618852215283972	0.5952304490038657	0.022928711783569714	0.06745098554620556	0.046666670799255384	0.04600000413258869	0.03865799458118761	0.05834470410025683	0.9965517241379309	0.8775336060783168	0.656684200272745	0.024377577328911236	0.07509804870568068	0.05566666891177494	0.06133333828051883	0.04208940427542192	0.06483605931582129	1.0	0.9146697837521917	0.6961426066627704	0.021775117466331755	0.07784314297577913	0.04233334102233251	0.05933333847920099	0.04572312310874348	0.07148810384662184	87
0.9898305084745763	1.0	0.8765218629824811	0.9578664799253035	0.6341837978129105	0.026562183460624722	0.06509804574882283	0.06866667677958807	0.05066666915019351	0.05483660835232118	0.06585909868168713	0.9897680642283675	0.8478501338090989	0.5047338685697295	0.024222228255428784	0.06490196801868138	0.05000001013278961	0.05066666930913923	0.04244527714454599	0.053128907443203324	1.0	0.8862653419053185	0.6340327293980128	0.02335729841212834	0.06843137914059208	0.043666670342286426	0.07533333615461985	0.046428520117720196	0.06910692864051814	0.9964285714285713	0.904364725372754	0.549013423388981	0.026182853280933484	0.0894117709351521	0.03966667183240254	0.07266666954755782	0.04705819147244123	0.06525044153539863	88
0.9965517241379309	1.0	0.8539889583352585	1.0	0.6680655906737131	0.026593847493218675	0.07039216426073336	0.04966667075951894	0.0706666707396507	0.04889672950582008	0.05617182579207538	0.9932768361581921	0.9153009935710111	0.7146033292205122	0.025387235802639074	0.06705883159356958	0.05000001009305318	0.05266666954755783	0.044579190631868285	0.06148265671620682	1.0	0.9525326319890903	0.7562224819793493	0.026379868368942953	0.072156867536844	0.0440000063975652	0.054666669309139236	0.043877840818927	0.06829100750905334	1.0	0.9546352478614313	0.6998182880824612	0.027043688970307633	0.08450980831595029	0.05066667318344116	0.0733333358367284	0.041414257934924946	0.07387635163743748	89
0.9966666666666667	1.0	0.813349411264009	0.9821286707334373	0.5669102000283728	0.020820761101468334	0.0649019684043585	0.04433334100246429	0.05133333651224772	0.04171869079400578	0.045379580146492765	0.9966666666666667	0.835819209039548	0.6076271186440677	0.023683799545599675	0.06450981241815228	0.041000006755193066	0.0620000025431315	0.04073006258208397	0.0530985796170466	0.9966666666666667	0.8929943502824859	0.6184180790960452	0.02290866341096105	0.07764706521641976	0.05533333857854207	0.06800000373522438	0.04898670922028536	0.062375408763147996	1.0	0.9193785310734464	0.674180790960452	0.022984339160111597	0.08352941707068798	0.035666671911875406	0.06333333593606949	0.04288574417735339	0.0655773004956816	90
0.9894736842105264	1.0	0.8057844351695105	0.9852318705259883	0.558547724393246	0.024422025454869125	0.05549020597747727	0.04866667149464289	0.052666670064131414	0.048199423412665685	0.05842375361737566	0.9966101694915255	0.8908084940580558	0.6623767777128384	0.025153840201609205	0.07117647601108924	0.05200001132488251	0.061333337366580955	0.046581501618010446	0.06207226834979572	0.9966101694915255	0.8243892460549386	0.5304519774011299	0.023542095516178745	0.06588235781473271	0.03800000552336375	0.06066666986544925	0.04483179550497057	0.056920462363552325	1.0	0.931471900089206	0.6992952720785013	0.02338943250959962	0.08313725775363398	0.04833333975076674	0.06933333595593769	0.04598401069857021	0.07370641101423456	91
0.9966101694915255	1.0	0.8648153573707307	0.992522711390636	0.6746954091088627	0.027044906974989975	0.07196079004044625	0.04933334418137869	0.06400000407298405	0.05110443274864571	0.06038948798968001	0.9966101694915255	0.883784592984507	0.6344631743004502	0.025138345423460627	0.060392164570443774	0.03966667556762695	0.060000003000100444	0.04379422107020783	0.05717178202191653	0.9866666666666667	0.9062653419053184	0.6334015195791934	0.02287692428003741	0.0658823583055945	0.04166667783260346	0.06733333651224771	0.04440327263530738	0.05867506515876768	0.9966101694915255	0.9178803818429768	0.603475550360413	0.022326979923051368	0.08156863113244375	0.03866667143503824	0.06466666968663533	0.04222100148242332	0.06247623008969629	92
0.9965517241379309	1.0	0.8375319568513762	0.9963636363636365	0.6627645131637872	0.02888938157414931	0.06941177400888181	0.053666674534479784	0.06333333647251127	0.04995530208055224	0.06070831119843376	0.9899435028248588	0.8353535943892461	0.5960023378141437	0.026746658997260274	0.06529412629557592	0.045000006417433416	0.05133333690961202	0.0388377675779293	0.055914478688345814	0.9965517241379309	0.932195597116696	0.6371654003506722	0.023280402703034095	0.0678431433147075	0.04833334016799926	0.0626666692495346	0.04385549421213954	0.06013440444090925	1.0	0.9244035790821294	0.6631035874314659	0.02433717192651054	0.08137255508525695	0.046333341360092165	0.07933333635330199	0.0507398865884439	0.06719582717035069	93
0.9966101694915255	1.0	0.8552613254638757	0.9625907087981391	0.5713465076783018	0.021962197791434362	0.05764706834274179	0.038333342274030055	0.030000003854433688	0.038345282360400294	0.055650301932737435	0.9966101694915255	0.8211259079903149	0.5979782082324455	0.022537948417966056	0.06372549560724519	0.04400000802675883	0.058666669785976386	0.04119325989565177	0.05415586886935756	0.9966101694915255	0.8677186830313657	0.552076758231054	0.02425206144228573	0.07549020076499265	0.04066667441527048	0.04600000278155007	0.04097167766787872	0.06112728919381448	1.0	0.8838450890522624	0.57583602489567	0.020448901509522534	0.08627451212967144	0.03766667886575063	0.08333333657185235	0.04659672625882547	0.061273214009696056	94
0.9596551724137932	1.0	0.9040536280396012	0.9782263311076871	0.6338936215850302	0.02474265230959089	0.05627452114049125	0.05233334533373515	0.0300000030795733	0.03946165963932727	0.05120727598704006	0.9966101694915255	0.871566980652311	0.6075619811709817	0.021346618459934373	0.056078439471768396	0.04400000709295273	0.05266666928927103	0.03682793929944377	0.04950911196291596	1.0	0.8845119812974869	0.6803623611922852	0.024051506438547053	0.07215686650837169	0.05000000437100727	0.08000000311930973	0.041419847710835456	0.05783847091913839	0.9966666666666667	0.8586830313656731	0.6401266315994546	0.022119867372964723	0.07549020143116222	0.0450000057220459	0.06666666984558105	0.04652331624421539	0.07332344579362642	95
1.0	1.0	0.78370735267287	0.9823891625615764	0.46987775953293187	0.025001746846802526	0.06529412713705324	0.053333337108294174	0.04800000300010045	0.045475533641510135	0.05042602219385365	0.9966101694915255	0.8808645810903648	0.6178975053062229	0.022001811435513476	0.06960785114297678	0.04700000488758087	0.057333336472511265	0.04298073246327437	0.05405989385091988	0.9932768361581921	0.8157627118644069	0.568135593220339	0.020187842964104825	0.06294118272323233	0.03833334219455718	0.04200000262260436	0.039588439261407975	0.05735713729332812	1.0	0.9220338983050848	0.6101694915254237	0.021412903431113038	0.0752941217843224	0.04666666952768961	0.05466666958729425	0.043648169811199164	0.059077979311760745	96
0.9722259330383235	1.0	0.7480470769399988	0.9850429522081064	0.5369586976846504	0.02620377703718727	0.058039223808868244	0.05966667199134827	0.050666669547557816	0.04316397185146463	0.05555994018719131	0.9897136177673875	0.8982310539645433	0.6269433080070135	0.02247782634915821	0.06274510586962981	0.05233333909511566	0.04200000417232512	0.04470058132157388	0.06169869428151439	0.9898870056497175	0.8792090395480227	0.6308474576271187	0.023996661035774917	0.07980392790308186	0.04500000615914662	0.0660000025232633	0.04195510565253809	0.06153418058165646	1.0	0.8683894130416631	0.6712949820489271	0.025020026222067216	0.09058823912751442	0.04900000482797622	0.06600000268220901	0.0472240852268445	0.0714744156717002	97
0.9965517241379309	1.0	0.8776472726071299	0.9893483709273182	0.5824156672283345	0.025705421050917783	0.06941177232592713	0.05766667147477467	0.05466667087872821	0.0453520264888315	0.05640269121322207	0.9966666666666667	0.9058757062146892	0.5903389830508474	0.02128514572702526	0.06882353506251877	0.048000007748603815	0.05333333567778269	0.04512582082201749	0.05852464252234141	1.0	0.9662088447301773	0.7401870251315021	0.024537068263444144	0.07196079172340092	0.04300000429153442	0.0673333359758059	0.04334161995922668	0.0599124767664591	0.9966101694915255	0.9320787064095072	0.6143113189168128	0.019771396868627104	0.07745098544102089	0.041333338538805636	0.07133333601554233	0.04282986632684292	0.06621183277070775	98
0.9932203389830508	1.0	0.7400715849548597	0.9851442768935573	0.5271887530442055	0.025165849894864433	0.055490206386528754	0.049666674057642614	0.056000003397464734	0.04249614824559646	0.05761617370129044	0.9866101694915255	0.8588700564971752	0.5158757062146894	0.023721983375332607	0.0686274575252159	0.04666667668024699	0.0466666699250539	0.04473198572868096	0.05663412965547334	0.9932203389830508	0.8590882524839276	0.606750438340152	0.02596608583867973	0.06901961495478946	0.04966667050123215	0.06866667077938714	0.04474701560538169	0.05870785985219316	0.9932203389830508	0.9050847457627118	0.6338983050847458	0.023736274829666566	0.08019608134732528	0.039666682799657196	0.050666669984658554	0.041803850495355885	0.06197499883967065	99
0.9966666666666667	1.0	0.8248145660214625	0.9928480204342274	0.43839022407987926	0.022977343437030773	0.06000000829790153	0.048666668017705264	0.04666666930913923	0.03815876762049275	0.05132520305576742	0.9794272355347751	0.8436976427040717	0.5182758620689655	0.01890602304145971	0.05686275226228379	0.036000006715456646	0.05800000278155008	0.038382852910019756	0.05097285384984751	0.9932768361581921	0.870876680303916	0.6504500292226768	0.025735741635940855	0.0780392221142264	0.04633334151903788	0.05533333744605382	0.045618498710676414	0.060086268944015385	1.0	0.9387092731829574	0.6925062656641604	0.02492566696108234	0.08137255377629223	0.035666674494743346	0.06933333754539489	0.042441424023255216	0.06582320890972544	100
0.9864406779661017	1.0	0.8426433324691038	0.9779649122807017	0.6001863278886872	0.025832511648164008	0.061568633516629535	0.05900000385443369	0.05933333665132521	0.0422341068790827	0.06154053155027598	0.9898870056497175	0.841186440677966	0.5554237288135593	0.02280410996621504	0.06725490875103894	0.05300000939766567	0.06466667046149568	0.042539497259058236	0.05800292446022866	1.0	0.8979378531073448	0.6933494753833738	0.026070139801004456	0.0707843203871858	0.04733334080378214	0.07266667119661965	0.046311177414047	0.0687908499921924	1.0	0.9007515867400823	0.6677156069601239	0.025877985867499627	0.07803921998715868	0.04400000468889872	0.06866667081912356	0.0461691702684226	0.06522845006397641	101
0.9932203389830508	1.0	0.7985917227426662	0.9814711703390948	0.5903843954787351	0.027368892394749312	0.060000008613455516	0.045666674772898354	0.04666666942834853	0.04333719033473718	0.05972607427018902	0.9864406779661017	0.8844944476914085	0.6400389635690629	0.02766477493263726	0.07392157719415775	0.048333336989084874	0.06533333728710809	0.043834877517365756	0.06251829329602557	0.9966666666666667	0.9218488213520359	0.6835339957140074	0.025554629311077975	0.06980392910686194	0.05033334287007649	0.05400000280141829	0.0462183044646287	0.06245710671429107	1.0	0.9253029417494643	0.6301246834210014	0.025175744522550492	0.0831372601962557	0.04833334040641784	0.0820000026623408	0.05657321503658515	0.07126774892335667	102
1.0	1.0	0.8609014675052411	1.0	0.6099785829676594	0.025446812753531896	0.06470589055734521	0.038333341002464286	0.044666670024394985	0.04365799863862164	0.05617594447506792	0.9933333333333334	0.885871809857783	0.6604831482563803	0.025433196252823385	0.06862745547995848	0.04400000150998433	0.0573333367506663	0.04351484150443233	0.056027523760842114	1.0	0.9084411496303588	0.7046841387513201	0.028182761243709907	0.06921569184929717	0.04266667117675144	0.05133333661158877	0.04182524447071299	0.06436446628897755	1.0	0.9080070134424313	0.6428404441846872	0.025891394175306025	0.0911764748657451	0.043000004827976224	0.06666666918992994	0.043064162439601726	0.07623552260730297	103
1.0	1.0	0.8283811078923862	0.9628686073046975	0.5659705902563046	0.023245437725610753	0.05647059765516542	0.04566667368014653	0.04133333639303842	0.03988131177912326	0.04734470632175013	0.9865536723163842	0.8942475603492552	0.5816076014381099	0.021187654639568454	0.0625490308859769	0.05200000222524007	0.052000002483526854	0.04256165719670826	0.05029256995905566	0.993103448275862	0.8872530683810638	0.5402785895188	0.019882715713842303	0.06764706329972137	0.038000004192193335	0.054666669229666384	0.03929017530576341	0.05782156955146781	1.0	0.8736319612590799	0.5548627925746571	0.020580909199839105	0.08431372901972603	0.03566667185227076	0.053333335816860186	0.04408362589059307	0.061853852040956114	104
0.9933333333333334	1.0	0.8096834800077618	0.982456140350877	0.6183674736613818	0.026194909048151853	0.06882353571115757	0.0456666731039683	0.06400000329812365	0.038310790652668306	0.07112618038252512	0.9830429522081066	0.8618330308529945	0.5726073805202662	0.02583901673617543	0.0629411845698076	0.05133333857854207	0.055333336393038425	0.04390713175610999	0.058433296252784594	1.0	0.8939579808668368	0.6821605299045392	0.025423395032976654	0.07274510720196892	0.04366667640209197	0.06600000363588332	0.0450240848997195	0.06185802149328421	0.9966666666666667	0.9095421780635107	0.5799610364309371	0.018553644325265857	0.07843137645253946	0.04333333758513133	0.06600000343720117	0.04234315819487635	0.06787462635682835	105
0.9899435028248588	1.0	0.861764015951208	0.9835884353741496	0.6641303072953318	0.02679935835087633	0.059803928358882076	0.05100000707308451	0.04200000311930972	0.04392061814425767	0.057815181974631424	0.9933333333333334	0.7944398986947204	0.5516910188973311	0.024985093252729216	0.0643137331569896	0.044333338220914204	0.058666670580704995	0.04225915184209342	0.05472096605103373	0.993103448275862	0.8845996493278785	0.5932320280537697	0.0241625104263496	0.07156863462691213	0.03866667115688323	0.06533333629369734	0.04475221922099014	0.06497423448445627	1.0	0.8857588155075005	0.6270465614650302	0.02188495982027982	0.07000000446450474	0.0443333386182785	0.06933333651224771	0.04351618846151869	0.07330534798562774	106
0.9965517241379309	1.0	0.8455004035512509	0.9928571428571429	0.640881865681152	0.026469055530474357	0.05607844058205099	0.05000000429153443	0.052000002682209	0.0442892126730182	0.054461141366178654	1.0	0.9249241748438894	0.6837436812369908	0.02322120557740089	0.06196079061311834	0.04900001200040181	0.05866666950782139	0.04295260320215096	0.06061862971328717	0.9931578947368422	0.9021173623714459	0.6169086509376891	0.022884265816727388	0.07372549639028661	0.04866667167345683	0.058000004450480126	0.05001310167840909	0.05764023265950513	1.0	0.9317260861094876	0.7147847262809274	0.025074177200867458	0.08019608148172791	0.04433334064483642	0.08000000407298404	0.049790177279906006	0.0769549169137826	107
0.9932768361581921	1.0	0.8372550165595168	0.9932768361581921	0.5834132086499124	0.025893383009045277	0.07156863814475488	0.03766667401790619	0.04200000321865081	0.04153025154157869	0.05908510375412833	0.9966101694915255	0.915472433274888	0.6721215663354763	0.02352488921201348	0.06333333782121245	0.05666667071978251	0.0606666692495346	0.048461660767750006	0.05999525830927531	1.0	0.8952406000389634	0.6657919345412038	0.02351761553285418	0.0713725550735698	0.04033334213495254	0.06666667187213896	0.04582254458341984	0.062800772560128	1.0	0.9150371691941718	0.6221468926553673	0.019580709562565062	0.07980392757584064	0.0360000060002009	0.06533333645264305	0.04293718623494825	0.06156012666202106	108
0.9965517241379309	1.0	0.8708803349695102	0.9896531216996319	0.6963631316748915	0.02472230702435777	0.06588235717193752	0.06100000206629434	0.07133333673079807	0.044659540011060476	0.06306922817156461	0.983220338983051	0.827323202805377	0.5959828560296123	0.024226578256155012	0.06156863529308169	0.0476666765610377	0.06600000397364299	0.03995144777371474	0.05717377734673383	0.9966666666666667	0.9362146892655367	0.6943502824858756	0.02288164486473305	0.07254902463333279	0.044666675130526225	0.05533333583672839	0.03688189088248563	0.06049484277122484	1.0	0.9345977011494252	0.714367816091954	0.024637119650811008	0.09352941723430858	0.04966667409737906	0.07533333673079808	0.04808477889035248	0.06684408068233053	109
0.9933333333333334	1.0	0.8960762148226171	0.9924501424501425	0.6513773231234057	0.025167503606174757	0.05901961752597022	0.04366667433579762	0.041333336174488054	0.03878901808712063	0.05791815847094208	0.9897720631209819	0.787822859310755	0.5162990761532704	0.021912311986577667	0.06764706315947513	0.04066667773326238	0.048000003655751536	0.04461098708052166	0.05932938184048118	0.9899435028248588	0.8792655367231637	0.6012429378531075	0.021003913213461192	0.07686275323232014	0.04800001108646392	0.059333336710929864	0.0440666675705441	0.05658872925472691	1.0	0.9293103448275861	0.6768965517241379	0.019380804661091787	0.08470588599934296	0.03766667268673578	0.06866666875282922	0.040898652407613104	0.06899761120389288	110
0.9565517241379311	1.0	0.8665638543056582	0.9895597484276729	0.6541405776165322	0.023419952604641334	0.07196079353491466	0.06200001196066538	0.06600000437100727	0.048893065521115275	0.060562544959682815	0.989534180278282	0.9216109385093357	0.6921121330503348	0.02310701675853457	0.0656862798274732	0.047333342750867216	0.06066667046149571	0.046665509872629456	0.059611734331402086	0.9966666666666667	0.9263276836158193	0.705310734463277	0.024269374605064946	0.07313726262719021	0.045000007589658095	0.05866666984558104	0.046802313281713415	0.05808375192003869	0.9966666666666667	0.8542548217416716	0.6083537892070914	0.020253437469341988	0.08745098582669801	0.042333345274130504	0.061333335479100526	0.043691908388698256	0.06789756760417494	111
1.0	1.0	0.822360689428671	0.981972886880062	0.5282189247194886	0.02118227085324911	0.0635294212663875	0.04133334036668142	0.046000004788239776	0.03682042472252266	0.053939177786042805	0.9862590799031477	0.8229096045197739	0.52908797417272	0.023602504856101002	0.0639215761364675	0.043333338300387055	0.05266667052110034	0.046370331440174044	0.057400459504496223	0.9898285602961231	0.8705221118254431	0.5915195791934541	0.023688072026182217	0.07098039911073797	0.040333343684673305	0.0633333369294802	0.047552794599969486	0.054251336958694385	1.0	0.9429378531073447	0.7097740112994351	0.023714540844308477	0.07745098395674836	0.03800000917911529	0.0780000042915344	0.04667610646915803	0.06467220258366031	112
0.9896551724137931	1.0	0.893807178043631	0.9890218156228009	0.6173803361204213	0.02323679959361487	0.05823530185456368	0.06333334088325501	0.05066666918992996	0.04639402743529721	0.05105701099654296	0.9965517241379309	0.8656321839080461	0.5544827586206897	0.022191211774294707	0.06549020672545712	0.04933333762486775	0.05400000333786008	0.045656842221138784	0.049086230182105096	0.9966101694915255	0.8649678550555231	0.6010539645431521	0.02377617519107313	0.07647059451131259	0.04766667360067367	0.052666669309139234	0.03897225547163012	0.06274139690388139	1.0	0.9349425287356322	0.7416091954022989	0.02311172182484906	0.07745098492678473	0.048000012079874685	0.06466666893164316	0.04680732148240298	0.06933545117076431	113
0.9693746347165402	1.0	0.845498063810975	0.9852374041053287	0.6356328217532836	0.02568125272298182	0.06176470959887785	0.05366667381922404	0.052666669388612086	0.04258593534203622	0.0630551875535414	0.9896551724137931	0.8850613676212742	0.5745665302941749	0.025367812524581656	0.06078432391671572	0.045333339830239607	0.046666671256224306	0.04597591667030587	0.05730952922891401	0.9964912280701753	0.8806184953910199	0.5882694023193578	0.021696266107630823	0.06607843839654734	0.03933333933353424	0.05400000300010044	0.044340080686846674	0.05709447678975412	0.9965517241379309	0.8606078316773816	0.5444184687317358	0.02228043513556882	0.07705882920938381	0.04600000619888305	0.07066666976610819	0.0477859382215033	0.065322977049959	114
0.9965517241379309	1.0	0.8096617850603872	0.9886823829923104	0.5725836249729529	0.025120513546260388	0.07000000705905988	0.052333339651425684	0.04466667068004608	0.040630827791773516	0.06558442676510275	0.9966666666666667	0.8856943205471305	0.6097085935176925	0.024228259641867735	0.06450980967166377	0.0416666810909907	0.06266667246818541	0.04071965314855005	0.055134312246445424	1.0	0.9391971454058876	0.745605114481118	0.02783176955838888	0.07764706525732488	0.055333338538805635	0.06266666954755781	0.04753275649533794	0.06541837243042825	1.0	0.9448779312395541	0.6695557127769746	0.02571133802454375	0.08392157187648848	0.048000005086263016	0.076000004529953	0.05083063615245855	0.07225185342540308	115
0.9931013975617009	1.0	0.8080807179736708	0.9931578947368422	0.568971697348147	0.026110413762800794	0.06411765484248891	0.05600000437100727	0.06400000345706938	0.049308673607499146	0.05662744584960949	0.9897096188747732	0.8745754509007764	0.6653030442851723	0.027416342659270287	0.07098040017427183	0.04966667195161183	0.07000000437100726	0.0453179227375341	0.06011169806861878	1.0	0.8711864406779661	0.5728813559322034	0.02115087758479778	0.05823530225192798	0.04066667211055755	0.05200000284115471	0.04437244977680014	0.05686234427882717	0.9966666666666667	0.8901177695846865	0.683356608939063	0.023505688377201468	0.07411765172201046	0.040666670759518936	0.0673333363731702	0.04819537730593672	0.06729075360225238	116
0.9965517241379309	1.0	0.8274892604202948	0.9925925925925926	0.6016333283574663	0.023623883548496427	0.06235295031584944	0.04533333871761957	0.05000000327825545	0.04175510720928739	0.055265909913414714	1.0	0.8686646701499511	0.6595076674737692	0.025990952573644553	0.06764706587090212	0.051000007390975946	0.047333336532115924	0.03986782267621945	0.06236983111854536	1.0	0.9288603156049093	0.7529086304305473	0.02588661117002546	0.0731372607572406	0.05366667246818542	0.0646666692495346	0.043773026735061386	0.06114479932206048	1.0	0.9185007881267377	0.6697130864459911	0.024485445777786163	0.08176470977418562	0.049000007112820945	0.07133333629369734	0.04546319976767133	0.07007383231994618	117
0.9966101694915255	1.0	0.7878637770897832	0.9925696594427244	0.5952565906745473	0.02577120846842216	0.06725491378821577	0.05733333889643351	0.05666667125622431	0.050807903522195594	0.06534170807394227	0.9865536723163842	0.874952269627898	0.632435223066433	0.023396015249200208	0.06529412489311368	0.04666667199134825	0.051333336810270934	0.04219229769582692	0.05027185591857057	1.0	0.9083966491330606	0.6204247029027858	0.023771045187593695	0.0754902036517274	0.04666667636235555	0.06533333601554234	0.04370693534624139	0.05905455443992606	0.9966101694915255	0.9217397233586597	0.626617962205338	0.02170178053655771	0.07549020071824392	0.03166667405764261	0.06133333710829416	0.04277668616234222	0.064742021021135	118
0.9965517241379309	1.0	0.8470153812883519	0.9964912280701753	0.6472695242190134	0.029392296820998663	0.07078432232725854	0.07866667151451112	0.06800000566244124	0.05732986427295185	0.055152519298460344	0.9931618936294566	0.8839119423339177	0.6797895967270602	0.02666124542730087	0.06764706629164077	0.055666672865549716	0.06466667081912357	0.045504241121389497	0.05970622508021025	0.9966666666666667	0.8507539450613676	0.5460490940970193	0.021988518811626258	0.0584313812559726	0.0350000053246816	0.05333333613475162	0.04110115773376931	0.06445587909598019	1.0	0.962651470874732	0.6948353789207091	0.024091418877655365	0.07607843707589541	0.06100000603993733	0.06466666901111603	0.04752581803261201	0.07003405050816003	119
1.0	1.0	0.8817044396822304	0.9933333333333334	0.7294153299997836	0.026941494682827388	0.072352951613127	0.07300000556310016	0.08333333774407702	0.06293391323475478	0.06404141590232867	0.9795986752386519	0.8179972725501656	0.540705240600039	0.022618486968831102	0.06862745678892322	0.05133333748579024	0.05066666883230207	0.0383795780374595	0.05769999004824313	0.9898305084745763	0.8712877459575298	0.5624975647769336	0.024449360725836138	0.07941177057284934	0.04466667600472768	0.06933333655198413	0.041684201876322415	0.0664350302908154	0.9965517241379309	0.9158192090395479	0.681718293395675	0.024316988520576288	0.08333333874450008	0.04300000854333241	0.06800000272194542	0.045688055361718334	0.06058865476769326	120
0.9931013975617009	1.0	0.8165759225650333	0.9929824561403509	0.5114942528735632	0.02660510533947021	0.06333334117543463	0.05300000659624736	0.044000002841154726	0.04062370082068764	0.0581611726189209	0.9966101694915255	0.8819774011299435	0.5610734463276836	0.0236504141417102	0.06647059639294942	0.04000000886122385	0.04266666984558104	0.03925510912575472	0.050181464864230654	0.9931618936294564	0.880790242702021	0.6452115824335826	0.026146289033093302	0.0756862813351201	0.039333340922991435	0.053333336850007365	0.040027942063927874	0.06068296837866014	1.0	0.9452750520368719	0.7274041034790366	0.029985577547481962	0.09117647675906912	0.05533334469795227	0.0780000041524569	0.04962524127087382	0.07219891807297585	121
0.9966666666666667	1.0	0.8895286946179007	0.9828070175438597	0.5983857949959644	0.023758541265826605	0.06333333971453649	0.05433334430058797	0.05800000313917795	0.04477764951190506	0.05076105465515564	0.9966666666666667	0.8350107149814923	0.6014708747321255	0.02585572766009724	0.06941176908273322	0.04366667536894481	0.0573333365122477	0.043551255010088503	0.060387007854113925	0.9930303030303029	0.9146224961479199	0.6336414997431946	0.022962141766363773	0.06352941888804528	0.05166667220989862	0.06000000389417011	0.04609653378499955	0.05881116782092619	0.9966666666666667	0.9116111435807521	0.7116189362945645	0.02489864690870581	0.08647059339518641	0.04533333738644917	0.08666667022307711	0.04748227428971917	0.07053313238015055	122
0.9966666666666667	1.0	0.9405696444501084	0.9893483709273182	0.6826536680684763	0.02752073627741371	0.07117647743692584	0.06700000349680582	0.058000003834565474	0.050505589943906005	0.057601253499272656	0.9931013975617009	0.887061326606991	0.6794158540711803	0.02398068755948847	0.06470588841859032	0.05466667495171229	0.062000003735224386	0.04656570106673562	0.05162300616403359	1.0	0.8732183908045977	0.6003448275862069	0.027591542795536904	0.07509804412430407	0.056666673421859735	0.055333336114883405	0.04431271543661293	0.062368024872860285	1.0	0.9219922688076123	0.7032441272673209	0.023360631496022334	0.08000000406714047	0.043666670719782516	0.07533333746592202	0.04445067578198133	0.06393865112582298	123
0.9966101694915255	1.0	0.8089980275231691	0.9824539797770289	0.5708715246534185	0.021321611876310174	0.055098044767099265	0.04966667139530183	0.04933333776394525	0.042699614635023767	0.04887621353336756	0.9864912280701755	0.8315789473684211	0.5757894736842105	0.023190564597154066	0.06215686978078355	0.04100000814596812	0.039333336293697355	0.04044431843959756	0.050628057211371445	1.0	0.8754237288135593	0.5689830508474576	0.021204355404002114	0.06745098846800186	0.03800000947713851	0.05200000280141829	0.03816223559554142	0.05590211913657285	1.0	0.9023728813559323	0.6061581920903956	0.0198031013033694	0.0829411806078518	0.03833334163824717	0.07200000409285226	0.046085548773161004	0.06501503439013165	124
0.9966101694915255	1.0	0.8014789195934968	0.9927875243664717	0.5267492812128638	0.021693903466803846	0.0600000081459681	0.05300000433127085	0.06533333659172057	0.04245395333339712	0.0526923058546616	1.0	0.9097901094056005	0.7013042542065275	0.023676526026850633	0.06686275416729497	0.06366667189200718	0.05200000260273614	0.044096529391229954	0.05563959174358787	0.9932768361581921	0.8761016949152542	0.6383050847457626	0.02607065350378703	0.06941177037416721	0.05833333579699198	0.06266667099793752	0.046293062842053014	0.06825585673064333	0.9932768361581921	0.9290395480225989	0.7228813559322035	0.025758305568938843	0.08686274823020484	0.04333334302902222	0.05733333607514698	0.041930254523924085	0.07154650031059245	125
0.99	1.0	0.9183943007990194	0.9927272727272728	0.6841170716760553	0.026553880890146913	0.06568628395304958	0.05166667302449544	0.056000003000100426	0.04665453099653209	0.05229897253957951	0.9932203389830508	0.8816384180790962	0.6010169491525423	0.02123902944224788	0.060588241973344004	0.043000002562999726	0.05933333603541054	0.039311948664133255	0.05340614660317725	0.9965517241379309	0.8985758815507501	0.6412487823884667	0.019429105302691478	0.06509804487228393	0.04166667723655701	0.06000000315904617	0.0397643562441846	0.05686313524929885	0.9933333333333334	0.9063218390804597	0.6947126436781609	0.023124539430996814	0.07784314368285383	0.042333345135053005	0.06733333740631738	0.051410791082625674	0.06658329199868078	126
1.0	1.0	0.6536784678553996	0.9918985270049099	0.3340438583439703	0.02143222361715145	0.06627451810182308	0.05233333945274352	0.06266666958729425	0.04741079183796236	0.05648012793466354	0.9966666666666667	0.9298305084745762	0.6928248587570621	0.02683085950076473	0.06568628183766906	0.05966667477289835	0.05400000236431757	0.041878997510200744	0.054109741695955005	0.9965517241379309	0.8609994155464641	0.6183323592441068	0.02466646758764413	0.06882353538391636	0.044666674653689065	0.05200000303983686	0.04205799882871337	0.0580087510182104	1.0	0.9557302732949478	0.7541505149622901	0.027244090378430806	0.07882353204138139	0.04533334012826283	0.06066667008399962	0.0402250486946749	0.08042198269956768	127
0.9731638418079097	1.0	0.8810060197488934	0.9931618936294566	0.7119146673332132	0.027324198080610797	0.0721568702132094	0.05500000727176666	0.05733333605527876	0.042094605136055466	0.057992506921200115	0.9898870056497175	0.8078531073446328	0.5925988700564973	0.025412942559425798	0.0666666736789778	0.03433334443966548	0.05066666996479032	0.03839364422398954	0.05244530819037528	0.9966666666666667	0.8903789713111747	0.6442105070071172	0.022925590320611016	0.07313726198439505	0.040666669766108186	0.07533333601554233	0.04145510836672002	0.062200306151521265	0.9966101694915255	0.8319092148840834	0.5314845119812974	0.019542068900572074	0.07196079058974396	0.03966667505105336	0.0580000029404958	0.04508092664282675	0.061958504221755015	128
1.0	1.0	0.8241550021298305	0.9883794466403162	0.5747002387391402	0.027990005451634936	0.06764706986791946	0.06733333985010784	0.0640000041325887	0.0530795775357928	0.06283970241481357	0.9898285602961231	0.8902376777712838	0.679281122150789	0.028940522413372603	0.07156863817981644	0.05600000619888307	0.049333336532115926	0.04642504911677685	0.057934688492066955	1.0	0.8875511396843951	0.6623027469316188	0.028476813892422397	0.08176470965147017	0.060333338101704916	0.06466666907072065	0.04574142823747587	0.06626585588910834	1.0	0.9458659653224235	0.7632437171244886	0.028998881679309585	0.07431372913659787	0.045000003814697265	0.07666666920979816	0.04269113949884109	0.07782345389406811	129
0.9965517241379309	1.0	0.8608638648604794	1.0	0.6017351259725795	0.02388317743770522	0.06352941876532985	0.04700000810623169	0.05200000276168186	0.04119056150798392	0.04929225128548516	0.9899435028248588	0.8812176115332164	0.6411260471459185	0.02621192460754012	0.07156863303745493	0.05633334179719288	0.06066666954755782	0.04255240906513723	0.05322444041080034	1.0	0.8884745762711865	0.6112799532437172	0.023544598820389565	0.07509804282702652	0.045666673262914015	0.05533333653211593	0.04153506736897778	0.0612598223375489	1.0	0.8836937463471652	0.5719462302746932	0.01961660747893402	0.08705882718750074	0.040333338975906366	0.06466666968663534	0.042781695933562486	0.07106349837933847	130
1.0	1.0	0.8992036124794746	0.9757224958949097	0.6485663761525832	0.023454820563101324	0.05901961498400744	0.05633334302902222	0.05533333603541055	0.045239886496016506	0.05746142618359022	0.9966101694915255	0.869342335968501	0.6875250956145478	0.02576930641787304	0.05960785088585872	0.054666674455006926	0.051333337088425954	0.04276359057876645	0.05785644686187719	0.9929824561403509	0.8455634849836455	0.6161700862325306	0.022510699541269694	0.0707843182367437	0.04600000514586766	0.04800000246365863	0.04201849709517234	0.05230695521533529	1.0	0.9494291837132283	0.7871478667445938	0.02654682353370418	0.08536391389096602	0.04214124696672299	0.0688813605897844	0.04654535663379856	0.07158024172730386	131
1.0	1.0	0.7925715394537092	0.989534180278282	0.6000194043990914	0.024708691168984796	0.06941177541134404	0.04833334294954936	0.04266667187213897	0.042189212105315524	0.05022332501185506	0.99	0.8346678355737385	0.6129553867134229	0.02567811701747773	0.06333333991321863	0.044000005682309475	0.05266666926940282	0.03646686311824702	0.0531994213870153	0.99	0.8430508474576272	0.5818079096045198	0.022550622715801494	0.07372549693958433	0.040666670322418205	0.07000000383456546	0.044887477812831325	0.05949742958916543	0.9966101694915255	0.9284628872004677	0.7234950321449445	0.024749580231998854	0.08000000398533016	0.045666673580805464	0.06400000337759651	0.0459635837045019	0.06561451522065036	132
1.0	1.0	0.853973899672593	1.0	0.7026992388067058	0.028900458467934282	0.06411765730848498	0.04733333907524745	0.07066667048136391	0.045599615171672284	0.05350830542568623	0.9862068965517242	0.8137931034482758	0.5517241379310345	0.023077534914013455	0.06960785110791524	0.05100000655651092	0.05666667079925536	0.04584855325584926	0.059911281962949904	0.9966666666666667	0.902131307227742	0.6280128579777908	0.021317685962619945	0.06588235800172769	0.04766667302449544	0.06333333551883695	0.039995952573860766	0.053437021593441394	1.0	0.9356318763009217	0.7010853404698186	0.024044908306828695	0.09078431863410799	0.06233333297570546	0.07933333569765087	0.04552947896785588	0.06801359774812046	133
0.9899435028248588	1.0	0.8791376560523567	0.9856426332288402	0.5577528460650057	0.025774579949475417	0.06490196898871776	0.06000001128514608	0.05200000278155006	0.04683063081812995	0.06716434931708429	0.9761403508771931	0.8502438299137675	0.5506125483199524	0.023137903453272622	0.06490196984188226	0.051666672388712566	0.0553333362340927	0.039710985094021725	0.05130755472337507	0.9899435028248588	0.874953910199227	0.6710585786500148	0.02577492473428287	0.07686275035727257	0.04900000631809234	0.06400000278155007	0.04670886405685733	0.06767408994265216	0.9965517241379309	0.8881687122540425	0.6408942139099942	0.02136661966842335	0.07784314335561265	0.0363333439429601	0.0733333358367284	0.044562429354255126	0.0632016796122401	134
1.0	1.0	0.9272012422770676	0.9897115670532262	0.70610896355767	0.0276269854985495	0.06725491055086545	0.05100001017252605	0.0520000045498212	0.04409287014287791	0.061441773783912454	0.9929824561403509	0.8178412132024977	0.6190900981266726	0.02551057804469959	0.06549020193371118	0.041666672329107916	0.046000003556410464	0.03445529971889907	0.05628340807886316	1.0	0.9120728618741477	0.7024936684200273	0.02784921206399592	0.07647059447625104	0.05366667171319326	0.06266666956742603	0.047023505858878864	0.06240124583109528	1.0	0.9293161893629456	0.6463491135788038	0.022069866576406798	0.0784313765927857	0.04366667850812276	0.07200000258286793	0.04546801449531304	0.07635259869772149	135
0.9933333333333334	1.0	0.8250761307657859	0.9393304970891178	0.4760523958799821	0.0225607268958781	0.06098040162348278	0.04666667715708415	0.04800000451008478	0.0389493287118184	0.05940893247669636	0.9932768361581921	0.8044360023378141	0.527615429573349	0.022496127158383644	0.06196079243631923	0.038333341995875035	0.05800000331799188	0.041159154819661245	0.05058256031205055	0.9966101694915255	0.8609994155464641	0.6537405026300409	0.022001622610621614	0.07196078873148151	0.03566667234897613	0.05600000323851902	0.04214874660513993	0.05374061595876045	0.9933333333333334	0.886045197740113	0.5984745762711865	0.019124668737556	0.07823529944700354	0.03800000425179799	0.06600000290075936	0.04512466635423818	0.0653475339493899	136
1.0	1.0	0.8757760854503296	0.9930429522081065	0.6290346702524869	0.02667592998459705	0.06549020229601393	0.0636666749715805	0.0453333360950152	0.041503276136844826	0.05375369986000046	0.9966666666666667	0.8134619131112408	0.5799824663939217	0.02624703668011777	0.06901961851353737	0.055666673302650446	0.05600000383456547	0.04300944075028561	0.05665707152198781	0.9933333333333334	0.9130508474576272	0.6087005649717514	0.022724169250729127	0.07235294714862224	0.045333340883255004	0.058000002682209006	0.04079711118525392	0.06271620904254056	0.9966101694915255	0.951945820131861	0.7422114901514452	0.02682768775759467	0.08960784615254869	0.04466667179266611	0.07666666998465854	0.04607572534552887	0.07406376860881354	137
0.9831073446327684	1.0	0.8254726551328906	0.9925925925925926	0.5947640890185932	0.02433808532579614	0.07274510416330077	0.05300000776847204	0.05333333587646484	0.04284604952624767	0.057646496208979284	0.993103448275862	0.8139742840444184	0.44790375998441456	0.020633198989944767	0.06529412730067383	0.03966667505105337	0.039333336412906636	0.039386125490385206	0.052521948761461004	1.0	0.8948736247398156	0.6501338090990187	0.02318827183512196	0.07862745629221785	0.05533333941300711	0.05666666917006173	0.042735264903640005	0.06029745911408317	1.0	0.8849055133450223	0.5121059809078512	0.01984079579225894	0.07411765097987419	0.031333340167999255	0.055333336015542335	0.04211040753282333	0.06512381237997257	138
1.0	1.0	0.8044377733895935	0.989534180278282	0.541649703670729	0.024838990631949012	0.06294118958361009	0.05866667491197586	0.04933333621422449	0.0428730223044954	0.04792844027851515	0.9933333333333334	0.8912340172465061	0.6744038061254832	0.024197344287584587	0.06254902915042988	0.05366667513052622	0.055333336989084866	0.043395375933445016	0.05921880123017185	0.9966666666666667	0.9128813559322033	0.6621468926553673	0.02558470060497698	0.06803922257002662	0.05166666954755783	0.06466667079925537	0.04852080729655446	0.06798910824815099	0.9966101694915255	0.9320864991233198	0.6324371712448861	0.025554049066694607	0.08254902321918338	0.05500000699361166	0.08666666909058887	0.053030638321608245	0.07095347540987641	139
0.9966101694915255	1.0	0.8445676809726764	0.9792846995077147	0.5841900419598903	0.02429797742364935	0.06352942067034105	0.04333334342638652	0.053333336969216646	0.045591333775483564	0.05229972511129587	0.9966101694915255	0.8744275944097533	0.7020695807314897	0.026847826173885193	0.07745098693698062	0.062000000238418576	0.06866667091846465	0.04705780511095344	0.0579845819591013	0.9932183908045978	0.8571264367816092	0.5683908045977012	0.023594164796138104	0.07843137970157699	0.04266667028268178	0.048666669766108187	0.038521579347272364	0.06312609229841426	1.0	0.922542372881356	0.6771186440677966	0.02100813550994976	0.07882353352565391	0.0310000086625417	0.059333336810270934	0.0402055911689365	0.06079813638009792	140
1.0	1.0	0.8768574213311056	0.9823739905318852	0.5223475355054303	0.02314762436675937	0.06411765692280787	0.04600001096725463	0.030666669368743883	0.037840462900953706	0.047566713657090934	0.976551724137931	0.8425287356321839	0.48724137931034484	0.023507887512548575	0.0670588300041124	0.04433334096272787	0.03600000405311583	0.0402911376631099	0.061851788560629825	0.9966101694915255	0.9224858757062148	0.6874011299435029	0.02404208598294934	0.07274510592806574	0.045333343605200443	0.06533333794275917	0.045762814068564556	0.06071863281514892	0.9966666666666667	0.8924858757062146	0.6505649717514125	0.022663251392748253	0.07686275112862677	0.04333333865801493	0.06266667068004607	0.03952215760966946	0.07354960160309651	141
0.9831638418079096	1.0	0.8255872732679155	0.9823934837092733	0.5998141540291406	0.025767023957373868	0.06215686822638792	0.04866667197148005	0.06000000460942585	0.04425163471903185	0.05402727381226439	0.9932203389830508	0.8772022106698658	0.6789432669927302	0.02660375812649743	0.06450981241815229	0.05166667926311493	0.064000002960364	0.044949327381773485	0.05552302282235457	0.9966666666666667	0.909322033898305	0.6149152542372882	0.023316949521086615	0.07509804536314571	0.045000006794929506	0.05400000234444935	0.03617051997915168	0.06039501619636532	1.0	0.9055690072639224	0.6281799838579499	0.0227069593673184	0.07705883096246156	0.03633334106206894	0.06600000452995299	0.04294393219534371	0.05848425484572498	142
0.9932203389830508	1.0	0.8240112951358372	0.9786691118746045	0.6211647300315417	0.026698796827129324	0.06666667371403937	0.052333338697751364	0.06133333714803059	0.04485356769332076	0.05646860824119546	0.9898870056497175	0.8685310734463275	0.64954802259887	0.02245877624458972	0.0637254976641898	0.042333343227704365	0.05000000405311583	0.04028805731679662	0.06067813894493094	1.0	0.8607675823105396	0.5800058445353594	0.020345036399857536	0.08411765070522534	0.050333341399828604	0.0660000022848447	0.0422946057622373	0.0624470684628761	1.0	0.9153009935710111	0.6345334112604715	0.020949265355222357	0.08137255027013665	0.04333333726723988	0.07666666867335636	0.040385743253722586	0.06743950759976688	143
0.9966666666666667	1.0	0.8356359969935288	0.9924912280701754	0.6019741272372852	0.020415286037804868	0.061176482065051205	0.04366667453447977	0.05600000544389087	0.04634450936101534	0.04612503661514278	0.9897720631209819	0.8572589129164232	0.5983148256380285	0.024022881692097587	0.06666667545542997	0.04766667302449543	0.062000003198782586	0.04383410842698891	0.0553810917881265	0.9966666666666667	0.8413239264145167	0.5729695805850102	0.024222537397456848	0.06843137840429941	0.041333339134852085	0.06333333830038705	0.04196146711411962	0.0627241850902047	1.0	0.9560291948456765	0.7012963736049651	0.02721215074172975	0.07823529830165937	0.04033334259192149	0.0686666704813639	0.0510364173619963	0.08116637397928003	144
1.0	1.0	0.9107003620161516	0.9822681704260651	0.7043233082706767	0.023339017290388755	0.05647059612414416	0.05200000560283661	0.041333337664604175	0.03982004092486148	0.05855869186762064	0.9931578947368422	0.8874308652988404	0.6732381801962534	0.024933436721395263	0.06450981181041866	0.05833333762486774	0.05600000262260435	0.04603275779377747	0.055441090980394014	1.0	0.9326494201605708	0.7419506393101398	0.027079205241142962	0.0694117711688958	0.059666671514511105	0.06400000500679016	0.04802331578125153	0.06267670270915557	1.0	0.9112267958030669	0.7070823244552058	0.024132787480224932	0.08313725954177334	0.04466667131582895	0.06533333595593768	0.044026589077791486	0.06281507283915175	145
0.9966666666666667	1.0	0.8638836498024723	0.9861966356569389	0.67352887869391	0.022172663876631103	0.06000000849658368	0.05433334275086721	0.058000002861022935	0.048821001328324065	0.053313877313791794	0.9896531216996319	0.9002255785577326	0.6314507777333456	0.023238556372042838	0.06156863495415331	0.05166667219003042	0.0633333375652631	0.04526647422658224	0.058608411854646436	1.0	0.9194915254237289	0.6706779661016948	0.019767347833433084	0.06647059393279693	0.04333333718776702	0.0646666709979375	0.042290945422534525	0.05732683063793598	1.0	0.9	0.63	0.02336194897252472	0.08058823870677574	0.05100001136461894	0.06866666901111601	0.04503333399626559	0.05885987996351446	146
0.9833333333333334	1.0	0.7803159165228132	0.9744516020378089	0.5388594164456234	0.02610144813485108	0.0625490319962595	0.036666675527890526	0.06533333977063495	0.04485337418108774	0.0529966394426302	0.9966666666666667	0.84663159945451	0.6225793882719658	0.024705220637195605	0.06882353571115758	0.04933334382375082	0.05000000311930972	0.04363545533544985	0.05961328871228522	0.9929738058551617	0.9087724704673859	0.6945197740112995	0.025519126697532007	0.07745098589682112	0.050000007013479876	0.06466666976610819	0.044827171585739	0.06546593343267637	1.0	0.8732768361581922	0.5893785310734463	0.023634979693251623	0.07764706373799081	0.03433334245284399	0.06000000230471292	0.04138188977790476	0.07057069152171644	147
0.9966101694915255	1.0	0.8167025949784572	0.9965517241379309	0.5940097259062777	0.022776043482728645	0.06294118315565819	0.04300000854333243	0.05333333629369734	0.040884586410922116	0.05929708614337485	0.9898285602961231	0.901320557384109	0.6761047709864961	0.02749344632183634	0.0684313775511349	0.05233333575725554	0.06666666988531747	0.04057726598548521	0.05627278993853242	1.0	0.891439396269751	0.6653869184943656	0.02684432904028215	0.07411765336990356	0.040333341638247165	0.04866666970650353	0.03937129284239917	0.06288507168069617	1.0	0.8987570621468925	0.6464406779661016	0.02428848137117614	0.08098039800045537	0.04000000806649526	0.06533333708842594	0.04504720797208003	0.06600306010580262	148
0.9966101694915255	1.0	0.8047808068946107	0.9677164513718374	0.48549640743939876	0.02407500152678323	0.06745098602538016	0.05500001192092897	0.05066667040189106	0.045590752341568105	0.046328879539515186	1.0	0.8694350282485876	0.5776271186440678	0.02264358764920069	0.06882354136775522	0.05133333917458851	0.06066667026281354	0.049253374686406504	0.05656617892836664	0.9898870056497175	0.9189265536723162	0.635593220338983	0.0224532147550716	0.06725490800305908	0.04200000643730164	0.055333335995674124	0.03993738188702246	0.05904715180116408	1.0	0.9103181683021113	0.6451382694023193	0.022848566292777043	0.0794117669731963	0.042666670481363925	0.06866667028268178	0.04462254428137704	0.06372444027030076	149
0.9898305084745763	1.0	0.8453048329636351	0.9790683605565638	0.6374067352288768	0.026451353591978626	0.057647066712379444	0.030333341896533965	0.053333336174488044	0.035386129833990435	0.05319426185913062	0.9898305084745763	0.895020455873758	0.6240405221118254	0.02435022606187428	0.06568628311157225	0.04533334461847941	0.04733333603541055	0.042639113386058615	0.05558674129383497	0.9933333333333334	0.8763276836158193	0.6185875706214689	0.021428152065235954	0.07666667365560344	0.0373333378235499	0.052666669527689614	0.03731599457420135	0.05276024677800488	0.9966101694915255	0.8941081517352704	0.6280750605326877	0.02409897837955218	0.07333333953338508	0.052000004410743705	0.07800000260273614	0.0478757213820382	0.06763606646089318	150
0.9965517241379309	1.0	0.8798940340064336	0.9966101694915255	0.6321628416186847	0.024162463992382657	0.06470588783423106	0.05566667274634043	0.05066666913032529	0.038991137880305095	0.05162475161320144	0.993103448275862	0.8583401519579195	0.5490473407364114	0.02241487062013936	0.06725491177801993	0.041333340326945	0.049333336174488054	0.0372233149986506	0.05454936812917903	0.9966101694915255	0.9220338983050848	0.7485680888369375	0.02623982487072827	0.0731372621830772	0.04466667429606119	0.06866667081912357	0.047703854496125304	0.07177662531840834	1.0	0.9311493227516483	0.6421729367252145	0.022218429346610884	0.07627451630199655	0.040333342194557184	0.07200000407298404	0.04605009616183866	0.06765868915040743	151
0.9899435028248588	1.0	0.7637643097643096	0.9628080808080808	0.5065387205387205	0.023125046097267322	0.05843138011062845	0.05533333567778269	0.05800000333786008	0.04669807723050861	0.049089903708902996	0.9897701149425288	0.885579583089811	0.6363393726865381	0.027662529636649835	0.06549020339460934	0.05033334143956503	0.06600000357627867	0.045123317458014026	0.058012140672132596	1.0	0.8568653808688875	0.5682368984999026	0.021962232111603128	0.06627451695647893	0.034333338459332785	0.06066667056083678	0.04026628159918537	0.06075927344226406	1.0	0.9220163646990065	0.6981239041496201	0.022380165867944175	0.07450980844450932	0.042000004172325134	0.07200000423192976	0.04673603314333567	0.07555714059000637	152
0.9966101694915255	1.0	0.9160876328752916	1.0	0.716370668049434	0.026619176577406457	0.06941177058453654	0.05433334434032442	0.05866666986544926	0.04761830846914206	0.05431295799797057	0.9863218390804598	0.8206654567453116	0.5837447065940714	0.028532750941916523	0.07549020125585446	0.051000008126099894	0.05600000317891437	0.04287456898271232	0.06479901330438384	1.0	0.8407071887784922	0.47850769530488996	0.023156148077926913	0.05941177112214705	0.04633333937327067	0.052000002483526854	0.04082678205622413	0.05533321957628037	0.9966101694915255	0.8701100208147488	0.6056556645851917	0.02538861077176564	0.07882353270755094	0.04366667342185974	0.06266666954755781	0.04694257999748164	0.06983787950586934	153
0.9966101694915255	1.0	0.857885486397949	0.9714794188861985	0.5274169396572188	0.02436168743796934	0.07254902618772843	0.0660000094572703	0.0380000029404958	0.04181252475639298	0.049123831879484395	0.9898305084745763	0.9152483927527764	0.593754139879213	0.026261261908289556	0.06235294830565359	0.0543333400885264	0.056666670997937506	0.04201271603750585	0.047126874893942926	0.9932768361581921	0.9020661824051655	0.6218321226795803	0.02320018487032874	0.07450981064754374	0.048000004728635144	0.05866666934887567	0.04461387473213879	0.060487515325342786	1.0	0.9084745762711863	0.6169491525423728	0.022101284867966118	0.07254902465670716	0.03966667276620865	0.05266666954755782	0.04010057948841525	0.06449774758227007	154
1.0	1.0	0.8711822660098522	0.9965517241379309	0.580295566502463	0.02170577038614969	0.05705882791210624	0.06066667350133259	0.05266666948795318	0.04379325594392126	0.05300724314887154	0.9932768361581921	0.9013906918084222	0.6636377618505644	0.02611297569888323	0.06921569194279467	0.05066667679945628	0.057333336194356266	0.044204624464631304	0.06007260727256338	0.9965517241379309	0.9248392752776156	0.7225599064874342	0.02263440414994248	0.06431373128703996	0.03600000864267349	0.05666666956742603	0.03839171684463588	0.0638134096123587	1.0	0.9421752803985417	0.6866733461356489	0.02551559966494275	0.07666666954171424	0.05366666990518569	0.07133333537975947	0.05057051959827915	0.07105932216043256	155
1.0	1.0	0.8292649960803397	0.9963636363636365	0.5804352174735761	0.023992514556975406	0.060000008087532176	0.05833333698908488	0.04533333641290664	0.04441329566352858	0.05443015301404323	0.9898870056497175	0.8258757062146893	0.601412429378531	0.023630389822848936	0.05431373240900974	0.0353333390156428	0.04133333625396092	0.037519656507541674	0.04768420958038321	0.9964912280701753	0.8750877192982456	0.6598245614035088	0.02160522107536742	0.06960784820949331	0.046333341042200715	0.06200000260273615	0.041644895904877265	0.06106421490551398	1.0	0.9358133645041885	0.6987940775375024	0.0251879256303227	0.08000000462812534	0.048000005602836605	0.06800000417232513	0.04276608953912363	0.06871781989033152	156
0.9966666666666667	1.0	0.8704068792671334	0.9895946763460376	0.6424903638406361	0.02539901017050017	0.06764707107169957	0.06733334159851076	0.056666668911774944	0.05138747573114773	0.060195955457238146	0.9965517241379309	0.8945977011494254	0.6702298850574712	0.024988076032933463	0.06862746050544813	0.053333347558975217	0.04533333649237949	0.04644045988438446	0.05402199941045105	1.0	0.9112011911719685	0.6774232556845065	0.024699220431058874	0.08000000676688027	0.05233333706855773	0.060000006218751255	0.048005012607620405	0.05939667532336766	1.0	0.9427605688681083	0.7015663354763296	0.02387513330885207	0.07843137544744154	0.04633334056536357	0.08466667024294536	0.04741175680817435	0.06450826453504757	157
0.986551724137931	1.0	0.8744871583347082	0.9894065885717428	0.7136248143870649	0.02575189981236054	0.06078432175458646	0.0500000106493632	0.06200000303983686	0.04594046552291495	0.054522901777843705	0.9932203389830508	0.90464978928912	0.7239881263650065	0.023445962925173282	0.06078432071442698	0.052000004907449084	0.04866666920979816	0.044747206177027	0.05569842108848142	0.9966666666666667	0.8579831226224532	0.5762887200467564	0.022168991865441696	0.07823530148057375	0.048333347558975226	0.059333335896333037	0.041627746545142966	0.05780397560125563	1.0	0.9089090200662382	0.6230605883498928	0.02058408397119308	0.08941176850421756	0.04300000592072804	0.06933333613475162	0.04437379674796653	0.07364906174761855	158
0.9933333333333334	1.0	0.8310000933635493	0.981606532053404	0.5135487485040613	0.023554706146172038	0.06000001097426694	0.04466666930913924	0.044666669746239965	0.03797822782995612	0.0526456470928276	0.9966101694915255	0.9251860510422756	0.639666861484512	0.025633327248744044	0.07705882663820304	0.06566667540868125	0.06000000248352686	0.04593314273867303	0.0601853718018426	1.0	0.9090902006623807	0.6488408338203779	0.024653056688548926	0.06764706442169115	0.051000006397565203	0.06333333625396091	0.04560462727712068	0.06394200346950948	0.9966101694915255	0.895526982271576	0.6725696473796999	0.02270517458234298	0.08000000733955234	0.037000004927317295	0.05800000244379042	0.03962061596360051	0.07213182472057737	159
1.0	1.0	0.8454726100966703	0.9918367346938777	0.5550698174006444	0.02488670830585202	0.06254902716945197	0.05533333992958069	0.0640000036160151	0.050229098148244875	0.05629253390645339	0.9831638418079096	0.8479563608026496	0.6107578414182739	0.024996283747985366	0.06784314361273072	0.050000006337960555	0.059333335936069466	0.04283160198506592	0.058120380843386964	0.9966666666666667	0.8932973805855162	0.6051206985105291	0.025738246382615442	0.0686274598159042	0.04533334279060364	0.06000000208616255	0.03465163974520787	0.059383380067850634	1.0	0.9152912526787453	0.6893785310734464	0.027325332489576748	0.08098039569807988	0.050000002662340795	0.07466666924953458	0.04509306379480858	0.07416552136677619	160
0.9833333333333334	1.0	0.837680565048986	0.978107389686337	0.6136468696995013	0.02533629030979572	0.061568637794139326	0.05400000814596813	0.0693333362340927	0.04660501123501386	0.04826809674641086	0.9965517241379309	0.8710240241163986	0.5939415751535473	0.024190565471357624	0.06862745612275367	0.05066667715708415	0.04266666982571282	0.04160327607161276	0.0526704535189649	0.9966101694915255	0.8318845843422114	0.5634786117836965	0.021363087332161808	0.07843137826405319	0.046333341320355735	0.06066666944821675	0.04489441362672228	0.060217687171215485	0.99	0.9097175141242937	0.6349717514124295	0.020842573346707943	0.08607843406060163	0.04200000566244125	0.07800000325838723	0.043755107134293494	0.06765465834556558	161
0.9932203389830508	1.0	0.8972082985240879	0.9927875243664717	0.6122319688109161	0.022220324456705125	0.06450981041964363	0.06366667183240256	0.06533333708842595	0.047913488517331244	0.05351024698385446	0.9831073446327684	0.8852542372881356	0.6628813559322033	0.027899054295625912	0.06823530066247079	0.05500000238418579	0.06333333762486774	0.04975703379767937	0.057461160590913364	0.9933333333333334	0.9094736842105263	0.6380701754385965	0.02308775446456075	0.08431373113510657	0.04966667473316193	0.06866667095820107	0.04925028857840278	0.059938995491833055	1.0	0.9057062146892655	0.6242372881355932	0.02627395291002823	0.08294118126233417	0.04800000480810801	0.05800000280141828	0.04447148453174068	0.07369688324003412	162
0.9932203389830508	1.0	0.8469023962594975	0.9854885057471264	0.6485778297292032	0.026061414727182285	0.06627452091843473	0.05233334028720856	0.05200000335772832	0.043749136217779726	0.05820871984026579	1.0	0.8719131112409896	0.6255717903759985	0.024043660046793792	0.06372549880953396	0.047000005563100175	0.0593333378434181	0.042104820158164614	0.056158472875247424	0.9966666666666667	0.8252910476073293	0.5499891312149456	0.020594158527551233	0.07137255678574243	0.03766667383909225	0.06600000357627869	0.03923988640432412	0.062493752875327845	1.0	0.9080537697253069	0.6731248782388467	0.024854564172987238	0.0843137285639258	0.04866667459408442	0.07400000355641047	0.04854431312373607	0.06738684872646739	163
0.9966101694915255	1.0	0.8864666195002411	0.986497175141243	0.5800334266408276	0.02390077695780924	0.05921569541388866	0.05433334279060363	0.046666669766108185	0.04581946155227906	0.058471288924992745	1.0	0.8094025244291325	0.6198150255826592	0.024828902176910483	0.06333334048589072	0.04766667350133259	0.044000003357728315	0.04115896110656402	0.05677927984870893	0.9965517241379309	0.899080459770115	0.6482758620689655	0.026030167730945585	0.0780392200572818	0.04366667592525482	0.05800000290075937	0.04478189245515246	0.059827352789849006	1.0	0.8959887005649717	0.6005084745762712	0.02287493547519467	0.09078431709139953	0.037666676680246994	0.07666666867335636	0.04118805453462637	0.06913614299974633	164
1.0	1.0	0.8572981131942544	0.9961538461538462	0.6276792970355899	0.02748665716229075	0.06352941770179599	0.05900000619888305	0.0653333359956741	0.045895376072086116	0.05370469021261416	0.9863782337198929	0.8694974724947964	0.6685727029438001	0.02511017585375005	0.06686275244927872	0.05433334004878998	0.05866667036215464	0.04337206509237344	0.0569407504108768	0.99	0.8325988700564972	0.624632768361582	0.02436310251252688	0.07215686830819822	0.056000007152557374	0.06133333565791447	0.05088266061762623	0.06476240551645067	1.0	0.9322296016860598	0.7761558896976781	0.0243192201665016	0.08901960943259443	0.042666674832502985	0.07133333599567414	0.04539769031250407	0.07131182237791246	165
1.0	1.0	0.8177367646434129	0.9816241750937664	0.511677686239527	0.0203518652452283	0.054117652843980235	0.0636666728258133	0.0540000021457672	0.03884027110423196	0.05715278541692085	0.9860774818401937	0.8497578692493948	0.5931598062953995	0.021494231500813123	0.05568628409329581	0.03400000800689061	0.04000000371535618	0.03516551216011561	0.054041436927150965	0.9866666666666667	0.8927118644067796	0.6449717514124294	0.02622576205865042	0.0670588305534101	0.04633333957195283	0.043333335816860184	0.041362621362314965	0.06693777113324473	1.0	0.9533333333333334	0.7433333333333334	0.0243483098554419	0.08607843520594577	0.05066667465368907	0.07466667006413141	0.04892370030861599	0.06798028425125961	166
1.0	1.0	0.8496903945687976	0.9855341802782819	0.637271896215635	0.026162647013402745	0.06549020475032283	0.05800001215934754	0.04000000270207721	0.04383834304432878	0.05709072995800428	0.9898245614035087	0.8315789473684211	0.4914035087719298	0.02353820973546749	0.0578431450619417	0.045000005165735886	0.04466666962703067	0.04320925355453711	0.06495482363358793	1.0	0.8665569534590422	0.620239523414029	0.0238891918742976	0.07235294799009959	0.041000005245208734	0.0500000042716662	0.04371233638233302	0.062359874137886726	1.0	0.9238877439068156	0.6616967608969823	0.026088845194399784	0.08764706317116232	0.05366667278607686	0.07666667274634043	0.052251443625323336	0.07356379096933989	167
1.0	1.0	0.8671275978172529	0.9964285714285713	0.7163379277172381	0.025072833640932372	0.06901961714613672	0.05833334565162659	0.060000005344549814	0.04698381230638206	0.05873994902673503	0.9764912280701754	0.8104295220810647	0.5326315789473683	0.02310126184059234	0.061372557218168276	0.04100000605980555	0.04800000256299971	0.038027939243950586	0.050477140813844315	0.9966666666666667	0.8604675628287553	0.579107734268459	0.020188058445008504	0.06725490974444968	0.04400000651677449	0.05733333581686019	0.042787282799525976	0.059913112637388334	1.0	0.9012176115332163	0.6574556789401909	0.021859139680971508	0.08450980768484227	0.04966666970650354	0.06533333756526309	0.043856649677487	0.06625011189652327	168
0.9966666666666667	1.0	0.8262674145914172	0.9858958837772397	0.5140799837114705	0.02342447228261032	0.05745098934454076	0.0510000029404958	0.058000004351139056	0.04517957924666431	0.056508319782350214	0.9966101694915255	0.7965001486767768	0.5896164139161463	0.0245517698384669	0.07156863531645606	0.0403333410223325	0.04666667020320891	0.03639884682140368	0.06416021072695396	0.9931618936294566	0.8880674069744788	0.6673582700175336	0.025054660126172294	0.07509804458010431	0.05066667660077412	0.06066666922966637	0.04205529668556242	0.05419893250544644	1.0	0.9259322033898305	0.7130508474576271	0.027303885969603238	0.08176471157401213	0.05333334418137868	0.07866666968663531	0.053247788742282254	0.06880333224006635	169
0.9864952269627899	1.0	0.8557384109015965	0.982756569975494	0.621172598357378	0.027039717940067563	0.06490196751613242	0.06833333591620126	0.06533333631356555	0.046485743955036116	0.058517451033799815	0.9895926256318763	0.8298899791852513	0.65985727029438	0.02663869935819248	0.07294118247780143	0.060000002245108285	0.07200000228484471	0.04594624244904931	0.05806817454141402	0.9966666666666667	0.8667848903380602	0.6472662954874036	0.02330842736427969	0.06313726047674814	0.04733334751923879	0.04866666956742603	0.039602892030893254	0.055808967606056935	1.0	0.8972230254186021	0.6423203830734053	0.022914096893975965	0.08196079028587715	0.04166667087872823	0.06200000429153442	0.04706069379927794	0.06269241353866564	170
1.0	1.0	0.8058417508417509	0.9746057061846536	0.614544695071011	0.02724089338531892	0.06078432099491943	0.051666668315728505	0.05333333961168925	0.04687996147852641	0.06573068943903593	0.9931013975617009	0.845355337496283	0.6101367826345524	0.023957044397027043	0.06901961189859054	0.054000008424123135	0.05666666972637176	0.043551250122071214	0.057623869952557895	0.9966666666666667	0.8823611922852133	0.5964095071108513	0.021126484871240924	0.06392157375812531	0.03966667558749516	0.05400000379482904	0.04286724580498789	0.06368013016499408	1.0	0.9279066309842403	0.7363187630092181	0.027244470979129874	0.07627451685129427	0.04766667540868123	0.07533333847920101	0.05025028965101076	0.07482656827025502	171
0.9966101694915255	1.0	0.8501302935890281	0.9860254083484573	0.5309489753020775	0.02420996905870947	0.07000000715255736	0.050666675289471955	0.0560000024239222	0.04257398888646752	0.05595756816146841	0.9863802844340542	0.8787492694330801	0.6032476134813949	0.025809439629128083	0.0684313800755669	0.05000000874201456	0.06200000327825546	0.04681541693164663	0.05898067957388549	1.0	0.9051858459708594	0.7355456437704431	0.02578806255587058	0.06431373261937907	0.04200000754992167	0.06466667123635608	0.04585799799668307	0.06576229198842345	0.9965517241379309	0.9044944476914086	0.6190083771673486	0.0214769079956691	0.08509804389056037	0.03966667612393697	0.06333333845933278	0.046005395168927356	0.062439805930930146	172
0.9928571428571429	1.0	0.8950846944948578	0.9826354679802956	0.6416126523204563	0.02289863791793634	0.053921577988886346	0.05233334203561148	0.04800000413258869	0.04211811123610919	0.05445455226216626	0.9966666666666667	0.9355010407374367	0.6245197740112994	0.02151933457776876	0.061764711983063644	0.048666671792666115	0.048666669487953174	0.038903853776413574	0.0555107377142926	0.9933333333333334	0.8497701149425287	0.5883908045977011	0.025605997393472135	0.07117647559035056	0.052666672011216484	0.054666669269402814	0.044134107136864185	0.06626901526305291	1.0	0.9383010492332527	0.7087409200968523	0.026395743870329863	0.08549019896516612	0.04666667308410009	0.08000000188748041	0.04543006051434258	0.07193415590204862	173
0.9933333333333334	1.0	0.9017677279452	0.9886360105114538	0.6752629552317451	0.02410535894364589	0.06274510190767402	0.05566667552789052	0.046000002682208996	0.0421518304229931	0.05167720463833282	1.0	0.7444632768361582	0.5227683615819209	0.02447835127991005	0.06666667349198285	0.04000000536441803	0.039333336551984135	0.03904181266230654	0.061682384144422675	0.9898285602961231	0.8399668809662966	0.5857568673290474	0.025117261368003102	0.0701960837782598	0.05566667397816977	0.06333333605527877	0.05071483978609588	0.06402040932073794	0.9932203389830508	0.9264406779661017	0.6506779661016949	0.02367443743395066	0.07803921939111222	0.050333340644836425	0.07333333629369734	0.047713873689803996	0.06872221032949646	174
0.9932768361581921	1.0	0.8091078760731616	0.9719298245614034	0.6279208659947741	0.02466744908947709	0.0592156930180157	0.03833334118127823	0.06800000452995299	0.04123179544917881	0.05125126795143965	0.9897115670532262	0.8127862027951235	0.5881653285756765	0.026242667765353157	0.07039216403867683	0.05566666781902313	0.052000003973642975	0.045087866219619785	0.057865448972362864	0.9895320197044335	0.8437516350783445	0.6160539645431522	0.025211705577578153	0.07627451535533455	0.056000005801518746	0.07333333565791446	0.04973391271776776	0.07265912110870353	1.0	0.9358192090395481	0.6894915254237288	0.024026203317766597	0.08215686882243435	0.04700001009305318	0.07866666944821674	0.05084566625000654	0.07705323335378836	175
1.0	1.0	0.8193263908434186	0.9890608875128999	0.6190758983019045	0.023702007071386512	0.062352949789926115	0.05066667171319326	0.06066667222976683	0.040110406916793816	0.05307635626566548	1.0	0.8544476914085329	0.600746152347555	0.025309317368203143	0.06450981155914418	0.045333342889944714	0.04733333722750345	0.03567765095066243	0.05261538704616958	0.9966666666666667	0.863103448275862	0.6625287356321838	0.023790426323629255	0.07039216138568578	0.044000008066495254	0.06066667012373604	0.044581694585532815	0.06102103076379546	0.9932203389830508	0.8942457766274249	0.6106191032812891	0.028027644115609384	0.08156863604106153	0.039000010331471754	0.056666669607162455	0.04303872908870608	0.06781440316514745	176
0.9931618936294566	1.0	0.7975564892623715	0.9730211640211641	0.5709592281356988	0.026139645746405434	0.057058832972657444	0.04900000349680582	0.05533333659172056	0.03798863408903165	0.05752030805759838	0.9932203389830508	0.871011104617183	0.6738164815897136	0.024125809780933396	0.061372558755033155	0.0533333400885264	0.053333335836728404	0.048059152645917744	0.05913724698198096	0.9966666666666667	0.9155932203389832	0.7435028248587571	0.02772060501390447	0.07843138001713099	0.0613333419561386	0.06266666990518568	0.04159460419315363	0.0646581538463507	0.9965517241379309	0.920554308037774	0.5812308386395563	0.021818931560952153	0.07313726072217903	0.04433333933353424	0.06933333589633303	0.04459749677298385	0.07015407932732462	177
1.0	1.0	0.8829312847204844	0.9889319853861169	0.6692507882488364	0.024776290664071117	0.06372549838879529	0.06633333738644917	0.0626666704614957	0.047941236605258335	0.05424407810340466	1.0	0.8711124098967465	0.5662224819793493	0.0209321563478257	0.057254909347085395	0.055666673183441165	0.049333336035410555	0.04179210087807421	0.05601112070544347	1.0	0.8852873563218392	0.6595402298850576	0.02425098588392046	0.06588236015216978	0.03866667389869689	0.058000003159046166	0.043580158793076376	0.06364454109177464	0.9966101694915255	0.9256824264049955	0.7169283377936366	0.02212612737595085	0.07529412144539402	0.035333337982495626	0.05933333726723987	0.03874528069868253	0.06866965986331486	178
0.9932203389830508	1.0	0.8692369813422445	0.9927248677248677	0.6556864383180172	0.02608802326317409	0.06568628256227456	0.07400000540415448	0.05600000361601511	0.05153294506610473	0.05762869740773522	1.0	0.8445036319612592	0.6648345439870863	0.025778786031817665	0.0741176521661235	0.05200000564257303	0.05133333633343377	0.045683242117416874	0.055291713813179766	0.9966666666666667	0.8889533154921201	0.6503360095153138	0.023172822034857158	0.0703921647749695	0.038000008126099896	0.05333333706855773	0.03968227378063348	0.06080624569886091	1.0	0.9257062146892654	0.6219774011299435	0.0198570363978036	0.07882353323347427	0.038000007549921666	0.06733333696921665	0.039973411989120154	0.061345326874474304	179
0.9931578947368422	1.0	0.8848615182022854	0.9894736842105264	0.6820472792149866	0.027043820829706945	0.0631372605118097	0.054666673223177586	0.06533333641290662	0.044033915818633355	0.05582461348803193	0.9933333333333334	0.8519298245614035	0.5892982456140351	0.02533387636779516	0.06627451707335079	0.05633334191640218	0.040666669885317475	0.041726977430510834	0.051918086617033087	0.993103448275862	0.9389694135982856	0.6785193843756089	0.02071064978437897	0.06607843978732239	0.04400000695387522	0.06533333683013914	0.042702506093207124	0.06292236958216771	1.0	0.9039300911542444	0.6779022219487936	0.024009741086773173	0.08196079077673893	0.04133333826065063	0.06866667068004607	0.04353429926551146	0.0788052665982435	180
0.9898305084745763	1.0	0.8759605337191545	0.9825041050903118	0.6859167843650602	0.02926969095023285	0.06372550010681152	0.053333339711030325	0.04600000413258869	0.038545084830033285	0.054746611909874565	0.986497175141243	0.869039548022599	0.6506214689265537	0.02468213490257496	0.07372549670584061	0.05000000288089116	0.06400000379482904	0.04285780245582492	0.059352389547763215	0.9932203389830508	0.9320261055912722	0.5689830508474576	0.0196858211064381	0.06745098738109365	0.04866667866706848	0.06000000421206155	0.04652543336086419	0.05667532468524511	0.9932203389830508	0.8981297486849795	0.6739333722969024	0.022756821961204897	0.09000000503717684	0.04100000735123953	0.0740000043114026	0.046227938512386844	0.07554637285736067	181
1.0	1.0	0.8687115516062885	0.9785042150831623	0.65053998632946	0.021870332258576323	0.06098040033789241	0.06533333591620127	0.059333336631457	0.04618709196736587	0.06006907469925773	0.9898305084745763	0.826816676407559	0.6033450224040522	0.025357922015665058	0.07372549879784678	0.05866666555404663	0.06533333800236382	0.05061310301980071	0.06182391946311104	0.9965517241379309	0.8847340736411455	0.617243327488798	0.02517649818407545	0.07784314386984881	0.03833334012826283	0.06333333746592203	0.04496031204202501	0.06648687667859364	1.0	0.9451680047576568	0.6892655367231637	0.022098250726611375	0.08803921963654313	0.04333334147930144	0.07800000470876692	0.04425105989190654	0.07338932052551253	182
1.0	1.0	0.8442090943333966	0.9889440582588547	0.5944686048237053	0.02572270811696618	0.06960785027812509	0.05166667366027833	0.04933333645264306	0.04318170194171067	0.05951327591366233	0.9829257465698144	0.8380306698950767	0.55545197740113	0.022536576580064326	0.06784314492169548	0.05266667878627777	0.04866666915019351	0.0371134898451252	0.057191928191138365	0.9933333333333334	0.8150087668030391	0.4205532826806936	0.02250453575080071	0.06764706521641975	0.03900000949700673	0.049333336035410555	0.04541946272799504	0.06529245236974919	1.0	0.9355211377362167	0.683062536528346	0.021365955693906414	0.07372549635522505	0.04500000262260436	0.06666666960716246	0.046454336544452135	0.07511613845553493	183
1.0	1.0	0.8555787894367979	0.9928571428571429	0.6667992686407587	0.02496396798017049	0.05823529840684405	0.045333344260851546	0.06133333655198413	0.04121965563526962	0.05624376898492589	0.9863157894736843	0.8317059891107078	0.6387477313974591	0.0256524020521393	0.06764706380227034	0.04433333647251128	0.06066666915019352	0.03960732345296238	0.05730519377566852	0.9966101694915255	0.9017416715371128	0.6814397038768752	0.022890671712223927	0.07921569172073813	0.047000004371007285	0.06266666936874388	0.045587090308266555	0.06622501920527121	0.9965517241379309	0.9153297035692679	0.6912643678160919	0.026080513527053272	0.08137255161416297	0.047000006556510925	0.06866666984558104	0.039410405007538764	0.06726788513861745	184
1.0	1.0	0.7490095143815652	0.9790012649177804	0.5696672716273443	0.02670537648018372	0.06117648016004	0.05433333528041839	0.04800000349680581	0.04372562919283187	0.058350887271897925	0.9965517241379309	0.9016734852912528	0.6858328462887201	0.027419426670958758	0.06490196925752303	0.04700000838438669	0.05466666976610818	0.04845164127887328	0.06148545009769853	0.9966101694915255	0.9225365283459965	0.6990687706993961	0.025906412820296848	0.07588235699662975	0.052000009576479586	0.06266667056083677	0.046183430597088466	0.0734445832154591	0.9966666666666667	0.9050574712643679	0.6233333333333333	0.01967870866945444	0.0750980447320377	0.03133334108193715	0.05800000236431757	0.04133853777837661	0.05937108466383173	185
0.9897720631209819	1.0	0.886903449580862	0.9857097288676236	0.6496402581289843	0.025854059337337594	0.06411765650206921	0.05733334024747213	0.05266667077938714	0.0433955686914668	0.052737353203815764	0.9931013975617009	0.8951501635444543	0.6458073148974129	0.021636202619915598	0.060980399835343445	0.04666667056083679	0.056000004033247605	0.043748171726311326	0.05108667281793374	0.9966666666666667	0.8548587570621468	0.65954802259887	0.022005278629739878	0.06352941924450443	0.047666676561037694	0.048000002761681856	0.04282042641432987	0.05907013439033491	1.0	0.9140125298635251	0.6737211233812175	0.02390202796113825	0.08803921873078627	0.041666671991348256	0.07200000329812366	0.04003564643349951	0.06748971537429789	186
0.9833333333333334	1.0	0.7894448576944193	0.975049221800583	0.5699727501368586	0.023856582652143087	0.0645098084561965	0.04966667445500692	0.044666669746239965	0.040131602522036014	0.05310915176518753	0.9828571428571429	0.8808724397199896	0.5681246218995766	0.02260917375206123	0.06078431975607779	0.05433334620793662	0.05600000309944151	0.04504547292492523	0.060792536328057076	0.9966101694915255	0.8465328575676478	0.5985013380909902	0.021699596407389946	0.06490196797193265	0.041333341677983595	0.05066666926940281	0.03752215995267177	0.06283481542154924	1.0	0.8520183128774595	0.5023845704266512	0.021351225529949384	0.07607843579030504	0.03466667751471201	0.06733333547910055	0.03969518362474349	0.06544533190459345	187
1.0	1.0	0.8708530419916236	0.9744008821367313	0.6524611671130864	0.027733199575370328	0.0627451083239387	0.053333339413007094	0.060000003000100444	0.045761854032928075	0.057434828027657314	0.9899435028248588	0.8381355932203389	0.6365536723163842	0.02318361894691312	0.05882353680975296	0.04833333883682886	0.05133333778381346	0.046115030580196295	0.05018408383851368	1.0	0.8875100887812752	0.6259685230024213	0.02623764726751012	0.08039215916512059	0.04666667294502258	0.07133333692948021	0.050875533920813606	0.06621078364746083	0.9965517241379309	0.922421585817261	0.716750438340152	0.023858671950639808	0.07980392758752783	0.04533334036668142	0.0853333359758059	0.04983911466557166	0.0711855688705019	188
0.9966666666666667	1.0	0.8953506603448537	1.0	0.6887168552978225	0.027291066740620228	0.060980399554851	0.06566667401790618	0.07200000258286793	0.05041714906600627	0.052818481840786434	0.9933333333333334	0.7975394506136761	0.5089869472043639	0.02338322196389266	0.059803934938767365	0.04966667036215465	0.05400000331799189	0.03806821120162	0.05445086977147397	0.9966101694915255	0.882316384180791	0.5662146892655368	0.02174397285926143	0.06529412451912373	0.04600000496705372	0.059333336671193414	0.04285048479565306	0.05686504898142915	0.9966101694915255	0.9091525423728812	0.6740677966101696	0.024736241611020553	0.07156863308420365	0.0440000102519989	0.07600000411272048	0.04634065509347786	0.07588186512993698	189
1.0	1.0	0.8679586828739371	0.9966101694915255	0.6565896250642014	0.026070188352162193	0.06117647682919221	0.06466666944821675	0.04466667000452676	0.04395761467115037	0.0550697984559121	0.9966666666666667	0.8027118644067797	0.5281920903954802	0.021553559633517457	0.05980392908348756	0.04700000588099161	0.04466667095820108	0.045827746919032915	0.05614369500873978	0.9933333333333334	0.9021878044028833	0.6061737775180207	0.022796686241447046	0.07274510463078816	0.04133334294954935	0.058000003993511184	0.04382427907320805	0.057376500067638656	1.0	0.922542372881356	0.666045197740113	0.02384481015375118	0.0821568676887774	0.04500000756978989	0.06466666944821674	0.04675048477684142	0.07037965197747957	190
0.9927272727272728	1.0	0.7610608493498769	0.9857097288676236	0.5568107479793475	0.024797886724757048	0.061372559818567006	0.050666674673557274	0.05200000379482903	0.04512871214259336	0.06027146002454964	0.9932203389830508	0.8610883140053524	0.5598632173654474	0.021928362718489566	0.06607844150533862	0.052000010013580324	0.06266667050123215	0.046283624870285596	0.054472086510950625	1.0	0.9152058111380145	0.6237247780468119	0.02414250366505123	0.0645098094028585	0.038333341022332504	0.053333336810270936	0.038452600861215866	0.0663492311124885	1.0	0.9117822290703647	0.5645916795069337	0.02116643900030031	0.07862745559683033	0.04666667822996776	0.06000000248352686	0.04475375881300725	0.06589572088507747	191
1.0	1.0	0.9057351197716942	0.9858958837772397	0.7000632165931007	0.028028280848941496	0.06313726516330945	0.05466667528947193	0.05933333607514699	0.0452190781628695	0.059143153374421754	0.9964285714285713	0.8399706381675991	0.6717754863488352	0.024344289577589738	0.06450981429978912	0.046666675905386604	0.05666667062044143	0.041135261539181754	0.05466207092796317	1.0	0.9132203389830508	0.6957627118644067	0.023397169569698457	0.07000000709412144	0.0400000018676122	0.05800000560283659	0.03927495696540052	0.05937417439704877	1.0	0.9527683615819209	0.6262146892655368	0.02019628728786626	0.08196079035600026	0.036000006635983774	0.06600000353654224	0.0410246628630368	0.06978300180085899	192
0.9864406779661017	1.0	0.8615166364903362	0.9777772782448413	0.6638511809639805	0.027719898147414174	0.06725490912502888	0.05966667584578196	0.05933333766460417	0.04663121425673681	0.0606040541253746	0.9831053964543152	0.820200662380674	0.5382330021429963	0.027539055198430938	0.07058824165194641	0.05333334032694499	0.060000002523263284	0.04445896048182926	0.06072218622324188	0.9966666666666667	0.8895480225988702	0.5640112994350283	0.025806843839388825	0.0811764730542314	0.045333341161410017	0.06466667032241821	0.04551155952442587	0.06526167461926766	0.9966101694915255	0.8805233422539398	0.5973832887303003	0.023159667976125908	0.07019608508138095	0.04400000369548797	0.06333333565791446	0.043609056287647885	0.06142879531351293	193
1.0	1.0	0.8287724186816746	0.9673932305511252	0.6585592158731904	0.027859001251472892	0.07137255649940641	0.06700000333786012	0.07333333927392957	0.05659287388315547	0.06091612185827455	0.993103448275862	0.8399775446799348	0.6322438914351923	0.02669689200297066	0.0684313803093106	0.054666674415270476	0.04400000329812366	0.04009325819424351	0.060077372646246865	1.0	0.9113024085637823	0.6871513529586679	0.024517553773180805	0.08078431976776497	0.04733333845933278	0.05933333685000736	0.047224282381759665	0.06824198853808064	0.9966101694915255	0.921917007597896	0.7007013442431326	0.024401080127748	0.07705882691869548	0.051666675070921576	0.08333333645264307	0.05009113782076936	0.06970663011951436	194
