# Supplementary material for: Prospective de novo drug design with deep interactome learning
Source: Nat Commun. 2024 Apr 22;15:3408. doi: 10.1038/s41467-024-47613-w (PMC11035696; doi:10.1038/s41467-024-47613-w)
Supplement: Supplementary file 3 — Source Data [file 41467_2024_47613_MOESM3_ESM.zip › Supplementary_Data/Figure_S9_structure_smiles.csv]

valid_temp_02	unique_temp_02	novel_temp_02	jaccard_distance_02	jaccard_distance_2_02	valid_temp_5	unique_temp_5	novel_temp_5	jaccard_distance_5	jaccard_distance_2_5	valid_temp_08	unique_temp_08	novel_temp_08	jaccard_distance_08	jaccard_distance_2_08	valid_temp_11	unique_temp_11	novel_temp_11	jaccard_distance_11	jaccard_distance_2_11	ppar_um_02	ppar_nm_02	ppar_um_05	ppar_nm_05	ppar_um_08	ppar_nm_08	ppar_um_11	ppar_nm_11	rascore_2	rascore_5	rascore_8	rascore_11	epochs
0.8700000000000001	0.7466666666666667	0.7466666666666667	0.6987507002683584	0.9174911921279708	0.8300000000000001	0.8300000000000001	0.8300000000000001	0.7543650942157182	0.9709350946048589	0.71	0.71	0.71	0.793395726469836	0.9756198414784636	0.4366666666666667	0.4366666666666667	0.4366666666666667	0.8401908737771269	0.9603068783068783	0.3398984414278532	0.07885268979386625	0.2826442199775533	0.04980471380471381	0.2693614033220184	0.028869854035778703	0.2681728395061728	0.021231040564373898	0.9672820512820512	0.9301144781144781	0.8757016388322209	0.7125396825396826	0
0.9433333333333334	0.9266666666666667	0.9266666666666667	0.7934700791794058	0.9702167669206719	0.9366666666666668	0.9366666666666668	0.9366666666666668	0.8154113447490227	0.9818171962815327	0.8300000000000001	0.8300000000000001	0.8300000000000001	0.839263231310667	0.9795409771473601	0.6866666666666666	0.6866666666666666	0.6866666666666666	0.855249881449169	0.9753012776696988	0.27517231134878195	0.021955691367456072	0.3175229741019215	0.03805690791474216	0.3426812450748621	0.03829458891515629	0.30035114008798214	0.04198757382967909	0.9741227400050929	0.9426926991809024	0.8500197005516155	0.723199344515134	1
0.9733333333333334	0.6966666666666667	0.6933333333333334	0.6789677056127077	0.8895380743424793	0.9666666666666668	0.95	0.9433333333333334	0.7534706053867075	0.9721473219617038	0.9266666666666665	0.9266666666666665	0.9266666666666665	0.7918104132631785	0.9792011862104395	0.7533333333333333	0.7533333333333333	0.7533333333333333	0.8466797605065078	0.9773542772058137	0.424010244010244	0.1261119561119561	0.2962584665877087	0.05034064776418177	0.2793228863404302	0.04945533024480393	0.24766354047084946	0.034706570960723784	0.9284099684099685	0.9150312017787178	0.8991972355130249	0.7262840288172514	2
0.9400000000000001	0.9099999999999999	0.9099999999999999	0.7990690709499364	0.9729961560828986	0.9133333333333333	0.9133333333333333	0.9133333333333333	0.8193522412167449	0.9815101573953248	0.8733333333333333	0.8733333333333333	0.8733333333333333	0.8325894704841941	0.9808745963031678	0.7333333333333334	0.7333333333333334	0.7333333333333334	0.8503591207349656	0.9768281035569897	0.3130737750361591	0.042573720410329655	0.3006630043121271	0.020815641798097938	0.30435859731097825	0.04231759774616918	0.2897141550140326	0.03398195541708394	0.9630513132212444	0.938434875066454	0.8372156943585514	0.7669374281369385	3
0.9733333333333334	0.76	0.76	0.7337835254243331	0.9307475994513031	0.9466666666666667	0.9266666666666667	0.9	0.7361291664694909	0.9706185160589417	0.9666666666666667	0.9666666666666667	0.9666666666666667	0.8008173347740445	0.9841315658092571	0.8866666666666667	0.8866666666666667	0.8866666666666667	0.8230063934559835	0.9847319347319348	0.36697530864197525	0.08734567901234568	0.44512910798122063	0.09356660798122066	0.37439751395230847	0.08038432267884323	0.30707070707070705	0.05823620823620824	0.899074074074074	0.8990977112676056	0.8412290715372908	0.8326340326340327	4
0.9800000000000001	0.8933333333333333	0.8933333333333333	0.7788833290483557	0.9655239096189014	0.96	0.96	0.96	0.822806890402638	0.982134184262228	0.9266666666666667	0.9266666666666667	0.9266666666666667	0.8396796054686246	0.9819991811643354	0.8266666666666665	0.8266666666666665	0.8266666666666665	0.8472106284580448	0.9793440087468877	0.25371876284891953	0.03482604656829153	0.3054714952630402	0.03597491900628468	0.27037558484624424	0.028684017020375152	0.2850443737218985	0.02381659142982765	0.9601792224404951	0.9328700997900295	0.8469861347901275	0.6560816207363205	5
0.99	0.7	0.6766666666666666	0.7250701409688294	0.9122544950927752	0.9766666666666668	0.95	0.9400000000000001	0.7362439879403226	0.9494090450070416	0.9533333333333334	0.9533333333333334	0.95	0.790592690079216	0.9794186752308848	0.8499999999999999	0.8499999999999999	0.8499999999999999	0.8215473256776848	0.9798655167631329	0.42644252278458	0.1535121847112109	0.428259478854776	0.13473432005644953	0.4031500046412327	0.06816346421609579	0.33154760479690454	0.04475009376970161	0.9609708246713724	0.9197848345130637	0.8444820384294068	0.8072721396250808	6
0.9733333333333333	0.8633333333333333	0.8633333333333333	0.7893113505490906	0.9641229954943886	0.9700000000000001	0.9700000000000001	0.9666666666666668	0.8084762652145363	0.9802250512967771	0.9266666666666667	0.9266666666666667	0.9266666666666667	0.8305333399920203	0.9816778442614413	0.8233333333333333	0.8233333333333333	0.8233333333333333	0.8537123764233217	0.9793670046635008	0.30891753250243814	0.04817560147748827	0.32334154351395733	0.05769567597153804	0.3119222882380777	0.042123519755098704	0.32752952124245927	0.0378841326887149	0.9645508788905015	0.958472906403941	0.8302505389347494	0.7556995250930562	7
0.9733333333333333	0.6966666666666668	0.6766666666666666	0.707525966057068	0.9099762903447406	0.9400000000000001	0.9166666666666667	0.9	0.7295906194828593	0.9501576958861939	0.9066666666666666	0.9066666666666666	0.9066666666666666	0.7853134855946482	0.9762040977439232	0.8666666666666666	0.8666666666666666	0.8666666666666666	0.8277623007215228	0.9802436885379959	0.4382820835506257	0.12112871309802256	0.44994659346490645	0.11691898371698595	0.3722189120600242	0.07030314913527826	0.3475074217801369	0.04824693340470137	0.8359366266015883	0.8992756752024234	0.8853845964582533	0.7697309127674442	8
0.97	0.8699999999999999	0.8699999999999999	0.7850247482856562	0.9615429284258965	0.96	0.96	0.96	0.8058780402485641	0.9784243800778526	0.9466666666666667	0.9466666666666667	0.9466666666666667	0.816604454262821	0.9821406573104614	0.8666666666666668	0.8666666666666668	0.8666666666666668	0.8475940630898954	0.9803917929981759	0.2969576797557637	0.037507842930834825	0.3314540029474355	0.05776111727878931	0.315499956788523	0.05052862040157866	0.30193453906219864	0.043925920415282114	0.9592188651436994	0.9269384422215946	0.8628878230057904	0.7624061261827219	9
0.9733333333333334	0.7333333333333333	0.7266666666666667	0.7293768130349904	0.9125044260945506	0.96	0.9399999999999998	0.9333333333333332	0.7572150711062153	0.9658620784912271	0.9066666666666666	0.9066666666666666	0.9066666666666666	0.794004634082987	0.9779244769019838	0.9066666666666666	0.9066666666666666	0.9033333333333333	0.8163908901483374	0.979783909813731	0.41172125780821434	0.1389444532922794	0.38075356742023403	0.08516354016354016	0.36891440723019675	0.05803508771929825	0.35252573863298786	0.05056352232121845	0.8674205022031108	0.9182635882635882	0.8177480063795853	0.7767151617002661	10
0.9666666666666666	0.85	0.85	0.7805897155025042	0.965940450525584	0.9666666666666666	0.9666666666666666	0.9633333333333333	0.7995639490851906	0.9796847811707863	0.9433333333333334	0.9433333333333334	0.9433333333333334	0.8173364437259167	0.9819418021445866	0.86	0.86	0.86	0.8413039518515466	0.9803720221078711	0.3300709237440164	0.06626708675519176	0.3260318876286762	0.06558592809707885	0.33821630347054077	0.05897901533494754	0.30282142176481797	0.03995629248459437	0.9058365410908479	0.926954037636464	0.9330508474576271	0.8530123880312559	11
0.9866666666666667	0.72	0.7066666666666666	0.7123198811092426	0.9020926736307425	0.9799999999999999	0.9666666666666666	0.9466666666666667	0.7483757230505319	0.9627229011675027	0.9666666666666666	0.9633333333333333	0.96	0.7851276963473677	0.9740218710473508	0.9233333333333332	0.9233333333333332	0.9233333333333332	0.8179807167644924	0.9817401033810069	0.44135772581637245	0.1591633800618763	0.38452628747008766	0.09527597241691801	0.37927201600338273	0.07862485699930716	0.36693636291337445	0.048161247011821715	0.8749246054697183	0.8806507794911006	0.8786738544198018	0.7650270865788108	12
0.9800000000000001	0.78	0.7699999999999999	0.7638051114413511	0.9432671860275276	0.9766666666666668	0.9766666666666668	0.9766666666666668	0.7951822428184088	0.9797805023810626	0.96	0.96	0.96	0.8164257496359728	0.9822764843409443	0.9133333333333333	0.9133333333333333	0.9133333333333333	0.8377724271183997	0.9815905607526029	0.36108311579171126	0.09595130459182909	0.36651081239041494	0.06150853951555296	0.3933358381342017	0.05788107762099579	0.31500889664041715	0.035848616176030156	0.9706487914314661	0.9524157412819013	0.9014006011522083	0.8319565562073885	13
0.9833333333333334	0.76	0.7533333333333333	0.7266345583034887	0.9218645461555461	0.9633333333333333	0.9533333333333334	0.9466666666666667	0.7686281109600475	0.9642017512122141	0.9166666666666667	0.9100000000000001	0.9066666666666668	0.7935396122845866	0.9749455245672414	0.9200000000000002	0.9200000000000002	0.9200000000000002	0.8114364061719774	0.9811668423626261	0.4462809593568197	0.12449048869885622	0.39650961876960833	0.09263443943071123	0.3662200907298947	0.062357138141451864	0.3755272918629423	0.046707479875305095	0.916342065794162	0.8997784439969682	0.9007024021729902	0.8174501929715434	14
0.9733333333333334	0.7899999999999999	0.7866666666666666	0.763646886579209	0.9529463356350613	0.9566666666666667	0.9566666666666667	0.95	0.7955590676986055	0.9800290097268285	0.9400000000000001	0.9400000000000001	0.9400000000000001	0.8202067110967247	0.9812339624965194	0.8266666666666668	0.8266666666666668	0.8266666666666668	0.838948050428099	0.9797593919214339	0.3703046644563014	0.061609438698958484	0.3836311092822352	0.06289398459114015	0.34141723168946403	0.0601001589658577	0.2626701868855032	0.03461011894752183	0.9789787234042553	0.9614121952875749	0.8974628970545485	0.8298738102445095	15
0.9666666666666666	0.7166666666666667	0.7000000000000001	0.7162182371000417	0.9175199013727567	0.9666666666666666	0.9400000000000001	0.9266666666666665	0.7491978210290517	0.9620835820591351	0.9333333333333333	0.93	0.9266666666666667	0.8024694426823983	0.9787880395745526	0.9	0.9	0.9	0.8312924023990306	0.9814090591449082	0.47867074976571605	0.13476064384211764	0.40502917254329684	0.08269551854297617	0.3879218332905517	0.08516045715718626	0.3026220274019016	0.03610867585710352	0.8549604521062747	0.8803319310946428	0.843651392714729	0.7664138237723144	16
0.96	0.8366666666666667	0.8366666666666667	0.7550024014854653	0.9492819489289192	0.96	0.96	0.9566666666666667	0.7983848795039005	0.9774025901219213	0.93	0.93	0.9266666666666667	0.8195746473321293	0.9814734368127922	0.9033333333333333	0.9033333333333333	0.9033333333333333	0.8311287524185321	0.9813234693534361	0.4077751099448822	0.08619519672107664	0.37530910609857976	0.07923558897243108	0.354726169415435	0.06487283379938748	0.35305372577847605	0.059986138537747855	0.9795705412599822	0.9337218045112781	0.902152599440735	0.8269499978379	17
0.9666666666666668	0.7666666666666667	0.7433333333333334	0.7453249828130455	0.9373193816180543	0.96	0.9366666666666668	0.9366666666666668	0.7516582791858507	0.9574477218512362	0.9166666666666667	0.9166666666666667	0.9166666666666667	0.8030510636816851	0.9790677004706586	0.8933333333333333	0.8933333333333333	0.8933333333333333	0.8308692861038898	0.980851529459921	0.48329767930426754	0.1512318695947224	0.48793928767511474	0.11880920248658414	0.3669031585698252	0.06635401635401636	0.37023828023828026	0.06329102995769662	0.8767731057627944	0.8084091174751608	0.8033862433862435	0.7050660450660451	18
0.99	0.8566666666666667	0.8566666666666667	0.7796245937210571	0.9580071662428624	0.95	0.95	0.9466666666666667	0.7914026091376797	0.9763584543651935	0.96	0.96	0.96	0.8284632605489168	0.9823822714267905	0.9099999999999999	0.9099999999999999	0.9099999999999999	0.8358680369566487	0.9816062693421184	0.36441438125835285	0.0749788922661263	0.38466308297708834	0.07537442733696079	0.3145362974507725	0.04297609512883231	0.3273327010748394	0.034046287977105585	0.9604504931632591	0.9543082861236296	0.916234820442886	0.8572851153039831	19
0.9633333333333333	0.7400000000000001	0.7233333333333334	0.7333399996982352	0.940583967544363	0.9533333333333334	0.9400000000000001	0.9266666666666665	0.7606104488442055	0.9584998397777473	0.9466666666666667	0.9466666666666667	0.9433333333333334	0.7809796708274443	0.9779869961554928	0.8566666666666667	0.8566666666666667	0.8566666666666667	0.8268321282305007	0.9800972241652881	0.4337051824043673	0.12442931139365943	0.4040358413740144	0.11316317031985512	0.3976552143158314	0.08448910939836529	0.3382048679300525	0.054838053306743496	0.8922033412996198	0.8872762714867978	0.8621132769227142	0.7190307712067352	20
0.9766666666666666	0.7866666666666667	0.7766666666666666	0.7553268746849037	0.9514462491072339	0.97	0.9666666666666666	0.96	0.7899374868045208	0.9703666420369572	0.9666666666666666	0.9666666666666666	0.9633333333333333	0.8023942902304233	0.9784666322482612	0.8933333333333333	0.8933333333333333	0.8933333333333333	0.8290605940534495	0.981039995408828	0.42644781144781146	0.14633838383838382	0.39976570213412316	0.12304017619807092	0.41462167741582673	0.07291460679753152	0.31750313593450846	0.03367927642437446	0.9958333333333332	0.9685019366598313	0.9062100385387784	0.8435927906516142	21
0.9866666666666667	0.7933333333333333	0.7833333333333334	0.7193015677765472	0.9108116230897254	0.9400000000000001	0.9133333333333333	0.9	0.7683959850571506	0.9511063979406897	0.96	0.9566666666666667	0.9533333333333334	0.789753793867298	0.9737168399368027	0.9199999999999999	0.9199999999999999	0.9199999999999999	0.8170882680183047	0.9810442857493232	0.5044613921895532	0.18162646692547027	0.36551933863963937	0.09236139800049573	0.4220556698318242	0.0938426428432273	0.3595439777895918	0.06892905664835489	0.8225131412135515	0.8568357707455452	0.8462275421831237	0.81745879851143	22
0.9733333333333333	0.8133333333333332	0.8133333333333332	0.759381648418028	0.9271470875741954	0.97	0.97	0.9666666666666666	0.8022120140313236	0.9759225301989678	0.9633333333333333	0.9633333333333333	0.9633333333333333	0.812120744029821	0.980043854393973	0.8666666666666668	0.8666666666666668	0.8666666666666668	0.8293450781107466	0.9805838976118221	0.5951800076384794	0.21192424654218672	0.4818471514847903	0.09582881077620997	0.4063138071166617	0.09452592371245667	0.3480783744557329	0.05053639442318688	0.942643130217881	0.9135154880187025	0.912866656706055	0.7968069666182874	23
0.9766666666666668	0.6733333333333335	0.6633333333333333	0.72930404858244	0.8954545067409351	0.9666666666666666	0.9433333333333334	0.9400000000000001	0.7648996685447528	0.9521695802898605	0.9400000000000001	0.9400000000000001	0.9400000000000001	0.8065061316711823	0.9795958495649622	0.8933333333333333	0.8933333333333333	0.89	0.8220244961404151	0.980076028225306	0.4859818150026228	0.1631267121291601	0.4937552606699612	0.14720654824103102	0.3733647598620376	0.06167348884227286	0.35315419015109417	0.06722584742398985	0.9470764119601329	0.8680763428948547	0.8402660255654812	0.7918151940938318	24
0.9833333333333334	0.7933333333333333	0.7766666666666666	0.7564162788116178	0.9275818844994568	0.9566666666666667	0.9466666666666667	0.9433333333333334	0.7970675916020025	0.9774624742233513	0.9433333333333334	0.9433333333333334	0.9333333333333333	0.8253937512016021	0.9811656412082526	0.9166666666666667	0.9166666666666667	0.9166666666666667	0.8377737029064617	0.9818108306787552	0.4728509585652443	0.1425170068027211	0.41999490158925834	0.08922523180647346	0.34444168597594615	0.06174516479878942	0.30910356938658823	0.048658417054643466	0.9578231292517007	0.9511568446164207	0.8866399489289261	0.8294866454300417	25
0.9800000000000001	0.6766666666666667	0.6533333333333333	0.7176706409676422	0.9017542523168011	0.9633333333333333	0.95	0.9433333333333334	0.7827182952301988	0.9636939309426449	0.9400000000000001	0.9400000000000001	0.9366666666666668	0.8048671025908357	0.9798311618740773	0.8866666666666667	0.8866666666666667	0.8866666666666667	0.823136006355487	0.9809806520402011	0.46502635274993	0.15225128078786615	0.4656432748538011	0.15215121136173768	0.3864488808227465	0.08524344065783873	0.38179503156137307	0.05799778623541694	0.866453465233953	0.8944235588972429	0.8216777576124219	0.8064770587785951	26
0.9633333333333333	0.7700000000000001	0.7700000000000001	0.7642226581691381	0.951155286425722	0.95	0.9199999999999999	0.9033333333333333	0.7832321293372598	0.9624932283646377	0.9466666666666667	0.9366666666666668	0.9333333333333333	0.8022990147117467	0.9785463903316938	0.9	0.9	0.9	0.8352631616202192	0.9811365247312247	0.4111681191519413	0.11599043446161746	0.4278274811608145	0.09636668270001603	0.410853635933251	0.0753202133505527	0.3856044364595345	0.06514113577967096	0.9526552072800808	0.9621120731120729	0.9171226292797707	0.7896933464342145	27
0.9800000000000001	0.73	0.7033333333333334	0.7486452160294134	0.9354276015988813	0.9566666666666667	0.9233333333333335	0.9099999999999999	0.7602888812370856	0.958616531103163	0.9266666666666665	0.9266666666666665	0.9233333333333332	0.8055207839433445	0.9803572889321257	0.8933333333333333	0.8933333333333333	0.8933333333333333	0.8315153231423977	0.98102159474889	0.4458909686083599	0.12507389376954597	0.4848447321512337	0.1386233855583701	0.3635846692202203	0.066983181223499	0.3599828830518763	0.05025118497005763	0.8406994105907148	0.8856590674547331	0.8664910346191379	0.8064439229796017	28
0.9566666666666667	0.7566666666666666	0.74	0.7813503661839931	0.9546586659785993	0.96	0.9533333333333334	0.9333333333333333	0.7875949078653111	0.9694652108002015	0.9633333333333333	0.9633333333333333	0.96	0.809473113783992	0.9805789754361687	0.9099999999999999	0.9099999999999999	0.9099999999999999	0.8328427956156211	0.9814009611941943	0.3573328000501913	0.07431741998512184	0.45862042172387	0.12471800230420922	0.40276470980153034	0.06983511326001098	0.32499678683889205	0.0560391363022942	0.9406153370439083	0.9293955469817539	0.9025096586639545	0.8258145363408522	29
0.9633333333333333	0.69	0.6799999999999999	0.7330257990042333	0.9279789032034657	0.9733333333333333	0.9233333333333335	0.9200000000000002	0.776481302540172	0.9650051365119718	0.9066666666666668	0.9066666666666668	0.9066666666666668	0.8000393442162885	0.9712751121486617	0.8766666666666666	0.8766666666666666	0.8766666666666666	0.8230486091779119	0.9799322098176168	0.43419163844695763	0.10454310693672397	0.35909354667456816	0.07677444843636186	0.42753042554929355	0.11414899216786009	0.35008469227022687	0.04242045922863533	0.9337837837837839	0.9098664148054866	0.8602522529881022	0.8439150821226292	30
0.9566666666666667	0.8100000000000002	0.8	0.7812268773153863	0.9238156063152096	0.95	0.9466666666666667	0.9299999999999999	0.7828455528960229	0.9662150242921286	0.9400000000000001	0.9400000000000001	0.9299999999999999	0.822607849563776	0.9805688130170711	0.89	0.89	0.89	0.8330502860425207	0.9807563271323936	0.5227886311219645	0.17948824544062641	0.5112131664523039	0.15652891525636264	0.4205071485168278	0.08744696409548194	0.38146223367276	0.05378448452132663	0.9097828362114078	0.9400504303354736	0.842792229616186	0.7939995092626673	31
0.9633333333333333	0.5966666666666667	0.5633333333333332	0.7095032325814035	0.8904868662706844	0.9466666666666667	0.9366666666666668	0.9266666666666667	0.7757237959449006	0.9708857184640959	0.9433333333333334	0.9433333333333334	0.9400000000000001	0.8085527031847374	0.9789601882640071	0.9099999999999999	0.9099999999999999	0.9099999999999999	0.8266846235082808	0.9813707788829117	0.5515080465481781	0.2383410020389063	0.4611318278862139	0.10177814063778975	0.41762398420293156	0.0838228146122883	0.38883780332056195	0.07945617090444676	0.8682774042189225	0.8703777119566594	0.8930872636135794	0.7857318007662836	32
0.9633333333333333	0.74	0.7166666666666667	0.76406081011318	0.9291463690396501	0.9233333333333332	0.9	0.8866666666666667	0.7847871534319909	0.9555141802712775	0.9400000000000001	0.9366666666666668	0.9333333333333333	0.8087551956965537	0.9782261363537685	0.89	0.89	0.89	0.8305030118491024	0.9811835603456025	0.43226102502698244	0.1587454861922947	0.44711945752826254	0.1070091753110621	0.43909659205484974	0.10589305028506482	0.3394521696223509	0.06122474899759398	0.9626610977674808	0.9328040966720211	0.8629599076060057	0.7903599062589073	33
0.9466666666666667	0.76	0.7533333333333333	0.7447656842833785	0.9369986084930874	0.9633333333333333	0.9566666666666667	0.95	0.7567823769327422	0.9599430447618573	0.9233333333333335	0.9233333333333335	0.9166666666666667	0.800679947058111	0.9736838324391168	0.9	0.9	0.8966666666666667	0.8113378646239878	0.9783973419549209	0.4068887997896057	0.07465063753602783	0.47718342466335334	0.12329198702972119	0.3902931244953754	0.09763222696853946	0.37553061755799455	0.06370569412803187	0.9399132045137722	0.8910645257210824	0.8462939318947262	0.8258774634205441	34
0.9400000000000001	0.7533333333333333	0.75	0.7458786072066672	0.9209374997609199	0.9466666666666667	0.9400000000000001	0.9266666666666665	0.7724651723674852	0.9552965693495883	0.9666666666666666	0.9666666666666666	0.9666666666666666	0.7934354236081025	0.9690576341578586	0.9200000000000002	0.9200000000000002	0.9200000000000002	0.8333251446262461	0.9814458961791039	0.5787597261126673	0.21976968565203858	0.5051793236003762	0.12190569664253874	0.4869957379324016	0.13607616352394722	0.3858439384428085	0.06832347815398662	0.9410130718954248	0.9272445098760886	0.903492366216535	0.8214971531920685	35
0.9366666666666668	0.7533333333333333	0.7466666666666667	0.7441235196916214	0.924787889589567	0.95	0.9333333333333333	0.9166666666666666	0.7661379748463613	0.9565763688625273	0.9066666666666666	0.9066666666666666	0.8933333333333333	0.799559562484029	0.9773238926591755	0.9066666666666666	0.9066666666666666	0.9033333333333333	0.8214965893120905	0.9811289988521128	0.4882130832130832	0.14092833092833096	0.510169533057285	0.17396341692632067	0.40038192292354335	0.08077596962169657	0.3687733577056934	0.06669039529351825	0.907593795093795	0.9232185483208829	0.8728104174774541	0.8047155043322902	36
0.9833333333333332	0.7299999999999999	0.7233333333333333	0.7489875712817516	0.8909529781797513	0.95	0.9199999999999999	0.8966666666666667	0.7700604543657836	0.9557380410657024	0.9566666666666667	0.9533333333333334	0.9533333333333334	0.806033021035432	0.972359539603602	0.9199999999999999	0.9199999999999999	0.9199999999999999	0.8292229041690439	0.9810268030181041	0.5891745468873129	0.16766602192134106	0.5156826122863858	0.13897719331681596	0.48475433576236426	0.1345423973390075	0.3727828146696071	0.060560728579596504	0.9244799821927481	0.9438803125595578	0.8950226490726045	0.7921122273952463	37
0.9433333333333334	0.6966666666666667	0.6900000000000001	0.7278290222305346	0.9071064938553868	0.9533333333333334	0.9399999999999998	0.9366666666666665	0.7707490410803992	0.9654986531138634	0.9299999999999999	0.9299999999999999	0.9299999999999999	0.7957578569755426	0.9726533140301479	0.9033333333333335	0.9033333333333335	0.9033333333333335	0.8239372156966501	0.9811993597204829	0.5432843378999441	0.19885015997949104	0.43712918660287076	0.10341307814992025	0.4553606237816764	0.11182586094866795	0.349088886887629	0.048752494884570355	0.8757315098341033	0.879043062200957	0.8189083820662768	0.817701850909398	38
0.9433333333333334	0.7066666666666667	0.6866666666666668	0.7538146651264033	0.8995087878773834	0.96	0.9433333333333334	0.93	0.7679140422060755	0.9440094066069783	0.9433333333333334	0.9433333333333334	0.9400000000000001	0.8178924011303959	0.974909480747846	0.8866666666666665	0.8866666666666665	0.8833333333333332	0.838239664875873	0.9808807924879354	0.6011468989334465	0.19424695632928118	0.6286123100177761	0.18850769587931965	0.3892010328852434	0.09698529238456642	0.3277557319223986	0.04934032017365351	0.942421234107919	0.8889588321717072	0.849644242965477	0.793523606023606	39
0.9433333333333334	0.8133333333333332	0.8033333333333333	0.7368937747843163	0.9380055126958616	0.9633333333333333	0.9333333333333333	0.9033333333333333	0.754791969701192	0.9510214393540901	0.9200000000000002	0.9200000000000002	0.9133333333333334	0.7878975733599345	0.9771725868177586	0.8766666666666667	0.8766666666666667	0.8733333333333334	0.8256082496251744	0.9799215613847349	0.5536982770316103	0.14651370234703567	0.5199547308037873	0.14516758757076534	0.4219034459600497	0.07835636992869696	0.3918210874093227	0.07973317532141062	0.9433496133496133	0.9052511540098432	0.8278267853739554	0.7959168282697695	40
0.9366666666666668	0.6866666666666668	0.6533333333333334	0.7507458921944651	0.9156376337160597	0.95	0.9400000000000001	0.9233333333333335	0.7757550227980314	0.9599528416580464	0.9433333333333334	0.9366666666666668	0.9133333333333333	0.8077951709050073	0.9731527471049406	0.89	0.89	0.8866666666666667	0.8272793784237455	0.9798470525704316	0.6632456716198415	0.21331870385283347	0.48403042466260854	0.1589319577825325	0.394235471280569	0.09752576712712527	0.4077230322328361	0.07162757740673117	0.9338595516716854	0.9351977907150321	0.8600613951297749	0.7886829315621886	41
0.8733333333333334	0.6799999999999999	0.64	0.7413169323662507	0.9115751547875469	0.9433333333333334	0.9	0.86	0.7507491741947774	0.9485486750537013	0.9433333333333334	0.9433333333333334	0.9366666666666668	0.8026841817789403	0.9771246864425086	0.9233333333333332	0.9233333333333332	0.9166666666666666	0.8217716223937508	0.9812015590406243	0.5163565339175096	0.13137237015285794	0.5085752593527529	0.14105480083996708	0.382677020218419	0.0985173509233513	0.3861945773524721	0.05943312827523354	0.8854419608078145	0.907186789340242	0.8853826006017707	0.690172932330827	42
0.9733333333333333	0.78	0.7566666666666666	0.7512126569979214	0.9182998531374681	0.9666666666666668	0.95	0.93	0.748396004431163	0.923173267240301	0.9533333333333334	0.9533333333333334	0.95	0.79057074751238	0.9737416589796979	0.9066666666666666	0.9066666666666666	0.9033333333333333	0.8248845292729421	0.9804825425700724	0.5184918957011979	0.14767539738469973	0.5936363374513836	0.2071197114908087	0.47708032279788604	0.1368624608582832	0.3883395176252319	0.07888064316635746	0.9851421188630491	0.918685875197918	0.9204490406236803	0.8423840445269016	43
0.95	0.7066666666666667	0.6933333333333334	0.7333262115322716	0.9076091878641328	0.9533333333333334	0.9233333333333335	0.9033333333333333	0.7732155114625977	0.9531932637998881	0.9366666666666665	0.9299999999999999	0.9299999999999999	0.7935891368466856	0.976045796846439	0.8833333333333332	0.8833333333333332	0.8833333333333332	0.8279853650502961	0.9808155886373637	0.5190520806749828	0.15270746372811703	0.5626994173349921	0.15639866351864398	0.4223042283937931	0.08624697251694594	0.3246624737945492	0.04678347415454333	0.8639846546356174	0.8431773616887771	0.8541118754936118	0.7821889333587447	44
0.9233333333333335	0.7066666666666667	0.6766666666666666	0.7662154552740901	0.9322468068153137	0.9566666666666667	0.9333333333333333	0.9066666666666666	0.7853244658406988	0.9614830310407166	0.9366666666666668	0.9333333333333333	0.9233333333333335	0.8079435765479268	0.9771582808114108	0.9233333333333335	0.9233333333333335	0.9199999999999999	0.8283413523360178	0.9791830174745719	0.5434067448489694	0.15660691431416196	0.5216380183768299	0.15865804041886214	0.4602076032148855	0.0947717827062415	0.37825140729933615	0.07933260166181441	0.9365376203875906	0.9345761831711942	0.9127249465382533	0.7557451329604875	45
0.9433333333333334	0.65	0.6366666666666667	0.753237146628192	0.9306162593645582	0.9399999999999998	0.9099999999999999	0.8933333333333333	0.7551827217153534	0.9488959955726889	0.95	0.95	0.9466666666666667	0.8011501755138649	0.9767594355348113	0.9099999999999999	0.9099999999999999	0.9099999999999999	0.8236003418334967	0.9812319587665848	0.41138094834509786	0.12978654365382053	0.4664652738565782	0.13395445134575568	0.4615337162235932	0.10755172265471011	0.38596204964626024	0.06856650172439646	0.9359103071688886	0.8436166007905138	0.8775651290373192	0.7982664703717335	46
0.9433333333333334	0.7666666666666666	0.73	0.7667157088373239	0.9465048154750171	0.9366666666666668	0.8833333333333334	0.8400000000000001	0.7746947775492019	0.957629275639922	0.96	0.95	0.9399999999999998	0.8041374610662109	0.9734412098047948	0.9166666666666666	0.9166666666666666	0.9166666666666666	0.8379284022666115	0.9816274809618235	0.5629752302640919	0.1468565196533373	0.5351557559983671	0.1410736983630456	0.46288851602004366	0.11857799997717129	0.4079276759512121	0.052518365179705886	0.961812962639156	0.8695733306889993	0.8783561049663847	0.8351326916605064	47
0.9266666666666667	0.6933333333333335	0.68	0.7344014572797493	0.9033701395277959	0.9800000000000001	0.9400000000000001	0.9266666666666665	0.7253937678549336	0.9102104458972768	0.9333333333333332	0.9299999999999999	0.9266666666666665	0.7967632600048027	0.972978703033091	0.9266666666666667	0.9266666666666667	0.9266666666666667	0.8164762008827925	0.9811345200979675	0.5112424020991796	0.18354445533153974	0.5505374222835048	0.15605753962485652	0.4669713735453557	0.11921061229402838	0.43147392056847905	0.08949191935364995	0.8330737037898164	0.8696212709580153	0.8019253966820997	0.8116728333945105	48
0.9366666666666668	0.7166666666666668	0.7	0.7836604159779959	0.9405942497772077	0.9533333333333334	0.9299999999999999	0.9199999999999999	0.7906597751789892	0.960484797252185	0.95	0.95	0.9400000000000001	0.793883344526234	0.9707913472837836	0.9166666666666667	0.9166666666666667	0.9166666666666667	0.8303272089071948	0.9812863199805463	0.46345931192990025	0.11906782542076659	0.5053678678360262	0.13572038917197327	0.4549081035923141	0.1358061821219716	0.35259922645060016	0.059130787867960985	0.945807081807082	0.9223973367919862	0.8753463203463203	0.8081822194135997	49
0.9733333333333333	0.6433333333333333	0.6133333333333333	0.761410817211536	0.9281702571428401	0.95	0.9199999999999999	0.9066666666666666	0.7486316473642343	0.9462745643725631	0.9433333333333334	0.9266666666666665	0.9099999999999999	0.7933987638684843	0.9698744405801243	0.9033333333333331	0.9033333333333331	0.9	0.8148708559453599	0.9802703951488123	0.5241744536263147	0.15698767952176132	0.5165684610265341	0.1788986808612143	0.4790672439891933	0.14417901971900254	0.3970934411500449	0.06779833374172996	0.9034808674508661	0.8753688736182046	0.8986353955188744	0.8253565302621908	50
0.97	0.7066666666666667	0.6533333333333333	0.7735123408005331	0.9361522694477241	0.95	0.8666666666666666	0.8366666666666667	0.7914655300099444	0.9558101943189534	0.9533333333333334	0.9533333333333334	0.95	0.7921359726491638	0.9664122513625646	0.9366666666666668	0.9366666666666668	0.9299999999999999	0.8221968752214657	0.9801947123137527	0.5085257335257335	0.14851010101010104	0.49071293273918376	0.14047591669412834	0.5322757724451614	0.18043288297371782	0.3622389306599833	0.07153764039728952	0.9295743145743145	0.9228522047636074	0.915540767627882	0.8813352826510721	51
0.9666666666666668	0.6933333333333334	0.6799999999999999	0.75645974212042	0.9298561332943818	0.9666666666666666	0.9533333333333334	0.9399999999999998	0.7790953307861532	0.966532501806977	0.9333333333333333	0.93	0.9133333333333333	0.7932009695310495	0.9749606946613566	0.89	0.89	0.89	0.8137444087680954	0.9812509004129424	0.42270369783133377	0.13421198668146506	0.4703572361823922	0.10419438426574912	0.48208403946740663	0.10313974283548322	0.3859978312475537	0.06277791206204081	0.8266405052587071	0.9226970160377832	0.9046669193626597	0.8396325779289153	52
0.9666666666666666	0.6966666666666667	0.6333333333333334	0.7370632699709161	0.9284022654865145	0.9566666666666667	0.9366666666666668	0.9233333333333332	0.7945052810193314	0.9677625745890938	0.9433333333333334	0.9433333333333334	0.9366666666666668	0.8084820975836177	0.9792471792809415	0.9066666666666666	0.9033333333333333	0.9	0.8296764922552977	0.9789095897470448	0.5433211233211234	0.16904761904761906	0.42326775563617663	0.08858378463641622	0.4225002241951395	0.07677637282157057	0.40862260148423674	0.09494978932085851	0.9285836385836385	0.9356206950943793	0.8891355035422833	0.7948546596659805	53
0.9833333333333334	0.66	0.6433333333333333	0.7337821092814477	0.907539026905312	0.96	0.9266666666666667	0.9166666666666666	0.7698651277403515	0.9577689139989761	0.9533333333333334	0.9433333333333334	0.9166666666666666	0.7890076628888615	0.9739905615705687	0.9433333333333334	0.9433333333333334	0.9400000000000001	0.818685275259241	0.980930174735564	0.6086044761338879	0.2197959992077639	0.506844492182838	0.15133667502088555	0.48034966332441814	0.1176476647404896	0.40379529538377856	0.08304518545836334	0.836260843731432	0.9183583959899749	0.8919294265850523	0.8486199369754693	54
0.96	0.6833333333333333	0.67	0.7657617731387514	0.9291932112741386	0.9466666666666667	0.93	0.9133333333333333	0.8016233899535656	0.9693855083261846	0.95	0.95	0.9399999999999998	0.8119588977245483	0.978352827945393	0.9033333333333335	0.9033333333333335	0.9000000000000001	0.8163255338480448	0.980320095122291	0.5504955012307955	0.16231113657584245	0.5012347093611575	0.0798619556024617	0.38771636510293495	0.09142239087792628	0.4005291186800621	0.06903414195867026	0.9468614718614718	0.9314877886428755	0.8924454466015265	0.8487650085763294	55
0.95	0.7166666666666666	0.7033333333333334	0.7320297193903083	0.9057124310062067	0.9366666666666668	0.9066666666666666	0.89	0.7591382378556681	0.952099407503538	0.9233333333333332	0.9233333333333332	0.9199999999999999	0.8044724765723371	0.9739143101694498	0.9033333333333335	0.9033333333333335	0.8966666666666665	0.8206837810249613	0.9802202689696078	0.5922955823753966	0.21507117297363193	0.5740961199294532	0.1673577040243707	0.377809195353055	0.06409881541460488	0.36711750327473597	0.0569605761115195	0.9196854764107307	0.853116883116883	0.8256533427586058	0.8394678773358019	56
0.9633333333333333	0.6966666666666667	0.6699999999999999	0.7699546905808325	0.9278829929758505	0.9400000000000001	0.9166666666666667	0.8933333333333333	0.7828394857803138	0.9562882170074974	0.9366666666666668	0.9366666666666668	0.9166666666666666	0.8023320907568479	0.9691504646724667	0.9	0.9	0.9	0.8330776881302139	0.9808289309948892	0.5811063051063051	0.16602679002679002	0.4593216592679957	0.12995606117690744	0.49311125868597133	0.13031534663718572	0.3554478465040803	0.0613875039883179	0.8978710298710298	0.9191747669828165	0.8828210231658508	0.8351493637287201	57
0.9333333333333333	0.6733333333333333	0.6633333333333333	0.7421383628123104	0.9226059765641186	0.9533333333333334	0.9133333333333333	0.8899999999999999	0.7576573454767097	0.9536894036503917	0.95	0.9433333333333334	0.9299999999999999	0.790414548075533	0.9761781714257518	0.8933333333333333	0.8933333333333333	0.8866666666666667	0.8167153531379446	0.9791239024182723	0.4509845870715436	0.12449045318610537	0.5206080313621642	0.15315406533351505	0.48125452520189366	0.11249470477540653	0.3801653414343018	0.08688832796120996	0.876487232574189	0.8796814455673033	0.7608492190071138	0.8147067849731556	58
0.9400000000000001	0.7333333333333334	0.7166666666666666	0.749559239985407	0.921469158858278	0.9400000000000001	0.9266666666666665	0.9066666666666666	0.7988422275025971	0.9714145415806492	0.9566666666666667	0.9533333333333334	0.9366666666666668	0.8006895073841822	0.9763143001212482	0.8933333333333333	0.8933333333333333	0.89	0.8234924969415115	0.9807411278541183	0.5721020394779985	0.16312504280790724	0.4761077375080604	0.09721357469541488	0.4401734220608994	0.11501835047388587	0.36376419178305974	0.05281034362795369	0.9528729752770673	0.9390221248574759	0.8439298245614035	0.8090480047555519	59
0.9333333333333332	0.7333333333333334	0.7266666666666666	0.7826061752752859	0.9409535148783373	0.9533333333333334	0.93	0.9	0.7629703318146757	0.9255260947019177	0.9266666666666665	0.9199999999999999	0.9166666666666666	0.8010695232237275	0.9708882281131906	0.9233333333333332	0.9233333333333332	0.9199999999999999	0.8235173209253903	0.9795236891234513	0.5072650250356078	0.13229798980955318	0.5893972403776325	0.22364025532240187	0.5054765558837058	0.12014049560722846	0.40344781867770374	0.07392972076880122	0.8750464737236244	0.8543859649122807	0.8579677060958094	0.8241323618909824	60
0.9533333333333334	0.6833333333333333	0.6566666666666666	0.7627472379339715	0.917932320108682	0.9433333333333334	0.9	0.8633333333333333	0.7555541082139723	0.9211475885247549	0.9366666666666668	0.9366666666666668	0.9233333333333332	0.8017377842040808	0.9696085680837351	0.9133333333333333	0.9133333333333333	0.9133333333333333	0.8304581702816194	0.9767127922038151	0.566354144825303	0.16613122981419803	0.5902424432273627	0.22459836183268284	0.4409996125393092	0.12840521437131608	0.4165690410422879	0.07609122731090164	0.9685525642062146	0.9764029682634334	0.8665389166290147	0.824251973424456	61
0.9433333333333334	0.7	0.68	0.7512051610240411	0.914294716555746	0.9466666666666667	0.9066666666666666	0.8899999999999999	0.7506224646840624	0.9396256445752942	0.9633333333333333	0.9566666666666667	0.9533333333333334	0.805744655116829	0.9723470113734706	0.8933333333333333	0.8933333333333333	0.8933333333333333	0.8058477293856988	0.9762832681449055	0.61035209739228	0.17034756251566713	0.5701782422370657	0.20058715794009913	0.4788346645886096	0.14411330564652208	0.42048862485032695	0.10252187528783274	0.8898115183022787	0.8511084775790658	0.8890697138651552	0.7783172147001934	62
0.93	0.7866666666666667	0.7866666666666667	0.7815760148910043	0.9526357320294763	0.96	0.9133333333333333	0.8800000000000001	0.7830579251369727	0.9666283483854649	0.9366666666666665	0.9166666666666666	0.89	0.8016455774785454	0.974472296704367	0.8833333333333332	0.8833333333333332	0.8833333333333332	0.8179233872815665	0.979017339740135	0.4906780264579488	0.11475772121809932	0.5410919119346815	0.14137267528720826	0.47132284280809317	0.11851479327248941	0.4636562941039449	0.10517531960373247	0.9378711201079621	0.9317950408769017	0.9109403391942676	0.8907263534344555	63
0.9800000000000001	0.7066666666666667	0.6966666666666667	0.7437001213281426	0.9050033046485512	0.9466666666666667	0.8700000000000001	0.8466666666666667	0.7614687990928408	0.9382070965133362	0.9333333333333333	0.9166666666666667	0.8899999999999999	0.7871712308748624	0.9671608494560997	0.8733333333333333	0.8733333333333333	0.8633333333333333	0.8280480308242091	0.9794353459736371	0.558036845751774	0.18178241517060803	0.5372112183662335	0.19786127347829474	0.5232282873126379	0.14788461754055537	0.3884812899518782	0.07903009408891762	0.8608504283913877	0.8719430508701025	0.8693371001917061	0.7613257918552037	64
0.8966666666666667	0.6333333333333333	0.6	0.7521354953255869	0.9220129270118289	0.9466666666666667	0.9199999999999999	0.9033333333333333	0.7707018326305093	0.9631269808536824	0.95	0.9466666666666667	0.9366666666666668	0.7982911075660516	0.9780714277990427	0.9133333333333333	0.9133333333333333	0.9033333333333333	0.8179485788268707	0.977738472990785	0.551876244524094	0.17640232974910394	0.5023803331329222	0.13816048431951397	0.48044367711336855	0.10050249709959329	0.4010295830421617	0.08091226732736166	0.881265531660693	0.9078364712319884	0.8787683157737604	0.836789276411918	65
0.9666666666666666	0.6799999999999999	0.6533333333333334	0.730255795722895	0.8941129582787382	0.9633333333333333	0.9166666666666667	0.8933333333333333	0.7664148229429889	0.9400126773876494	0.9400000000000001	0.9266666666666667	0.9099999999999999	0.7873691618260216	0.9709307924318079	0.9366666666666668	0.9366666666666668	0.93	0.8168664350701478	0.9783754034935097	0.6130054078070494	0.22221634451456612	0.5298639455782314	0.19967580039008612	0.5153391672478256	0.1328945391532016	0.42381711855396065	0.1137480063795853	0.8215576304495593	0.9105073497930641	0.8415608104010875	0.8143540669856459	66
0.9199999999999999	0.6966666666666668	0.6766666666666666	0.7697184466616533	0.9405719286862467	0.9233333333333335	0.8833333333333334	0.8633333333333333	0.7784955557957253	0.9446434251444777	0.9099999999999999	0.9099999999999999	0.9033333333333333	0.7900904550777333	0.9711512275427973	0.9066666666666666	0.9066666666666666	0.9033333333333333	0.8193461618365216	0.9801322314049588	0.564042212944652	0.17182975658585414	0.5268417026556562	0.15714164101761002	0.47850233550332855	0.13246656123187073	0.37236363636363634	0.07127272727272727	0.949733391928514	0.9460201297410601	0.8922542204568025	0.8065454545454547	67
0.9733333333333334	0.6533333333333333	0.6300000000000001	0.713523262976834	0.8657034169405987	0.9466666666666667	0.8933333333333333	0.86	0.7509301051524109	0.9394176037254587	0.9266666666666667	0.9099999999999999	0.8833333333333334	0.8061941175584039	0.9773808946993686	0.9099999999999999	0.9099999999999999	0.9066666666666666	0.8140205774866534	0.9779039080200521	0.6480482634715059	0.2668865944332229	0.5634219160760041	0.19270257229376725	0.47101674406256616	0.09998649731354134	0.41091206179441475	0.08184704184704183	0.8785340707865815	0.8083172606568834	0.8248625962237822	0.8187011572305689	68
0.9166666666666667	0.6633333333333333	0.6433333333333333	0.7751635985308638	0.933586292994916	0.9466666666666667	0.9266666666666667	0.9066666666666668	0.7877254552457847	0.9636075502014911	0.9133333333333333	0.9033333333333333	0.8666666666666666	0.7884750712115524	0.9606981818181819	0.8800000000000001	0.8766666666666666	0.8733333333333333	0.8097727191210469	0.9717482724108386	0.5005062179849956	0.12891474274326567	0.43502854721850487	0.09215954666650372	0.44703030303030306	0.12654545454545457	0.44232398887662044	0.11003373819163294	0.8893694948703438	0.8843694048775719	0.8887272727272727	0.8910247822353086	69
0.9533333333333334	0.7366666666666667	0.7133333333333333	0.7382273454087723	0.9161387421347215	0.9533333333333334	0.9	0.8566666666666667	0.7496450550010098	0.9363015793325802	0.9299999999999999	0.9266666666666665	0.9099999999999999	0.7857921840731936	0.9740887557735901	0.9099999999999999	0.9099999999999999	0.9	0.8115426647897188	0.9778944909419509	0.5366449260084274	0.14010024689320952	0.5886640696164506	0.21221304734332586	0.46840489518508094	0.11977875218845291	0.43223754573599776	0.1030701874664723	0.844084761066652	0.8421552042845842	0.8760645449035541	0.8295936261880534	70
0.9633333333333333	0.7666666666666666	0.75	0.7585885019679462	0.9405224666321427	0.9033333333333333	0.8833333333333332	0.8666666666666666	0.7902944287813782	0.9513103426425251	0.9466666666666667	0.9400000000000001	0.93	0.8003305993144145	0.971491870088186	0.9133333333333333	0.9133333333333333	0.9133333333333333	0.8259993467435518	0.9811061167221535	0.5785258042729405	0.16811333590095498	0.5230421616585138	0.16689680875844398	0.4105274971941638	0.11035256782383218	0.40037194045568925	0.06704307855653817	0.9323037837755482	0.8763549965059398	0.939215139904795	0.8274830400573172	71
0.9533333333333334	0.71	0.6900000000000001	0.7486584367643346	0.9243953295582082	0.95	0.8966666666666667	0.8800000000000001	0.7738027250819222	0.9511931360739851	0.93	0.9199999999999999	0.9033333333333333	0.7910486216087711	0.9624264317593554	0.86	0.86	0.86	0.819094701848371	0.9797568998763619	0.5175841750841751	0.18861111111111112	0.4657470300489169	0.15124341952014908	0.5148954504614882	0.17054027733273017	0.3903275989641139	0.07603255641879395	0.869520202020202	0.8914577218728162	0.8757627278381996	0.8006455789863114	72
0.9366666666666665	0.6633333333333333	0.6266666666666667	0.7302882396232601	0.892218305914011	0.9566666666666667	0.9366666666666668	0.9100000000000001	0.7854300441256997	0.9605190693851717	0.9399999999999998	0.9366666666666668	0.93	0.7946692126900813	0.9684524296529757	0.9033333333333333	0.9033333333333333	0.9033333333333333	0.8268135514148807	0.9805847708214692	0.5808768286996562	0.1729675934021099	0.5389373460342881	0.1516796845892487	0.5273351784502542	0.14066691064906944	0.36227454284653887	0.06558037174124562	0.8883629130966952	0.8704941027309276	0.9297833893730415	0.8060250970479371	73
0.95	0.6633333333333333	0.6466666666666667	0.7465821881849873	0.9164132521062018	0.9566666666666667	0.9133333333333334	0.8966666666666667	0.7548967324562634	0.9335339403648556	0.95	0.95	0.9333333333333332	0.7943637739841105	0.9778200806750457	0.8933333333333333	0.8933333333333333	0.89	0.833447936136697	0.9806731421489129	0.539244915808583	0.18083890077098905	0.5695857412472479	0.17743388744420735	0.4127664221615127	0.062096172870573806	0.3660694153272769	0.06672629862566969	0.9348917748917749	0.8054440731840113	0.8894674174452082	0.7882990915443745	74
0.9200000000000002	0.6666666666666667	0.6466666666666667	0.7550630111249961	0.9048950001890443	0.9433333333333334	0.9166666666666666	0.9	0.7910415183760569	0.9579374023818389	0.95	0.9366666666666668	0.9233333333333332	0.788591542248087	0.9606243083900227	0.8933333333333333	0.8933333333333333	0.89	0.8288839925732265	0.9803228758634759	0.5659524844546064	0.18020296561467003	0.4638067407758144	0.1229053541310599	0.5463065998329155	0.1565639097744361	0.3787705203799788	0.066682383215564	0.9247943693240384	0.9478464539196558	0.9607243107769424	0.7934216114422064	75
0.95	0.66	0.6333333333333334	0.7246037562519096	0.8921912754625883	0.95	0.9333333333333333	0.9199999999999999	0.7732009022436067	0.9630634885495029	0.9266666666666665	0.9233333333333335	0.9166666666666667	0.8036213096754468	0.9713027698488583	0.8833333333333334	0.8833333333333334	0.8800000000000001	0.8267682037641799	0.9807900160700462	0.5697391980000676	0.20328930328930328	0.5546366714999504	0.15456910531907864	0.44816164667041863	0.13305389866793377	0.37801802602310774	0.06343787001701254	0.8385527515962299	0.8997644833291252	0.8786609881346724	0.7791511158505868	76
0.9133333333333333	0.6733333333333335	0.6600000000000001	0.7489470764715898	0.9035863553035728	0.95	0.9199999999999999	0.9099999999999999	0.7657779273993818	0.9449480154846919	0.96	0.9566666666666667	0.9533333333333334	0.8110873732001753	0.9754571155331939	0.9133333333333333	0.9133333333333333	0.9099999999999999	0.833376847371998	0.9800540500502926	0.53801393728223	0.16000580720092913	0.5730591838401742	0.19166012624304413	0.4385797827903091	0.11471177944862157	0.357968563489914	0.05888718365381721	0.8907491289198607	0.9122188988589786	0.858421052631579	0.8602317113538565	77
0.96	0.6333333333333333	0.6066666666666667	0.7320595207366678	0.8922957545357221	0.9733333333333333	0.9133333333333333	0.8899999999999999	0.7807081484163527	0.9623151262369799	0.9266666666666665	0.9199999999999999	0.9	0.7931954006380944	0.9652588528997628	0.8966666666666667	0.8899999999999999	0.8866666666666667	0.816222278248825	0.9773249597166463	0.5838548862485032	0.21602671855331432	0.5554549866730317	0.15996398403415946	0.5006745280661202	0.16205705361614	0.38235499650593985	0.09699600422870863	0.9061268075895736	0.9159707204519234	0.8628357904921955	0.7614954577218729	78
0.9166666666666666	0.6633333333333333	0.6333333333333333	0.7527026702989402	0.8856964994331065	0.9466666666666667	0.9233333333333335	0.8966666666666667	0.7577987109699386	0.9355741615659333	0.96	0.96	0.95	0.8168307106929422	0.9774487671839331	0.9166666666666667	0.9166666666666667	0.9133333333333334	0.8228514509755579	0.9780014631313133	0.6087301587301587	0.19452380952380952	0.6039513781886663	0.20482854846932425	0.4222345178515778	0.08130845661698656	0.42000831202585587	0.0922214367828403	0.9177380952380952	0.944641661065973	0.8799683770554914	0.8166025202867309	79
0.9566666666666667	0.63	0.5933333333333333	0.7472270039408498	0.9205322890084346	0.95	0.9066666666666666	0.8933333333333333	0.7691931382657279	0.950208128807186	0.9533333333333334	0.9533333333333334	0.9533333333333334	0.8081475568961141	0.9810545252464495	0.8866666666666667	0.8866666666666667	0.8833333333333334	0.8273275016157194	0.9798882886695923	0.5764873864873865	0.19808584808584812	0.5494308649726606	0.17538630064887437	0.38657412352942816	0.08374304427274373	0.3886988483214898	0.06519405646764137	0.9533567333567333	0.8378665262536986	0.8636961512755909	0.8229555664461324	80
0.9233333333333332	0.6733333333333332	0.6499999999999999	0.7382782674171292	0.8955673500786157	0.9400000000000001	0.9100000000000001	0.8899999999999999	0.7601151576461158	0.9427182148206018	0.9166666666666666	0.9166666666666666	0.9099999999999999	0.8114284790111583	0.9779251617501681	0.9033333333333333	0.9	0.8966666666666667	0.8193189604720879	0.9771935365591494	0.6029613142481172	0.21952973284684738	0.6133776151970222	0.2059780515979977	0.42316435026961347	0.08186027840163176	0.4028334410687352	0.06998571508375431	0.9061045085832863	0.8826819407008086	0.8684208898870553	0.8815987933634991	81
0.9733333333333333	0.7066666666666667	0.6866666666666668	0.7290827369506909	0.9146403621709597	0.95	0.9099999999999999	0.89	0.7800796747181011	0.962175796601651	0.9266666666666667	0.9233333333333335	0.9233333333333335	0.8030405691200222	0.9731215826402408	0.86	0.8566666666666667	0.8533333333333333	0.8247685469997215	0.9793034142400938	0.556650559040137	0.17411001595691725	0.5212950469051096	0.16160701353154183	0.45940689630914555	0.12263552269308584	0.3683556731836421	0.07235929688759876	0.9257652469851292	0.895281113016962	0.8953018727946773	0.8207454679985201	82
0.9533333333333334	0.7033333333333334	0.69	0.748681565756485	0.8971534674393663	0.9533333333333334	0.9200000000000002	0.9100000000000001	0.7765025081858663	0.9457886463277184	0.9633333333333333	0.95	0.9266666666666667	0.7889140204120393	0.9598669582853002	0.9133333333333334	0.9133333333333334	0.9099999999999999	0.82132420687381	0.9803434886095166	0.544837507158275	0.16266871503457997	0.6034221000113673	0.2258426393772111	0.5013772614583973	0.1424690375517748	0.38469982847341333	0.0872498570611778	0.9487220827276331	0.9227411070754723	0.8963194451184201	0.852761578044597	83
0.93	0.6533333333333334	0.6266666666666667	0.7641389047749666	0.926837962962963	0.97	0.9466666666666667	0.93	0.7775660234163233	0.9618290442464363	0.9466666666666667	0.9433333333333334	0.9333333333333333	0.7960495780043321	0.97336838534055	0.8866666666666667	0.8866666666666667	0.8833333333333334	0.8214905294417258	0.9795780948155304	0.5563095238095237	0.14437830687830686	0.5305346700083542	0.15340434419381785	0.47403716810496466	0.11510629572627788	0.4388577504366977	0.09170938710412395	0.927063492063492	0.9035376903797955	0.8222100231020837	0.8357587149692414	84
0.9333333333333333	0.6666666666666667	0.6266666666666667	0.7607389618078122	0.9313080014711718	0.9566666666666667	0.8833333333333332	0.8466666666666667	0.7648948538638514	0.9365047908291986	0.9166666666666666	0.9099999999999999	0.8966666666666667	0.808297165019457	0.9797463040081027	0.89	0.89	0.89	0.8280616978727167	0.9741930720953942	0.48507892696812266	0.1333164695585088	0.5513805932629462	0.19476923076923075	0.43838475623431916	0.08192990388990934	0.4613649652733211	0.11062698906364674	0.9036242694061405	0.9253212669683257	0.8771739436147404	0.8534217379904712	85
0.9566666666666667	0.6666666666666667	0.6466666666666667	0.7665392473469173	0.9300625930862096	0.95	0.9233333333333332	0.9099999999999999	0.7677066290566283	0.9506025160721927	0.9566666666666667	0.9566666666666667	0.95	0.793181363273499	0.9658220541842457	0.8966666666666667	0.8966666666666667	0.89	0.8289925457142525	0.9792939212987222	0.5049362855330681	0.1603956447365892	0.5545917984051859	0.17003212523834565	0.504426477909821	0.1577932188958879	0.3799312887548182	0.0690101111669739	0.9413002364066194	0.9158547710271849	0.866825767907007	0.7738226914697502	86
0.96	0.7499999999999999	0.7066666666666668	0.7533282729367669	0.9315575501011859	0.9400000000000001	0.9	0.8766666666666667	0.7756715602879584	0.9630498275249654	0.9433333333333334	0.9366666666666668	0.9333333333333333	0.805444667905366	0.973789513832841	0.8633333333333333	0.8633333333333333	0.86	0.8270277771167661	0.9777887561872095	0.5496762134805613	0.17149125833908446	0.5462652913124612	0.13834708559551326	0.4083249922088397	0.09692203340116226	0.4175320270558366	0.0788437312246836	0.8828243616287095	0.9427987805346296	0.8451542649727768	0.7755567184138613	87
0.9733333333333334	0.7533333333333333	0.7333333333333334	0.7512340711523284	0.9282759780260388	0.9533333333333334	0.9199999999999999	0.8933333333333333	0.7725845471335595	0.9559858532056946	0.9233333333333332	0.9199999999999999	0.9133333333333333	0.797604371136092	0.9689834286592529	0.9033333333333333	0.9033333333333333	0.9	0.8311154098426214	0.9814090591449082	0.4863029080420385	0.15824771042162347	0.4848805955948813	0.1512021312021312	0.43780053280053277	0.09253246753246754	0.38419710734176143	0.05213900006352836	0.9122744405353101	0.8664849436278008	0.8194505494505494	0.7655930372911506	88
0.95	0.6833333333333333	0.6533333333333333	0.7622824460353582	0.9261148387494812	0.96	0.9400000000000001	0.9233333333333335	0.7811048403473073	0.953762625229837	0.95	0.9433333333333334	0.9266666666666667	0.7715976053652774	0.9726161686843937	0.9199999999999999	0.9133333333333333	0.9066666666666666	0.8271249549447376	0.9746849705590964	0.5307642299837212	0.1590008997001195	0.6158741980738008	0.19510844721867562	0.5340308542032679	0.12207487914384466	0.4154407321073988	0.09999222999223	0.8912742317573654	0.9345573052127174	0.8517661648696132	0.7903677803677803	89
0.9833333333333332	0.7300000000000001	0.7100000000000001	0.754883301075105	0.9318402000644719	0.9433333333333334	0.9066666666666666	0.8933333333333333	0.7743358549683494	0.9551335049791858	0.9099999999999999	0.9099999999999999	0.9066666666666666	0.812394962266012	0.9772699318722079	0.9066666666666666	0.9066666666666666	0.89	0.8155690030926364	0.9778570570756935	0.44178977404613107	0.12127696831796468	0.5318978287163013	0.1509758361468058	0.4031674906361623	0.06103372910390455	0.44926836499163547	0.10808479896530213	0.9093490523775941	0.9094965151210117	0.8442043962720653	0.8128083935631105	90
0.9633333333333333	0.6699999999999999	0.65	0.6872537521502599	0.8091027741551887	0.9533333333333334	0.9033333333333333	0.8699999999999999	0.7818856828238833	0.9581728163149391	0.96	0.9566666666666667	0.9400000000000001	0.7940875551379147	0.9759741480342807	0.9033333333333333	0.9033333333333333	0.8966666666666667	0.8118765016748511	0.9748347801759681	0.6712349164523077	0.29257502561850385	0.5548212274427591	0.1644823721242515	0.4390759241309345	0.10706244438923593	0.4507976059453057	0.10361007515486935	0.9427442123094296	0.9232934599416286	0.8939329341158067	0.8399108204144522	91
0.96	0.6533333333333333	0.6333333333333334	0.7532727468607587	0.9276609987113973	0.95	0.8933333333333333	0.8633333333333335	0.768756247219062	0.9526979787224658	0.9533333333333334	0.95	0.9400000000000001	0.7972195370625741	0.9730215051784696	0.8899999999999999	0.8899999999999999	0.8800000000000001	0.8293744935576376	0.9767152542371915	0.5718043764334749	0.14290182651243505	0.6104334199142831	0.2148947484748624	0.4852925917232348	0.12664932210216334	0.4172990608478955	0.08795504994450609	0.9413618110409956	0.8906487588679001	0.8763562551494137	0.8550010330032528	92
0.9299999999999999	0.6933333333333332	0.6733333333333332	0.7494029587148825	0.9205807939151243	0.9333333333333333	0.9133333333333333	0.8866666666666667	0.7926950654332698	0.9608546747548452	0.9366666666666668	0.9266666666666665	0.9233333333333332	0.7984448829066458	0.9767496315670774	0.9	0.9	0.9	0.8316245609545627	0.9792645830305512	0.5720363796959542	0.20264159008839858	0.45249790507652143	0.10129927175749276	0.5327830822398161	0.14967602880745365	0.32205750224618146	0.056571328741140056	0.9038803749442048	0.882180241641158	0.8731034905237898	0.8063691724069082	93
0.96	0.6599999999999999	0.6166666666666667	0.7247391352970738	0.8836836535569548	0.9533333333333334	0.9433333333333334	0.9133333333333333	0.7607567120326175	0.9474203592774189	0.95	0.95	0.9466666666666667	0.8061704539336689	0.9776014001692472	0.8933333333333333	0.8933333333333333	0.8866666666666667	0.8239382984383757	0.9800368156107341	0.6133066754034495	0.22296062360578492	0.5661344255435615	0.19723774129434504	0.4295075288815483	0.08402278080521028	0.42794052180259073	0.0951470230493219	0.87803110867627	0.8787236960325341	0.8693333049388295	0.8309819376026273	94
0.9633333333333333	0.6433333333333333	0.6100000000000001	0.7499595580682021	0.9077049162075564	0.9399999999999998	0.9066666666666666	0.8700000000000001	0.7775877974552079	0.9491853063206277	0.8966666666666667	0.89	0.8700000000000001	0.8019805033135416	0.9709437384119207	0.9	0.9	0.8933333333333333	0.8132418815234024	0.9762658500677814	0.6573678763450597	0.2089480999315775	0.5459191992660097	0.181170106057797	0.4846742543171114	0.12922989708703997	0.383663568422024	0.08815257773491314	0.9515149733560435	0.9171526262496613	0.8720107273678701	0.8729078106892232	95
0.9566666666666667	0.73	0.7066666666666668	0.7653284607595304	0.9376592230415877	0.9766666666666666	0.9166666666666666	0.8866666666666667	0.7637963421128303	0.9462373859821159	0.95	0.9433333333333334	0.9400000000000001	0.8075923253949469	0.9753876211212654	0.9	0.9	0.8933333333333333	0.821095867338761	0.9795785883627095	0.6221895094344653	0.2028869418132849	0.54725488302357	0.20519528487565789	0.5088726649434453	0.13910397728909527	0.422229087743818	0.09452906199811198	0.9029665553634437	0.9322249379444776	0.9213432484031395	0.7931604693074406	96
0.9466666666666667	0.72	0.7033333333333334	0.7545478061275981	0.9140481181158094	0.9466666666666667	0.8633333333333333	0.82	0.7643988781853599	0.915508948009041	0.9366666666666668	0.9199999999999999	0.9066666666666666	0.8194528786828064	0.9738389273709895	0.8699999999999999	0.8699999999999999	0.8666666666666666	0.8212676820643907	0.9724261522863721	0.6274307501422496	0.20015741775980297	0.607858122964506	0.23355481988460713	0.44862155388471175	0.10138192703982178	0.4724775243430705	0.12614941734269464	0.9167604823756218	0.9511538461538462	0.8995022277917014	0.8574267525191894	97
0.9433333333333334	0.6933333333333334	0.6866666666666668	0.7520761818567785	0.9302337586316589	0.95	0.8733333333333333	0.8366666666666666	0.7750913429835751	0.9476731971410389	0.9400000000000001	0.93	0.9233333333333335	0.8019398040692935	0.9755987328501631	0.8933333333333333	0.8933333333333333	0.8933333333333333	0.8325065870293639	0.9805073505475157	0.5164743060765191	0.16005682670667667	0.5830230651183033	0.18579555189078997	0.40779531499071	0.09748935028222949	0.456320192735287	0.07358695811526	0.8332764441110279	0.9058115852401567	0.8918431278536811	0.7867994409503843	98
0.9533333333333334	0.6733333333333332	0.6566666666666666	0.7586013554161559	0.9016983800285235	0.9399999999999998	0.9199999999999999	0.8966666666666667	0.7805613602350523	0.9480059398371413	0.9366666666666665	0.9333333333333332	0.9199999999999999	0.790886420534641	0.9720626229812588	0.9	0.8933333333333333	0.89	0.8254059317689514	0.9795252588038936	0.5247103020267055	0.20952578910042458	0.6121112472433228	0.1956195376950094	0.4851868753881138	0.11986097150183839	0.40598280612884274	0.07783928788076226	0.9372284226813246	0.896989218328841	0.8479344752254969	0.804553569957507	99
0.9400000000000001	0.6166666666666666	0.5966666666666667	0.735893290746823	0.8938747375991888	0.9433333333333334	0.9033333333333333	0.8733333333333334	0.7764899105759255	0.9526692686669176	0.9199999999999999	0.9099999999999999	0.9	0.7987970510042942	0.9755267938065615	0.9099999999999999	0.9099999999999999	0.9066666666666666	0.8266065193668386	0.9775877148978399	0.6174910934872984	0.20402158106142926	0.5509227917191937	0.18916702071594568	0.5176245766811804	0.10653428332673616	0.4451556395522368	0.09466919790050392	0.8962073663212184	0.9403610373992122	0.8520517218630426	0.756223287076063	100
0.9	0.6300000000000001	0.6033333333333333	0.749253439855585	0.9198035020585602	0.9633333333333333	0.9233333333333335	0.8766666666666666	0.7652738882790208	0.9385038400936232	0.9033333333333333	0.9	0.89	0.8127212729044132	0.9786196133992944	0.8866666666666667	0.8866666666666667	0.8833333333333332	0.8313861822870541	0.9778969040274754	0.5744923712450656	0.19888997748328435	0.6439295337540951	0.22264789141982125	0.3642970246128141	0.07466550992866781	0.4293882218410521	0.10357638767342273	0.9134877705013837	0.9236052836052835	0.8701343743975324	0.8460489375853257	101
0.9666666666666666	0.6666666666666666	0.6466666666666667	0.7657655387166272	0.9382900967060698	0.9299999999999999	0.9	0.8733333333333333	0.7727112122716736	0.9510185157684473	0.95	0.95	0.9466666666666667	0.8121880362238922	0.9805434245224316	0.9133333333333333	0.9099999999999999	0.9033333333333333	0.8172448036236833	0.9784011636941067	0.5189897604371289	0.1435858132568659	0.5696462288619152	0.19740979354704843	0.39017655889404235	0.06406050828918343	0.48116906387346636	0.10878064981838567	0.9374664984533405	0.9107812013694367	0.8557732191851974	0.8975606852965343	102
0.93	0.6566666666666667	0.6	0.7264294561921787	0.8667227807641332	0.9666666666666666	0.9133333333333333	0.8633333333333333	0.737870547962352	0.918841796837261	0.9533333333333334	0.95	0.9166666666666667	0.7898806561257832	0.9630160912531807	0.9099999999999999	0.9099999999999999	0.9066666666666666	0.8250552793530337	0.9782277417237919	0.6802750195789244	0.30020375147709616	0.614720797845284	0.22048970144877314	0.527879969283478	0.16892078681552364	0.3961617261228166	0.10674555609634132	0.9278276336001294	0.9141537425889666	0.8731206804891014	0.84554477635116	103
0.9666666666666668	0.6266666666666667	0.6000000000000001	0.7563717955158997	0.9038147989504008	0.9666666666666666	0.9299999999999999	0.9	0.7910773208980156	0.9684019028662691	0.9333333333333333	0.93	0.9233333333333332	0.7936009445389027	0.972348089423661	0.9	0.9	0.8966666666666667	0.8356635058823019	0.9802992658270112	0.5795529122410843	0.20081712990315143	0.44525663711010444	0.10415882219356423	0.48285393629707574	0.0954287094329784	0.42812716019612573	0.08421573828470381	0.956419413919414	0.9150899838569316	0.9088180899268801	0.8134829997588617	104
0.9400000000000001	0.71	0.6766666666666666	0.7715294630804287	0.933622528069081	0.95	0.9166666666666666	0.9	0.7779168475725506	0.9645171044255711	0.9099999999999999	0.8966666666666667	0.8833333333333334	0.7864842955219961	0.964620985653465	0.9033333333333333	0.9033333333333333	0.9	0.8239100104629312	0.9789113715584076	0.5820795036157415	0.17766490403088578	0.47555561560384935	0.12720573020852016	0.5407263207236416	0.16829044782085464	0.40155766236534196	0.09080623668508474	0.9451758061466586	0.9270467273304555	0.9176068245225121	0.8410559134491609	105
0.9433333333333334	0.6599999999999999	0.6433333333333333	0.7474374092885268	0.8914596751218961	0.9466666666666667	0.9133333333333333	0.8933333333333333	0.7746700782058837	0.9644323563646765	0.93	0.9266666666666667	0.9099999999999999	0.7992535681107409	0.9721216942779979	0.8733333333333334	0.8733333333333334	0.8700000000000001	0.8261617191400111	0.9802814981814197	0.4692628627411236	0.1415094743832814	0.5211018062397372	0.13795983327017808	0.46799812413064606	0.11487869454062827	0.3931202885165149	0.06659260236618728	0.9500202695854869	0.8490250094732854	0.8414828474057682	0.8281182214012404	106
0.9399999999999998	0.6399999999999999	0.61	0.766071379424832	0.9244940262135932	0.9466666666666667	0.9	0.8899999999999999	0.7472320767041699	0.9313236462632455	0.96	0.9400000000000001	0.9099999999999999	0.7724830135493027	0.9516034016181469	0.9166666666666666	0.9166666666666666	0.9166666666666666	0.8264695414860155	0.9804309570760159	0.5551963865938457	0.16730434316641213	0.5928886310317046	0.20979636601532392	0.5454107639866154	0.19232323232323234	0.4402569455420817	0.08509435623184983	0.9326718955575579	0.9666833373025323	0.9016980955061451	0.8328113227968327	107
0.9766666666666666	0.65	0.6300000000000001	0.7360792040517812	0.8825030689356094	0.9666666666666666	0.95	0.9333333333333333	0.7715129009693014	0.9529904687253961	0.9233333333333332	0.9233333333333332	0.9099999999999999	0.7977544310351921	0.9747604288303048	0.9399999999999998	0.9399999999999998	0.9333333333333332	0.8213411336783626	0.980987939151302	0.5930064273771525	0.19892222005081103	0.5949101410148094	0.19966937116803307	0.5157720426998241	0.1420797609580954	0.3693738133211818	0.06319093187514241	0.8932095628949256	0.9032187342178422	0.8524185161088219	0.8210298473456369	108
0.9466666666666667	0.7066666666666667	0.6633333333333333	0.7497877478007582	0.8994023141037845	0.9433333333333334	0.8966666666666667	0.8566666666666667	0.7640112976726627	0.9343421494092603	0.9466666666666667	0.9366666666666668	0.9266666666666665	0.7688899038235453	0.9437123552710664	0.89	0.89	0.8866666666666667	0.8262774308850418	0.9781944455847504	0.5435903845784045	0.18774086176159133	0.6110476620639222	0.26332756914870736	0.5601536372124607	0.18072447160682453	0.43907610855790125	0.0904135189429307	0.943013544090405	0.9518259130210349	0.8819582378405908	0.8919149073770922	109
0.9766666666666666	0.6566666666666667	0.6366666666666666	0.7487168007653884	0.9138419272230228	0.9433333333333334	0.89	0.8700000000000001	0.7833449430591566	0.9519216385954803	0.9333333333333333	0.9333333333333333	0.9200000000000002	0.8032145101757735	0.9769197373616059	0.8833333333333334	0.8833333333333334	0.8800000000000001	0.8275543734231029	0.9803376741564905	0.5882675707065952	0.18662020905923343	0.5788697903403787	0.19051672184025123	0.4683291256833787	0.09027602054136487	0.40909450837600847	0.08903926111987329	0.9146058950936998	0.8568436465495288	0.8542753804862215	0.868934945577039	110
0.9333333333333333	0.6866666666666668	0.6633333333333333	0.7648461978858949	0.9315253618344587	0.9566666666666667	0.9333333333333333	0.9166666666666666	0.7547689728191361	0.9344448315256303	0.9400000000000001	0.9333333333333333	0.9166666666666666	0.7967371076486838	0.9471972233269733	0.8966666666666667	0.8966666666666667	0.8933333333333333	0.8285938198888262	0.9808469761471841	0.585560079795086	0.15014302846616187	0.6255242483312659	0.20637367830350284	0.49170434503767835	0.14375420875420875	0.37442850590528604	0.07295338564275614	0.9348007398558194	0.9451710083289029	0.8574795574795576	0.7841530787753698	111
0.93	0.6233333333333333	0.5766666666666667	0.766894465560239	0.9241935010407045	0.9633333333333333	0.9066666666666666	0.8933333333333333	0.7825573805849002	0.9588475597250946	0.9333333333333333	0.93	0.9133333333333334	0.791469008745165	0.9734953557742438	0.9066666666666666	0.9066666666666666	0.9066666666666666	0.8291610425841707	0.9792444176169861	0.5455168326220957	0.21628885464411782	0.5693450688510605	0.17197821534823246	0.5425888439046334	0.16345189897821474	0.41302256751757305	0.07542128845359172	0.9230213766397977	0.9242834804390198	0.9191825718141506	0.8185514037900277	112
0.95	0.6666666666666667	0.64	0.766096149690329	0.9277269012751519	0.9566666666666667	0.9366666666666665	0.9066666666666666	0.7681144784883013	0.9547757051464332	0.9100000000000001	0.9066666666666666	0.8799999999999999	0.7870662353121386	0.9734082535438914	0.9333333333333333	0.9333333333333333	0.93	0.8245594284304391	0.9794190710905077	0.5239756309222254	0.1767238952997467	0.4821947024423805	0.12485036119711042	0.49113645634178377	0.12842307649188892	0.40905588888045025	0.08634464950254424	0.871446664790318	0.9014901960784314	0.8937699111838956	0.7592178679020783	113
0.9633333333333333	0.6766666666666665	0.6566666666666666	0.7410939200402189	0.9085725945238176	0.9266666666666665	0.8733333333333334	0.8300000000000001	0.7701722337326888	0.926343781729738	0.9566666666666667	0.95	0.9433333333333334	0.8102717026498063	0.9712735773327559	0.9033333333333333	0.9033333333333333	0.9	0.8227714660232198	0.9797880823148318	0.6228643875025008	0.21488663590859308	0.5795559018076748	0.18673030541824867	0.48017281569005704	0.12456956836267181	0.44248602274918075	0.10983571566278334	0.9012949822383274	0.8714316928146717	0.8957535567880395	0.8543632432730177	114
0.9533333333333334	0.6633333333333333	0.6366666666666666	0.7710287030217227	0.9188547267591554	0.9566666666666667	0.9366666666666665	0.9099999999999999	0.7820861374745889	0.9600695234874597	0.9333333333333333	0.9266666666666667	0.9133333333333334	0.7956149644810072	0.9630796681973374	0.9233333333333335	0.9200000000000002	0.9099999999999999	0.8189327056911161	0.9784507340939589	0.5749620356309493	0.2017034420023021	0.5669168518291325	0.16973445657656186	0.5317900192612837	0.14497465072177715	0.3665651725400153	0.07473461781637883	0.9479258221880741	0.9182926430294851	0.9042452821763167	0.8760507137865627	115
0.9566666666666668	0.7366666666666667	0.73	0.7767436172896341	0.9355664961764049	0.93	0.8766666666666666	0.8566666666666667	0.7733234405812272	0.9453642430614686	0.9333333333333332	0.9266666666666665	0.9033333333333333	0.7973025344329099	0.9684159096810404	0.9199999999999999	0.9199999999999999	0.9133333333333333	0.8188875672222086	0.9799992402100077	0.5120025653358986	0.16336860670194003	0.5139899228693554	0.17075017734008138	0.5067746567677054	0.1427622099846529	0.4044745659773795	0.07561226212335116	0.8928379028379029	0.9393060011883542	0.8626201954285369	0.8187868679924291	116
0.96	0.6133333333333334	0.58	0.7501751654988645	0.9062171872959291	0.9400000000000001	0.8733333333333333	0.8266666666666665	0.7637750240962438	0.937977021658992	0.95	0.9299999999999999	0.9166666666666666	0.7909202531800485	0.9566806444241196	0.9199999999999999	0.9199999999999999	0.9166666666666666	0.8168956126779072	0.9772736778052382	0.6406698102438467	0.20068086447396793	0.6136809292334898	0.21499070261873493	0.5519452202388315	0.17435364664758907	0.41720253381270334	0.1136356586805241	0.9314490895626799	0.8725749632218633	0.8940183219627112	0.8701688872775613	117
0.9700000000000001	0.74	0.7133333333333333	0.7535885964263687	0.9076312935910655	0.9533333333333334	0.9	0.8766666666666666	0.7779029238287576	0.9568080108257158	0.9333333333333333	0.9333333333333333	0.9233333333333335	0.8074056256585076	0.9648657543870648	0.9266666666666667	0.9200000000000002	0.9166666666666667	0.8232388453003496	0.978193238208154	0.5499355172226152	0.23483149226388056	0.5546519579815917	0.1674341640601352	0.40887153076808247	0.13033874171805204	0.41915365336417965	0.10167084377610694	0.9155963976710018	0.9103945111492282	0.8439656894829308	0.8267158280316174	118
0.95	0.65	0.6300000000000001	0.7410229251650879	0.8710405470322314	0.9433333333333334	0.9	0.8633333333333333	0.7715027673454281	0.9555849500389775	0.9633333333333333	0.9566666666666667	0.9566666666666667	0.8009499142854544	0.9728658926734669	0.86	0.86	0.8466666666666667	0.8145502632043449	0.9757067717658676	0.5644536980598361	0.23498062116987944	0.5617646550979883	0.17092981092981094	0.4687838239666964	0.12904098973679703	0.473090774771447	0.11232852115205057	0.8933530228670893	0.9253302253302254	0.836582056064661	0.790679348662542	119
0.9466666666666667	0.6300000000000001	0.6066666666666667	0.7642608051345323	0.9193632483131836	0.95	0.9400000000000001	0.9266666666666665	0.8011241111320025	0.9666432627801683	0.9199999999999999	0.9199999999999999	0.9099999999999999	0.8101233821083275	0.9759275489952184	0.9133333333333333	0.9133333333333333	0.9133333333333333	0.8250651866611077	0.9787676347771569	0.5325295793531089	0.1994295290765879	0.480945001537863	0.12143679179371858	0.3960760766321839	0.05766841896931272	0.4183485045120265	0.0956377945371656	0.9619145299145299	0.8923917945333553	0.8533468980539487	0.8386088195522158	120
0.9733333333333333	0.6433333333333333	0.5966666666666667	0.7543947316167721	0.9131980970246703	0.9400000000000001	0.9133333333333334	0.9	0.7925179378622578	0.9627037741238442	0.9400000000000001	0.9366666666666665	0.9233333333333332	0.801760076293856	0.9728344363963201	0.9000000000000001	0.9000000000000001	0.8933333333333333	0.8137394059155169	0.9760522872227458	0.5765994330826716	0.2091667252325064	0.49370432269803344	0.16268893114805066	0.4880036902338419	0.11522678926782406	0.4296657137411854	0.10194930436439871	0.9437908496732026	0.8419530783681726	0.9114458244699101	0.8010494885966584	121
0.9566666666666667	0.5866666666666667	0.5466666666666666	0.7504327994480631	0.9010510252936414	0.9399999999999998	0.9133333333333333	0.9033333333333333	0.7791880779089245	0.9625418567638668	0.9566666666666667	0.95	0.9299999999999999	0.7919516377214483	0.966774326846879	0.9199999999999999	0.9199999999999999	0.9099999999999999	0.8354669936866319	0.9791510480366753	0.6144685093601503	0.19128704113224235	0.5586873579283035	0.16638633862663355	0.5525757023213809	0.18432389469569882	0.383632990582676	0.08499655131730603	0.8734664200608473	0.8816405214583483	0.9028568280893531	0.8108911214571591	122
0.9366666666666668	0.5833333333333334	0.5533333333333333	0.7746680444881306	0.9292746006352399	0.96	0.85	0.8066666666666666	0.7671215125701956	0.9286371876850131	0.9166666666666666	0.9099999999999999	0.8733333333333334	0.7913549621102227	0.9628203829042246	0.8800000000000001	0.8800000000000001	0.8633333333333333	0.8131384586350556	0.9758041861465365	0.4903119103119103	0.11174159174159175	0.5932898360289742	0.20514134731906947	0.5368148677910881	0.17960049267934125	0.44707055471761353	0.12199016814703087	0.9038428238428239	0.8764846080276081	0.8961484593837534	0.841663482487012	123
0.96	0.6866666666666668	0.6566666666666666	0.731555896451515	0.9049227853531396	0.96	0.8400000000000001	0.79	0.7681560675847482	0.947003429155133	0.95	0.9400000000000001	0.9066666666666666	0.7926970562109792	0.9710795822409605	0.9233333333333332	0.9233333333333332	0.9199999999999999	0.8291980392861348	0.9818157768157768	0.5869253975734081	0.18595051473701923	0.5608580507896888	0.17242539188396447	0.49009291859341514	0.13456330935973437	0.3858625941959276	0.04963684463684463	0.8856808757570074	0.8846360451446588	0.8851161733187553	0.8071164021164023	124
0.95	0.6733333333333333	0.6433333333333333	0.7470487167157178	0.9061040737642923	0.9533333333333334	0.8866666666666665	0.8333333333333334	0.7610691398208445	0.9400989302283131	0.9233333333333335	0.9133333333333334	0.8800000000000001	0.8019285252852274	0.9705530544391822	0.9199999999999999	0.9166666666666666	0.9133333333333333	0.820131239414158	0.9783195435152731	0.621979344532536	0.19276439872184553	0.5721663150880042	0.17558548601937085	0.4707207824854883	0.12722747840394902	0.46014469262040525	0.09577323320784407	0.9586750837814668	0.9093715384753764	0.8947758124228713	0.8222777844908731	125
0.9333333333333333	0.6833333333333333	0.6466666666666666	0.7518583165264858	0.9214272383945804	0.9533333333333334	0.9366666666666668	0.9199999999999999	0.795345001695426	0.9671130142761004	0.9633333333333333	0.9399999999999998	0.9299999999999999	0.7933746274151028	0.9664394107543182	0.8833333333333334	0.8833333333333334	0.8800000000000001	0.8206102674478901	0.9780271391422446	0.5460553168635875	0.1935606874328679	0.49025109393530447	0.1253936122357175	0.4986752801544091	0.1341557917782963	0.40866077408665014	0.08827116369703972	0.889154135338346	0.849112992270887	0.9175040186673581	0.7992789932439528	126
0.97	0.5833333333333333	0.5533333333333333	0.7320397671426109	0.875215968000491	0.9333333333333332	0.8866666666666667	0.8600000000000001	0.7677219295714072	0.9525043332454773	0.9066666666666666	0.9	0.8833333333333334	0.797741733251861	0.9726510719673866	0.9	0.9	0.89	0.821605250803535	0.9795621885469228	0.6887246007676116	0.23020395070995953	0.6019376563763945	0.19971877683857558	0.5085361943519546	0.1403284790188231	0.3833022323588361	0.08170053217223028	0.8829739759151524	0.9369367714352517	0.8977741902936132	0.8047221646278251	127
0.9466666666666667	0.7700000000000001	0.76	0.7504147694721985	0.9216104133605638	0.9199999999999999	0.8766666666666666	0.85	0.75592517816973	0.927960672841824	0.9400000000000001	0.9366666666666665	0.9166666666666666	0.7922420469971875	0.9692582263334278	0.8866666666666667	0.8833333333333334	0.8699999999999999	0.8228246887635698	0.9800401731015587	0.4469981250569776	0.12003927424819819	0.5808368104297799	0.2252300921403604	0.4977318860966659	0.13864720883588805	0.37483446813640253	0.07398264800060904	0.9404295134264572	0.873281473383231	0.860426865238186	0.8196829951819741	128
0.9400000000000001	0.6533333333333334	0.64	0.7735935318005085	0.9249386703365851	0.9466666666666667	0.9166666666666666	0.8966666666666667	0.7775501500785504	0.9550200970245986	0.9233333333333335	0.9100000000000001	0.8933333333333333	0.7928546431794131	0.9677177552220135	0.9	0.9	0.9	0.8162458177075724	0.9801943760637044	0.5928791432006206	0.16693303960061828	0.55916189761391	0.1353660443443725	0.5006057762136193	0.12069850846321435	0.4532555481275227	0.11169703670005479	0.9290830327902831	0.9309165963035932	0.8568141444612033	0.7558884874604251	129
0.9666666666666668	0.78	0.7733333333333334	0.7507627098994055	0.9239991134709449	0.9733333333333333	0.9	0.8633333333333333	0.7648718272129835	0.9382273047110461	0.95	0.95	0.9466666666666667	0.8172953042209782	0.9648184854222391	0.9199999999999999	0.9199999999999999	0.9199999999999999	0.8290988669280441	0.981391521989661	0.5667809029692183	0.1968559763171221	0.6004563720197144	0.2425026096993752	0.4384181325832868	0.11978945535206878	0.38630315067256477	0.058302187716289	0.8920774744257443	0.9153958709753859	0.8042666619526873	0.7962095633595137	130
0.9333333333333333	0.7866666666666666	0.7866666666666666	0.7761088723200075	0.9450384463230166	0.9333333333333333	0.8533333333333333	0.8200000000000001	0.7879982715506793	0.9611640366902471	0.9066666666666667	0.9066666666666667	0.8999999999999999	0.8040643404957397	0.9784346934952877	0.94	0.94	0.94	0.8279995496127069	0.9858148893360161	0.6221832016388644	0.2140278997171008	0.5691649011299436	0.181982697740113	0.47095405326309625	0.14277875329236173	0.3922535211267606	0.03765928906773977	0.9925373134328358	0.8859904661016949	0.9259218612818262	0.7732394366197184	131
0.9666666666666668	0.7066666666666667	0.68	0.7553535241992559	0.9311417410305187	0.9366666666666668	0.9066666666666666	0.8899999999999999	0.7672723594819091	0.9561181028181606	0.9466666666666665	0.9433333333333331	0.9366666666666665	0.8022601771588697	0.9754610753913612	0.9366666666666668	0.9366666666666668	0.9366666666666668	0.8274244743830035	0.9802127204408506	0.5232210962188079	0.14971668301187752	0.529905216596651	0.16101108783048929	0.44841724639437264	0.1024925780013892	0.42896611509508453	0.09699391610922253	0.906538084341288	0.9330348688119585	0.8741742751943381	0.754808049285239	132
0.9266666666666665	0.6699999999999999	0.6533333333333333	0.7554548749759672	0.9115597260082338	0.9433333333333331	0.9033333333333333	0.86	0.7830515751857471	0.9618902209494822	0.9433333333333334	0.9400000000000001	0.9366666666666668	0.8174514118079512	0.9741601330096618	0.9266666666666665	0.9266666666666665	0.9233333333333332	0.8277370433684854	0.9769297102051796	0.5916396066396066	0.1943179718179718	0.5458522472580927	0.15890023374828618	0.42989339675497173	0.08871870977106994	0.3830063157181801	0.07793364827263131	0.9321921096921096	0.8716050780899363	0.868701713974833	0.8157420545556139	133
0.9666666666666666	0.6466666666666667	0.6233333333333333	0.7340291219174142	0.9033918874951933	0.95	0.8833333333333334	0.86	0.763753763358265	0.9448079990994127	0.9366666666666668	0.93	0.9199999999999999	0.795771392902825	0.9726251977643015	0.9200000000000002	0.9200000000000002	0.9166666666666666	0.8254073458664584	0.9771949406617335	0.5321034865762512	0.14032061538419835	0.6024073599043694	0.16424722876212067	0.4874839455541209	0.12919002050581	0.450616013383309	0.09576522145208011	0.8891626361875021	0.9267101305355266	0.8947649426596795	0.7997612670899663	134
0.95	0.55	0.4933333333333333	0.7298696068535802	0.8855936693450207	0.9433333333333334	0.9066666666666666	0.8833333333333332	0.7772042053769168	0.962042731124043	0.9433333333333334	0.9400000000000001	0.93	0.809005314281284	0.9733353678514872	0.9033333333333333	0.9033333333333333	0.9	0.8288503447047082	0.980507718610484	0.6847907907907909	0.2518838838838839	0.5012167975779835	0.15376248639051876	0.3859788839915882	0.08726465589260507	0.4248502592213284	0.09929049054835218	0.9436336336336337	0.8647897789541995	0.9036453201970444	0.8152399382588061	135
0.9766666666666666	0.6733333333333332	0.6433333333333333	0.754376781952474	0.9106167617976302	0.9433333333333334	0.9199999999999999	0.89	0.7846713718630053	0.9644096201785777	0.9366666666666665	0.9333333333333332	0.9099999999999999	0.7765563651398566	0.9499566532209949	0.9166666666666666	0.9166666666666666	0.9133333333333333	0.8142311631361266	0.9780010802656672	0.5861407505024526	0.16463047885920226	0.5348491446893224	0.1315195109490337	0.5104624297937771	0.14647429329653758	0.41493527757895576	0.07726785772762786	0.9667873792873791	0.9400625231224564	0.8911132148222516	0.734314695521592	136
0.9700000000000001	0.5633333333333332	0.5333333333333334	0.7409776159233392	0.8563225295627893	0.9633333333333333	0.9200000000000002	0.9	0.7645673213222285	0.9536647794856877	0.9633333333333333	0.9566666666666667	0.9333333333333333	0.7989262913907709	0.9709784997640126	0.9266666666666667	0.9266666666666667	0.9266666666666667	0.8331934567245174	0.9814668808065937	0.6873448773448774	0.31593073593073595	0.5592485292485293	0.19202872291107584	0.5136578047632867	0.1363874882815182	0.3860381139328508	0.0811978080399133	0.879069264069264	0.919158390628979	0.8722922399611844	0.7809765672923568	137
0.9433333333333334	0.6666666666666667	0.6266666666666667	0.7404307623400412	0.9106491856722405	0.9533333333333334	0.86	0.8166666666666667	0.7633137571159233	0.9444226002136393	0.9466666666666667	0.9433333333333334	0.9366666666666668	0.7993177453003893	0.9768742950760453	0.9199999999999999	0.9199999999999999	0.9133333333333333	0.8219344934358604	0.9765513814148321	0.7066441589811155	0.26645915678524373	0.5842530062530062	0.20457431457431458	0.47925561029009306	0.11785562245332362	0.4222515133966012	0.08187677319427482	0.9062961133069829	0.9010995670995671	0.8653667214012042	0.8596492349550255	138
0.9666666666666666	0.6066666666666667	0.58	0.7278738406978886	0.8830036430436031	0.9433333333333334	0.9133333333333333	0.8700000000000001	0.7567892104608971	0.9455845328643087	0.9566666666666667	0.9533333333333334	0.95	0.8084971310521378	0.9788953102334957	0.9266666666666667	0.9266666666666667	0.9266666666666667	0.8144227435485533	0.9806595182636137	0.5871128871128872	0.21058941058941055	0.642149522778326	0.197291028781901	0.45524083196496995	0.07285671074237318	0.36795621408298185	0.05305540807213009	0.8783882783882785	0.9237382124298961	0.8832620343963355	0.8529493914132479	139
0.97	0.6833333333333333	0.6533333333333334	0.77026139052159	0.9274558867848819	0.9466666666666667	0.9333333333333332	0.9	0.7672009801124382	0.9535800637867791	0.9166666666666666	0.9099999999999999	0.89	0.8063754479685887	0.9726758259525482	0.9299999999999999	0.9299999999999999	0.9199999999999999	0.814578564772004	0.9772298839788405	0.5295880009491339	0.1393418817828731	0.5046471798857274	0.1663514816573838	0.5195055125498476	0.1425029408953875	0.43000848824378235	0.10123778698082102	0.8591427822112323	0.9281910683188694	0.8746243646884041	0.7781485129937142	140
0.9533333333333334	0.7033333333333334	0.6733333333333335	0.7559772731253385	0.9239582254259331	0.95	0.9033333333333333	0.8766666666666666	0.7747544493714027	0.9564009305298512	0.9199999999999999	0.9166666666666667	0.8966666666666667	0.7902655833636055	0.9628422650200055	0.9166666666666666	0.9166666666666666	0.9166666666666666	0.821953677383348	0.9810455245563062	0.5695201963763327	0.19564613423764993	0.5753537916024043	0.1437087699573826	0.5140198794915776	0.11310375159431763	0.41361553540798823	0.07500285877644368	0.9147846237137814	0.8837575493319111	0.9295936139332366	0.833744180347954	141
0.9266666666666667	0.7066666666666667	0.6933333333333334	0.7817817748857157	0.9462284670075036	0.9566666666666667	0.9233333333333332	0.9033333333333333	0.7787399260752073	0.9510234246464098	0.9366666666666668	0.9333333333333333	0.9166666666666666	0.7991562150716949	0.9725107716040778	0.9033333333333333	0.9	0.9	0.8265054914040814	0.9794031174989888	0.5079771885130833	0.1295639927085832	0.5271535653888595	0.14593445769916355	0.4450338539315698	0.10327104209924468	0.40457014410603653	0.0737869185602866	0.9483945016806492	0.9271523574464752	0.8618591074599019	0.787521664099413	142
0.9266666666666665	0.6633333333333333	0.64	0.7688531862443251	0.90878633023877	0.9233333333333335	0.9066666666666666	0.8699999999999999	0.7919461960273376	0.9621097189896481	0.9199999999999999	0.9099999999999999	0.8966666666666667	0.8018131534895717	0.9700879419711151	0.89	0.89	0.8833333333333334	0.8206328996268969	0.9768762207825159	0.565866350846971	0.19647573930519666	0.46284727727569014	0.1057928202727632	0.4776238033996655	0.1310503002744382	0.43740246775287206	0.08639882762075035	0.9229082072105328	0.8337240556599997	0.8904232836129387	0.8132615592453867	143
0.9366666666666668	0.6433333333333333	0.6133333333333334	0.748633969228485	0.9064239909381394	0.95	0.8866666666666667	0.8466666666666667	0.7724584508082246	0.9439595844485218	0.9333333333333333	0.9266666666666667	0.8966666666666668	0.7893618542658858	0.9689496378962288	0.9133333333333333	0.9133333333333333	0.9033333333333333	0.8198833087623338	0.9803789837384747	0.6671073639622026	0.20793906810035842	0.6497269379988632	0.2155860650973953	0.4747085305857236	0.14555457732650715	0.36546270359995847	0.06800035839251525	0.9245711143695015	0.8896022273292641	0.9033568536726431	0.8047626121155533	144
0.9333333333333332	0.7666666666666666	0.74	0.77848471415093	0.9476845560883204	0.9533333333333331	0.9166666666666666	0.8833333333333334	0.7849065976802253	0.9676184906565419	0.9333333333333333	0.9299999999999999	0.9133333333333333	0.8008613615938209	0.9748738584795522	0.9166666666666666	0.9166666666666666	0.9133333333333333	0.8270599430819263	0.9811175414001925	0.5037545516697349	0.15643599976720104	0.48704411869772074	0.11824999934742375	0.5023502338444867	0.1260040725557967	0.36843015658805134	0.06300669765582047	0.9144897156965561	0.9121941991482865	0.8806714358438497	0.7988427264743054	145
0.9666666666666666	0.6766666666666667	0.6466666666666667	0.7687726134120889	0.9382791769548511	0.9333333333333333	0.9033333333333335	0.8866666666666667	0.7771471944172011	0.9497809447516289	0.97	0.9566666666666667	0.9400000000000001	0.7968531016451821	0.9594635840017967	0.9000000000000001	0.9000000000000001	0.89	0.8166816908840945	0.9788149533277364	0.5666970328801377	0.16988372701552706	0.6151993821030564	0.21728875648240095	0.6018350473885864	0.20663440209719702	0.4470388007054673	0.10289801846664592	0.9543646932457195	0.9241906653426017	0.8926262015191234	0.8425331465919701	146
0.9466666666666667	0.61	0.5766666666666668	0.7152764852517173	0.8529442808156977	0.9366666666666665	0.9066666666666666	0.89	0.7825647120557206	0.9546750813931754	0.9366666666666668	0.9200000000000002	0.9	0.8096466150794545	0.9748540953496795	0.9266666666666665	0.9266666666666665	0.9266666666666665	0.8255333972851207	0.9802934177339095	0.5592446992446993	0.19166166166166168	0.5146831156265119	0.1471843251088534	0.4779481951336507	0.10148351029940528	0.3903936810145076	0.07994297799283587	0.9397952497952499	0.8717561683599419	0.9067745044246542	0.8210139544848307	147
0.9466666666666667	0.7066666666666667	0.6866666666666666	0.768952614234635	0.9399380459884702	0.9433333333333331	0.8733333333333334	0.8400000000000001	0.7698366653191535	0.9513554209992705	0.9066666666666666	0.9033333333333335	0.8966666666666665	0.8023597184539396	0.9770890274079702	0.9099999999999999	0.9066666666666666	0.9033333333333333	0.8246370738367815	0.9766724211092914	0.5249297847794088	0.1613279229820583	0.5667498790517659	0.1840649162158596	0.47531247589037784	0.1166046119163345	0.4661621537093235	0.09986219347854568	0.8883888292158968	0.88709011742974	0.8621503383396298	0.8292130406281351	148
0.9400000000000001	0.7033333333333334	0.6833333333333333	0.7557644442278452	0.9110538049237913	0.9366666666666668	0.89	0.8533333333333333	0.7826742216642598	0.9368003114696947	0.9433333333333334	0.9366666666666668	0.9233333333333335	0.8063075651386129	0.9743952443129084	0.9	0.9	0.8966666666666667	0.8251829862884874	0.9790007020208369	0.5664608017940049	0.18052292779672102	0.5804994448751448	0.18378855964242302	0.46994138258506074	0.13233127026230473	0.42070562335268225	0.07285446216818767	0.9752175414477545	0.8373011600195251	0.8764725695760178	0.8006931412813765	149
0.9733333333333334	0.67	0.64	0.7434800552616492	0.9180559377114514	0.9566666666666667	0.9233333333333335	0.89	0.7845380478175447	0.9637291177094831	0.9366666666666668	0.9366666666666668	0.9133333333333333	0.7858372740291022	0.9653023676011003	0.9433333333333334	0.9433333333333334	0.9433333333333334	0.8262921702465624	0.9821131764486639	0.6144836644836645	0.1491045480700653	0.5033750895922752	0.12880488123749995	0.5326016720727307	0.15914535459210866	0.41080701138475656	0.06013209066114976	0.8887257187257187	0.9113789829735272	0.8850932888665539	0.8596817919764337	150
0.93	0.6033333333333333	0.5533333333333333	0.718601684690882	0.8714947652797355	0.9566666666666667	0.9200000000000002	0.8566666666666668	0.7756309017029371	0.9292424169256179	0.9366666666666668	0.9333333333333333	0.9266666666666667	0.8061223325235597	0.979513346921258	0.9033333333333333	0.9033333333333333	0.9033333333333333	0.8173106455639566	0.9799118060393468	0.6625131391795396	0.2374209129134815	0.5664902998236332	0.20944444444444446	0.3468907741896248	0.06659479303157465	0.4038126851019933	0.08550131443213203	0.9324687168826934	0.9161772486772486	0.9208215985802193	0.8377932514724968	151
