# Supplementary material for: Prospective de novo drug design with deep interactome learning
Source: Nat Commun. 2024 Apr 22;15:3408. doi: 10.1038/s41467-024-47613-w (PMC11035696; doi:10.1038/s41467-024-47613-w)
Supplement: Supplementary file 3 — Source Data [file 41467_2024_47613_MOESM3_ESM.zip › Supplementary_Data/Figure_2_MolLogP.csv]

	True_Value	Prediction:
0	5.481300204992294	5.527620000000004
1	5.481300204992294	5.321740000000003
2	5.481300204992294	5.726900000000004
3	5.481300204992294	5.390440000000004
4	5.481300204992294	5.383240000000003
5	5.481300204992294	5.3659200000000045
6	5.481300204992294	5.321740000000004
7	5.481300204992294	6.1895200000000035
8	4.485320001840591	3.8220000000000027
9	4.485320001840591	4.310320000000003
10	4.485320001840591	4.414160000000003
11	4.485320001840591	4.397020000000003
12	4.485320001840591	4.599320000000003
13	4.485320001840591	3.8220000000000027
14	4.485320001840591	4.388600000000003
15	4.485320001840591	4.102500000000003
16	7.915999889373779	7.833900000000006
17	7.915999889373779	7.747200000000004
18	7.915999889373779	7.544200000000004
19	7.915999889373779	7.834600000000006
20	7.915999889373779	7.769900000000005
21	7.915999889373779	7.743500000000005
22	7.915999889373779	7.369100000000004
23	7.915999889373779	7.114100000000005
24	7.915999889373779	7.964700000000005
25	7.915999889373779	7.259700000000004
26	4.859700053930283	4.612140000000004
27	4.859700053930283	4.782040000000006
28	4.859700053930283	5.020300000000005
29	4.859700053930283	4.170500000000003
30	4.859700053930283	4.328420000000003
31	4.859700053930283	4.679620000000003
32	4.859700053930283	4.539200000000004
33	4.859700053930283	5.306200000000005
34	4.859700053930283	4.592100000000005
35	4.859700053930283	4.682400000000004
36	4.201920032501221	4.677020000000003
37	4.201920032501221	4.140720000000003
38	4.201920032501221	4.213400000000003
39	4.201920032501221	4.030100000000003
40	4.201920032501221	4.892820000000003
41	4.201920032501221	3.9950000000000028
42	4.201920032501221	3.731300000000002
43	4.201920032501221	3.8394200000000023
44	4.201920032501221	4.555720000000003
45	4.201920032501221	4.2166400000000035
46	6.430920213460922	6.428220000000006
47	6.430920213460922	5.923400000000005
48	6.430920213460922	5.960600000000007
49	6.430920213460922	6.369300000000006
50	6.430920213460922	6.349420000000005
51	6.430920213460922	6.166400000000006
52	6.430920213460922	6.142720000000006
53	6.430920213460922	6.605020000000006
54	6.430920213460922	6.262320000000007
55	6.430920213460922	6.024900000000006
56	7.036300152540207	6.465300000000005
57	7.036300152540207	7.0191000000000034
58	7.036300152540207	7.046800000000004
59	7.036300152540207	6.921700000000004
60	7.036300152540207	7.047100000000003
61	7.036300152540207	6.912400000000005
62	7.036300152540207	7.067900000000005
63	7.036300152540207	6.781900000000004
64	5.499819964170456	5.800100000000005
65	5.499819964170456	5.8238000000000065
66	5.499819964170456	5.732620000000004
67	5.499819964170456	5.532200000000006
68	5.499819964170456	5.769800000000003
69	5.499819964170456	5.083600000000004
70	5.499819964170456	5.6696200000000045
71	2.9850999265909195	3.6557200000000023
72	2.9850999265909195	3.7349200000000016
73	2.9850999265909195	2.3628400000000003
74	2.9850999265909195	3.035020000000001
75	2.9850999265909195	2.6736000000000013
76	2.9850999265909195	2.3608000000000002
77	2.9850999265909195	3.8233200000000025
78	2.9850999265909195	1.9213
79	2.9850999265909195	3.5563200000000013
80	7.023020088672638	6.903040000000007
81	7.023020088672638	6.467840000000006
82	7.023020088672638	6.882020000000007
83	7.023020088672638	6.866600000000007
84	7.023020088672638	7.050600000000006
85	7.023020088672638	7.0735200000000065
86	7.023020088672638	7.135340000000007
87	7.023020088672638	7.1776400000000065
88	7.023020088672638	6.7279200000000055
89	7.023020088672638	6.7556000000000065
90	3.7784001231193542	3.7814000000000023
91	3.7784001231193542	3.6723000000000026
92	3.7784001231193542	3.924800000000003
93	3.7784001231193542	3.772400000000003
94	3.7784001231193542	3.738800000000002
95	3.7784001231193542	3.5725000000000025
96	3.7784001231193542	3.036900000000001
97	3.7784001231193542	3.489220000000002
98	3.7784001231193542	4.112700000000003
99	3.7784001231193542	3.5725000000000025
100	7.4350400269031525	7.435040000000007
101	7.4350400269031525	7.731620000000007
102	7.4350400269031525	7.5845200000000075
103	7.4350400269031525	7.304720000000006
104	7.4350400269031525	7.296140000000005
105	7.4350400269031525	7.005160000000006
106	7.4350400269031525	7.520140000000007
107	7.4350400269031525	7.029400000000007
108	7.4350400269031525	7.211040000000006
109	7.4350400269031525	6.896340000000006
110	8.46943974494934	7.873020000000006
111	8.46943974494934	8.460140000000004
112	8.46943974494934	7.827700000000006
113	8.46943974494934	8.299020000000004
114	8.46943974494934	8.004620000000005
115	8.46943974494934	8.018600000000008
116	8.46943974494934	8.191040000000006
117	8.46943974494934	8.469440000000002
118	8.46943974494934	8.154700000000005
119	8.46943974494934	8.601520000000006
120	5.597899854183197	5.324100000000004
121	5.597899854183197	5.454600000000004
122	5.597899854183197	5.251940000000004
123	5.597899854183197	5.540900000000005
124	5.597899854183197	5.299400000000003
125	5.597899854183197	5.806820000000005
126	5.597899854183197	5.3872000000000035
127	5.597899854183197	5.785800000000004
128	5.597899854183197	5.3427400000000045
129	4.347420036792755	4.2051000000000025
130	4.347420036792755	4.205100000000003
131	4.347420036792755	4.333300000000003
132	4.347420036792755	4.039000000000002
133	4.347420036792755	4.2596200000000035
134	4.347420036792755	4.731300000000004
135	4.347420036792755	4.203500000000003
136	4.347420036792755	4.123420000000003
137	4.347420036792755	4.347420000000002
138	4.347420036792755	4.507020000000003
139	7.340780049562454	7.925400000000007
140	7.340780049562454	7.532500000000008
141	7.340780049562454	7.450620000000007
142	7.340780049562454	7.052200000000007
143	7.340780049562454	7.308700000000007
144	7.340780049562454	6.885160000000007
145	7.340780049562454	6.966700000000006
146	7.340780049562454	6.056300000000006
147	7.340780049562454	7.505900000000008
148	7.340780049562454	7.963900000000009
149	4.300699979066849	4.456500000000004
150	4.300699979066849	4.001300000000003
151	4.300699979066849	4.500000000000004
152	4.300699979066849	4.194400000000003
153	4.300699979066849	4.131120000000002
154	4.300699979066849	4.035600000000003
155	4.300699979066849	4.035600000000003
156	4.300699979066849	4.3035400000000035
157	4.300699979066849	4.259000000000003
158	4.300699979066849	4.450700000000004
159	6.5267398953437805	6.841100000000005
160	6.5267398953437805	6.922700000000007
161	6.5267398953437805	6.600300000000006
162	6.5267398953437805	5.992240000000005
163	6.5267398953437805	6.984800000000006
164	6.5267398953437805	6.246140000000007
165	6.5267398953437805	6.376840000000005
166	6.5267398953437805	6.050920000000006
167	6.5267398953437805	6.416220000000006
168	6.5267398953437805	6.425320000000006
169	6.590319871902466	6.453600000000007
170	6.590319871902466	6.776700000000007
171	6.590319871902466	6.938200000000008
172	6.590319871902466	6.537700000000006
173	6.590319871902466	6.3790000000000076
174	6.590319871902466	6.285920000000005
175	6.590319871902466	6.283040000000006
176	6.590319871902466	6.049300000000006
177	6.590319871902466	6.661700000000008
178	6.590319871902466	6.675440000000005
179	2.7139998972415924	2.6986
180	2.7139998972415924	2.6986000000000008
181	2.7139998972415924	2.5410999999999992
182	2.7139998972415924	2.09102
183	2.7139998972415924	2.6986000000000008
184	2.7139998972415924	2.3900999999999994
185	2.7139998972415924	3.0224000000000015
186	2.7139998972415924	2.4306
187	2.7139998972415924	2.6371
188	2.7139998972415924	2.843000000000001
189	5.3509001433849335	5.136100000000004
190	5.3509001433849335	5.174920000000005
191	5.3509001433849335	5.7000000000000055
192	5.3509001433849335	5.078900000000004
193	5.3509001433849335	5.4661200000000045
194	5.3509001433849335	5.488140000000004
195	5.3509001433849335	5.488140000000004
196	5.3509001433849335	5.508320000000005
197	5.3509001433849335	5.141800000000004
198	5.3509001433849335	5.727820000000006
199	5.613500028848648	6.530100000000007
200	5.613500028848648	5.174300000000005
201	5.613500028848648	5.154600000000005
202	5.613500028848648	5.9976000000000065
203	5.613500028848648	5.422920000000006
204	5.613500028848648	5.191400000000005
205	5.613500028848648	5.353500000000006
206	5.613500028848648	5.944100000000006
207	5.613500028848648	5.417500000000006
208	5.613500028848648	5.622100000000006
209	5.773900151252747	5.739520000000005
210	5.773900151252747	5.902520000000004
211	5.773900151252747	5.903200000000005
212	5.773900151252747	6.123520000000005
213	5.773900151252747	5.836860000000005
214	5.773900151252747	6.095520000000006
215	5.773900151252747	5.532800000000004
216	5.773900151252747	5.671220000000005
217	5.773900151252747	6.120600000000006
218	5.773900151252747	5.708300000000004
219	6.431399881839752	6.689100000000005
220	6.431399881839752	6.549260000000006
221	6.431399881839752	6.254320000000005
222	6.431399881839752	6.179520000000005
223	6.431399881839752	6.103300000000006
224	6.431399881839752	5.896900000000004
225	6.431399881839752	5.791020000000005
226	6.431399881839752	6.875400000000006
227	6.431399881839752	5.826500000000006
228	6.431399881839752	6.351440000000005
229	5.255800187587738	5.160820000000005
230	5.255800187587738	5.021500000000004
231	5.255800187587738	4.659620000000003
232	5.255800187587738	4.796100000000004
233	5.255800187587738	5.145200000000003
234	5.255800187587738	4.432700000000003
235	5.255800187587738	4.662420000000004
236	5.255800187587738	4.908240000000004
237	5.255800187587738	5.515000000000005
238	5.255800187587738	4.596100000000004
239	5.995839983224869	5.859360000000005
240	5.995839983224869	5.847020000000006
241	5.995839983224869	5.813120000000005
242	5.995839983224869	5.563600000000005
243	5.995839983224869	5.847020000000006
244	5.995839983224869	5.485400000000005
245	5.995839983224869	5.630560000000005
246	5.995839983224869	5.741020000000006
247	5.995839983224869	5.9173200000000055
248	5.995839983224869	5.512320000000005
249	4.526499956846237	4.058100000000002
250	4.526499956846237	3.8458000000000023
251	4.526499956846237	4.1163000000000025
252	4.526499956846237	4.380900000000001
253	4.526499956846237	4.686820000000004
254	4.526499956846237	4.393720000000003
255	4.526499956846237	4.191920000000002
256	4.526499956846237	4.431900000000003
257	5.060999840497971	5.322520000000005
258	5.060999840497971	5.608200000000005
259	5.060999840497971	5.322120000000004
260	5.060999840497971	4.890340000000005
261	5.060999840497971	5.322520000000004
262	5.060999840497971	5.399220000000005
263	5.060999840497971	6.176120000000005
264	5.060999840497971	5.276520000000004
265	5.060999840497971	5.456960000000005
266	5.060999840497971	5.1814000000000044
267	6.160220056772232	5.8349000000000055
268	6.160220056772232	5.681600000000005
269	6.160220056772232	5.987520000000004
270	6.160220056772232	6.161820000000007
271	6.160220056772232	5.8551000000000055
272	6.160220056772232	6.038200000000005
273	6.160220056772232	5.774040000000005
274	6.160220056772232	6.195700000000006
275	8.700819611549377	8.802120000000004
276	8.700819611549377	8.437160000000002
277	8.700819611549377	8.306140000000006
278	8.700819611549377	8.521600000000008
279	8.700819611549377	7.9328200000000075
280	8.700819611549377	8.96902
281	8.700819611549377	8.6638
282	8.700819611549377	8.369700000000003
283	8.700819611549377	8.522400000000003
284	8.700819611549377	8.347720000000006
285	6.626020073890686	6.724620000000008
286	6.626020073890686	6.375320000000006
287	6.626020073890686	7.193200000000006
288	6.626020073890686	6.551200000000006
289	6.626020073890686	6.305620000000006
290	6.626020073890686	6.437720000000005
291	6.626020073890686	6.567320000000007
292	6.626020073890686	6.291020000000004
293	6.626020073890686	6.607040000000007
294	6.626020073890686	6.463800000000007
295	5.712900012731552	5.419900000000005
296	5.712900012731552	4.042700000000003
297	5.712900012731552	5.481900000000004
298	5.712900012731552	5.974880000000006
299	5.712900012731552	5.481900000000004
300	5.712900012731552	5.200880000000004
301	5.712900012731552	4.863700000000003
302	5.712900012731552	4.863700000000003
303	5.712900012731552	4.863700000000003
304	8.612320125102997	8.514940000000008
305	8.612320125102997	8.520200000000004
306	8.612320125102997	8.538740000000004
307	8.612320125102997	8.718520000000003
308	8.612320125102997	8.948540000000001
309	8.612320125102997	8.623940000000006
310	8.612320125102997	8.434800000000006
311	8.612320125102997	8.157120000000006
312	5.77469989657402	4.849400000000003
313	5.77469989657402	5.2149000000000045
314	5.77469989657402	5.556660000000005
315	5.77469989657402	5.193820000000003
316	5.77469989657402	5.713100000000005
317	5.77469989657402	5.5297000000000045
318	5.77469989657402	5.285100000000005
319	5.77469989657402	5.782300000000006
320	6.739339828491211	6.784600000000006
321	6.739339828491211	7.2542800000000085
322	6.739339828491211	6.470400000000007
323	6.739339828491211	6.615620000000007
324	6.739339828491211	6.635700000000007
325	6.739339828491211	6.7830000000000075
326	6.739339828491211	6.446120000000008
327	6.739339828491211	6.685320000000008
328	6.739339828491211	6.743400000000007
329	6.667900085449219	6.678200000000005
330	6.667900085449219	6.897000000000006
331	6.667900085449219	6.749220000000005
332	6.667900085449219	7.055620000000007
333	6.667900085449219	7.016000000000006
334	6.667900085449219	6.809720000000005
335	6.667900085449219	6.0982000000000065
336	6.667900085449219	6.324100000000007
337	6.667900085449219	6.274200000000005
338	6.667900085449219	6.787720000000006
339	3.985999971628189	3.7219000000000015
340	3.985999971628189	3.571220000000002
341	3.985999971628189	4.145000000000003
342	3.985999971628189	2.988520000000001
343	3.985999971628189	4.270900000000004
344	3.985999971628189	3.9456000000000024
345	3.985999971628189	4.374920000000003
346	3.985999971628189	2.3549999999999995
347	3.985999971628189	3.7229000000000028
348	5.330500155687332	5.448400000000004
349	5.330500155687332	4.944900000000004
350	5.330500155687332	5.626400000000004
351	5.330500155687332	5.164500000000004
352	5.330500155687332	5.082020000000005
353	5.330500155687332	5.356000000000003
354	5.330500155687332	5.347100000000005
355	5.330500155687332	5.575620000000005
356	5.330500155687332	5.052700000000004
357	4.690919816493988	4.436320000000003
358	4.690919816493988	4.338000000000004
359	4.690919816493988	4.693700000000004
360	4.690919816493988	4.546040000000004
361	4.690919816493988	4.378720000000004
362	4.690919816493988	4.927020000000004
363	4.690919816493988	4.399020000000003
364	4.690919816493988	4.496120000000003
365	4.690919816493988	4.776720000000004
366	4.690919816493988	4.483200000000004
367	3.2370999455451965	3.459520000000002
368	3.2370999455451965	3.572000000000002
369	3.2370999455451965	3.2646000000000024
370	3.2370999455451965	2.948800000000001
371	3.2370999455451965	3.2702000000000018
372	3.2370999455451965	4.023420000000003
373	3.2370999455451965	2.648900000000001
374	3.2370999455451965	3.644000000000003
375	3.2370999455451965	3.5808000000000026
376	3.2370999455451965	3.5272200000000025
377	7.51302033662796	7.590400000000007
378	7.51302033662796	7.623920000000007
379	7.51302033662796	7.072620000000006
380	7.51302033662796	7.3868200000000055
381	7.51302033662796	7.715700000000008
382	7.51302033662796	7.493220000000006
383	7.51302033662796	7.813700000000007
384	7.51302033662796	7.422200000000006
385	7.51302033662796	7.457600000000006
386	7.51302033662796	7.259700000000006
387	7.77286022901535	7.404920000000006
388	7.77286022901535	7.772860000000007
389	7.77286022901535	7.772860000000008
390	7.77286022901535	7.5205400000000076
391	7.77286022901535	7.772860000000007
392	7.77286022901535	7.487400000000007
393	7.77286022901535	7.718420000000007
394	7.77286022901535	7.772860000000007
395	7.77286022901535	7.772860000000007
396	5.073400139808655	5.154520000000002
397	5.073400139808655	5.7698000000000045
398	5.073400139808655	4.210520000000003
399	5.073400139808655	5.281400000000005
400	5.073400139808655	5.015300000000004
401	5.073400139808655	5.659100000000005
402	5.073400139808655	5.247500000000006
403	5.073400139808655	4.994800000000004
404	5.073400139808655	4.998100000000004
405	4.9980998039245605	4.382920000000004
406	4.9980998039245605	4.663400000000005
407	4.9980998039245605	4.914620000000005
408	4.9980998039245605	4.546800000000005
409	4.9980998039245605	5.064600000000005
410	4.9980998039245605	5.073340000000005
411	4.9980998039245605	4.901000000000004
412	4.9980998039245605	5.556900000000006
413	4.9980998039245605	5.795700000000005
414	7.2849999368190765	7.303900000000007
415	7.2849999368190765	7.128900000000008
416	7.2849999368190765	7.084200000000006
417	7.2849999368190765	6.909920000000007
418	7.2849999368190765	7.070240000000007
419	7.2849999368190765	7.633820000000007
420	7.2849999368190765	7.311120000000007
421	6.319300085306168	6.390000000000005
422	6.319300085306168	5.759320000000006
423	6.319300085306168	5.913460000000005
424	6.319300085306168	6.446000000000007
425	6.319300085306168	5.997120000000005
426	6.319300085306168	6.062220000000006
427	6.319300085306168	6.312300000000006
428	6.319300085306168	6.340520000000004
429	6.319300085306168	5.642240000000005
430	6.3303400576114655	6.025840000000004
431	6.3303400576114655	6.901240000000006
432	6.3303400576114655	6.174940000000004
433	6.3303400576114655	6.411100000000006
434	6.3303400576114655	6.370040000000007
435	6.3303400576114655	5.773740000000005
436	6.3303400576114655	6.003620000000005
437	6.3303400576114655	5.812200000000005
438	6.3303400576114655	6.278400000000006
439	4.791019856929779	4.567020000000004
440	4.791019856929779	4.735400000000004
441	4.791019856929779	4.446220000000003
442	4.791019856929779	4.720540000000004
443	4.791019856929779	4.8118200000000035
444	4.791019856929779	4.390800000000003
445	4.791019856929779	4.648700000000003
446	4.791019856929779	5.352220000000005
447	4.791019856929779	4.648700000000004
448	4.791019856929779	4.648700000000003
449	7.836000323295593	7.7027200000000065
450	7.836000323295593	7.581000000000005
451	7.836000323295593	6.670600000000006
452	7.836000323295593	8.319600000000005
453	7.836000323295593	7.809900000000007
454	7.836000323295593	7.6505000000000045
455	7.836000323295593	7.418200000000006
456	7.836000323295593	8.171540000000004
457	7.836000323295593	7.000900000000006
458	7.836000323295593	8.014300000000006
459	7.087719887495041	6.500420000000006
460	7.087719887495041	6.983800000000007
461	7.087719887495041	6.684800000000006
462	7.087719887495041	6.721200000000007
463	7.087719887495041	6.732000000000006
464	7.087719887495041	6.971300000000006
465	7.087719887495041	6.848660000000006
466	7.087719887495041	6.901640000000007
467	6.109119951725006	6.128040000000004
468	6.109119951725006	6.088720000000006
469	6.109119951725006	6.000820000000004
470	6.109119951725006	5.6250000000000036
471	6.109119951725006	6.066620000000004
472	6.109119951725006	6.0008200000000045
473	6.109119951725006	6.204220000000006
474	6.109119951725006	6.291000000000006
475	6.109119951725006	6.2229000000000045
476	7.5102996826171875	7.634200000000007
477	7.5102996826171875	7.854100000000006
478	7.5102996826171875	7.595700000000006
479	7.5102996826171875	7.256700000000006
480	7.5102996826171875	7.436200000000006
481	7.5102996826171875	7.326500000000006
482	7.5102996826171875	7.610720000000007
483	7.5102996826171875	7.416200000000005
484	7.5102996826171875	7.5044000000000075
485	6.661819964647293	6.748840000000007
486	6.661819964647293	6.722020000000008
487	6.661819964647293	6.7308000000000066
488	6.661819964647293	6.115300000000006
489	6.661819964647293	6.439340000000007
490	6.661819964647293	6.505840000000006
491	6.661819964647293	6.382700000000005
492	6.661819964647293	6.3833000000000055
493	6.661819964647293	6.707520000000008
494	6.661819964647293	6.538920000000005
495	6.27250000834465	6.1651200000000035
496	6.27250000834465	6.619340000000005
497	6.27250000834465	6.564900000000006
498	6.27250000834465	6.038720000000005
499	6.27250000834465	5.898000000000004
500	6.27250000834465	6.421200000000004
501	6.27250000834465	6.619340000000005
502	6.27250000834465	5.858540000000005
503	6.27250000834465	6.246800000000004
504	6.542399972677231	6.409520000000005
505	6.542399972677231	5.964740000000005
506	6.542399972677231	6.456700000000006
507	6.542399972677231	7.046900000000007
508	6.542399972677231	6.580500000000007
509	6.542399972677231	5.647520000000006
510	6.542399972677231	7.102200000000007
511	6.542399972677231	6.671600000000003
512	6.542399972677231	6.764900000000007
513	6.542399972677231	6.785120000000004
514	5.067819803953171	5.366400000000005
515	5.067819803953171	5.153020000000004
516	5.067819803953171	4.854400000000004
517	5.067819803953171	4.226900000000003
518	5.067819803953171	4.733560000000004
519	5.067819803953171	4.733560000000004
520	5.067819803953171	5.170700000000004
521	5.067819803953171	4.8800200000000045
522	5.067819803953171	4.704620000000005
523	5.067819803953171	5.475620000000004
524	4.938819855451584	6.770720000000008
525	4.938819855451584	4.900300000000004
526	4.938819855451584	5.058500000000005
527	4.938819855451584	5.028020000000004
528	4.938819855451584	4.730400000000004
529	4.938819855451584	5.121300000000004
530	4.938819855451584	4.931900000000004
531	4.938819855451584	5.864300000000007
532	4.938819855451584	5.015000000000004
533	5.524119883775711	5.939040000000007
534	5.524119883775711	5.517720000000005
535	5.524119883775711	5.740300000000007
536	5.524119883775711	5.579820000000004
537	5.524119883775711	5.105600000000004
538	5.524119883775711	5.326700000000006
539	5.524119883775711	5.450780000000005
540	5.524119883775711	5.709800000000006
541	5.980300158262253	5.774300000000003
542	5.980300158262253	5.834800000000005
543	5.980300158262253	5.523100000000005
544	5.980300158262253	5.393300000000003
545	5.980300158262253	6.106920000000004
546	5.980300158262253	5.742000000000004
547	5.980300158262253	5.729820000000005
548	5.980300158262253	5.034500000000003
549	5.980300158262253	5.768500000000003
550	5.980300158262253	6.150320000000004
551	4.365220069885254	4.765240000000004
552	4.365220069885254	3.813620000000002
553	4.365220069885254	4.303720000000003
554	4.365220069885254	4.365220000000003
555	4.365220069885254	4.694620000000003
556	4.365220069885254	4.494940000000003
557	4.365220069885254	3.8500000000000023
558	4.365220069885254	4.477940000000003
559	4.365220069885254	4.474220000000003
560	4.365220069885254	4.365220000000004
561	6.2764401733875275	5.482000000000005
562	6.2764401733875275	5.971520000000005
563	6.2764401733875275	6.327040000000006
564	6.2764401733875275	6.4843200000000065
565	6.2764401733875275	6.752940000000006
566	6.2764401733875275	6.136620000000005
567	6.2764401733875275	5.910820000000005
568	6.2764401733875275	6.041200000000006
569	6.2764401733875275	5.966420000000004
570	6.148699969053268	6.351940000000007
571	6.148699969053268	5.7808200000000065
572	6.148699969053268	5.549740000000005
573	6.148699969053268	6.019320000000006
574	6.148699969053268	5.7653400000000055
575	6.148699969053268	5.710900000000005
576	6.148699969053268	6.015820000000005
577	6.148699969053268	5.746840000000005
578	6.148699969053268	5.654640000000006
579	6.148699969053268	5.344400000000006
580	4.654639810323715	4.582800000000004
581	4.654639810323715	4.5298200000000035
582	4.654639810323715	4.3336400000000035
583	4.654639810323715	4.371800000000003
584	4.654639810323715	4.654240000000003
585	4.654639810323715	4.6795000000000035
586	4.654639810323715	5.1944200000000045
587	4.654639810323715	4.742120000000003
588	4.654639810323715	4.433320000000003
589	4.654639810323715	4.251000000000003
590	4.479999840259552	4.058300000000003
591	4.479999840259552	4.390800000000004
592	4.479999840259552	4.331900000000004
593	4.479999840259552	4.541020000000004
594	4.479999840259552	4.570000000000003
595	4.479999840259552	4.447900000000002
596	4.479999840259552	4.038600000000002
597	4.479999840259552	4.162400000000004
598	4.479999840259552	4.639100000000004
599	6.5372201800346375	6.441920000000008
600	6.5372201800346375	6.158120000000006
601	6.5372201800346375	6.503720000000006
602	6.5372201800346375	6.137020000000005
603	6.5372201800346375	6.473620000000007
604	6.5372201800346375	6.114140000000004
605	6.5372201800346375	6.552000000000007
606	6.5372201800346375	6.326820000000005
607	6.49851992726326	6.544720000000007
608	6.49851992726326	6.346520000000006
609	6.49851992726326	6.495620000000007
610	6.49851992726326	5.985140000000005
611	6.49851992726326	6.557700000000006
612	6.49851992726326	6.017900000000004
613	6.49851992726326	6.242100000000005
614	6.49851992726326	6.917700000000006
615	6.49851992726326	6.367240000000005
616	6.49851992726326	6.473620000000006
617	2.490900009870529	2.822800000000001
618	2.490900009870529	2.05842
619	2.490900009870529	2.0985
620	2.490900009870529	2.2085
621	2.490900009870529	2.7110000000000003
622	2.490900009870529	2.2494000000000005
623	2.490900009870529	2.2381
624	2.490900009870529	2.7513000000000014
625	2.490900009870529	2.520200000000001
626	2.0475000143051147	1.9381
627	2.0475000143051147	2.3514
628	2.0475000143051147	2.5269000000000004
629	2.0475000143051147	3.346700000000001
630	2.0475000143051147	2.0101999999999993
631	2.0475000143051147	2.054299999999999
632	2.0475000143051147	1.9156999999999995
633	2.0475000143051147	1.5941999999999994
634	2.0475000143051147	1.7781999999999991
635	4.689820110797882	4.405200000000003
636	4.689820110797882	4.443300000000003
637	4.689820110797882	3.9496400000000023
638	4.689820110797882	4.444520000000003
639	4.689820110797882	4.613340000000003
640	4.689820110797882	5.162980000000005
641	4.689820110797882	4.411900000000003
642	4.689820110797882	4.528120000000003
643	4.689820110797882	4.338020000000003
644	5.441119819879532	4.854510000000005
645	5.441119819879532	5.226960000000004
646	5.441119819879532	4.612140000000005
647	5.441119819879532	5.3392200000000045
648	5.441119819879532	5.640640000000005
649	5.441119819879532	5.453760000000005
650	5.441119819879532	4.612140000000004
651	5.441119819879532	5.205200000000004
652	5.441119819879532	4.888100000000005
653	5.441119819879532	4.826000000000004
654	5.514020025730133	5.373120000000005
655	5.514020025730133	5.407220000000004
656	5.514020025730133	5.4661400000000055
657	5.514020025730133	5.571940000000005
658	5.514020025730133	4.998300000000004
659	5.514020025730133	5.465100000000005
660	5.514020025730133	5.218920000000003
661	5.514020025730133	5.8307000000000055
662	5.514020025730133	5.332600000000004
663	5.723900198936462	5.200020000000005
664	5.723900198936462	4.9021200000000045
665	5.723900198936462	5.349700000000004
666	5.723900198936462	5.6814000000000044
667	5.723900198936462	6.400400000000005
668	5.723900198936462	5.272820000000003
669	5.723900198936462	5.573020000000005
670	5.723900198936462	5.610400000000003
671	5.723900198936462	5.190700000000006
672	6.772740036249161	6.868500000000006
673	6.772740036249161	6.337940000000007
674	6.772740036249161	7.183020000000007
675	6.772740036249161	6.660900000000007
676	6.772740036249161	6.300660000000006
677	6.772740036249161	6.832500000000008
678	6.772740036249161	6.7419000000000056
679	6.772740036249161	6.6534000000000075
680	6.772740036249161	6.115140000000006
681	6.772740036249161	6.515000000000006
682	5.30719980597496	5.890320000000005
683	5.30719980597496	4.914220000000004
684	5.30719980597496	4.3832400000000025
685	5.30719980597496	4.933800000000004
686	5.30719980597496	4.4628200000000025
687	5.30719980597496	5.246900000000004
688	5.30719980597496	4.941100000000004
689	5.30719980597496	4.921940000000005
690	5.30719980597496	4.790700000000005
691	5.30719980597496	5.262020000000004
692	4.071419835090637	3.8723000000000027
693	4.071419835090637	3.207600000000001
694	4.071419835090637	3.9727000000000032
695	4.071419835090637	4.588300000000004
696	4.071419835090637	3.8283000000000023
697	4.071419835090637	4.032720000000002
698	4.071419835090637	4.199800000000003
699	4.071419835090637	3.6293000000000024
700	4.071419835090637	4.791700000000004
701	5.412120223045349	5.250540000000004
702	5.412120223045349	4.990600000000004
703	5.412120223045349	4.937620000000004
704	5.412120223045349	5.032800000000004
705	5.412120223045349	5.013200000000004
706	5.412120223045349	4.942120000000004
707	5.412120223045349	5.644920000000005
708	5.412120223045349	5.646200000000005
709	5.412120223045349	5.392860000000005
710	7.993300259113312	7.538700000000008
711	7.993300259113312	8.172600000000008
712	7.993300259113312	8.331000000000007
713	7.993300259113312	8.027400000000007
714	7.993300259113312	8.408920000000009
715	7.993300259113312	8.214900000000009
716	7.993300259113312	8.158700000000009
717	7.993300259113312	9.044800000000004
718	7.970399558544159	7.307840000000006
719	7.970399558544159	7.334320000000007
720	7.970399558544159	7.781400000000006
721	7.970399558544159	7.752040000000007
722	7.970399558544159	7.8196000000000065
723	7.970399558544159	9.250239999999998
724	7.970399558544159	7.654000000000006
725	7.970399558544159	7.3449200000000054
726	7.970399558544159	8.213320000000005
727	7.824640274047852	7.968940000000007
728	7.824640274047852	8.476140000000003
729	7.824640274047852	7.963820000000008
730	7.824640274047852	7.545800000000007
731	7.824640274047852	7.419420000000005
732	7.824640274047852	7.8278800000000075
733	7.824640274047852	6.9969200000000065
734	7.824640274047852	7.801440000000006
735	7.824640274047852	8.056940000000006
736	7.269019782543182	6.812220000000006
737	7.269019782543182	7.878000000000007
738	7.269019782543182	7.129120000000006
739	7.269019782543182	6.7206000000000055
740	7.269019782543182	7.322200000000006
741	7.269019782543182	7.033200000000005
742	7.269019782543182	7.278100000000009
743	7.269019782543182	6.964000000000006
744	7.269019782543182	7.417720000000007
745	5.359500199556351	5.004960000000004
746	5.359500199556351	5.309200000000004
747	5.359500199556351	5.555020000000005
748	5.359500199556351	5.279120000000005
749	5.359500199556351	6.020240000000007
750	5.359500199556351	5.747000000000005
751	5.359500199556351	4.853500000000004
752	5.359500199556351	4.891640000000005
753	5.359500199556351	4.6860000000000035
754	6.159199923276901	6.035100000000005
755	6.159199923276901	5.945300000000006
756	6.159199923276901	6.1661000000000055
757	6.159199923276901	5.868700000000005
758	6.159199923276901	6.574610000000005
759	6.159199923276901	5.247200000000004
760	6.159199923276901	6.165700000000005
761	6.159199923276901	5.831400000000004
762	6.612699776887894	6.308620000000006
763	6.612699776887894	6.578820000000006
764	6.612699776887894	6.758100000000006
765	6.612699776887894	6.405520000000007
766	6.612699776887894	6.681600000000006
767	6.612699776887894	6.904120000000007
768	6.612699776887894	7.039240000000007
769	6.612699776887894	6.2344200000000045
770	8.210419714450836	8.355520000000006
771	8.210419714450836	8.409500000000005
772	8.210419714450836	7.650730000000007
773	8.210419714450836	8.587520000000005
774	8.210419714450836	7.952920000000009
775	8.210419714450836	7.832040000000008
776	8.210419714450836	8.035340000000007
777	8.210419714450836	8.368620000000005
778	8.210419714450836	7.976400000000009
779	8.210419714450836	7.979540000000007
780	4.135040044784546	3.9136200000000025
781	4.135040044784546	3.9921400000000036
782	4.135040044784546	3.748400000000001
783	4.135040044784546	4.321500000000003
784	4.135040044784546	3.7809000000000026
785	4.135040044784546	3.259520000000001
786	4.135040044784546	3.9136200000000025
787	4.135040044784546	4.141200000000002
788	4.135040044784546	4.241600000000004
789	4.135040044784546	3.8759000000000032
790	7.289000004529953	7.222720000000006
791	7.289000004529953	6.924620000000006
792	7.289000004529953	7.114420000000006
793	7.289000004529953	7.054040000000006
794	7.289000004529953	6.925520000000008
795	7.289000004529953	6.733420000000006
796	7.289000004529953	6.940320000000006
797	7.289000004529953	7.407900000000007
798	7.289000004529953	6.806620000000007
799	5.954520106315613	5.599720000000003
800	5.954520106315613	5.770500000000004
801	5.954520106315613	5.485500000000004
802	5.954520106315613	5.794820000000004
803	5.954520106315613	6.045220000000005
804	5.954520106315613	5.960920000000004
805	5.954520106315613	5.791700000000004
806	5.954520106315613	5.7275000000000045
807	5.954520106315613	5.791700000000005
808	5.954520106315613	5.3178200000000055
809	4.938819855451584	4.861200000000005
810	4.938819855451584	5.056800000000005
811	4.938819855451584	3.7433000000000014
812	4.938819855451584	4.875700000000005
813	4.938819855451584	4.947620000000003
814	4.938819855451584	4.846600000000004
815	4.938819855451584	4.689420000000004
816	4.938819855451584	4.8770400000000045
817	4.938819855451584	5.015400000000004
818	8.67613971233368	8.514200000000002
819	8.67613971233368	8.35598000000001
820	8.67613971233368	8.838820000000004
821	8.67613971233368	8.444160000000005
822	8.67613971233368	7.968940000000007
823	8.67613971233368	7.156420000000005
824	8.67613971233368	8.479380000000004
825	8.67613971233368	7.874720000000007
826	8.67613971233368	8.540200000000002
827	6.627020090818405	6.543020000000006
828	6.627020090818405	6.921500000000007
829	6.627020090818405	6.679600000000005
830	6.627020090818405	6.3537200000000045
831	6.627020090818405	7.112140000000007
832	6.627020090818405	6.252040000000006
833	6.627020090818405	6.454040000000006
834	6.627020090818405	6.245640000000005
835	6.627020090818405	6.307440000000006
836	6.627020090818405	6.644140000000006
837	5.695099979639053	5.379300000000005
838	5.695099979639053	4.745120000000004
839	5.695099979639053	5.684520000000005
840	5.695099979639053	5.273120000000005
841	5.695099979639053	5.414420000000005
842	5.695099979639053	5.759820000000006
843	5.695099979639053	5.0202000000000035
844	7.9297202825546265	7.596120000000007
845	7.9297202825546265	7.6631200000000055
846	7.9297202825546265	7.929900000000006
847	7.9297202825546265	7.464700000000004
848	7.9297202825546265	7.321900000000006
849	7.9297202825546265	7.733000000000005
850	7.9297202825546265	7.915720000000006
851	7.9297202825546265	8.144020000000005
852	7.9297202825546265	7.664320000000007
853	4.216399937868118	4.348000000000003
854	4.216399937868118	3.983260000000003
855	4.216399937868118	3.863820000000003
856	4.216399937868118	4.452700000000003
857	4.216399937868118	4.010500000000003
858	4.216399937868118	4.471700000000004
859	4.216399937868118	4.718600000000005
860	4.216399937868118	3.983260000000003
861	4.216399937868118	4.056040000000003
862	4.216399937868118	4.095120000000003
863	5.643520206212997	5.074900000000005
864	5.643520206212997	5.692340000000005
865	5.643520206212997	5.298620000000005
866	5.643520206212997	5.8384200000000055
867	5.643520206212997	5.000300000000005
868	5.643520206212997	4.832900000000005
869	5.643520206212997	5.515400000000005
870	5.643520206212997	5.545800000000004
871	5.643520206212997	5.728800000000006
872	4.436400085687637	4.524200000000003
873	4.436400085687637	4.773920000000004
874	4.436400085687637	4.142100000000004
875	4.436400085687637	4.458700000000003
876	4.436400085687637	4.508000000000004
877	4.436400085687637	4.452300000000004
878	4.436400085687637	4.660320000000003
879	4.436400085687637	4.354240000000003
880	4.436400085687637	4.460200000000003
881	4.436400085687637	4.3076000000000025
882	5.897019803524017	5.9347000000000065
883	5.897019803524017	5.704620000000005
884	5.897019803524017	5.486820000000006
885	5.897019803524017	5.984700000000006
886	5.897019803524017	5.453740000000004
887	5.897019803524017	5.8532000000000055
888	5.897019803524017	5.9085200000000055
889	5.897019803524017	6.078020000000006
890	5.897019803524017	5.786400000000005
891	6.389899849891663	6.053100000000006
892	6.389899849891663	6.292540000000006
893	6.389899849891663	5.965500000000005
894	6.389899849891663	6.102720000000006
895	6.389899849891663	6.131800000000006
896	6.389899849891663	5.9176200000000065
897	6.389899849891663	6.403140000000006
898	6.389899849891663	5.630940000000005
899	6.389899849891663	6.503820000000006
900	6.389899849891663	6.102720000000006
901	6.3954998552799225	6.599060000000006
902	6.3954998552799225	6.580100000000008
903	6.3954998552799225	6.0933200000000065
904	6.3954998552799225	6.438820000000006
905	6.3954998552799225	6.7603400000000065
906	6.3954998552799225	5.874920000000005
907	6.3954998552799225	6.219420000000006
908	6.3954998552799225	6.475720000000006
909	6.3954998552799225	6.9463200000000045
910	6.421419829130173	6.001440000000005
911	6.421419829130173	6.362840000000005
912	6.421419829130173	6.404820000000004
913	6.421419829130173	6.149520000000005
914	6.421419829130173	6.230120000000005
915	6.421419829130173	6.077400000000007
916	6.421419829130173	6.3415200000000045
917	6.421419829130173	6.367520000000006
918	6.421419829130173	6.312320000000005
919	4.744399935007095	4.664000000000003
920	4.744399935007095	4.576820000000003
921	4.744399935007095	4.353500000000003
922	4.744399935007095	4.296020000000005
923	4.744399935007095	4.526920000000004
924	4.744399935007095	4.504100000000004
925	4.744399935007095	4.051400000000003
926	4.744399935007095	4.526920000000004
927	4.744399935007095	4.345600000000003
928	4.744399935007095	4.253500000000003
929	6.542399972677231	6.682520000000005
930	6.542399972677231	6.826920000000006
931	6.542399972677231	6.730900000000006
932	6.542399972677231	6.534820000000008
933	6.542399972677231	6.577820000000007
934	6.542399972677231	6.407800000000006
935	6.542399972677231	6.533300000000006
936	6.542399972677231	6.966300000000006
937	6.542399972677231	6.774220000000008
938	6.542399972677231	6.659820000000006
939	5.604400187730789	5.486300000000005
940	5.604400187730789	5.3229400000000044
941	5.604400187730789	5.237920000000004
942	5.604400187730789	5.720280000000005
943	5.604400187730789	5.417620000000006
944	5.604400187730789	5.480200000000005
945	5.604400187730789	5.548920000000004
946	5.604400187730789	5.944300000000005
947	5.604400187730789	5.5537000000000045
948	8.46943974494934	7.656600000000007
949	8.46943974494934	8.460140000000008
950	8.46943974494934	8.469440000000002
951	8.46943974494934	8.469440000000002
952	8.46943974494934	8.124460000000006
953	8.46943974494934	8.460140000000006
954	8.46943974494934	8.181440000000006
955	8.46943974494934	8.460140000000006
956	8.46943974494934	7.873020000000007
957	8.46943974494934	8.805120000000006
958	5.619100034236908	5.686920000000004
959	5.619100034236908	5.461740000000003
960	5.619100034236908	5.562740000000005
961	5.619100034236908	5.411700000000005
962	5.619100034236908	5.399860000000004
963	5.619100034236908	5.968600000000005
964	5.619100034236908	5.911420000000004
965	5.619100034236908	5.170400000000004
966	5.619100034236908	5.490400000000005
967	6.7815001308918	7.068800000000007
968	6.7815001308918	6.577940000000005
969	6.7815001308918	6.617220000000005
970	6.7815001308918	6.1626000000000065
971	6.7815001308918	6.237500000000006
972	6.7815001308918	6.288300000000007
973	6.7815001308918	6.090140000000006
974	6.7815001308918	6.402300000000007
975	6.7815001308918	6.675040000000005
976	6.7815001308918	6.730820000000008
977	5.974519997835159	5.899420000000005
978	5.974519997835159	5.760240000000005
979	5.974519997835159	5.802220000000005
980	5.974519997835159	5.981800000000004
981	5.974519997835159	6.028960000000005
982	5.974519997835159	5.466920000000004
983	5.974519997835159	5.710300000000005
984	5.974519997835159	5.850900000000005
985	5.974519997835159	5.587000000000005
986	5.974519997835159	6.028960000000006
987	7.023020088672638	6.8947000000000065
988	7.023020088672638	6.736400000000005
989	7.023020088672638	7.3517000000000055
990	7.023020088672638	6.868140000000007
991	7.023020088672638	6.626100000000004
992	7.023020088672638	6.9253400000000065
993	7.023020088672638	6.627000000000008
994	7.023020088672638	7.077820000000007
995	7.023020088672638	6.504120000000005
996	7.263199836015701	6.349620000000005
997	7.263199836015701	6.527920000000006
998	7.263199836015701	6.670000000000005
999	7.263199836015701	7.0552000000000055
1000	7.263199836015701	6.886100000000005
1001	7.263199836015701	6.786020000000005
1002	7.263199836015701	6.654620000000005
1003	7.263199836015701	7.1410000000000045
1004	7.263199836015701	7.080920000000007
1005	5.74209988117218	5.657100000000005
1006	5.74209988117218	5.654220000000005
1007	5.74209988117218	5.461620000000004
1008	5.74209988117218	5.917900000000005
1009	5.74209988117218	5.6718000000000055
1010	5.74209988117218	5.751500000000006
1011	5.74209988117218	5.163820000000005
1012	5.74209988117218	5.884900000000004
1013	5.74209988117218	5.390440000000005
1014	5.8499398827552795	5.483220000000004
1015	5.8499398827552795	5.125020000000006
1016	5.8499398827552795	5.320420000000005
1017	5.8499398827552795	5.229740000000003
1018	5.8499398827552795	5.570600000000004
1019	5.8499398827552795	5.421220000000005
1020	5.8499398827552795	6.290820000000005
1021	5.8499398827552795	6.182420000000004
1022	5.8499398827552795	5.975620000000005
1023	5.8499398827552795	5.255100000000005
1024	7.6339200139045715	7.537040000000007
1025	7.6339200139045715	7.4622200000000065
1026	7.6339200139045715	7.449420000000008
1027	7.6339200139045715	6.979420000000009
1028	7.6339200139045715	7.951540000000006
1029	7.6339200139045715	7.637160000000006
1030	7.6339200139045715	7.346200000000007
1031	7.6339200139045715	7.833260000000008
1032	7.6339200139045715	7.202000000000005
1033	7.6339200139045715	7.557020000000007
1034	5.363299995660782	5.240500000000004
1035	5.363299995660782	4.616700000000004
1036	5.363299995660782	5.610020000000004
1037	5.363299995660782	5.250300000000005
1038	5.363299995660782	5.548720000000005
1039	5.363299995660782	5.041600000000004
1040	5.363299995660782	5.003820000000005
1041	5.363299995660782	5.0774200000000045
1042	5.363299995660782	5.629920000000005
1043	5.363299995660782	5.667840000000005
1044	3.851420134305954	3.666420000000003
1045	3.851420134305954	4.899440000000003
1046	3.851420134305954	4.123820000000002
1047	3.851420134305954	3.0779000000000005
1048	3.851420134305954	3.848900000000003
1049	3.851420134305954	3.9597400000000027
1050	3.851420134305954	3.9249200000000033
1051	3.851420134305954	3.851420000000002
1052	3.851420134305954	3.6723000000000026
1053	5.146519839763641	5.653240000000005
1054	5.146519839763641	5.137820000000006
1055	5.146519839763641	4.854220000000004
1056	5.146519839763641	5.133620000000004
1057	5.146519839763641	4.717740000000004
1058	5.146519839763641	5.202320000000005
1059	5.146519839763641	5.373500000000004
1060	5.146519839763641	4.851200000000004
1061	5.146519839763641	5.120420000000005
1062	2.4786000698804855	3.1756200000000003
1063	2.4786000698804855	2.2986000000000004
1064	2.4786000698804855	2.2253
1065	2.4786000698804855	2.2452999999999994
1066	2.4786000698804855	3.0398000000000005
1067	2.4786000698804855	2.5732
1068	2.4786000698804855	2.2775
1069	2.4786000698804855	3.6536000000000017
1070	2.4786000698804855	2.4064000000000005
1071	2.4786000698804855	2.5627000000000004
1072	6.856919825077057	6.606100000000006
1073	6.856919825077057	7.058520000000007
1074	6.856919825077057	6.536120000000007
1075	6.856919825077057	6.781320000000007
1076	6.856919825077057	6.8826000000000045
1077	6.856919825077057	7.021820000000006
1078	6.856919825077057	6.619560000000006
1079	6.856919825077057	6.635920000000006
1080	6.856919825077057	6.931020000000006
1081	4.731220006942749	4.476400000000005
1082	4.731220006942749	4.219120000000003
1083	4.731220006942749	4.798700000000005
1084	4.731220006942749	4.7588000000000035
1085	4.731220006942749	4.503100000000004
1086	4.731220006942749	4.217520000000003
1087	4.731220006942749	4.8050400000000035
1088	4.731220006942749	4.415520000000003
1089	4.731220006942749	4.025420000000003
1090	4.731220006942749	4.353900000000004
1091	4.857120215892792	4.680100000000003
1092	4.857120215892792	4.753000000000003
1093	4.857120215892792	5.713320000000004
1094	4.857120215892792	4.941500000000004
1095	4.857120215892792	4.655520000000004
1096	4.857120215892792	4.476720000000003
1097	4.857120215892792	4.074100000000003
1098	4.857120215892792	4.890420000000004
1099	4.857120215892792	4.704140000000004
1100	7.263199836015701	7.076500000000005
1101	7.263199836015701	6.659800000000004
1102	7.263199836015701	7.236020000000005
1103	7.263199836015701	7.044140000000005
1104	7.263199836015701	7.221800000000006
1105	7.263199836015701	7.007620000000006
1106	7.263199836015701	7.174320000000005
1107	7.263199836015701	7.158200000000005
1108	6.006200015544891	5.649400000000005
1109	6.006200015544891	6.186820000000005
1110	6.006200015544891	6.024580000000006
1111	6.006200015544891	6.061740000000005
1112	6.006200015544891	5.817440000000004
1113	6.006200015544891	6.083820000000005
1114	6.006200015544891	6.002800000000007
1115	6.006200015544891	6.059140000000005
1116	6.006200015544891	5.649400000000005
1117	6.006200015544891	5.729120000000004
1118	5.914219915866852	5.341900000000005
1119	5.914219915866852	5.619900000000007
1120	5.914219915866852	5.796600000000006
1121	5.914219915866852	5.333020000000005
1122	5.914219915866852	5.893900000000006
1123	5.914219915866852	6.275020000000006
1124	5.914219915866852	6.056420000000006
1125	5.914219915866852	5.371720000000005
1126	5.914219915866852	5.852880000000005
1127	8.202899694442749	8.244640000000008
1128	8.202899694442749	7.363100000000008
1129	8.202899694442749	8.298520000000005
1130	8.202899694442749	8.213200000000008
1131	8.202899694442749	8.271420000000004
1132	8.202899694442749	8.164500000000006
1133	8.202899694442749	8.599220000000004
1134	8.202899694442749	7.880120000000007
1135	8.202899694442749	7.956020000000007
1136	8.202899694442749	8.351020000000005
1137	5.128320157527924	4.8659200000000045
1138	5.128320157527924	4.641700000000005
1139	5.128320157527924	5.272120000000004
1140	5.128320157527924	5.131340000000004
1141	5.128320157527924	5.210000000000004
1142	5.128320157527924	5.462520000000003
1143	5.128320157527924	4.998600000000004
1144	5.128320157527924	4.741280000000004
1145	5.664660036563873	6.055320000000005
1146	5.664660036563873	5.553120000000005
1147	5.664660036563873	4.517800000000004
1148	5.664660036563873	5.651300000000004
1149	5.664660036563873	5.130800000000003
1150	5.664660036563873	5.2729200000000045
1151	5.664660036563873	5.074240000000004
1152	5.664660036563873	5.271860000000005
1153	6.6037000715732574	5.972300000000005
1154	6.6037000715732574	6.479000000000006
1155	6.6037000715732574	6.660500000000006
1156	6.6037000715732574	6.7412000000000045
1157	6.6037000715732574	6.3334000000000055
1158	6.6037000715732574	6.720120000000007
1159	6.6037000715732574	6.597000000000006
1160	6.6037000715732574	6.3917200000000065
1161	6.6037000715732574	6.660500000000005
1162	8.480799794197083	8.501600000000003
1163	8.480799794197083	8.212600000000007
1164	8.480799794197083	8.237300000000001
1165	8.480799794197083	8.5484
1166	8.480799794197083	8.367300000000002
1167	8.480799794197083	7.671700000000004
1168	8.480799794197083	8.8163
1169	8.480799794197083	8.077100000000005
1170	8.480799794197083	8.754499999999998
1171	5.331699997186661	5.425800000000005
1172	5.331699997186661	5.086400000000004
1173	5.331699997186661	5.660700000000006
1174	5.331699997186661	4.085300000000004
1175	5.331699997186661	5.146400000000005
1176	5.331699997186661	5.291300000000005
1177	5.331699997186661	5.112500000000004
1178	5.331699997186661	4.9832000000000045
1179	5.331699997186661	5.076000000000004
1180	5.331699997186661	5.098900000000005
1181	7.603540420532227	7.603540000000007
1182	7.603540420532227	7.603540000000007
1183	7.603540420532227	7.431820000000007
1184	7.603540420532227	7.148020000000005
1185	7.603540420532227	7.603540000000006
1186	7.603540420532227	7.264400000000007
1187	7.603540420532227	7.322800000000006
1188	7.603540420532227	7.542460000000007
1189	7.603540420532227	7.0506000000000055
1190	7.603540420532227	7.377240000000006
1191	6.2865400314331055	5.498200000000005
1192	6.2865400314331055	6.340140000000006
1193	6.2865400314331055	6.714920000000006
1194	6.2865400314331055	5.6810000000000045
1195	6.2865400314331055	6.185720000000006
1196	6.2865400314331055	5.705800000000004
1197	6.2865400314331055	6.140120000000007
1198	6.2865400314331055	5.946900000000006
1199	6.2865400314331055	6.286540000000006
1200	6.2865400314331055	6.456300000000005
1201	3.3687999844551086	4.068000000000002
1202	3.3687999844551086	3.164500000000002
1203	3.3687999844551086	3.4529000000000023
1204	3.3687999844551086	3.5219000000000023
1205	3.3687999844551086	3.504800000000002
1206	3.3687999844551086	3.617220000000003
1207	3.3687999844551086	3.345220000000001
1208	3.3687999844551086	3.1175000000000015
1209	3.3687999844551086	3.0424000000000015
1210	3.3687999844551086	3.0424000000000015
1211	5.435299873352051	5.362220000000004
1212	5.435299873352051	5.7523200000000045
1213	5.435299873352051	5.402620000000005
1214	5.435299873352051	5.423800000000005
1215	5.435299873352051	5.855420000000004
1216	5.435299873352051	5.453820000000004
1217	5.435299873352051	5.526220000000004
1218	5.435299873352051	4.842300000000004
1219	5.435299873352051	5.004920000000004
1220	4.6322201192379	4.198400000000003
1221	4.6322201192379	4.872740000000005
1222	4.6322201192379	4.453100000000004
1223	4.6322201192379	4.799200000000004
1224	4.6322201192379	4.7557000000000045
1225	4.6322201192379	4.807220000000004
1226	4.6322201192379	4.173140000000003
1227	4.6322201192379	4.190820000000003
1228	4.6322201192379	5.460840000000005
1229	3.8428200781345367	3.990300000000002
1230	3.8428200781345367	3.626000000000002
1231	3.8428200781345367	3.6732000000000014
1232	3.8428200781345367	4.238100000000003
1233	3.8428200781345367	3.4747200000000023
1234	3.8428200781345367	3.4875000000000016
1235	3.8428200781345367	3.6732000000000014
1236	3.8428200781345367	3.629020000000003
1237	3.8428200781345367	3.5607000000000024
1238	6.148699969053268	5.710900000000005
1239	6.148699969053268	5.548920000000005
1240	6.148699969053268	5.8068400000000056
1241	6.148699969053268	6.135120000000006
1242	6.148699969053268	6.096020000000006
1243	6.148699969053268	6.237120000000006
1244	6.148699969053268	6.296900000000007
1245	6.148699969053268	5.5945000000000045
1246	6.148699969053268	6.571800000000007
1247	4.429999887943268	4.412240000000003
1248	4.429999887943268	4.564800000000004
1249	4.429999887943268	4.586780000000003
1250	4.429999887943268	4.348700000000004
1251	4.429999887943268	4.435200000000003
1252	4.429999887943268	4.174020000000002
1253	4.429999887943268	4.192020000000004
1254	4.429999887943268	4.104200000000004
1255	4.429999887943268	4.242740000000003
1256	4.429999887943268	4.302120000000004
1257	6.485919803380966	6.603520000000006
1258	6.485919803380966	6.395440000000006
1259	6.485919803380966	6.5520000000000085
1260	6.485919803380966	5.956400000000005
1261	6.485919803380966	6.303000000000006
1262	6.485919803380966	6.257000000000006
1263	6.485919803380966	6.589500000000006
1264	6.485919803380966	6.494640000000006
1265	5.3020597994327545	5.093800000000004
1266	5.3020597994327545	5.012120000000005
1267	5.3020597994327545	5.811020000000006
1268	5.3020597994327545	4.957120000000004
1269	5.3020597994327545	4.944600000000005
1270	5.3020597994327545	4.815840000000004
1271	5.3020597994327545	5.271600000000005
1272	5.3020597994327545	4.8727000000000045
1273	5.3020597994327545	5.819540000000006
1274	5.3020597994327545	5.147600000000005
1275	6.540800034999847	5.924900000000005
1276	6.540800034999847	6.336620000000007
1277	6.540800034999847	6.675500000000006
1278	6.540800034999847	6.2750000000000075
1279	6.540800034999847	6.193320000000004
1280	6.540800034999847	6.286900000000005
1281	6.540800034999847	6.935000000000008
1282	6.540800034999847	6.549120000000006
1283	4.863180220127106	4.924820000000003
1284	4.863180220127106	5.131320000000004
1285	4.863180220127106	4.544120000000004
1286	4.863180220127106	4.724000000000005
1287	4.863180220127106	4.858500000000004
1288	4.863180220127106	4.993300000000004
1289	4.863180220127106	4.924820000000004
1290	4.863180220127106	4.866220000000004
1291	4.863180220127106	4.843140000000004
1292	4.863180220127106	4.851120000000004
1293	4.5468999445438385	4.688920000000003
1294	4.5468999445438385	4.702800000000004
1295	4.5468999445438385	4.041240000000002
1296	4.5468999445438385	4.532560000000004
1297	4.5468999445438385	4.624900000000003
1298	4.5468999445438385	3.8501400000000032
1299	4.5468999445438385	4.438020000000003
1300	4.5468999445438385	4.432920000000003
1301	4.5468999445438385	4.145600000000003
1302	5.077499896287918	4.990700000000006
1303	5.077499896287918	4.687400000000004
1304	5.077499896287918	4.9765600000000045
1305	5.077499896287918	5.393320000000005
1306	5.077499896287918	4.953820000000005
1307	5.077499896287918	5.266620000000005
1308	5.077499896287918	4.317320000000003
1309	5.077499896287918	4.857160000000004
1310	5.077499896287918	5.328220000000004
1311	5.077499896287918	5.248400000000005
1312	4.921000152826309	4.763020000000004
1313	4.921000152826309	4.824500000000003
1314	4.921000152826309	4.723000000000003
1315	4.921000152826309	4.723720000000004
1316	4.921000152826309	4.494800000000003
1317	4.921000152826309	4.073420000000002
1318	4.921000152826309	4.604700000000003
1319	4.921000152826309	5.1261000000000045
1320	6.401419937610626	5.652100000000005
1321	6.401419937610626	5.978400000000006
1322	6.401419937610626	5.847800000000006
1323	6.401419937610626	6.148500000000005
1324	6.401419937610626	6.109200000000007
1325	6.401419937610626	5.885620000000005
1326	6.401419937610626	6.5480400000000065
1327	6.401419937610626	6.142420000000004
1328	6.401419937610626	6.478040000000005
1329	6.42563983798027	6.264840000000006
1330	6.42563983798027	5.603540000000006
1331	6.42563983798027	6.325900000000004
1332	6.42563983798027	6.556440000000005
1333	6.42563983798027	6.619940000000006
1334	6.42563983798027	6.675260000000005
1335	6.42563983798027	6.547740000000006
1336	6.42563983798027	5.861420000000005
1337	6.42563983798027	6.373300000000006
1338	6.42563983798027	5.537540000000004
1339	2.7730000019073486	2.7921000000000005
1340	2.7730000019073486	2.5813000000000006
1341	2.7730000019073486	2.7989000000000006
1342	2.7730000019073486	2.7221
1343	2.7730000019073486	2.7997000000000005
1344	2.7730000019073486	2.2762000000000002
1345	2.7730000019073486	3.041400000000001
1346	2.7730000019073486	3.2497000000000016
1347	2.7730000019073486	3.1918000000000006
1348	2.7730000019073486	2.625000000000001
1349	6.094120144844055	6.052400000000005
1350	6.094120144844055	5.981700000000006
1351	6.094120144844055	5.6250000000000036
1352	6.094120144844055	6.078420000000005
1353	6.094120144844055	5.987100000000005
1354	6.094120144844055	5.933420000000004
1355	6.094120144844055	6.103240000000006
1356	6.094120144844055	5.808200000000006
1357	6.094120144844055	5.720220000000005
1358	5.386100113391876	5.293100000000005
1359	5.386100113391876	6.202020000000008
1360	5.386100113391876	5.344560000000006
1361	5.386100113391876	5.472200000000005
1362	5.386100113391876	5.849520000000006
1363	5.386100113391876	5.278800000000006
1364	5.386100113391876	5.206100000000005
1365	5.386100113391876	5.260220000000006
1366	5.386100113391876	5.045140000000005
1367	6.540800034999847	6.580120000000008
1368	6.540800034999847	6.768120000000007
1369	6.540800034999847	5.8845000000000045
1370	6.540800034999847	6.538300000000007
1371	6.540800034999847	6.573300000000003
1372	6.540800034999847	6.109200000000006
1373	6.540800034999847	5.495820000000005
1374	6.540800034999847	6.981100000000006
1375	6.540800034999847	6.865520000000005
1376	6.540800034999847	6.728700000000006
1377	6.04202002286911	6.026040000000006
1378	6.04202002286911	6.538720000000007
1379	6.04202002286911	6.171220000000006
1380	6.04202002286911	5.269820000000005
1381	6.04202002286911	5.780040000000006
1382	6.04202002286911	6.314220000000006
1383	6.04202002286911	6.173740000000006
1384	6.04202002286911	6.183160000000005
1385	6.04202002286911	6.0129000000000055
1386	4.5468999445438385	4.442820000000004
1387	4.5468999445438385	4.274900000000003
1388	4.5468999445438385	3.8335000000000026
1389	4.5468999445438385	4.431820000000004
1390	4.5468999445438385	4.384800000000004
1391	4.5468999445438385	4.199100000000003
1392	4.5468999445438385	4.679540000000004
1393	4.5468999445438385	4.371420000000003
1394	4.5468999445438385	3.944620000000003
1395	5.8596400916576385	5.539700000000005
1396	5.8596400916576385	5.8022200000000055
1397	5.8596400916576385	5.431800000000005
1398	5.8596400916576385	5.743500000000005
1399	5.8596400916576385	5.242880000000004
1400	5.8596400916576385	5.839840000000004
1401	5.8596400916576385	5.839840000000005
1402	5.8596400916576385	5.555500000000005
1403	5.8596400916576385	5.742320000000005
1404	5.8596400916576385	5.584960000000005
1405	5.816400200128555	5.708300000000004
1406	5.816400200128555	6.079540000000006
1407	5.816400200128555	6.095200000000006
1408	5.816400200128555	6.109000000000005
1409	5.816400200128555	6.231620000000006
1410	5.816400200128555	6.154900000000007
1411	5.816400200128555	5.596320000000006
1412	5.816400200128555	5.675800000000005
1413	6.245699822902679	6.7461200000000066
1414	6.245699822902679	6.209220000000005
1415	6.245699822902679	6.120020000000006
1416	6.245699822902679	6.056520000000006
1417	6.245699822902679	6.362500000000008
1418	6.245699822902679	6.614020000000005
1419	6.245699822902679	6.137400000000005
1420	6.245699822902679	6.041900000000005
1421	6.245699822902679	6.139500000000006
1422	4.603119939565659	5.228500000000005
1423	4.603119939565659	4.257020000000003
1424	4.603119939565659	4.180920000000003
1425	4.603119939565659	4.454600000000004
1426	4.603119939565659	4.705220000000003
1427	4.603119939565659	5.493600000000005
1428	4.603119939565659	4.955200000000004
1429	4.603119939565659	4.807300000000005
1430	4.603119939565659	4.717020000000004
1431	1.9537000358104706	2.7097000000000007
1432	1.9537000358104706	2.5034
1433	1.9537000358104706	1.9115999999999997
1434	1.9537000358104706	2.7955000000000005
1435	1.9537000358104706	1.8264999999999991
1436	1.9537000358104706	2.5082000000000004
1437	1.9537000358104706	1.8764999999999996
1438	1.9537000358104706	1.8949999999999991
1439	1.9537000358104706	2.3019999999999996
1440	1.9537000358104706	1.5319999999999998
1441	4.578600078821182	4.459700000000003
1442	4.578600078821182	5.562200000000005
1443	4.578600078821182	4.4093000000000035
1444	4.578600078821182	4.4013000000000035
1445	4.578600078821182	5.131700000000007
1446	4.578600078821182	4.459700000000003
1447	4.578600078821182	5.058000000000004
1448	4.578600078821182	4.832220000000005
1449	4.578600078821182	5.2434000000000065
1450	4.578600078821182	5.618000000000006
1451	5.981399863958359	5.945200000000005
1452	5.981399863958359	5.987200000000005
1453	5.981399863958359	6.060380000000006
1454	5.981399863958359	5.523400000000005
1455	5.981399863958359	5.572800000000004
1456	5.981399863958359	6.004920000000006
1457	5.981399863958359	6.522520000000004
1458	5.981399863958359	6.108920000000005
1459	5.981399863958359	5.8084400000000045
1460	6.005319803953171	6.390800000000006
1461	6.005319803953171	6.271240000000005
1462	6.005319803953171	6.0053200000000055
1463	6.005319803953171	6.166720000000005
1464	6.005319803953171	5.696900000000004
1465	6.005319803953171	6.104820000000007
1466	6.005319803953171	5.8033000000000055
1467	6.005319803953171	6.140420000000006
1468	6.005319803953171	6.066520000000006
1469	5.98471999168396	5.6867000000000045
1470	5.98471999168396	6.0831200000000045
1471	5.98471999168396	5.7607200000000045
1472	5.98471999168396	5.817020000000004
1473	5.98471999168396	5.594600000000004
1474	5.98471999168396	5.425620000000005
1475	5.98471999168396	5.904700000000005
1476	5.98471999168396	6.076800000000005
1477	5.98471999168396	6.138000000000005
1478	4.993599951267242	5.339200000000004
1479	4.993599951267242	4.378700000000003
1480	4.993599951267242	4.5770000000000035
1481	4.993599951267242	5.150600000000005
1482	4.993599951267242	5.118520000000005
1483	4.993599951267242	4.638940000000004
1484	4.993599951267242	5.068920000000005
1485	4.993599951267242	4.924820000000004
1486	4.993599951267242	4.274700000000003
1487	4.993599951267242	5.023820000000004
1488	6.540520191192627	6.413020000000007
1489	6.540520191192627	5.951020000000006
1490	6.540520191192627	6.318620000000006
1491	6.540520191192627	6.534300000000006
1492	6.540520191192627	6.195520000000005
1493	6.540520191192627	6.4165200000000056
1494	6.540520191192627	7.021100000000006
1495	6.540520191192627	6.032600000000007
1496	6.540520191192627	6.0136000000000065
1497	6.540520191192627	6.227140000000007
1498	6.3954998552799225	6.099420000000005
1499	6.3954998552799225	6.296140000000005
1500	6.3954998552799225	6.328500000000006
1501	6.3954998552799225	6.458720000000006
1502	6.3954998552799225	6.475720000000006
1503	6.3954998552799225	6.029300000000006
1504	6.3954998552799225	6.192600000000006
1505	6.3954998552799225	6.147400000000006
1506	6.3954998552799225	6.073720000000004
1507	6.3954998552799225	6.459320000000006
1508	5.27634009718895	5.577020000000006
1509	5.27634009718895	5.000300000000004
1510	5.27634009718895	4.724400000000004
1511	5.27634009718895	5.048000000000004
1512	5.27634009718895	5.241700000000006
1513	5.27634009718895	4.882320000000004
1514	5.27634009718895	5.428800000000005
1515	5.27634009718895	5.062180000000004
1516	5.27634009718895	5.194900000000004
1517	5.27634009718895	4.655220000000004
1518	6.184400171041489	6.363220000000005
1519	6.184400171041489	5.588300000000005
1520	6.184400171041489	6.273020000000005
1521	6.184400171041489	5.827500000000006
1522	6.184400171041489	5.821240000000005
1523	6.184400171041489	6.029740000000006
1524	6.184400171041489	6.211740000000005
1525	6.184400171041489	5.995400000000006
1526	6.184400171041489	6.155320000000005
1527	6.184400171041489	6.214300000000006
1528	2.490900009870529	2.551100000000001
1529	2.490900009870529	2.5744000000000007
1530	2.490900009870529	2.7442200000000003
1531	2.490900009870529	2.3784
1532	2.490900009870529	2.5020000000000007
1533	2.490900009870529	2.616500000000001
1534	2.490900009870529	2.727000000000001
1535	2.490900009870529	2.514100000000001
1536	2.490900009870529	2.5294000000000008
1537	6.288819909095764	6.287640000000004
1538	6.288819909095764	6.1910400000000045
1539	6.288819909095764	6.129720000000004
1540	6.288819909095764	6.608400000000006
1541	6.288819909095764	5.882620000000004
1542	6.288819909095764	6.200200000000006
1543	6.288819909095764	6.326020000000006
1544	6.288819909095764	6.061200000000005
1545	6.288819909095764	6.401920000000005
1546	7.732519805431366	7.282940000000005
1547	7.732519805431366	7.842520000000008
1548	7.732519805431366	7.163820000000006
1549	7.732519805431366	7.502300000000008
1550	7.732519805431366	7.338220000000007
1551	7.732519805431366	7.7301200000000065
1552	7.732519805431366	7.091100000000006
1553	7.732519805431366	7.682520000000008
1554	7.732519805431366	7.3204000000000065
1555	7.732519805431366	7.4282000000000075
1556	4.914100170135498	5.137920000000004
1557	4.914100170135498	4.952200000000003
1558	4.914100170135498	4.3680800000000035
1559	4.914100170135498	5.0261400000000025
1560	4.914100170135498	4.941100000000003
1561	4.914100170135498	5.098500000000003
1562	4.914100170135498	5.209300000000003
1563	4.914100170135498	4.802300000000003
1564	4.914100170135498	5.199420000000005
1565	5.288020223379135	5.659000000000005
1566	5.288020223379135	5.322220000000006
1567	5.288020223379135	5.288020000000003
1568	5.288020223379135	5.270020000000004
1569	5.288020223379135	5.241220000000004
1570	5.288020223379135	4.842420000000002
1571	5.288020223379135	5.305500000000006
1572	5.726919919252396	5.2111200000000055
1573	5.726919919252396	5.293100000000005
1574	5.726919919252396	5.616520000000005
1575	5.726919919252396	5.619800000000005
1576	5.726919919252396	5.287600000000005
1577	5.726919919252396	5.172700000000004
1578	5.726919919252396	5.784640000000005
1579	5.726919919252396	5.169720000000004
1580	5.726919919252396	5.568020000000004
1581	5.726919919252396	5.805500000000006
1582	4.493419826030731	4.4331200000000015
1583	4.493419826030731	4.919100000000005
1584	4.493419826030731	4.158600000000003
1585	4.493419826030731	4.381500000000003
1586	4.493419826030731	5.080600000000004
1587	4.493419826030731	4.009400000000005
1588	4.493419826030731	4.710300000000003
1589	4.493419826030731	3.924540000000003
1590	4.493419826030731	4.658700000000004
1591	4.493419826030731	3.972520000000003
1592	7.389500141143799	7.0418000000000065
1593	7.389500141143799	7.413540000000008
1594	7.389500141143799	7.014360000000007
1595	7.389500141143799	7.256000000000006
1596	7.389500141143799	7.055220000000007
1597	7.389500141143799	7.130820000000007
1598	7.389500141143799	6.935900000000008
1599	7.389500141143799	7.497000000000007
1600	7.389500141143799	7.130820000000007
1601	7.389500141143799	7.308600000000006
1602	3.8972000777721405	3.5229000000000026
1603	3.8972000777721405	3.3336000000000023
1604	3.8972000777721405	3.655120000000002
1605	3.8972000777721405	3.6252000000000013
1606	3.8972000777721405	3.585200000000002
1607	3.8972000777721405	3.901500000000003
1608	3.8972000777721405	3.6126200000000024
1609	3.8972000777721405	4.034800000000003
1610	3.8972000777721405	3.508840000000002
1611	6.089300215244293	5.912160000000005
1612	6.089300215244293	6.118320000000006
1613	6.089300215244293	5.392340000000005
1614	6.089300215244293	6.671720000000008
1615	6.089300215244293	5.615120000000007
1616	6.089300215244293	6.498100000000007
1617	6.089300215244293	5.491720000000005
1618	6.089300215244293	6.1489000000000065
1619	6.089300215244293	6.123640000000006
1620	1.9537000358104706	1.7077000000000002
1621	1.9537000358104706	2.1785000000000005
1622	1.9537000358104706	2.5081999999999995
1623	1.9537000358104706	2.1493900000000004
1624	1.9537000358104706	1.66888
1625	1.9537000358104706	1.64427
1626	1.9537000358104706	2.2752999999999997
1627	1.9537000358104706	1.3808000000000002
1628	1.9537000358104706	1.6048000000000002
1629	1.9537000358104706	2.1602000000000006
1630	4.409100115299225	4.858700000000004
1631	4.409100115299225	4.289900000000003
1632	4.409100115299225	4.061700000000003
1633	4.409100115299225	4.821940000000003
1634	4.409100115299225	4.5187000000000035
1635	4.409100115299225	4.0790200000000025
1636	4.409100115299225	4.519700000000003
1637	4.409100115299225	4.023500000000003
1638	4.409100115299225	4.283500000000003
1639	4.409100115299225	4.907820000000004
1640	5.74209988117218	5.681900000000006
1641	5.74209988117218	5.454700000000005
1642	5.74209988117218	5.965220000000006
1643	5.74209988117218	6.392420000000006
1644	5.74209988117218	6.183840000000006
1645	5.74209988117218	5.865300000000006
1646	5.74209988117218	5.443100000000006
1647	5.74209988117218	5.461620000000004
1648	5.74209988117218	5.298200000000005
1649	5.74209988117218	5.630940000000006
1650	4.685220122337341	4.603400000000004
1651	4.685220122337341	4.5306400000000036
1652	4.685220122337341	5.338420000000005
1653	4.685220122337341	4.731920000000004
1654	4.685220122337341	4.578700000000004
1655	4.685220122337341	4.252220000000003
1656	4.685220122337341	4.663720000000005
1657	4.685220122337341	4.208800000000003
1658	4.685220122337341	4.082620000000003
1659	4.685220122337341	4.3872000000000035
1660	8.28963965177536	8.06924000000001
1661	8.28963965177536	7.6414800000000085
1662	8.28963965177536	8.430020000000004
1663	8.28963965177536	7.993800000000007
1664	8.28963965177536	8.086800000000007
1665	8.28963965177536	7.927340000000008
1666	8.28963965177536	7.925500000000009
1667	8.28963965177536	8.747040000000002
1668	5.054140090942383	5.329620000000005
1669	5.054140090942383	4.846520000000004
1670	5.054140090942383	4.686320000000004
1671	5.054140090942383	5.5873200000000045
1672	5.054140090942383	5.383120000000004
1673	5.054140090942383	4.234720000000002
1674	5.054140090942383	4.968500000000004
1675	5.054140090942383	5.208220000000003
1676	5.054140090942383	4.6449200000000035
1677	5.054140090942383	5.463320000000004
1678	8.934999704360962	8.693860000000004
1679	8.934999704360962	8.753440000000003
1680	8.934999704360962	9.047640000000003
1681	8.934999704360962	8.88362
1682	8.934999704360962	8.693860000000004
1683	8.934999704360962	8.955440000000003
1684	8.934999704360962	8.345100000000008
1685	8.934999704360962	9.193900000000003
1686	8.934999704360962	8.526200000000003
1687	8.934999704360962	8.851640000000003
1688	6.526499837636948	6.475020000000006
1689	6.526499837636948	6.2922000000000065
1690	6.526499837636948	6.628140000000007
1691	6.526499837636948	6.744500000000006
1692	6.526499837636948	6.507840000000005
1693	6.526499837636948	6.496020000000006
1694	6.526499837636948	6.016400000000005
1695	6.526499837636948	6.141120000000006
1696	6.526499837636948	6.9115200000000065
1697	7.175399959087372	6.463200000000005
1698	7.175399959087372	7.262600000000004
1699	7.175399959087372	6.970600000000005
1700	7.175399959087372	7.229800000000006
1701	7.175399959087372	7.109220000000005
1702	7.175399959087372	7.344000000000005
1703	7.175399959087372	7.322800000000007
1704	7.175399959087372	7.238400000000004
1705	7.175399959087372	7.583700000000006
1706	7.175399959087372	6.942000000000002
1707	5.946419835090637	5.472400000000005
1708	5.946419835090637	6.289400000000004
1709	5.946419835090637	5.650600000000005
1710	5.946419835090637	5.918200000000004
1711	5.946419835090637	5.908400000000005
1712	5.946419835090637	5.346820000000004
1713	5.946419835090637	6.140800000000006
1714	5.946419835090637	5.788220000000006
1715	5.946419835090637	6.567200000000007
1716	5.946419835090637	5.898020000000004
1717	3.241100013256073	2.702400000000001
1718	3.241100013256073	3.774600000000002
1719	3.241100013256073	3.6639000000000017
1720	3.241100013256073	3.4590000000000023
1721	3.241100013256073	3.222900000000001
1722	3.241100013256073	3.139400000000002
1723	3.241100013256073	3.1336000000000013
1724	3.241100013256073	4.150900000000004
1725	3.241100013256073	3.632500000000003
1726	3.241100013256073	3.587600000000003
1727	5.990219861268997	5.884360000000005
1728	5.990219861268997	6.571200000000006
1729	5.990219861268997	6.524020000000006
1730	5.990219861268997	6.340000000000006
1731	5.990219861268997	5.747300000000005
1732	5.990219861268997	5.686820000000004
1733	5.990219861268997	5.584500000000006
1734	5.990219861268997	5.388920000000005
1735	5.990219861268997	5.869820000000005
1736	5.990219861268997	6.407100000000008
1737	6.5226200222969055	6.730600000000005
1738	6.5226200222969055	6.534700000000005
1739	6.5226200222969055	6.6299000000000055
1740	6.5226200222969055	6.310440000000005
1741	6.5226200222969055	6.604540000000005
1742	6.5226200222969055	6.489020000000006
1743	6.5226200222969055	6.759640000000006
1744	6.5226200222969055	6.5255200000000055
1745	6.5226200222969055	6.729100000000008
1746	6.5386001765728	6.221420000000004
1747	6.5386001765728	6.522360000000005
1748	6.5386001765728	6.266040000000007
1749	6.5386001765728	6.598360000000006
1750	6.5386001765728	6.319700000000006
1751	6.5386001765728	5.9996200000000055
1752	6.5386001765728	6.266740000000005
1753	6.5386001765728	6.458800000000006
1754	6.5386001765728	6.461440000000005
1755	6.5386001765728	5.612720000000006
1756	6.5998198091983795	6.0690200000000045
1757	6.5998198091983795	6.639020000000006
1758	6.5998198091983795	5.469540000000006
1759	6.5998198091983795	6.241000000000007
1760	6.5998198091983795	6.072720000000007
1761	6.5998198091983795	6.726520000000004
1762	6.5998198091983795	6.530720000000004
1763	6.5998198091983795	6.325220000000006
1764	6.5998198091983795	6.719520000000005
1765	7.079119831323624	6.943720000000009
1766	7.079119831323624	6.665800000000007
1767	7.079119831323624	7.0103400000000065
1768	7.079119831323624	6.810500000000007
1769	7.079119831323624	7.2027200000000065
1770	7.079119831323624	6.458100000000005
1771	7.079119831323624	7.008500000000008
1772	7.079119831323624	6.537100000000006
1773	7.079119831323624	6.833120000000007
1774	6.312000006437302	5.722720000000006
1775	6.312000006437302	6.214440000000006
1776	6.312000006437302	6.499420000000007
1777	6.312000006437302	5.894920000000005
1778	6.312000006437302	6.064920000000006
1779	6.312000006437302	6.176020000000006
1780	6.312000006437302	6.256100000000005
1781	6.312000006437302	5.849620000000005
1782	5.552940219640732	5.500400000000004
1783	5.552940219640732	5.257000000000004
1784	5.552940219640732	4.744420000000004
1785	5.552940219640732	5.235020000000004
1786	5.552940219640732	5.7675000000000045
1787	5.552940219640732	5.706000000000005
1788	5.552940219640732	5.498500000000004
1789	5.552940219640732	5.417720000000004
1790	5.552940219640732	5.260240000000004
1791	5.552940219640732	5.767500000000005
1792	6.319300085306168	6.355140000000005
1793	6.319300085306168	6.404540000000004
1794	6.319300085306168	6.3334200000000065
1795	6.319300085306168	6.023020000000004
1796	6.319300085306168	6.237900000000005
1797	6.319300085306168	5.683720000000005
1798	6.319300085306168	6.3193000000000055
1799	6.319300085306168	6.8803000000000045
1800	6.319300085306168	6.378700000000005
1801	6.319300085306168	6.039100000000004
1802	5.922300070524216	5.456920000000005
1803	5.922300070524216	6.110640000000005
1804	5.922300070524216	5.456920000000005
1805	5.922300070524216	5.668320000000005
1806	5.922300070524216	5.384400000000005
1807	5.922300070524216	5.304720000000005
1808	5.922300070524216	5.769200000000005
1809	5.922300070524216	5.4569200000000055
1810	5.922300070524216	5.666720000000005
1811	5.922300070524216	5.099440000000004
1812	5.635000169277191	5.940400000000006
1813	5.635000169277191	5.488620000000005
1814	5.635000169277191	5.341880000000005
1815	5.635000169277191	6.309500000000006
1816	5.635000169277191	5.451000000000006
1817	5.635000169277191	5.216100000000004
1818	5.635000169277191	5.431500000000005
1819	5.635000169277191	5.530000000000006
1820	5.635000169277191	5.644700000000005
1821	5.635000169277191	5.392500000000006
1822	4.695500135421753	4.606540000000003
1823	4.695500135421753	4.615900000000003
1824	4.695500135421753	4.072300000000003
1825	4.695500135421753	4.394320000000003
1826	4.695500135421753	4.7871400000000035
1827	4.695500135421753	4.780320000000004
1828	4.695500135421753	4.238420000000003
1829	4.695500135421753	4.826720000000004
1830	4.695500135421753	4.805400000000003
1831	4.695500135421753	4.476520000000003
1832	5.116100013256073	5.002120000000005
1833	5.116100013256073	4.716420000000005
1834	5.116100013256073	4.405300000000004
1835	5.116100013256073	4.886500000000003
1836	5.116100013256073	5.085800000000004
1837	5.116100013256073	4.646320000000005
1838	5.116100013256073	4.552520000000004
1839	5.116100013256073	4.4776200000000035
1840	6.411839872598648	6.497240000000005
1841	6.411839872598648	6.749620000000007
1842	6.411839872598648	5.889440000000008
1843	6.411839872598648	5.842700000000006
1844	6.411839872598648	6.623400000000007
1845	6.411839872598648	7.111000000000005
1846	6.411839872598648	6.370420000000005
1847	6.411839872598648	6.0233400000000055
1848	6.411839872598648	6.529160000000005
1849	6.411839872598648	6.372300000000006
1850	5.847399830818176	5.771540000000006
1851	5.847399830818176	5.492800000000006
1852	5.847399830818176	5.836800000000005
1853	5.847399830818176	5.5073200000000035
1854	5.847399830818176	6.255420000000006
1855	5.847399830818176	5.678820000000003
1856	5.847399830818176	5.944420000000005
1857	5.847399830818176	6.116720000000004
1858	5.847399830818176	5.872820000000004
1859	6.632920056581497	6.556140000000004
1860	6.632920056581497	6.186420000000006
1861	6.632920056581497	6.644440000000005
1862	6.632920056581497	6.638300000000005
1863	6.632920056581497	6.498520000000006
1864	6.632920056581497	6.355320000000005
1865	6.632920056581497	6.108400000000006
1866	6.632920056581497	6.956900000000005
1867	6.632920056581497	5.962120000000006
1868	5.968100130558014	6.733800000000005
1869	5.968100130558014	5.6175400000000035
1870	5.968100130558014	5.929940000000004
1871	5.968100130558014	6.155320000000005
1872	5.968100130558014	5.488600000000004
1873	5.968100130558014	5.816100000000006
1874	5.968100130558014	5.935660000000005
1875	5.968100130558014	5.9249000000000045
1876	5.968100130558014	6.117140000000006
1877	5.968100130558014	5.629500000000005
1878	6.587499976158142	6.647100000000007
1879	6.587499976158142	6.394720000000007
1880	6.587499976158142	6.867000000000007
1881	6.587499976158142	6.019500000000006
1882	6.587499976158142	7.036000000000008
1883	6.587499976158142	7.176500000000007
1884	6.587499976158142	6.565100000000006
1885	5.666099935770035	5.474540000000005
1886	5.666099935770035	6.039720000000005
1887	5.666099935770035	5.824520000000006
1888	5.666099935770035	5.224980000000004
1889	5.666099935770035	5.544020000000005
1890	5.666099935770035	4.957120000000005
1891	5.666099935770035	5.325540000000005
1892	5.666099935770035	5.9158400000000055
1893	5.666099935770035	5.720540000000005
1894	5.666099935770035	5.2778000000000045
1895	6.804699897766113	6.744620000000006
1896	6.804699897766113	6.696360000000006
1897	6.804699897766113	7.464400000000006
1898	6.804699897766113	7.404740000000006
1899	6.804699897766113	6.7751000000000055
1900	6.804699897766113	7.258000000000005
1901	6.804699897766113	6.274880000000007
1902	6.804699897766113	6.776700000000004
1903	6.804699897766113	6.654020000000007
1904	6.804699897766113	6.668300000000006
1905	6.705199778079987	6.391720000000005
1906	6.705199778079987	6.518220000000005
1907	6.705199778079987	6.438120000000003
1908	6.705199778079987	6.801220000000004
1909	6.705199778079987	6.903820000000005
1910	6.705199778079987	6.523520000000006
1911	6.705199778079987	6.460100000000005
1912	6.705199778079987	7.131020000000003
1913	6.705199778079987	6.088300000000004
1914	6.705199778079987	6.339900000000004
1915	7.600240409374237	7.607600000000006
1916	7.600240409374237	7.698060000000009
1917	7.600240409374237	7.174640000000007
1918	7.600240409374237	7.149200000000007
1919	7.600240409374237	7.385140000000006
1920	7.600240409374237	7.476040000000007
1921	7.600240409374237	7.562000000000009
1922	7.600240409374237	7.336700000000005
1923	7.600240409374237	7.373300000000005
1924	7.600240409374237	7.485260000000007
1925	6.4430201053619385	6.498640000000006
1926	6.4430201053619385	7.021940000000006
1927	6.4430201053619385	6.376200000000004
1928	6.4430201053619385	6.191420000000004
1929	6.4430201053619385	6.574320000000005
1930	6.4430201053619385	6.293100000000005
1931	6.4430201053619385	5.854320000000004
1932	6.4430201053619385	6.606100000000006
1933	6.4430201053619385	6.196620000000006
1934	6.4430201053619385	6.3517000000000055
1935	5.230000019073486	5.835700000000005
1936	5.230000019073486	5.315600000000003
1937	5.230000019073486	5.475800000000003
1938	5.230000019073486	4.590000000000003
1939	5.230000019073486	3.858920000000003
1940	5.230000019073486	5.230000000000003
1941	5.230000019073486	5.220500000000003
1942	5.230000019073486	6.313000000000005
1943	4.951220154762268	4.289540000000004
1944	4.951220154762268	4.774200000000003
1945	4.951220154762268	5.118300000000004
1946	4.951220154762268	4.962020000000003
1947	4.951220154762268	5.001600000000004
1948	4.951220154762268	4.808620000000004
1949	4.951220154762268	5.610320000000004
1950	4.951220154762268	4.770700000000003
1951	4.951220154762268	5.069500000000004
1952	4.951220154762268	4.837520000000004
1953	4.674519896507263	4.552420000000004
1954	4.674519896507263	4.463440000000004
1955	4.674519896507263	4.606200000000004
1956	4.674519896507263	4.263220000000003
1957	4.674519896507263	4.857780000000004
1958	4.674519896507263	4.605700000000003
1959	4.674519896507263	4.545640000000003
1960	4.674519896507263	5.016300000000005
1961	4.674519896507263	4.124220000000002
1962	4.674519896507263	4.819520000000004
1963	4.480019956827164	4.2901200000000035
1964	4.480019956827164	5.119520000000004
1965	4.480019956827164	4.7760200000000035
1966	4.480019956827164	4.022020000000002
1967	4.480019956827164	4.127240000000003
1968	4.480019956827164	4.7760200000000035
1969	4.480019956827164	4.592200000000004
1970	4.480019956827164	4.560620000000004
1971	4.480019956827164	4.524520000000004
1972	4.480019956827164	3.8763000000000023
1973	4.932040125131607	4.742920000000005
1974	4.932040125131607	4.962000000000004
1975	4.932040125131607	4.883120000000004
1976	4.932040125131607	5.361000000000005
1977	4.932040125131607	4.671900000000004
1978	4.932040125131607	4.957520000000005
1979	4.932040125131607	4.937720000000004
1980	4.932040125131607	4.695000000000003
1981	4.932040125131607	4.379800000000003
1982	4.932040125131607	4.563600000000004
1983	5.634220093488693	5.845000000000008
1984	5.634220093488693	5.908020000000006
1985	5.634220093488693	5.890300000000005
1986	5.634220093488693	5.752100000000006
1987	5.634220093488693	4.509640000000004
1988	5.634220093488693	5.388400000000004
1989	5.634220093488693	5.031100000000006
1990	5.634220093488693	5.448100000000006
1991	5.634220093488693	4.881620000000004
1992	5.634220093488693	5.073420000000004
1993	4.94159996509552	4.728540000000004
1994	4.94159996509552	5.1037000000000035
1995	4.94159996509552	4.3811000000000035
1996	4.94159996509552	5.127500000000005
1997	4.94159996509552	4.638000000000004
1998	4.94159996509552	4.973040000000005
[truncated: 45,181 more rows]
