# Supplementary material for: Prospective de novo drug design with deep interactome learning
Source: Nat Commun. 2024 Apr 22;15:3408. doi: 10.1038/s41467-024-47613-w (PMC11035696; doi:10.1038/s41467-024-47613-w)
Supplement: Supplementary file 3 — Source Data [file 41467_2024_47613_MOESM3_ESM.zip › Supplementary_Data/Figure_5_ITC_model.csv]

molar ratio	enthalpy	fit
0,022099448	-5,522512963
0,135718076	-3,225840923
0,252546270	-3,568036387
0,372674696	-3,647691059
0,496196580	-3,857627497
0,623207783	-3,649602496
0,753806873	-3,556255935
0,888095202	-2,256588063
1,026176988	-1,942742159
1,168159389	-2,029532885
1,314152592	-1,575000867
1,464269897	-0,547254324
1,618627803	-0,403959583
1,777346103	-0,328167344
1,940547970	-0,239519237
2,108360060	-0,256492791
2,280912604	-0,261576363
2,458339513	-0,037052367
2,640778483	-0,200936540
2,828371095	-0,322770433
3,021262934	-0,055148527
0,022045260		-3,726940317
0,034360157		-3,724768229
0,046712760		-3,722545235
0,059103185		-3,720270074
0,071531547		-3,717941153
0,083997964		-3,715556720
0,096502550		-3,713114915
0,109045424		-3,710613782
0,121626702		-3,708051267
0,134246502		-3,705425223
0,146904942		-3,701066540
0,159602140		-3,696553522
0,172338216		-3,691879046
0,185113287		-3,687035595
0,197927473		-3,682015234
0,210780895		-3,676809585
0,223673671		-3,671409796
0,236605924		-3,665806517
0,249577773		-3,659989863
0,262589340		-3,653949385
0,275640746		-3,647674031
0,288732114		-3,641152112
0,301863566		-3,634371261
0,315035224		-3,627318388
0,328247212		-3,619979639
0,341499653		-3,612340350
0,354792671		-3,604384990
0,368126390		-3,596097118
0,381500935		-3,587459321
0,394916431		-3,578453160
0,408373003		-3,569059109
0,421870777		-3,559256492
0,435409879		-3,549023421
0,448990436		-3,538336724
0,462612574		-3,527171882
0,476276422		-3,515502957
0,489982106		-3,503302521
0,503729755		-3,490541591
0,517519497		-3,477189555
0,531351461		-3,463214108
0,545225777		-3,448581193
0,559142573		-3,433254937
0,573101981		-3,417197610
0,587104130		-3,400369583
0,601149152		-3,382729299
0,615237178		-3,364233271
0,629368339		-3,344836089
0,643542767		-3,324490457
0,657760596		-3,303147262
0,672021957		-3,280755676
0,686326984		-3,257263301
0,700675812		-3,232616366
0,715068573		-3,206759981
0,729505402		-3,179638452
0,743986435		-3,151195672
0,758511807		-3,121375599
0,773081654		-3,090122816
0,787696111		-3,057383192
0,802355315		-3,023104643
0,817059403		-2,987238002
0,831808514		-2,949737995
0,846602783		-2,910564317
0,861442351		-2,869682813
0,876327355		-2,827066734
0,891257935		-2,782698060
0,906234230		-2,736568867
0,921256380		-2,688682689
0,936324526		-2,639055849
0,951438808		-2,587718708
0,966599368		-2,534716771
0,981806347		-2,480111602
0,997059887		-2,423981490
1,012360132		-2,366421799
1,027707223		-2,307544967
1,043101306		-2,247480100
1,058542522		-2,186372142
1,074031017		-2,124380606
1,089566936		-2,061677875
1,105150423		-1,998447107
1,120781625		-1,934879783
1,136460687		-1,871172980
1,152187755		-1,807526448
1,167962978		-1,744139584
1,183786502		-1,681208416
1,199658476		-1,618922686
1,215579047		-1,557463142
1,231548364		-1,496999118
1,247566577		-1,437686472
1,263633835		-1,379665926
1,279750289		-1,323061853
1,295916089		-1,267981499
1,312131386		-1,214514644
1,328396333		-1,162733666
1,344711079		-1,112693968
1,361075780		-1,064434711
1,377490586		-1,017979804
1,393955652		-0,973339082
1,410471132		-0,930509624
1,427037179		-0,889477140
1,443653950		-0,850217402
1,460321598		-0,812697647
1,477040280		-0,776877950
1,493810152		-0,742712516
1,510631371		-0,710150883
1,527504095		-0,679139020
1,544428479		-0,649620315
1,561404684		-0,621536453
1,578432868		-0,594828176
1,595513189		-0,569435939
1,612645807		-0,545300470
1,629830883		-0,522363224
1,647068577		-0,500566770
1,664359050		-0,479855086
1,681702465		-0,460173800
1,699098982		-0,441470365
1,716548764		-0,423694188
1,734051975		-0,406796714
1,751608779		-0,390731476
1,769219338		-0,375454112
1,786883819		-0,360922365
1,804602385		-0,347096054
1,822375203		-0,333937033
1,840202439		-0,321409142
1,858084259		-0,309478139
1,876020831		-0,298111637
1,894012321		-0,287279029
1,912058899		-0,276951409
1,930160733		-0,267101495
1,948317992		-0,257703553
1,966530845		-0,248733318
1,984799464		-0,240167916
2,003124018		-0,231985790
2,021504680		-0,224166630
2,039941620		-0,216691300
2,058435011		-0,209541773
2,076985027		-0,202701065
2,095591840		-0,196153175
2,114255623		-0,189883028
2,132976553		-0,183876418
2,151754803		-0,178119956
2,170590550		-0,172601021
2,189483969		-0,167307714
2,208435236		-0,162228813
2,227444530		-0,157353734
2,246512027		-0,152672489
2,265637905		-0,148175652
2,284822345		-0,143854323
2,304065524		-0,139700098
2,323367623		-0,135705038
2,342728822		-0,131861639
2,362149302		-0,128162809
2,381629245		-0,124601840
2,401168832		-0,121172387
2,420768247		-0,117868446
2,440427672		-0,114684332
2,460147292		-0,111614662
2,479927289		-0,108654336
2,499767851		-0,105798519
2,519669161		-0,103042631
2,539631405		-0,100382323
2,559654772		-0,097813474
2,579739446		-0,095332167
2,599885617		-0,092934688
2,620093473		-0,090617507
2,640363202		-0,088377268
2,660694994		-0,086210783
2,681089038		-0,084115021
2,701545527		-0,082087097
2,722064649		-0,080124267
2,742646599		-0,078223918
2,763291567		-0,076383561
2,783999747		-0,074600826
2,804771332		-0,072873454
2,825606517		-0,071199293
2,846505496		-0,069576287
2,867468464		-0,068002478
2,888495618		-0,066475997
2,909587154		-0,064995058
2,930743269		-0,063557957
2,951964161		-0,062163066
2,973250028		-0,060808828
