# Supplementary material for: Prospective de novo drug design with deep interactome learning
Source: Nat Commun. 2024 Apr 22;15:3408. doi: 10.1038/s41467-024-47613-w (PMC11035696; doi:10.1038/s41467-024-47613-w)
Supplement: Supplementary file 3 — Source Data [file 41467_2024_47613_MOESM3_ESM.zip › Supplementary_Data/Figure_2_TPSA.csv]

	True_Value	Prediction:
0	63.08000245690346	59.42
1	63.08000245690346	59.42
2	63.08000245690346	59.42
3	63.08000245690346	59.42
4	63.08000245690346	59.42
5	63.08000245690346	64.35000000000001
6	63.08000245690346	59.42
7	63.08000245690346	59.42
8	86.4699983894825	86.47000000000001
9	86.4699983894825	85.2
10	86.4699983894825	90.38
11	86.4699983894825	81.14999999999999
12	86.4699983894825	81.79
13	86.4699983894825	86.47000000000001
14	86.4699983894825	77.24
15	86.4699983894825	86.72000000000001
16	68.29000201821327	66.84
17	68.29000201821327	68.29
18	68.29000201821327	74.68
19	68.29000201821327	66.48
20	68.29000201821327	63.24
21	68.29000201821327	68.17
22	68.29000201821327	72.47
23	68.29000201821327	71.95
24	68.29000201821327	63.24
25	68.29000201821327	63.24
26	94.67999917268753	81.79
27	94.67999917268753	102.02000000000001
28	94.67999917268753	90.13000000000001
29	94.67999917268753	94.68
30	94.67999917268753	94.68
31	94.67999917268753	94.15
32	94.67999917268753	94.93
33	94.67999917268753	94.15
34	94.67999917268753	99.11
35	94.67999917268753	94.68
36	94.28000175952911	91.02000000000001
37	94.28000175952911	87.00000000000001
38	94.28000175952911	90.77000000000001
39	94.28000175952911	94.43
40	94.28000175952911	81.79
41	94.28000175952911	89.63000000000001
42	94.28000175952911	88.43
43	94.28000175952911	94.68
44	94.28000175952911	81.42999999999999
45	94.28000175952911	94.43
46	72.5600009560585	68.65
47	72.5600009560585	72.83
48	72.5600009560585	72.83000000000001
49	72.5600009560585	72.31
50	72.5600009560585	72.56
51	72.5600009560585	68.65
52	72.5600009560585	68.65
53	72.5600009560585	72.56
54	72.5600009560585	72.56
55	72.5600009560585	76.49000000000001
56	68.29000201821327	77.97999999999999
57	68.29000201821327	68.28999999999999
58	68.29000201821327	63.24
59	68.29000201821327	68.17
60	68.29000201821327	68.29
61	68.29000201821327	68.17
62	68.29000201821327	68.28999999999999
63	68.29000201821327	63.24
64	94.28000175952911	85.36000000000001
65	94.28000175952911	84.65999999999998
66	94.28000175952911	94.32
67	94.28000175952911	98.19000000000001
68	94.28000175952911	89.9
69	94.28000175952911	98.61000000000001
70	94.28000175952911	94.83000000000001
71	85.029998421669	73.58
72	85.029998421669	81.79000000000002
73	85.029998421669	86.99
74	85.029998421669	83.45000000000002
75	85.029998421669	85.30000000000001
76	85.029998421669	84.78
77	85.029998421669	70.79
78	85.029998421669	90.93
79	85.029998421669	86.72000000000003
80	77.75999826192856	77.24000000000001
81	77.75999826192856	77.24
82	77.75999826192856	73.58000000000001
83	77.75999826192856	64.63
84	77.75999826192856	68.62
85	77.75999826192856	75.80000000000001
86	77.75999826192856	74.22000000000001
87	77.75999826192856	81.15
88	77.75999826192856	77.88000000000001
89	77.75999826192856	74.22000000000001
90	75.70999991893768	76.07
91	75.70999991893768	76.07000000000001
92	75.70999991893768	77.52
93	75.70999991893768	76.07000000000001
94	75.70999991893768	77.92000000000002
95	75.70999991893768	76.07000000000001
96	75.70999991893768	75.87
97	75.70999991893768	76.07000000000001
98	75.70999991893768	77.92000000000002
99	75.70999991893768	76.07000000000001
100	84.22000133991241	84.22
101	84.22000133991241	71.33
102	84.22000133991241	80.56
103	84.22000133991241	79.53
104	84.22000133991241	76.27000000000001
105	84.22000133991241	84.22000000000001
106	84.22000133991241	76.27000000000001
107	84.22000133991241	88.4
108	84.22000133991241	84.22
109	84.22000133991241	76.02000000000001
110	71.33000195026398	71.33
111	71.33000195026398	71.33
112	71.33000195026398	67.79
113	71.33000195026398	51.22
114	71.33000195026398	71.45
115	71.33000195026398	71.45
116	71.33000195026398	71.33
117	71.33000195026398	71.33
118	71.33000195026398	71.45
119	71.33000195026398	71.33000000000001
120	34.03000085055828	32.34
121	34.03000085055828	34.03
122	34.03000085055828	34.03
123	34.03000085055828	34.03
124	34.03000085055828	29.46
125	34.03000085055828	34.03
126	34.03000085055828	32.34
127	34.03000085055828	24.92
128	34.03000085055828	34.03
129	55.760001331567764	55.760000000000005
130	55.760001331567764	55.760000000000005
131	55.760001331567764	55.760000000000005
132	55.760001331567764	55.760000000000005
133	55.760001331567764	55.760000000000005
134	55.760001331567764	46.53
135	55.760001331567764	55.76
136	55.760001331567764	55.760000000000005
137	55.760001331567764	55.760000000000005
138	55.760001331567764	55.120000000000005
139	93.42999565601349	88.77
140	93.42999565601349	92.17999999999999
141	93.42999565601349	88.77
142	93.42999565601349	88.77000000000001
143	93.42999565601349	88.52
144	93.42999565601349	88.77
145	93.42999565601349	92.7
146	93.42999565601349	101.93
147	93.42999565601349	91.76
148	93.42999565601349	68.02000000000001
149	73.57999899983406	75.55000000000001
150	73.57999899983406	76.07000000000001
151	73.57999899983406	72.14
152	73.57999899983406	81.79
153	73.57999899983406	75.8
154	73.57999899983406	74.22000000000001
155	73.57999899983406	74.22000000000001
156	73.57999899983406	73.06
157	73.57999899983406	77.88
158	73.57999899983406	74.22
159	80.56000077724457	75.63
160	80.56000077724457	77.84
161	80.56000077724457	83.82999999999998
162	80.56000077724457	80.56
163	80.56000077724457	55.760000000000005
164	80.56000077724457	80.56
165	80.56000077724457	80.56
166	80.56000077724457	84.86
167	80.56000077724457	84.86
168	80.56000077724457	75.99
169	110.8900049328804	105.53
170	110.8900049328804	105.95
171	110.8900049328804	98.00000000000001
172	110.8900049328804	108.08
173	110.8900049328804	110.13000000000001
174	110.8900049328804	101.66
175	110.8900049328804	101.92999999999999
176	110.8900049328804	109.76999999999998
177	110.8900049328804	105.95
178	110.8900049328804	112.56
179	66.76000237464905	66.4
180	66.76000237464905	66.4
181	66.76000237464905	74.58
182	66.76000237464905	70.42
183	66.76000237464905	66.4
184	66.76000237464905	58.56
185	66.76000237464905	58.56
186	66.76000237464905	70.42
187	66.76000237464905	66.4
188	66.76000237464905	57.53
189	73.86000028252602	72.31
190	73.86000028252602	64.35
191	73.86000028252602	73.58000000000001
192	73.86000028252602	73.58
193	73.86000028252602	72.56
194	73.86000028252602	68.65
195	73.86000028252602	68.65
196	73.86000028252602	68.65
197	73.86000028252602	73.58
198	73.86000028252602	64.35
199	86.75000482797623	81.0
200	86.75000482797623	93.74999999999999
201	86.75000482797623	93.13999999999999
202	86.75000482797623	76.07
203	86.75000482797623	83.09000000000002
204	86.75000482797623	87.15
205	86.75000482797623	93.14000000000001
206	86.75000482797623	83.91
207	86.75000482797623	84.94
208	86.75000482797623	93.13999999999999
209	94.67999917268753	94.68
210	94.67999917268753	91.02000000000001
211	94.67999917268753	90.24000000000001
212	94.67999917268753	91.02000000000001
213	94.67999917268753	85.72
214	94.67999917268753	88.96000000000001
215	94.67999917268753	90.66
216	94.67999917268753	91.02000000000001
217	94.67999917268753	85.30000000000001
218	94.67999917268753	90.66
219	64.99000015854836	55.760000000000005
220	64.99000015854836	64.99
221	64.99000015854836	68.65
222	64.99000015854836	60.45
223	64.99000015854836	64.63
224	64.99000015854836	64.99000000000001
225	64.99000015854836	68.65
226	64.99000015854836	55.760000000000005
227	64.99000015854836	76.07
228	64.99000015854836	64.35
229	62.32000118494034	66.4
230	62.32000118494034	66.4
231	62.32000118494034	66.39999999999999
232	62.32000118494034	66.4
233	62.32000118494034	66.4
234	62.32000118494034	71.33
235	62.32000118494034	61.8
236	62.32000118494034	66.4
237	62.32000118494034	57.53
238	62.32000118494034	74.6
239	88.94000381231308	90.38
240	88.94000381231308	81.79
241	88.94000381231308	91.02000000000001
242	88.94000381231308	101.77000000000001
243	88.94000381231308	81.79
244	88.94000381231308	97.58000000000001
245	88.94000381231308	91.29000000000002
246	88.94000381231308	91.02000000000001
247	88.94000381231308	73.58000000000001
248	88.94000381231308	77.25
249	86.4699983894825	82.81
250	86.4699983894825	86.47
251	86.4699983894825	86.47000000000001
252	86.4699983894825	81.54
253	86.4699983894825	85.68
254	86.4699983894825	85.83000000000001
255	86.4699983894825	83.15
256	86.4699983894825	90.38000000000001
257	82.05999881029129	81.79
258	82.05999881029129	81.79
259	82.05999881029129	76.07000000000001
260	82.05999881029129	81.79
261	82.05999881029129	81.79
262	82.05999881029129	75.8
263	82.05999881029129	61.56
264	82.05999881029129	81.79
265	82.05999881029129	72.83000000000001
266	82.05999881029129	82.06
267	89.63000476360321	88.69000000000001
268	89.63000476360321	86.47000000000001
269	89.63000476360321	90.77000000000001
270	89.63000476360321	90.77
271	89.63000476360321	90.65000000000002
272	89.63000476360321	87.11000000000001
273	89.63000476360321	91.02000000000001
274	89.63000476360321	90.77000000000001
275	81.7899997830391	81.79
276	81.7899997830391	78.13000000000001
277	81.7899997830391	82.06
278	81.7899997830391	85.72
279	81.7899997830391	81.69999999999999
280	81.7899997830391	77.88000000000001
281	81.7899997830391	77.88000000000001
282	81.7899997830391	77.88000000000001
283	81.7899997830391	64.99000000000001
284	81.7899997830391	81.54
285	85.71999937295914	81.79
286	85.71999937295914	94.45000000000002
287	85.71999937295914	81.79
288	85.71999937295914	83.92
289	85.71999937295914	91.02
290	85.71999937295914	81.79
291	85.71999937295914	81.79
292	85.71999937295914	87.11
293	85.71999937295914	81.79
294	85.71999937295914	77.88000000000001
295	80.43999949097633	71.53
296	80.43999949097633	88.6
297	80.43999949097633	82.01
298	80.43999949097633	77.97999999999999
299	80.43999949097633	82.01
300	80.43999949097633	82.67999999999999
301	80.43999949097633	71.53
302	80.43999949097633	71.53
303	80.43999949097633	71.53
304	93.46000242233276	93.45
305	93.46000242233276	94.09000000000002
306	93.46000242233276	97.63
307	93.46000242233276	94.09
308	93.46000242233276	85.61
309	93.46000242233276	101.66
310	93.46000242233276	101.29
311	93.46000242233276	81.37
312	99.35000067949295	110.35999999999999
313	99.35000067949295	104.21000000000001
314	99.35000067949295	102.76
315	99.35000067949295	100.91
316	99.35000067949295	85.22
317	99.35000067949295	100.91000000000001
318	99.35000067949295	101.16
319	99.35000067949295	100.91000000000001
320	103.1799983382225	101.85
321	103.1799983382225	98.86000000000001
322	103.1799983382225	101.73
323	103.1799983382225	102.37
324	103.1799983382225	101.85000000000001
325	103.1799983382225	101.32000000000001
326	103.1799983382225	105.76
327	103.1799983382225	93.14
328	103.1799983382225	102.13999999999999
329	55.760001331567764	55.760000000000005
330	55.760001331567764	55.12
331	55.760001331567764	55.760000000000005
332	55.760001331567764	35.53
333	55.760001331567764	49.77
334	55.760001331567764	53.43000000000001
335	55.760001331567764	56.67
336	55.760001331567764	51.58
337	55.760001331567764	59.0
338	55.760001331567764	55.760000000000005
339	140.52999782562256	141.63
340	140.52999782562256	134.07000000000002
341	140.52999782562256	131.55
342	140.52999782562256	143.64
343	140.52999782562256	135.84
344	140.52999782562256	133.75
345	140.52999782562256	127.63999999999999
346	140.52999782562256	136.82999999999998
347	140.52999782562256	136.86999999999998
348	94.28000175952911	87.15
349	94.28000175952911	94.40000000000002
350	94.28000175952911	82.56
351	94.28000175952911	93.88999999999999
352	94.28000175952911	93.36999999999999
353	94.28000175952911	93.14000000000001
354	94.28000175952911	85.6
355	94.28000175952911	84.94
356	94.28000175952911	92.75
357	93.450000166893	97.75
358	93.450000166893	93.06
359	93.450000166893	93.06
360	93.450000166893	97.75
361	93.450000166893	93.06
362	93.450000166893	93.06
363	93.450000166893	93.82
364	93.450000166893	94.09
365	93.450000166893	93.06
366	93.450000166893	93.06000000000002
367	84.66999971866608	81.42
368	84.66999971866608	73.46000000000001
369	84.66999971866608	86.99000000000001
370	84.66999971866608	82.06000000000002
371	84.66999971866608	86.47
372	84.66999971866608	80.29
373	84.66999971866608	86.35000000000001
374	84.66999971866608	82.69000000000001
375	84.66999971866608	83.91
376	84.66999971866608	82.06000000000002
377	64.99000015854836	64.99000000000001
378	64.99000015854836	68.65
379	64.99000015854836	68.65
380	64.99000015854836	68.65
381	64.99000015854836	64.99000000000001
382	64.99000015854836	64.99000000000001
383	64.99000015854836	55.760000000000005
384	64.99000015854836	64.99
385	64.99000015854836	64.99000000000001
386	64.99000015854836	64.99000000000001
387	34.03000085055828	34.03
388	34.03000085055828	34.03
389	34.03000085055828	34.03
390	34.03000085055828	34.03
391	34.03000085055828	34.03
392	34.03000085055828	35.25
393	34.03000085055828	34.03
394	34.03000085055828	34.03
395	34.03000085055828	34.03
396	77.39999955892563	76.07000000000001
397	77.39999955892563	66.48
398	77.39999955892563	81.06
399	77.39999955892563	71.53
400	77.39999955892563	76.07000000000001
401	77.39999955892563	66.84
402	77.39999955892563	66.84
403	77.39999955892563	77.92
404	77.39999955892563	79.73
405	71.05999776721	72.91
406	71.05999776721	71.06
407	71.05999776721	66.88000000000001
408	71.05999776721	69.67000000000002
409	71.05999776721	62.74
410	71.05999776721	64.55
411	71.05999776721	69.73000000000002
412	71.05999776721	52.6
413	71.05999776721	65.07000000000001
414	78.87000113725662	66.89
415	78.87000113725662	75.63
416	78.87000113725662	75.63
417	78.87000113725662	75.63
418	78.87000113725662	75.63000000000001
419	78.87000113725662	79.29
420	78.87000113725662	75.63
421	90.65999990701675	81.79000000000002
422	90.65999990701675	94.68
423	90.65999990701675	90.38000000000001
424	90.65999990701675	81.79
425	90.65999990701675	85.95
426	90.65999990701675	86.47000000000001
427	90.65999990701675	94.68
428	90.65999990701675	81.79
429	90.65999990701675	91.02000000000001
430	89.78999960422516	89.15
431	89.78999960422516	84.22000000000001
432	89.78999960422516	84.22000000000001
433	89.78999960422516	85.61
434	89.78999960422516	89.15
435	89.78999960422516	89.15000000000002
436	89.78999960422516	84.97000000000001
437	89.78999960422516	93.45
438	89.78999960422516	93.45
439	81.7899997830391	81.79
440	81.7899997830391	73.58000000000001
441	81.7899997830391	81.79
442	81.7899997830391	81.54
443	81.7899997830391	85.2
444	81.7899997830391	82.06
445	81.7899997830391	81.79
446	81.7899997830391	64.72000000000001
447	81.7899997830391	81.79
448	81.7899997830391	81.79
449	60.68999961018562	59.42
450	60.68999961018562	55.76
451	60.68999961018562	64.36
452	60.68999961018562	35.260000000000005
453	60.68999961018562	55.760000000000005
454	60.68999961018562	59.42
455	60.68999961018562	64.35
456	60.68999961018562	59.42
457	60.68999961018562	71.78
458	60.68999961018562	51.46
459	81.7899997830391	81.79
460	81.7899997830391	77.88000000000001
461	81.7899997830391	81.54
462	81.7899997830391	82.06
463	81.7899997830391	81.79
464	81.7899997830391	77.88000000000001
465	81.7899997830391	72.83000000000001
466	81.7899997830391	81.79
467	72.31000128388405	72.31
468	72.31000128388405	68.65
469	72.31000128388405	68.65
470	72.31000128388405	74.22
471	72.31000128388405	72.31
472	72.31000128388405	68.65
473	72.31000128388405	68.65
474	72.31000128388405	68.65
475	72.31000128388405	68.65
476	46.53000250458717	46.53
477	46.53000250458717	26.3
478	46.53000250458717	46.53
479	46.53000250458717	46.53
480	46.53000250458717	46.53
481	46.53000250458717	46.53
482	46.53000250458717	46.53
483	46.53000250458717	42.230000000000004
484	46.53000250458717	42.35
485	93.46000242233276	94.09000000000002
486	93.46000242233276	80.67999999999999
487	93.46000242233276	89.43
488	93.46000242233276	89.78999999999999
489	93.46000242233276	94.09
490	93.46000242233276	89.79
491	93.46000242233276	94.09
492	93.46000242233276	94.09
493	93.46000242233276	93.44999999999999
494	93.46000242233276	91.76
495	46.91999766230583	46.53
496	46.91999766230583	42.230000000000004
497	46.91999766230583	42.230000000000004
498	46.91999766230583	59.3
499	46.91999766230583	46.53
500	46.91999766230583	46.53
501	46.91999766230583	42.230000000000004
502	46.91999766230583	47.17
503	46.91999766230583	46.53
504	85.22000002861023	87.07
505	85.22000002861023	86.02000000000001
506	85.22000002861023	88.1
507	85.22000002861023	84.86
508	85.22000002861023	83.92000000000002
509	85.22000002861023	91.63999999999999
510	85.22000002861023	85.89000000000001
511	85.22000002861023	78.87
512	85.22000002861023	88.1
513	85.22000002861023	84.86000000000001
514	68.17000073194504	66.84
515	68.17000073194504	70.14
516	68.17000073194504	66.84
517	68.17000073194504	72.47
518	68.17000073194504	68.17
519	68.17000073194504	68.17
520	68.17000073194504	66.84
521	68.17000073194504	74.67999999999999
522	68.17000073194504	66.84
523	68.17000073194504	65.21000000000001
524	102.10000222921371	78.35000000000001
525	102.10000222921371	102.37
526	102.10000222921371	98.19
527	102.10000222921371	99.89
528	102.10000222921371	99.89
529	102.10000222921371	100.16000000000001
530	102.10000222921371	90.85000000000001
531	102.10000222921371	90.05000000000001
532	102.10000222921371	105.75999999999999
533	92.87000340223312	93.14
534	92.87000340223312	92.87
535	92.87000340223312	88.96000000000001
536	92.87000340223312	92.87
537	92.87000340223312	93.13999999999999
538	92.87000340223312	90.29
539	92.87000340223312	87.82000000000001
540	92.87000340223312	89.21
541	68.17000073194504	72.47
542	68.17000073194504	66.48
543	68.17000073194504	68.17
544	68.17000073194504	68.17
545	68.17000073194504	67.77000000000001
546	68.17000073194504	69.39
547	68.17000073194504	68.17
548	68.17000073194504	66.84
549	68.17000073194504	68.17
550	68.17000073194504	63.99
551	81.7899997830391	81.79
552	81.7899997830391	83.45000000000002
553	81.7899997830391	81.79000000000002
554	81.7899997830391	81.79
555	81.7899997830391	77.88000000000001
556	81.7899997830391	81.79
557	81.7899997830391	83.45
558	81.7899997830391	77.88
559	81.7899997830391	81.79
560	81.7899997830391	81.79
561	102.10000222921371	102.79
562	102.10000222921371	98.86
563	102.10000222921371	102.1
564	102.10000222921371	102.10000000000001
565	102.10000222921371	102.52
566	102.10000222921371	98.86000000000001
567	102.10000222921371	103.8
568	102.10000222921371	101.99000000000001
569	102.10000222921371	92.87
570	91.01999861001968	91.02
571	91.01999861001968	86.84
572	91.01999861001968	90.38
573	91.01999861001968	81.79
574	91.01999861001968	81.79
575	91.01999861001968	81.79
576	91.01999861001968	94.68
577	91.01999861001968	94.93
578	91.01999861001968	81.79
579	91.01999861001968	102.02000000000001
580	86.4699983894825	94.68
581	86.4699983894825	87.36
582	86.4699983894825	90.38000000000001
583	86.4699983894825	90.13
584	86.4699983894825	81.79
585	86.4699983894825	81.54
586	86.4699983894825	85.7
587	86.4699983894825	81.79
588	86.4699983894825	81.54
589	86.4699983894825	77.88000000000001
590	60.04999962449074	62.220000000000006
591	60.04999962449074	58.559999999999995
592	60.04999962449074	62.22
593	60.04999962449074	58.36
594	60.04999962449074	54.02
595	60.04999962449074	51.22
596	60.04999962449074	62.71
597	60.04999962449074	58.56
598	60.04999962449074	54.12
599	81.7899997830391	81.79
600	81.7899997830391	82.29
601	81.7899997830391	73.58000000000001
602	81.7899997830391	85.97
603	81.7899997830391	81.54
604	81.7899997830391	77.49000000000001
605	81.7899997830391	82.81000000000002
606	81.7899997830391	77.88
607	87.11000353097916	87.11000000000001
608	87.11000353097916	87.11000000000001
609	87.11000353097916	77.61000000000001
610	87.11000353097916	90.77000000000001
611	87.11000353097916	74.22000000000001
612	87.11000353097916	90.77000000000001
613	87.11000353097916	87.11
614	87.11000353097916	87.11000000000001
615	87.11000353097916	81.54
616	87.11000353097916	81.54
617	71.53000065684319	71.89
618	71.53000065684319	75.43
619	71.53000065684319	76.07000000000001
620	71.53000065684319	72.14
621	71.53000065684319	68.53
622	71.53000065684319	71.77000000000001
623	71.53000065684319	77.11999999999999
624	71.53000065684319	68.12
625	71.53000065684319	67.59
626	125.19000267982483	108.56
627	125.19000267982483	125.55
628	125.19000267982483	117.85000000000001
629	125.19000267982483	115.45999999999998
630	125.19000267982483	122.41000000000001
631	125.19000267982483	125.55000000000001
632	125.19000267982483	124.77000000000001
633	125.19000267982483	134.42000000000002
634	125.19000267982483	125.19
635	114.80000001192093	120.33
636	114.80000001192093	114.3
637	114.80000001192093	119.0
638	114.80000001192093	111.16000000000001
639	114.80000001192093	111.25000000000001
640	114.80000001192093	108.65
641	114.80000001192093	118.99999999999999
642	114.80000001192093	122.66
643	114.80000001192093	110.64
644	81.7899997830391	86.15
645	81.7899997830391	81.79
646	81.7899997830391	81.79
647	81.7899997830391	81.78999999999999
648	81.7899997830391	72.56
649	81.7899997830391	85.45
650	81.7899997830391	81.79
651	81.7899997830391	85.45
652	81.7899997830391	82.06
653	81.7899997830391	82.06
654	93.450000166893	97.75
655	93.450000166893	84.86
656	93.450000166893	88.88000000000001
657	93.450000166893	94.09
658	93.450000166893	93.45
659	93.450000166893	93.06
660	93.450000166893	101.66
661	93.450000166893	84.86
662	93.450000166893	97.75
663	85.93999743461609	89.93
664	85.93999743461609	85.6
665	85.93999743461609	88.43
666	85.93999743461609	86.36
667	85.93999743461609	83.91
668	85.93999743461609	86.11
669	85.93999743461609	76.37
670	85.93999743461609	93.56
671	85.93999743461609	84.78000000000002
672	80.56000077724457	75.63
673	80.56000077724457	79.65
674	80.56000077724457	75.63
675	80.56000077724457	67.59
676	80.56000077724457	80.56
677	80.56000077724457	80.68
678	80.56000077724457	56.15
679	80.56000077724457	84.86000000000001
680	80.56000077724457	84.85999999999999
681	80.56000077724457	84.86
682	84.5900022983551	83.83000000000001
683	84.5900022983551	84.86
684	84.5900022983551	97.75000000000001
685	84.5900022983551	84.86000000000001
686	84.5900022983551	88.52000000000001
687	84.5900022983551	84.85999999999999
688	84.5900022983551	87.07000000000001
689	84.5900022983551	84.34
690	84.5900022983551	84.75
691	84.5900022983551	80.67999999999999
692	47.55999764800072	48.83
693	47.55999764800072	54.56
694	47.55999764800072	50.800000000000004
695	47.55999764800072	43.78
696	47.55999764800072	45.230000000000004
697	47.55999764800072	47.67
698	47.55999764800072	49.769999999999996
699	47.55999764800072	53.01
700	47.55999764800072	43.78000000000001
701	72.5600009560585	72.56
702	72.5600009560585	72.83000000000001
703	72.5600009560585	68.9
704	72.5600009560585	72.83
705	72.5600009560585	68.65
706	72.5600009560585	72.56
707	72.5600009560585	55.760000000000005
708	72.5600009560585	66.84
709	72.5600009560585	72.56
710	46.53000250458717	57.61000000000001
711	46.53000250458717	46.53
712	46.53000250458717	46.53
713	46.53000250458717	42.35
714	46.53000250458717	42.09
715	46.53000250458717	46.53
716	46.53000250458717	46.53
717	46.53000250458717	37.3
718	73.86000028252602	69.92
719	73.86000028252602	68.65
720	73.86000028252602	77.88000000000001
721	73.86000028252602	77.88000000000001
722	73.86000028252602	72.83
723	73.86000028252602	63.33
724	73.86000028252602	59.42
725	73.86000028252602	72.31
726	73.86000028252602	64.99000000000001
727	80.56000077724457	71.33000000000001
728	80.56000077724457	63.49000000000001
729	80.56000077724457	71.94
730	80.56000077724457	80.56
731	80.56000077724457	81.59
732	80.56000077724457	84.22
733	80.56000077724457	84.86
734	80.56000077724457	80.56
735	80.56000077724457	71.33000000000001
736	77.75999826192856	81.79
737	77.75999826192856	64.80000000000001
738	77.75999826192856	81.79
739	77.75999826192856	79.73
740	77.75999826192856	73.86
741	77.75999826192856	73.86
742	77.75999826192856	76.07000000000001
743	77.75999826192856	64.99000000000001
744	77.75999826192856	74.22
745	104.90000474452972	111.91000000000001
746	104.90000474452972	106.98000000000002
747	104.90000474452972	101.93
748	104.90000474452972	97.33000000000001
749	104.90000474452972	105.52999999999999
750	104.90000474452972	104.88999999999999
751	104.90000474452972	105.53
752	104.90000474452972	105.95
753	104.90000474452972	100.99000000000001
754	99.49000132083893	98.72
755	99.49000132083893	100.52
756	99.49000132083893	98.83
757	99.49000132083893	97.55000000000001
758	99.49000132083893	97.83000000000001
759	99.49000132083893	111.99000000000001
760	99.49000132083893	99.25000000000001
761	99.49000132083893	98.19000000000001
762	73.86000028252602	68.65
763	73.86000028252602	68.65
764	73.86000028252602	64.99
765	73.86000028252602	73.58
766	73.86000028252602	68.65
767	73.86000028252602	73.69
768	73.86000028252602	68.9
769	73.86000028252602	73.58
770	83.90999844670296	79.97999999999999
771	83.90999844670296	79.73
772	83.90999844670296	85.9
773	83.90999844670296	75.19
774	83.90999844670296	87.82
775	83.90999844670296	78.62
776	83.90999844670296	89.63
777	83.90999844670296	79.73
778	83.90999844670296	79.73
779	83.90999844670296	77.13
780	81.7899997830391	81.79
781	81.7899997830391	85.45
782	81.7899997830391	81.54
783	81.7899997830391	81.27000000000001
784	81.7899997830391	81.54
785	81.7899997830391	92.79
786	81.7899997830391	81.79
787	81.7899997830391	85.45000000000002
788	81.7899997830391	72.83
789	81.7899997830391	81.01
790	72.5600009560585	68.9
791	72.5600009560585	68.9
792	72.5600009560585	68.65
793	72.5600009560585	68.65
794	72.5600009560585	68.65
795	72.5600009560585	68.65
796	72.5600009560585	68.9
797	72.5600009560585	70.26
798	72.5600009560585	77.49000000000001
799	72.5600009560585	72.56
800	72.5600009560585	72.83000000000001
801	72.5600009560585	68.65
802	72.5600009560585	72.56
803	72.5600009560585	72.56
804	72.5600009560585	72.56
805	72.5600009560585	68.65
806	72.5600009560585	68.65
807	72.5600009560585	68.65
808	72.5600009560585	72.56
809	102.10000222921371	102.36999999999999
810	102.10000222921371	99.13000000000001
811	102.10000222921371	102.37000000000002
812	102.10000222921371	106.03000000000002
813	102.10000222921371	93.89999999999999
814	102.10000222921371	102.36999999999999
815	102.10000222921371	102.10000000000001
816	102.10000222921371	94.53
817	102.10000222921371	99.13000000000002
818	71.33000195026398	71.33
819	71.33000195026398	72.94
820	71.33000195026398	59.05
821	71.33000195026398	71.33
822	71.33000195026398	71.33
823	71.33000195026398	88.52000000000001
824	71.33000195026398	67.15
825	71.33000195026398	71.33
826	71.33000195026398	60.06
827	75.63000249862671	75.63
828	75.63000249862671	71.33000000000001
829	75.63000249862671	75.63
830	75.63000249862671	75.63
831	75.63000249862671	71.33
832	75.63000249862671	63.13
833	75.63000249862671	75.63
834	75.63000249862671	75.63000000000001
835	75.63000249862671	71.33000000000001
836	75.63000249862671	71.33
837	86.48000064492226	85.97000000000001
838	86.48000064492226	81.54
839	86.48000064492226	85.45
840	86.48000064492226	85.45
841	86.48000064492226	81.79
842	86.48000064492226	85.45
843	86.48000064492226	81.79
844	95.94999688863754	95.06
845	95.94999688863754	98.34
846	95.94999688863754	94.43
847	95.94999688863754	91.02000000000001
848	95.94999688863754	99.36000000000001
849	95.94999688863754	90.13
850	95.94999688863754	103.91000000000001
851	95.94999688863754	91.02000000000001
852	95.94999688863754	95.70000000000002
853	84.4999974668026	88.52
854	84.4999974668026	84.86
855	84.4999974668026	86.71
856	84.4999974668026	84.5
857	84.4999974668026	84.86000000000001
858	84.4999974668026	84.86000000000001
859	84.4999974668026	71.33000000000001
860	84.4999974668026	84.86000000000001
861	84.4999974668026	84.86000000000001
862	84.4999974668026	84.86
863	101.65999579429626	102.29
864	101.65999579429626	101.41000000000001
865	101.65999579429626	102.29
866	101.65999579429626	96.3
867	101.65999579429626	101.82000000000001
868	101.65999579429626	102.29000000000002
869	101.65999579429626	106.98
870	101.65999579429626	102.29
871	101.65999579429626	101.66000000000001
872	75.63000249862671	75.63
873	75.63000249862671	75.63
874	75.63000249862671	75.63000000000001
875	75.63000249862671	75.63
876	75.63000249862671	75.63
877	75.63000249862671	75.63
878	75.63000249862671	75.63
879	75.63000249862671	75.63
880	75.63000249862671	73.58
881	75.63000249862671	75.63
882	102.10000222921371	94.68
883	102.10000222921371	98.5
884	102.10000222921371	98.86000000000001
885	102.10000222921371	94.68
886	102.10000222921371	98.86000000000001
887	102.10000222921371	94.95000000000002
888	102.10000222921371	92.87000000000002
889	102.10000222921371	98.86000000000001
890	102.10000222921371	94.68
891	81.66999849677086	74.22000000000001
892	81.66999849677086	81.54
893	81.66999849677086	77.88000000000001
894	81.66999849677086	81.79
895	81.66999849677086	77.35000000000001
896	81.66999849677086	81.79
897	81.66999849677086	81.79
898	81.66999849677086	81.79
899	81.66999849677086	81.79000000000002
900	81.66999849677086	81.79
901	81.70000010728836	68.62
902	81.70000010728836	82.06000000000002
903	81.70000010728836	85.30000000000001
904	81.70000010728836	79.73
905	81.70000010728836	75.8
906	81.70000010728836	82.06
907	81.70000010728836	81.79
908	81.70000010728836	81.79
909	81.70000010728836	68.9
910	94.67999917268753	94.68
911	94.67999917268753	94.68
912	94.67999917268753	91.02000000000001
913	94.67999917268753	94.16000000000001
914	94.67999917268753	94.68
915	94.67999917268753	83.4
916	94.67999917268753	91.02000000000001
917	94.67999917268753	85.45
918	94.67999917268753	94.68
919	92.42000502347946	93.06000000000002
920	92.42000502347946	93.82000000000001
921	92.42000502347946	102.29000000000002
922	92.42000502347946	88.88000000000001
923	92.42000502347946	88.88000000000001
924	92.42000502347946	93.82000000000001
925	92.42000502347946	94.09
926	92.42000502347946	88.88000000000001
927	92.42000502347946	93.82
928	92.42000502347946	94.45
929	85.22000002861023	78.87
930	85.22000002861023	84.58
931	85.22000002861023	78.86999999999999
932	85.22000002861023	82.11000000000001
933	85.22000002861023	78.86999999999999
934	85.22000002861023	78.87
935	85.22000002861023	81.95
936	85.22000002861023	93.06
937	85.22000002861023	87.07000000000001
938	85.22000002861023	78.87
939	75.63000249862671	74.57000000000001
940	75.63000249862671	74.57
941	75.63000249862671	75.21000000000001
942	75.63000249862671	78.87
943	75.63000249862671	75.63
944	75.63000249862671	67.79
945	75.63000249862671	75.63
946	75.63000249862671	59.59
947	75.63000249862671	72.48
948	71.33000195026398	75.63
949	71.33000195026398	71.33
950	71.33000195026398	71.33
951	71.33000195026398	71.33000000000001
952	71.33000195026398	71.33
953	71.33000195026398	71.33
954	71.33000195026398	71.33000000000001
955	71.33000195026398	71.33
956	71.33000195026398	71.33
957	71.33000195026398	71.33
958	46.91999766230583	42.230000000000004
959	46.91999766230583	46.92
960	46.91999766230583	46.53
961	46.91999766230583	42.230000000000004
962	46.91999766230583	42.230000000000004
963	46.91999766230583	46.53
964	46.91999766230583	42.230000000000004
965	46.91999766230583	51.22
966	46.91999766230583	46.53
967	67.78999751806259	61.800000000000004
968	67.78999751806259	69.64
969	67.78999751806259	75.63
970	67.78999751806259	72.88
971	67.78999751806259	69.64
972	67.78999751806259	86.71000000000001
973	67.78999751806259	72.88
974	67.78999751806259	61.80000000000001
975	67.78999751806259	67.78999999999999
976	67.78999751806259	58.56
977	72.5600009560585	72.56
978	72.5600009560585	68.65
979	72.5600009560585	72.56
980	72.5600009560585	72.31
981	72.5600009560585	72.56
982	72.5600009560585	72.83
983	72.5600009560585	72.83000000000001
984	72.5600009560585	68.65
985	72.5600009560585	72.83000000000001
986	72.5600009560585	72.56
987	77.75999826192856	77.88000000000001
988	77.75999826192856	74.22000000000001
989	77.75999826192856	57.260000000000005
990	77.75999826192856	75.8
991	77.75999826192856	77.88000000000001
992	77.75999826192856	77.24
993	77.75999826192856	81.54
994	77.75999826192856	81.79
995	77.75999826192856	81.79
996	51.46000078320503	68.53
997	51.46000078320503	47.56
998	51.46000078320503	55.76
999	51.46000078320503	46.53
1000	51.46000078320503	51.459999999999994
1001	51.46000078320503	51.8
1002	51.46000078320503	59.42
1003	51.46000078320503	46.53
1004	51.46000078320503	55.12
1005	81.70000010728836	81.79
1006	81.70000010728836	81.79
1007	81.70000010728836	81.79
1008	81.70000010728836	82.06
1009	81.70000010728836	82.06
1010	81.70000010728836	81.79
1011	81.70000010728836	81.79
1012	81.70000010728836	81.54
1013	81.70000010728836	81.54
1014	81.00999915599823	77.88000000000001
1015	81.00999915599823	81.79
1016	81.00999915599823	81.54
1017	81.00999915599823	92.04
1018	81.00999915599823	77.88000000000001
1019	81.00999915599823	85.72
1020	81.00999915599823	74.22
1021	81.00999915599823	85.45
1022	81.00999915599823	77.88
1023	81.00999915599823	82.06
1024	77.87999954819679	78.13000000000001
1025	77.87999954819679	77.88000000000001
1026	77.87999954819679	77.88
1027	77.87999954819679	82.06
1028	77.87999954819679	68.65
1029	77.87999954819679	81.54
1030	77.87999954819679	74.22000000000001
1031	77.87999954819679	73.31
1032	77.87999954819679	83.09
1033	77.87999954819679	81.54
1034	81.7899997830391	85.2
1035	81.7899997830391	82.06
1036	81.7899997830391	72.56
1037	81.7899997830391	81.79
1038	81.7899997830391	81.79
1039	81.7899997830391	81.54
1040	81.7899997830391	81.79
1041	81.7899997830391	85.45
1042	81.7899997830391	72.56
1043	81.7899997830391	81.79
1044	103.90999799966812	103.91000000000001
1045	103.90999799966812	91.02000000000001
1046	103.90999799966812	103.91000000000001
1047	103.90999799966812	104.15
1048	103.90999799966812	103.91000000000001
1049	103.90999799966812	98.61
1050	103.90999799966812	103.91000000000001
1051	103.90999799966812	103.91000000000001
1052	103.90999799966812	107.84
1053	99.87999647855759	98.86000000000001
1054	99.87999647855759	98.86000000000001
1055	99.87999647855759	103.65
1056	99.87999647855759	99.00000000000001
1057	99.87999647855759	95.70000000000002
1058	99.87999647855759	91.02000000000001
1059	99.87999647855759	90.77000000000001
1060	99.87999647855759	99.36000000000001
1061	99.87999647855759	95.95000000000002
1062	66.39999851584435	52.57000000000001
1063	66.39999851584435	66.38
1064	66.39999851584435	69.89
1065	66.39999851584435	66.38
1066	66.39999851584435	50.36
1067	66.39999851584435	61.02
1068	66.39999851584435	65.46000000000001
1069	66.39999851584435	66.4
1070	66.39999851584435	54.46
1071	66.39999851584435	66.76
1072	75.79999959468842	76.07
1073	75.79999959468842	68.65
1074	75.79999959468842	76.07000000000001
1075	75.79999959468842	74.22000000000001
1076	75.79999959468842	73.86
1077	75.79999959468842	68.65
1078	75.79999959468842	70.04
1079	75.79999959468842	75.8
1080	75.79999959468842	77.88000000000001
1081	94.1500033736229	99.82000000000001
1082	94.1500033736229	90.77000000000001
1083	94.1500033736229	81.79
1084	94.1500033736229	90.77
1085	94.1500033736229	87.36000000000001
1086	94.1500033736229	90.77000000000001
1087	94.1500033736229	94.93000000000002
1088	94.1500033736229	91.02000000000001
1089	94.1500033736229	91.02000000000001
1090	94.1500033736229	95.20000000000002
1091	89.26000380516052	90.13000000000001
1092	89.26000380516052	94.43
1093	89.26000380516052	77.88000000000001
1094	89.26000380516052	85.2
1095	89.26000380516052	81.54
1096	89.26000380516052	90.77000000000001
1097	89.26000380516052	86.47000000000001
1098	89.26000380516052	83.39
1099	89.26000380516052	89.61
1100	51.46000078320503	55.760000000000005
1101	51.46000078320503	67.25999999999999
1102	51.46000078320503	46.53
1103	51.46000078320503	51.459999999999994
1104	51.46000078320503	55.76
1105	51.46000078320503	59.42
1106	51.46000078320503	46.53
1107	51.46000078320503	54.37
1108	78.87000113725662	75.63000000000001
1109	78.87000113725662	75.63000000000001
1110	78.87000113725662	79.54
1111	78.87000113725662	75.63
1112	78.87000113725662	75.63
1113	78.87000113725662	75.63
1114	78.87000113725662	75.11
1115	78.87000113725662	75.63
1116	78.87000113725662	75.63
1117	78.87000113725662	75.63
1118	92.87000340223312	86.05000000000001
1119	92.87000340223312	96.80000000000001
1120	92.87000340223312	93.14000000000001
1121	92.87000340223312	85.35999999999999
1122	92.87000340223312	82.06
1123	92.87000340223312	81.79
1124	92.87000340223312	89.27
1125	92.87000340223312	96.8
1126	92.87000340223312	96.62
1127	77.75999826192856	77.76
1128	77.75999826192856	77.88000000000001
1129	77.75999826192856	77.88000000000001
1130	77.75999826192856	77.88000000000001
1131	77.75999826192856	77.88
1132	77.75999826192856	64.99000000000001
1133	77.75999826192856	77.88
1134	77.75999826192856	81.79
1135	77.75999826192856	81.01
1136	77.75999826192856	77.88000000000001
1137	81.7899997830391	81.54
1138	81.7899997830391	78.63000000000001
1139	81.7899997830391	81.54
1140	81.7899997830391	77.88000000000001
1141	81.7899997830391	81.79
1142	81.7899997830391	72.56
1143	81.7899997830391	77.88000000000001
1144	81.7899997830391	92.44
1145	72.31000128388405	64.99000000000001
1146	72.31000128388405	64.99
1147	72.31000128388405	77.88000000000001
1148	72.31000128388405	74.22
1149	72.31000128388405	82.14999999999999
1150	72.31000128388405	68.65
1151	72.31000128388405	68.65
1152	72.31000128388405	68.65
1153	68.6500007212162	68.65
1154	68.6500007212162	68.23
1155	68.6500007212162	68.65
1156	68.6500007212162	64.99000000000001
1157	68.6500007212162	68.65
1158	68.6500007212162	72.56
1159	68.6500007212162	68.23
1160	68.6500007212162	68.65
1161	68.6500007212162	68.65
1162	80.13999885320663	79.53999999999999
1163	80.13999885320663	79.53
1164	80.13999885320663	75.35000000000001
1165	80.13999885320663	62.220000000000006
1166	80.13999885320663	75.63000000000001
1167	80.13999885320663	79.65
1168	80.13999885320663	82.53
1169	80.13999885320663	84.91
1170	80.13999885320663	62.47
1171	64.99000015854836	68.65
1172	64.99000015854836	64.99000000000001
1173	64.99000015854836	55.760000000000005
1174	64.99000015854836	76.07000000000001
1175	64.99000015854836	57.13
1176	64.99000015854836	64.63
1177	64.99000015854836	64.99
1178	64.99000015854836	64.99000000000001
1179	64.99000015854836	64.99000000000001
1180	64.99000015854836	64.99000000000001
1181	34.03000085055828	34.03
1182	34.03000085055828	34.03
1183	34.03000085055828	37.3
1184	34.03000085055828	41.99
1185	34.03000085055828	34.03
1186	34.03000085055828	32.34
1187	34.03000085055828	34.03
1188	34.03000085055828	34.03
1189	34.03000085055828	38.33
1190	34.03000085055828	34.03
1191	84.8600013256073	84.86000000000001
1192	84.8600013256073	84.86
1193	84.8600013256073	80.29
1194	84.8600013256073	84.86000000000001
1195	84.8600013256073	84.86000000000001
1196	84.8600013256073	88.52
1197	84.8600013256073	84.86
1198	84.8600013256073	82.78
1199	84.8600013256073	84.86
1200	84.8600013256073	84.86000000000001
1201	29.540001273155212	35.260000000000005
1202	29.540001273155212	31.35
1203	29.540001273155212	27.69
1204	29.540001273155212	27.69
1205	29.540001273155212	27.05
1206	29.540001273155212	35.010000000000005
1207	29.540001273155212	27.69
1208	29.540001273155212	31.23
1209	29.540001273155212	30.82
1210	29.540001273155212	30.82
1211	73.57999899983406	72.56
1212	73.57999899983406	72.56
1213	73.57999899983406	72.31
1214	73.57999899983406	77.24
1215	73.57999899983406	59.42
1216	73.57999899983406	68.65
1217	73.57999899983406	72.31
1218	73.57999899983406	72.83000000000001
1219	73.57999899983406	68.65
1220	99.87999647855759	99.88000000000001
1221	99.87999647855759	90.66
1222	99.87999647855759	100.52000000000002
1223	99.87999647855759	94.68
1224	99.87999647855759	91.29000000000002
1225	99.87999647855759	97.92000000000002
1226	99.87999647855759	99.88000000000001
1227	99.87999647855759	99.89000000000001
1228	99.87999647855759	91.02000000000001
1229	94.67999917268753	94.31
1230	94.67999917268753	94.68
1231	94.67999917268753	94.43
1232	94.67999917268753	98.34
1233	94.67999917268753	94.56
1234	94.67999917268753	94.68
1235	94.67999917268753	94.43
1236	94.67999917268753	92.79
1237	94.67999917268753	98.44000000000001
1238	91.01999861001968	81.79
1239	91.01999861001968	94.15
1240	91.01999861001968	91.02000000000001
1241	91.01999861001968	94.92999999999999
1242	91.01999861001968	91.02000000000001
1243	91.01999861001968	81.79
1244	91.01999861001968	90.50000000000001
1245	91.01999861001968	94.68
1246	91.01999861001968	73.95000000000002
1247	96.94000363349915	88.52
1248	96.94000363349915	93.82000000000001
1249	96.94000363349915	99.41999999999999
1250	96.94000363349915	97.75
1251	96.94000363349915	97.11
1252	96.94000363349915	89.13
1253	96.94000363349915	92.79
1254	96.94000363349915	97.75
1255	96.94000363349915	88.63000000000001
1256	96.94000363349915	97.48
1257	96.71999526023865	94.08999999999999
1258	96.71999526023865	101.65000000000002
1259	96.71999526023865	93.06
1260	96.71999526023865	94.09
1261	96.71999526023865	94.09
1262	96.71999526023865	97.75
1263	96.71999526023865	88.1
1264	96.71999526023865	93.81000000000002
1265	77.48999923467636	77.88000000000001
1266	77.48999923467636	77.88000000000001
1267	77.48999923467636	81.79000000000002
1268	77.48999923467636	81.79
1269	77.48999923467636	72.83000000000001
1270	77.48999923467636	77.88000000000001
1271	77.48999923467636	64.99000000000001
1272	77.48999923467636	81.79
1273	77.48999923467636	72.56
1274	77.48999923467636	81.79
1275	85.22000002861023	90.31000000000002
1276	85.22000002861023	79.23
1277	85.22000002861023	88.1
1278	85.22000002861023	86.13
1279	85.22000002861023	93.72999999999999
1280	85.22000002861023	80.26
1281	85.22000002861023	79.23
1282	85.22000002861023	84.86
1283	79.549999833107	72.56
1284	79.549999833107	80.39999999999999
1285	79.549999833107	72.56
1286	79.549999833107	74.68
1287	79.549999833107	63.6
1288	79.549999833107	72.56
1289	79.549999833107	72.56
1290	79.549999833107	68.9
1291	79.549999833107	72.56
1292	79.549999833107	72.56
1293	94.28000175952911	94.56000000000002
1294	94.28000175952911	85.94
1295	94.28000175952911	109.58000000000001
1296	94.28000175952911	92.45000000000002
1297	94.28000175952911	81.42
1298	94.28000175952911	93.90000000000002
1299	94.28000175952911	94.43
1300	94.28000175952911	90.65
1301	94.28000175952911	88.96
1302	75.63000249862671	71.45
1303	75.63000249862671	75.63000000000001
1304	75.63000249862671	75.63000000000001
1305	75.63000249862671	75.63
1306	75.63000249862671	75.63
1307	75.63000249862671	75.63
1308	75.63000249862671	84.86
1309	75.63000249862671	75.63
1310	75.63000249862671	75.21000000000001
1311	75.63000249862671	75.63000000000001
1312	73.57999899983406	72.56
1313	73.57999899983406	77.49000000000001
1314	73.57999899983406	73.58000000000001
1315	73.57999899983406	77.24
1316	73.57999899983406	77.24
1317	73.57999899983406	89.63
1318	73.57999899983406	75.8
1319	73.57999899983406	65.21
1320	68.01000073552132	68.65
1321	68.01000073552132	68.65
1322	68.01000073552132	68.65
1323	68.01000073552132	68.65
1324	68.01000073552132	64.99000000000001
1325	68.01000073552132	68.9
1326	68.01000073552132	72.56
1327	68.01000073552132	72.56
1328	68.01000073552132	72.56
1329	84.8600013256073	84.22
1330	84.8600013256073	80.2
1331	84.8600013256073	84.86000000000001
1332	84.8600013256073	84.22
1333	84.8600013256073	75.21000000000001
1334	84.8600013256073	80.56
1335	84.8600013256073	80.56
1336	84.8600013256073	84.86
1337	84.8600013256073	83.83000000000001
1338	84.8600013256073	88.52000000000001
1339	46.16999864578247	49.410000000000004
1340	46.16999864578247	41.46
1341	46.16999864578247	47.56
1342	46.16999864578247	46.53
1343	46.16999864578247	46.53
1344	46.16999864578247	44.7
1345	46.16999864578247	41.57
1346	46.16999864578247	37.3
1347	46.16999864578247	47.019999999999996
1348	46.16999864578247	50.69
1349	77.48999923467636	73.86000000000001
1350	77.48999923467636	69.03999999999999
1351	77.48999923467636	81.79
1352	77.48999923467636	68.65
1353	77.48999923467636	77.88000000000001
1354	77.48999923467636	81.79
1355	77.48999923467636	72.56
1356	77.48999923467636	73.06
1357	77.48999923467636	81.79
1358	103.81999832391739	102.36999999999999
1359	103.81999832391739	85.03000000000002
1360	103.81999832391739	103.82000000000001
1361	103.81999832391739	106.97
1362	103.81999832391739	93.14
1363	103.81999832391739	102.37000000000002
1364	103.81999832391739	105.61000000000001
1365	103.81999832391739	99.13
1366	103.81999832391739	107.06
1367	85.22000002861023	84.86
1368	85.22000002861023	87.07
1369	85.22000002861023	93.72999999999999
1370	85.22000002861023	78.86999999999999
1371	85.22000002861023	84.86
1372	85.22000002861023	87.07
1373	85.22000002861023	94.09000000000002
1374	85.22000002861023	78.87
1375	85.22000002861023	88.52
1376	85.22000002861023	71.03
1377	72.8299999833107	72.83
1378	72.8299999833107	72.56
1379	72.8299999833107	68.9
1380	72.8299999833107	72.83000000000001
1381	72.8299999833107	72.83000000000001
1382	72.8299999833107	72.56
1383	72.8299999833107	72.56
1384	72.8299999833107	68.9
1385	72.8299999833107	72.83
1386	94.28000175952911	93.25000000000001
1387	94.28000175952911	105.68
1388	94.28000175952911	93.37
1389	94.28000175952911	94.31
1390	94.28000175952911	91.02000000000001
1391	94.28000175952911	94.31
1392	94.28000175952911	90.13000000000001
1393	94.28000175952911	95.92
1394	94.28000175952911	98.49
1395	72.5600009560585	68.65
1396	72.5600009560585	72.56
1397	72.5600009560585	68.65
1398	72.5600009560585	64.99000000000001
1399	72.5600009560585	79.55000000000001
1400	72.5600009560585	68.65
1401	72.5600009560585	68.65
1402	72.5600009560585	68.65
1403	72.5600009560585	72.31
1404	72.5600009560585	72.31
1405	94.67999917268753	90.66
1406	94.67999917268753	97.80000000000001
1407	94.67999917268753	90.66
1408	94.67999917268753	94.94999999999999
1409	94.67999917268753	77.77000000000001
1410	94.67999917268753	85.30000000000001
1411	94.67999917268753	94.68
1412	94.67999917268753	97.66000000000003
1413	84.8600013256073	78.87
1414	84.8600013256073	85.49000000000001
1415	84.8600013256073	87.07000000000001
1416	84.8600013256073	78.87
1417	84.8600013256073	78.87
1418	84.8600013256073	78.87
1419	84.8600013256073	84.85999999999999
1420	84.8600013256073	84.34
1421	84.8600013256073	79.9
1422	102.10000222921371	95.68
1423	102.10000222921371	98.19000000000001
1424	102.10000222921371	106.7
1425	102.10000222921371	102.37
1426	102.10000222921371	98.61
1427	102.10000222921371	88.69000000000001
1428	102.10000222921371	81.35000000000001
1429	102.10000222921371	92.87
1430	102.10000222921371	102.10000000000001
1431	71.94999742507935	72.83
1432	71.94999742507935	66.84
1433	71.94999742507935	74.05
1434	71.94999742507935	46.53
1435	71.94999742507935	69.04
1436	71.94999742507935	63.60000000000001
1437	71.94999742507935	72.7
1438	71.94999742507935	72.7
1439	71.94999742507935	72.83000000000001
1440	71.94999742507935	71.75
1441	55.760001331567764	55.760000000000005
1442	55.760001331567764	50.19
1443	55.760001331567764	55.760000000000005
1444	55.760001331567764	55.760000000000005
1445	55.760001331567764	51.58
1446	55.760001331567764	55.760000000000005
1447	55.760001331567764	55.760000000000005
1448	55.760001331567764	55.760000000000005
1449	55.760001331567764	55.24000000000001
1450	55.760001331567764	59.3
1451	122.00999695062637	106.33999999999999
1452	122.00999695062637	106.98
1453	122.00999695062637	119.48
1454	122.00999695062637	119.83999999999999
1455	122.00999695062637	118.29
1456	122.00999695062637	110.89000000000001
1457	122.00999695062637	110.89000000000001
1458	122.00999695062637	124.30000000000001
1459	122.00999695062637	110.64
1460	114.5499951839447	115.43000000000002
1461	114.5499951839447	114.55000000000001
1462	114.5499951839447	114.55000000000001
1463	114.5499951839447	101.92999999999999
1464	114.5499951839447	114.55000000000001
1465	114.5499951839447	110.36
1466	114.5499951839447	119.23
1467	114.5499951839447	115.44999999999999
1468	114.5499951839447	110.22
1469	55.760001331567764	55.760000000000005
1470	55.760001331567764	59.42
1471	55.760001331567764	55.760000000000005
1472	55.760001331567764	55.76
1473	55.760001331567764	55.760000000000005
1474	55.760001331567764	68.65
1475	55.760001331567764	55.760000000000005
1476	55.760001331567764	55.760000000000005
1477	55.760001331567764	55.760000000000005
1478	72.5600009560585	76.22
1479	72.5600009560585	68.65
1480	72.5600009560585	72.83
1481	72.5600009560585	72.56
1482	72.5600009560585	68.9
1483	72.5600009560585	68.9
1484	72.5600009560585	72.56
1485	72.5600009560585	72.56
1486	72.5600009560585	76.49000000000001
1487	72.5600009560585	72.56
1488	84.8600013256073	84.86
1489	84.8600013256073	84.86000000000001
1490	84.8600013256073	84.86000000000001
1491	84.8600013256073	84.86
1492	84.8600013256073	84.86000000000001
1493	84.8600013256073	84.86
1494	84.8600013256073	72.31
1495	84.8600013256073	84.85999999999999
1496	84.8600013256073	84.86
1497	84.8600013256073	84.86000000000001
1498	81.70000010728836	81.54
1499	81.70000010728836	81.54
1500	81.70000010728836	82.06
1501	81.70000010728836	77.88000000000001
1502	81.70000010728836	81.79
1503	81.70000010728836	81.41999999999999
1504	81.70000010728836	81.54
1505	81.70000010728836	82.06000000000002
1506	81.70000010728836	81.54
1507	81.70000010728836	81.79
1508	94.09000015258789	92.79
1509	94.09000015258789	93.67
1510	94.09000015258789	93.45
1511	94.09000015258789	93.06
1512	94.09000015258789	82.06
1513	94.09000015258789	93.06
1514	94.09000015258789	93.06000000000002
1515	94.09000015258789	92.79
1516	94.09000015258789	97.33000000000001
1517	94.09000015258789	108.08000000000001
1518	72.5600009560585	72.56
1519	72.5600009560585	73.58
1520	72.5600009560585	68.65
1521	72.5600009560585	73.95
1522	72.5600009560585	68.65
1523	72.5600009560585	68.65
1524	72.5600009560585	68.9
1525	72.5600009560585	72.56
1526	72.5600009560585	68.65
1527	72.5600009560585	64.99000000000001
1528	71.53000065684319	71.89
1529	71.53000065684319	71.89
1530	71.53000065684319	75.55
1531	71.53000065684319	69.56
1532	71.53000065684319	71.89
1533	71.53000065684319	71.53
1534	71.53000065684319	75.43
1535	71.53000065684319	68.23
1536	71.53000065684319	76.07
1537	69.91999843716621	68.65
1538	69.91999843716621	68.65
1539	69.91999843716621	64.99000000000001
1540	69.91999843716621	68.65
1541	69.91999843716621	68.65
1542	69.91999843716621	69.56
1543	69.91999843716621	57.13
1544	69.91999843716621	64.35000000000001
1545	69.91999843716621	68.65
1546	72.5600009560585	72.56
1547	72.5600009560585	68.65
1548	72.5600009560585	72.56
1549	72.5600009560585	72.83000000000001
1550	72.5600009560585	72.56
1551	72.5600009560585	72.56
1552	72.5600009560585	63.6
1553	72.5600009560585	68.65
1554	72.5600009560585	76.74000000000001
1555	72.5600009560585	72.83000000000001
1556	89.26000380516052	85.17
1557	89.26000380516052	85.31
1558	89.26000380516052	97.25
1559	89.26000380516052	75.55
1560	89.26000380516052	86.99000000000001
1561	89.26000380516052	88.69
1562	89.26000380516052	73.05
1563	89.26000380516052	81.42
1564	89.26000380516052	85.94000000000001
1565	72.31000128388405	68.65
1566	72.31000128388405	77.24000000000001
1567	72.31000128388405	72.31
1568	72.31000128388405	72.31
1569	72.31000128388405	68.65
1570	72.31000128388405	72.31
1571	72.31000128388405	68.65
1572	81.7899997830391	81.78999999999999
1573	81.7899997830391	72.83000000000001
1574	81.7899997830391	81.79
1575	81.7899997830391	81.79
1576	81.7899997830391	81.79
1577	81.7899997830391	85.45
1578	81.7899997830391	81.79
1579	81.7899997830391	81.79
1580	81.7899997830391	81.79
1581	81.7899997830391	81.54
1582	129.13999646902084	131.47
1583	129.13999646902084	113.86
1584	129.13999646902084	128.72
1585	129.13999646902084	130.93
1586	129.13999646902084	127.69
1587	129.13999646902084	138.73000000000002
1588	129.13999646902084	125.48000000000002
1589	129.13999646902084	133.82999999999998
1590	129.13999646902084	128.29
1591	129.13999646902084	130.52999999999997
1592	46.53000250458717	47.56
1593	46.53000250458717	46.53
1594	46.53000250458717	46.92
1595	46.53000250458717	50.190000000000005
1596	46.53000250458717	59.3
1597	46.53000250458717	46.92
1598	46.53000250458717	47.56
1599	46.53000250458717	46.53
1600	46.53000250458717	46.92
1601	46.53000250458717	46.53
1602	108.65999692678452	110.64
1603	108.65999692678452	113.37000000000002
1604	108.65999692678452	109.44000000000001
1605	108.65999692678452	110.89000000000001
1606	108.65999692678452	106.98
1607	108.65999692678452	105.95000000000002
1608	108.65999692678452	110.25
1609	108.65999692678452	110.13000000000002
1610	108.65999692678452	114.42999999999999
1611	75.79999959468842	81.78999999999999
1612	75.79999959468842	64.99000000000001
1613	75.79999959468842	81.79
1614	75.79999959468842	53.72
1615	75.79999959468842	73.17
1616	75.79999959468842	68.01
1617	75.79999959468842	77.88
1618	75.79999959468842	70.29
1619	75.79999959468842	81.79
1620	71.94999742507935	68.01
1621	71.94999742507935	80.4
1622	71.94999742507935	63.599999999999994
1623	71.94999742507935	78.73
1624	71.94999742507935	73.96
1625	71.94999742507935	74.37
1626	71.94999742507935	63.60000000000001
1627	71.94999742507935	76.37
1628	71.94999742507935	75.96000000000001
1629	71.94999742507935	71.44
1630	159.45999836921692	143.42000000000002
1631	159.45999836921692	142.98000000000002
1632	159.45999836921692	159.97000000000003
1633	159.45999836921692	141.76
1634	159.45999836921692	152.35
1635	159.45999836921692	164.15
1636	159.45999836921692	156.31
1637	159.45999836921692	156.31
1638	159.45999836921692	167.68999999999997
1639	159.45999836921692	150.83999999999997
1640	81.70000010728836	82.06
1641	81.70000010728836	82.06000000000002
1642	81.70000010728836	81.79
1643	81.70000010728836	72.56
1644	81.70000010728836	81.79
1645	81.70000010728836	75.8
1646	81.70000010728836	77.52
1647	81.70000010728836	81.79
1648	81.70000010728836	81.69999999999999
1649	81.70000010728836	81.79
1650	77.48999923467636	68.65
1651	77.48999923467636	81.79
1652	77.48999923467636	72.56
1653	77.48999923467636	77.88000000000001
1654	77.48999923467636	82.06
1655	77.48999923467636	77.88000000000001
1656	77.48999923467636	73.95000000000002
1657	77.48999923467636	64.63
1658	77.48999923467636	77.24
1659	77.48999923467636	77.88000000000001
1660	54.340000718832016	58.64
1661	54.340000718832016	54.34
1662	54.340000718832016	57.61
1663	54.340000718832016	57.61
1664	54.340000718832016	55.4
1665	54.340000718832016	55.400000000000006
1666	54.340000718832016	57.61
1667	54.340000718832016	51.47
1668	98.05999845266342	98.34
1669	98.05999845266342	89.99000000000001
1670	98.05999845266342	91.02000000000001
1671	98.05999845266342	85.45
1672	98.05999845266342	94.57
1673	98.05999845266342	91.29
1674	98.05999845266342	102.52000000000001
1675	98.05999845266342	98.34
1676	98.05999845266342	98.09
1677	98.05999845266342	85.45
1678	69.64000231027603	71.33000000000001
1679	69.64000231027603	71.33000000000001
1680	69.64000231027603	71.33
1681	69.64000231027603	63.49000000000001
1682	69.64000231027603	71.33
1683	69.64000231027603	63.13
1684	69.64000231027603	70.91
1685	69.64000231027603	71.33
1686	69.64000231027603	67.43
1687	69.64000231027603	71.33
1688	75.63000249862671	75.63
1689	75.63000249862671	76.66000000000001
1690	75.63000249862671	76.02000000000001
1691	75.63000249862671	75.63
1692	75.63000249862671	75.63
1693	75.63000249862671	71.32999999999998
1694	75.63000249862671	75.63000000000001
1695	75.63000249862671	75.63
1696	75.63000249862671	75.63000000000001
1697	68.29000201821327	74.68
1698	68.29000201821327	68.28999999999999
1699	68.29000201821327	63.24
1700	68.29000201821327	70.5
1701	68.29000201821327	74.68
1702	68.29000201821327	53.43000000000001
1703	68.29000201821327	66.48
1704	68.29000201821327	63.24
1705	68.29000201821327	63.24
1706	68.29000201821327	72.47
1707	81.54000011086464	77.88000000000001
1708	81.54000011086464	68.65
1709	81.54000011086464	82.06000000000002
1710	81.54000011086464	77.88000000000001
1711	81.54000011086464	81.54
1712	81.54000011086464	81.78999999999999
1713	81.54000011086464	77.88000000000001
1714	81.54000011086464	77.88000000000001
1715	81.54000011086464	64.99000000000001
1716	81.54000011086464	77.88000000000001
1717	66.39999851584435	70.14
1718	66.39999851584435	61.44
1719	66.39999851584435	67.42999999999999
1720	66.39999851584435	59.0
1721	66.39999851584435	72.58
1722	66.39999851584435	61.440000000000005
1723	66.39999851584435	71.09
1724	66.39999851584435	69.64
1725	66.39999851584435	64.93
1726	66.39999851584435	48.720000000000006
1727	104.90000474452972	107.22
1728	104.90000474452972	96.94000000000003
1729	104.90000474452972	105.01
1730	104.90000474452972	97.33000000000001
1731	104.90000474452972	101.93
1732	104.90000474452972	100.72000000000001
1733	104.90000474452972	94.09
1734	104.90000474452972	104.9
1735	104.90000474452972	106.2
1736	104.90000474452972	101.24
1737	91.4199960231781	91.41999999999999
1738	91.4199960231781	86.63000000000001
1739	91.4199960231781	86.63000000000001
1740	91.4199960231781	87.12
1741	91.4199960231781	91.57000000000001
1742	91.4199960231781	86.63000000000001
1743	91.4199960231781	103.70000000000002
1744	91.4199960231781	91.42
1745	91.4199960231781	86.63000000000001
1746	74.21999898552895	81.79
1747	74.21999898552895	68.65
1748	74.21999898552895	81.54
1749	74.21999898552895	75.8
1750	74.21999898552895	81.54
1751	74.21999898552895	81.79000000000002
1752	74.21999898552895	68.65
1753	74.21999898552895	73.58000000000001
1754	74.21999898552895	72.56
1755	74.21999898552895	82.06
1756	81.54000011086464	88.69000000000001
1757	81.54000011086464	81.79
1758	81.54000011086464	77.88000000000001
1759	81.54000011086464	77.88000000000001
1760	81.54000011086464	86.47000000000001
1761	81.54000011086464	77.88000000000001
1762	81.54000011086464	81.54
1763	81.54000011086464	77.88000000000001
1764	81.54000011086464	77.88000000000001
1765	72.5600009560585	68.65
1766	72.5600009560585	72.83000000000001
1767	72.5600009560585	68.9
1768	72.5600009560585	68.65
1769	72.5600009560585	72.56
1770	72.5600009560585	72.31
1771	72.5600009560585	68.9
1772	72.5600009560585	68.65
1773	72.5600009560585	72.56
1774	83.0899991095066	98.86
1775	83.0899991095066	77.88000000000001
1776	83.0899991095066	85.3
1777	83.0899991095066	86.47
1778	83.0899991095066	82.81
1779	83.0899991095066	81.54
1780	83.0899991095066	77.88000000000001
1781	83.0899991095066	81.54
1782	59.42000189423561	55.760000000000005
1783	59.42000189423561	55.760000000000005
1784	59.42000189423561	64.63
1785	59.42000189423561	68.9
1786	59.42000189423561	55.760000000000005
1787	59.42000189423561	55.76
1788	59.42000189423561	59.42
1789	59.42000189423561	60.18000000000001
1790	59.42000189423561	59.42
1791	59.42000189423561	55.76
1792	90.65999990701675	94.68
1793	90.65999990701675	90.38
1794	90.65999990701675	102.52
1795	90.65999990701675	91.02000000000001
1796	90.65999990701675	91.02000000000001
1797	90.65999990701675	91.02000000000001
1798	90.65999990701675	90.66
1799	90.65999990701675	90.77
1800	90.65999990701675	81.79
1801	90.65999990701675	90.77
1802	81.7899997830391	81.79
1803	81.7899997830391	72.56
1804	81.7899997830391	81.79
1805	81.7899997830391	81.79
1806	81.7899997830391	82.06000000000002
1807	81.7899997830391	81.79
1808	81.7899997830391	81.79
1809	81.7899997830391	81.79
1810	81.7899997830391	81.79
1811	81.7899997830391	81.79
1812	63.60000115633011	59.42
1813	63.60000115633011	59.67
1814	63.60000115633011	70.32
1815	63.60000115633011	63.599999999999994
1816	63.60000115633011	59.42
1817	63.60000115633011	59.42
1818	63.60000115633011	63.599999999999994
1819	63.60000115633011	63.6
1820	63.60000115633011	63.60000000000001
1821	63.60000115633011	63.60000000000001
1822	88.95999801158905	106.20000000000002
1823	88.95999801158905	85.03
1824	88.95999801158905	90.65
1825	88.95999801158905	94.55999999999999
1826	88.95999801158905	98.09
1827	88.95999801158905	89.61
1828	88.95999801158905	94.68
1829	88.95999801158905	69.4
1830	88.95999801158905	84.78
1831	88.95999801158905	90.14
1832	114.90000194311142	114.78
1833	114.90000194311142	118.44000000000001
1834	114.90000194311142	118.44
1835	114.90000194311142	111.4
1836	114.90000194311142	113.44999999999999
1837	114.90000194311142	114.89999999999999
1838	114.90000194311142	111.24000000000001
1839	114.90000194311142	105.92
1840	80.56000077724457	80.56
1841	80.56000077724457	82.53
1842	80.56000077724457	80.56
1843	80.56000077724457	78.86999999999999
1844	80.56000077724457	78.87
1845	80.56000077724457	58.2
1846	80.56000077724457	80.56
1847	80.56000077724457	80.56
1848	80.56000077724457	80.56
1849	80.56000077724457	82.78
1850	86.48000064492226	81.42999999999999
1851	86.48000064492226	85.72000000000001
1852	86.48000064492226	82.06
1853	86.48000064492226	85.97000000000001
1854	86.48000064492226	89.99000000000001
1855	86.48000064492226	85.45
1856	86.48000064492226	72.31
1857	86.48000064492226	72.31
1858	86.48000064492226	85.45
1859	77.75999826192856	73.58
1860	77.75999826192856	77.76
1861	77.75999826192856	73.58000000000001
1862	77.75999826192856	77.24
1863	77.75999826192856	81.54
1864	77.75999826192856	77.88
1865	77.75999826192856	81.54
1866	77.75999826192856	64.35
1867	77.75999826192856	88.75999999999999
1868	64.99000015854836	36.92
1869	64.99000015854836	64.35
1870	64.99000015854836	63.599999999999994
1871	64.99000015854836	59.42
1872	64.99000015854836	64.99000000000001
1873	64.99000015854836	59.0
1874	64.99000015854836	68.65
1875	64.99000015854836	64.99000000000001
1876	64.99000015854836	55.76
1877	64.99000015854836	64.99000000000001
1878	63.60000115633011	63.60000000000001
1879	63.60000115633011	63.6
1880	63.60000115633011	57.61
1881	63.60000115633011	55.400000000000006
1882	63.60000115633011	63.08
1883	63.60000115633011	63.60000000000001
1884	63.60000115633011	63.599999999999994
1885	72.5600009560585	72.56
1886	72.5600009560585	68.9
1887	72.5600009560585	73.59
1888	72.5600009560585	79.55000000000001
1889	72.5600009560585	64.7
1890	72.5600009560585	81.79
1891	72.5600009560585	68.65
1892	72.5600009560585	68.9
1893	72.5600009560585	72.56
1894	72.5600009560585	72.31
1895	75.63000249862671	75.63
1896	75.63000249862671	75.63000000000001
1897	75.63000249862671	47.56
1898	75.63000249862671	71.33
1899	75.63000249862671	75.63
1900	75.63000249862671	66.4
1901	75.63000249862671	76.02000000000001
1902	75.63000249862671	75.63
1903	75.63000249862671	75.63
1904	75.63000249862671	75.63000000000001
1905	55.760001331567764	51.46
1906	55.760001331567764	59.67
1907	55.760001331567764	55.76
1908	55.760001331567764	66.76
1909	55.760001331567764	59.42
1910	55.760001331567764	55.760000000000005
1911	55.760001331567764	59.42
1912	55.760001331567764	46.53
1913	55.760001331567764	55.760000000000005
1914	55.760001331567764	59.42
1915	80.56000077724457	80.32000000000001
1916	80.56000077724457	69.04
1917	80.56000077724457	80.56
1918	80.56000077724457	84.86
1919	80.56000077724457	88.4
1920	80.56000077724457	80.56
1921	80.56000077724457	70.39
1922	80.56000077724457	84.86
1923	80.56000077724457	84.85999999999999
1924	80.56000077724457	80.29
1925	72.5600009560585	68.9
1926	72.5600009560585	72.81
1927	72.5600009560585	68.65
1928	72.5600009560585	72.56
1929	72.5600009560585	72.56
1930	72.5600009560585	67.35
1931	72.5600009560585	72.31
1932	72.5600009560585	68.13000000000001
1933	72.5600009560585	72.83
1934	72.5600009560585	68.65
1935	66.76000237464905	64.01
1936	66.76000237464905	64.01
1937	66.76000237464905	53.01
1938	66.76000237464905	70.0
1939	66.76000237464905	81.07999999999998
1940	66.76000237464905	66.76
1941	66.76000237464905	53.010000000000005
1942	66.76000237464905	61.800000000000004
1943	73.57999899983406	77.49
1944	73.57999899983406	68.65
1945	73.57999899983406	73.58000000000001
1946	73.57999899983406	64.72000000000001
1947	73.57999899983406	58.400000000000006
1948	73.57999899983406	72.56
1949	73.57999899983406	72.56
1950	73.57999899983406	68.65
1951	73.57999899983406	77.88000000000001
1952	73.57999899983406	72.56
1953	102.10000222921371	113.10000000000001
1954	102.10000222921371	102.52000000000001
1955	102.10000222921371	98.44000000000001
1956	102.10000222921371	109.06
1957	102.10000222921371	99.33999999999999
1958	102.10000222921371	93.23
1959	102.10000222921371	92.87000000000002
1960	102.10000222921371	102.1
1961	102.10000222921371	106.03000000000002
1962	102.10000222921371	96.53
1963	81.7899997830391	81.79
1964	81.7899997830391	81.79
1965	81.7899997830391	72.56
1966	81.7899997830391	81.54
1967	81.7899997830391	81.54
1968	81.7899997830391	72.56
1969	81.7899997830391	81.79
1970	81.7899997830391	81.79
1971	81.7899997830391	81.79
1972	81.7899997830391	93.06000000000002
1973	90.649997651577	83.45000000000002
1974	90.649997651577	94.68
1975	90.649997651577	86.58000000000001
1976	90.649997651577	73.86
1977	90.649997651577	88.69000000000001
1978	90.649997651577	91.29000000000002
1979	90.649997651577	88.69
1980	90.649997651577	87.11
1981	90.649997651577	90.65
1982	90.649997651577	87.11000000000001
1983	113.68999713659286	110.14000000000001
1984	113.68999713659286	96.72
1985	113.68999713659286	113.96
1986	113.68999713659286	109.36000000000001
1987	113.68999713659286	110.69
1988	113.68999713659286	116.17000000000002
1989	113.68999713659286	125.03999999999999
1990	113.68999713659286	109.78000000000002
1991	113.68999713659286	125.4
1992	113.68999713659286	123.19
1993	64.99000015854836	68.65
1994	64.99000015854836	64.99000000000001
1995	64.99000015854836	64.63
1996	64.99000015854836	62.66000000000001
1997	64.99000015854836	68.65
1998	64.99000015854836	64.99000000000001
[truncated: 45,181 more rows]
